# Supplementary material for: Species clustering, climate effects, and introduced species in 5 million city trees across 63 US cities
Source: eLife. 2022 Sep 27;11:e77891. doi: 10.7554/eLife.77891 (PMC9578703; doi:10.7554/eLife.77891)
Supplement: Figure 1—source data 1. — This zipped file includes all of the cleaned data used in the study (63 spreadsheets, one for each city, where each row is a tree). It is available on Dryad at https://doi.org/10.5061/dryad.2jm63xsrf. [file elife-77891-fig1-data1.zip › SanDiego_Final_2022-06-18.csv]

city_ID	common_name	scientific_name	city	state	longitude_coordinate	latitude_coordinate	native	greater_metro	tree_ID	planted_date	most_recent_observation	retired_date	most_recent_observation_type	location_type	zipcode	address	neighborhood	location_name	ward	district	overhead_utility	diameter_breast_height_CM	condition	height_M	height_binned_M	diameter_breast_height_binned_CM	percent_population
TR000017	Mexican fan palm	Washingtonia robusta	San Diego	California	-117.0318235	32.54302866	introduced	SanDiego	NA	NA	NA	NA	NA	NA	NA	NA	NA	NA	NA	NA	NA	NA	NA	NA	NA	NA	NA
TR000058	Queen palm	Syagrus romanzoffianum	San Diego	California	-117.034648	32.54851658	no_info	SanDiego	NA	NA	NA	NA	NA	NA	NA	NA	NA	NA	NA	NA	NA	NA	NA	NA	NA	NA	NA
TR000166	Carrot wood	Cupaniopsis anacardioides	San Diego	California	-117.168951	32.71262482	introduced	SanDiego	NA	NA	NA	NA	NA	NA	NA	NA	NA	NA	NA	NA	NA	NA	NA	NA	NA	NA	NA
TR000168	Carrot wood	Cupaniopsis anacardioides	San Diego	California	-117.1688856	32.71262831	introduced	SanDiego	NA	NA	NA	NA	NA	NA	NA	NA	NA	NA	NA	NA	NA	NA	NA	NA	NA	NA	NA
TR000281	Sweet gum	Liquidambar styraciflua	San Diego	California	-117.1643157	32.71245116	introduced	SanDiego	NA	NA	NA	NA	NA	NA	NA	NA	NA	NA	NA	NA	NA	NA	NA	NA	NA	NA	NA
TR000642	Palm	Washingtonia robusta	San Diego	California	-117.1649204	32.71572073	introduced	SanDiego	NA	NA	NA	NA	NA	NA	NA	NA	NA	NA	NA	NA	NA	NA	NA	NA	NA	NA	NA
TR000742	African fern pine	Podocarpus gracilior	San Diego	California	-117.1646063	32.71688771	no_info	SanDiego	NA	NA	NA	NA	NA	NA	NA	NA	NA	NA	NA	NA	NA	NA	NA	NA	NA	NA	NA
TR001013	African fern pine	Podocarpus gracilior	San Diego	California	-117.1554174	32.71686144	no_info	SanDiego	NA	NA	NA	NA	NA	NA	NA	NA	NA	NA	NA	NA	NA	NA	NA	NA	NA	NA	NA
TR001036	Chinese flame	Koelreuteria bipinnata	San Diego	California	-117.1522619	32.71669222	introduced	SanDiego	NA	NA	NA	NA	NA	NA	NA	NA	NA	NA	NA	NA	NA	NA	NA	NA	NA	NA	NA
TR001128	Carrot wood	Cupaniopsis anacardioides	San Diego	California	-117.1582441	32.71899323	introduced	SanDiego	NA	NA	NA	NA	NA	NA	NA	NA	NA	NA	NA	NA	NA	NA	NA	NA	NA	NA	NA
TR001326	Carrot wood	Cupaniopsis anacardioides	San Diego	California	-117.1603045	32.71908213	introduced	SanDiego	NA	NA	NA	NA	NA	NA	NA	NA	NA	NA	NA	NA	NA	NA	NA	NA	NA	NA	NA
TR001332	Jacaranda	Jacaranda acutifolia	San Diego	California	-117.1603172	32.7207334	introduced	SanDiego	NA	NA	NA	NA	NA	NA	NA	NA	NA	NA	NA	NA	NA	NA	NA	NA	NA	NA	NA
TR001603	African fern pine	Podocarpus gracilior	San Diego	California	-117.22819	32.71997039	no_info	SanDiego	NA	NA	NA	NA	NA	NA	NA	NA	NA	NA	NA	NA	NA	NA	NA	NA	NA	NA	NA
TR001774	Mexican fan palm	Washingtonia robusta	San Diego	California	-117.2411563	32.73975528	introduced	SanDiego	NA	NA	NA	NA	NA	NA	NA	NA	NA	NA	NA	NA	NA	NA	NA	NA	NA	NA	NA
TR001877	Queen palm	Syagrus romanzoffianum	San Diego	California	-117.2372205	32.7468841	no_info	SanDiego	NA	NA	NA	NA	NA	NA	NA	NA	NA	NA	NA	NA	NA	NA	NA	NA	NA	NA	NA
TR001878	Queen palm	Syagrus romanzoffianum	San Diego	California	-117.2371412	32.74697158	no_info	SanDiego	NA	NA	NA	NA	NA	NA	NA	NA	NA	NA	NA	NA	NA	NA	NA	NA	NA	NA	NA
TR002018	Mexican fan palm	Washingtonia robusta	San Diego	California	-117.2390268	32.74631073	introduced	SanDiego	NA	NA	NA	NA	NA	NA	NA	NA	NA	NA	NA	NA	NA	NA	NA	NA	NA	NA	NA
TR002155	King palm	Archontophoenix cunninghamiana	San Diego	California	-117.2500107	32.72766148	introduced	SanDiego	NA	NA	NA	NA	NA	NA	NA	NA	NA	NA	NA	NA	NA	NA	NA	NA	NA	NA	NA
TR002166	Palm	Washingtonia robusta	San Diego	California	-117.2482446	32.72787654	introduced	SanDiego	NA	NA	NA	NA	NA	NA	NA	NA	NA	NA	NA	NA	NA	NA	NA	NA	NA	NA	NA
TR002333	Carrot wood	Cupaniopsis anacardioides	San Diego	California	-117.2507287	32.73075375	introduced	SanDiego	NA	NA	NA	NA	NA	NA	NA	NA	NA	NA	NA	NA	NA	NA	NA	NA	NA	NA	NA
TR002595	California sycamore	Platanus racemosa	San Diego	California	-117.246692	32.72069018	naturally_occurring	SanDiego	NA	NA	NA	NA	NA	NA	NA	NA	NA	NA	NA	NA	NA	NA	NA	NA	NA	NA	NA
TR002598	Jacaranda	Jacaranda acutifolia	San Diego	California	-117.2475721	32.72073289	introduced	SanDiego	NA	NA	NA	NA	NA	NA	NA	NA	NA	NA	NA	NA	NA	NA	NA	NA	NA	NA	NA
TR002739	Pine	Pinus	San Diego	California	-117.248286	32.70050559	no_info	SanDiego	NA	NA	NA	NA	NA	NA	NA	NA	NA	NA	NA	NA	NA	NA	NA	NA	NA	NA	NA
TR002848	Magnolia st marys	Magnolia grandiflora	San Diego	California	-117.1585071	32.71580731	introduced	SanDiego	NA	NA	NA	NA	NA	NA	NA	NA	NA	NA	NA	NA	NA	NA	NA	NA	NA	NA	NA
TR003018	Ficus	Ficus	San Diego	California	-117.1278503	32.83765671	no_info	SanDiego	NA	NA	NA	NA	NA	NA	NA	NA	NA	NA	NA	NA	NA	NA	NA	NA	NA	NA	NA
TR003105	Queen palm	Syagrus romanzoffianum	San Diego	California	-117.1250684	32.82717638	no_info	SanDiego	NA	NA	NA	NA	NA	NA	NA	NA	NA	NA	NA	NA	NA	NA	NA	NA	NA	NA	NA
TR003160	Carrot wood	Cupaniopsis anacardioides	San Diego	California	-117.1568607	32.81982209	introduced	SanDiego	NA	NA	NA	NA	NA	NA	NA	NA	NA	NA	NA	NA	NA	NA	NA	NA	NA	NA	NA
TR003219	Sweet gum	Liquidambar styraciflua	San Diego	California	-117.1375857	32.8300925	introduced	SanDiego	NA	NA	NA	NA	NA	NA	NA	NA	NA	NA	NA	NA	NA	NA	NA	NA	NA	NA	NA
TR003280	Eucalyptus	Eucalyptus	San Diego	California	-117.1403779	32.83668223	no_info	SanDiego	NA	NA	NA	NA	NA	NA	NA	NA	NA	NA	NA	NA	NA	NA	NA	NA	NA	NA	NA
TR003444	Brisbane box	Lophostemon confertus	San Diego	California	-117.1499751	32.82499611	introduced	SanDiego	NA	NA	NA	NA	NA	NA	NA	NA	NA	NA	NA	NA	NA	NA	NA	NA	NA	NA	NA
TR003476	Ficus	Ficus	San Diego	California	-117.1478157	32.82719995	no_info	SanDiego	NA	NA	NA	NA	NA	NA	NA	NA	NA	NA	NA	NA	NA	NA	NA	NA	NA	NA	NA
TR003826	African fern pine	Podocarpus gracilior	San Diego	California	-117.1573195	32.83583815	no_info	SanDiego	NA	NA	NA	NA	NA	NA	NA	NA	NA	NA	NA	NA	NA	NA	NA	NA	NA	NA	NA
TR003833	Mexican fan palm	Washingtonia robusta	San Diego	California	-117.1568615	32.83583995	introduced	SanDiego	NA	NA	NA	NA	NA	NA	NA	NA	NA	NA	NA	NA	NA	NA	NA	NA	NA	NA	NA
TR003858	African fern pine	Podocarpus gracilior	San Diego	California	-117.1552544	32.83586072	no_info	SanDiego	NA	NA	NA	NA	NA	NA	NA	NA	NA	NA	NA	NA	NA	NA	NA	NA	NA	NA	NA
TR004041	Fig	Ficus	San Diego	California	-117.1180484	32.7984307	no_info	SanDiego	NA	NA	NA	NA	NA	NA	NA	NA	NA	NA	NA	NA	NA	NA	NA	NA	NA	NA	NA
TR004087	Fig	Ficus	San Diego	California	-117.1190144	32.80187218	no_info	SanDiego	NA	NA	NA	NA	NA	NA	NA	NA	NA	NA	NA	NA	NA	NA	NA	NA	NA	NA	NA
TR004182	Eucalyptus	Eucalyptus	San Diego	California	-117.1294527	32.81001287	no_info	SanDiego	NA	NA	NA	NA	NA	NA	NA	NA	NA	NA	NA	NA	NA	NA	NA	NA	NA	NA	NA
TR004468	Camphor tree	Cinnamomum camphora	San Diego	California	-117.1180333	32.80143028	introduced	SanDiego	NA	NA	NA	NA	NA	NA	NA	NA	NA	NA	NA	NA	NA	NA	NA	NA	NA	NA	NA
TR004545	Fig	Ficus	San Diego	California	-117.1179765	32.80581373	no_info	SanDiego	NA	NA	NA	NA	NA	NA	NA	NA	NA	NA	NA	NA	NA	NA	NA	NA	NA	NA	NA
TR004601	Fig	Ficus	San Diego	California	-117.1172977	32.80324447	no_info	SanDiego	NA	NA	NA	NA	NA	NA	NA	NA	NA	NA	NA	NA	NA	NA	NA	NA	NA	NA	NA
TR004606	Camphor tree	Cinnamomum camphora	San Diego	California	-117.1170875	32.80254377	introduced	SanDiego	NA	NA	NA	NA	NA	NA	NA	NA	NA	NA	NA	NA	NA	NA	NA	NA	NA	NA	NA
TR004681	Bottle tree	Brachychiton	San Diego	California	-117.1194182	32.80680959	no_info	SanDiego	NA	NA	NA	NA	NA	NA	NA	NA	NA	NA	NA	NA	NA	NA	NA	NA	NA	NA	NA
TR004866	Jacaranda	Jacaranda acutifolia	San Diego	California	-117.1168864	32.8198468	introduced	SanDiego	NA	NA	NA	NA	NA	NA	NA	NA	NA	NA	NA	NA	NA	NA	NA	NA	NA	NA	NA
TR004953	Eucalyptus	Eucalyptus	San Diego	California	-117.1248683	32.81794717	no_info	SanDiego	NA	NA	NA	NA	NA	NA	NA	NA	NA	NA	NA	NA	NA	NA	NA	NA	NA	NA	NA
TR004989	Pine	Pinus	San Diego	California	-117.123466	32.82094878	no_info	SanDiego	NA	NA	NA	NA	NA	NA	NA	NA	NA	NA	NA	NA	NA	NA	NA	NA	NA	NA	NA
TR005047	California sycamore	Platanus racemosa	San Diego	California	-117.1226254	32.81374124	naturally_occurring	SanDiego	NA	NA	NA	NA	NA	NA	NA	NA	NA	NA	NA	NA	NA	NA	NA	NA	NA	NA	NA
TR005223	Pine	Pinus	San Diego	California	-117.2487016	32.94952876	no_info	SanDiego	NA	NA	NA	NA	NA	NA	NA	NA	NA	NA	NA	NA	NA	NA	NA	NA	NA	NA	NA
TR005253	Eucalyptus	Eucalyptus	San Diego	California	-117.2523528	32.94884654	no_info	SanDiego	NA	NA	NA	NA	NA	NA	NA	NA	NA	NA	NA	NA	NA	NA	NA	NA	NA	NA	NA
TR005272	Yucca	Yucca	San Diego	California	-117.2541515	32.94586808	no_info	SanDiego	NA	NA	NA	NA	NA	NA	NA	NA	NA	NA	NA	NA	NA	NA	NA	NA	NA	NA	NA
TR005436	Sweet gum	Liquidambar styraciflua	San Diego	California	-117.2496503	32.94778641	introduced	SanDiego	NA	NA	NA	NA	NA	NA	NA	NA	NA	NA	NA	NA	NA	NA	NA	NA	NA	NA	NA
TR005736	Yucca	Yucca	San Diego	California	-117.2483417	32.954835	no_info	SanDiego	NA	NA	NA	NA	NA	NA	NA	NA	NA	NA	NA	NA	NA	NA	NA	NA	NA	NA	NA
TR005881	Pine	Pinus	San Diego	California	-117.2520713	32.95046886	no_info	SanDiego	NA	NA	NA	NA	NA	NA	NA	NA	NA	NA	NA	NA	NA	NA	NA	NA	NA	NA	NA
TR006007	Coral tree	Erythrina	San Diego	California	-117.2523103	32.93329734	no_info	SanDiego	NA	NA	NA	NA	NA	NA	NA	NA	NA	NA	NA	NA	NA	NA	NA	NA	NA	NA	NA
TR006119	Pine	Pinus	San Diego	California	-117.2577822	32.95251465	no_info	SanDiego	NA	NA	NA	NA	NA	NA	NA	NA	NA	NA	NA	NA	NA	NA	NA	NA	NA	NA	NA
TR006192	Myoporum	Myoporum	San Diego	California	-117.2515096	32.93262695	no_info	SanDiego	NA	NA	NA	NA	NA	NA	NA	NA	NA	NA	NA	NA	NA	NA	NA	NA	NA	NA	NA
TR006225	Queen palm	Syagrus romanzoffianum	San Diego	California	-117.2552518	32.93418018	no_info	SanDiego	NA	NA	NA	NA	NA	NA	NA	NA	NA	NA	NA	NA	NA	NA	NA	NA	NA	NA	NA
TR006561	Pine	Pinus	San Diego	California	-117.2438954	32.93517173	no_info	SanDiego	NA	NA	NA	NA	NA	NA	NA	NA	NA	NA	NA	NA	NA	NA	NA	NA	NA	NA	NA
TR006795	Melaleuca	Melaleuca	San Diego	California	-117.0835781	32.75356305	no_info	SanDiego	NA	NA	NA	NA	NA	NA	NA	NA	NA	NA	NA	NA	NA	NA	NA	NA	NA	NA	NA
TR006800	Australian willow	Geijera parviflora	San Diego	California	-117.0835629	32.75421207	introduced	SanDiego	NA	NA	NA	NA	NA	NA	NA	NA	NA	NA	NA	NA	NA	NA	NA	NA	NA	NA	NA
TR007285	African fern pine	Podocarpus gracilior	San Diego	California	-117.0934397	32.74886027	no_info	SanDiego	NA	NA	NA	NA	NA	NA	NA	NA	NA	NA	NA	NA	NA	NA	NA	NA	NA	NA	NA
TR007319	Purple leaf plum	Prunus cerasifera	San Diego	California	-117.0892747	32.74588131	introduced	SanDiego	NA	NA	NA	NA	NA	NA	NA	NA	NA	NA	NA	NA	NA	NA	NA	NA	NA	NA	NA
TR007320	California pepper tree	Schinus molle	San Diego	California	-117.0892152	32.74621063	introduced	SanDiego	NA	NA	NA	NA	NA	NA	NA	NA	NA	NA	NA	NA	NA	NA	NA	NA	NA	NA	NA
TR007377	Magnolia st marys	Magnolia grandiflora	San Diego	California	-117.0822055	32.73835565	introduced	SanDiego	NA	NA	NA	NA	NA	NA	NA	NA	NA	NA	NA	NA	NA	NA	NA	NA	NA	NA	NA
TR007421	Brisbane box	Lophostemon confertus	San Diego	California	-117.050072	32.74480815	introduced	SanDiego	NA	NA	NA	NA	NA	NA	NA	NA	NA	NA	NA	NA	NA	NA	NA	NA	NA	NA	NA
TR007491	Chinese elm	Ulmus parvifolia	San Diego	California	-117.0538772	32.75757197	introduced	SanDiego	NA	NA	NA	NA	NA	NA	NA	NA	NA	NA	NA	NA	NA	NA	NA	NA	NA	NA	NA
TR007599	Sweet gum	Liquidambar styraciflua	San Diego	California	-117.0567167	32.75606806	introduced	SanDiego	NA	NA	NA	NA	NA	NA	NA	NA	NA	NA	NA	NA	NA	NA	NA	NA	NA	NA	NA
TR007622	Queen palm	Syagrus romanzoffianum	San Diego	California	-117.0553402	32.76298731	no_info	SanDiego	NA	NA	NA	NA	NA	NA	NA	NA	NA	NA	NA	NA	NA	NA	NA	NA	NA	NA	NA
TR007922	Sweet gum	Liquidambar styraciflua	San Diego	California	-117.0705929	32.76723083	introduced	SanDiego	NA	NA	NA	NA	NA	NA	NA	NA	NA	NA	NA	NA	NA	NA	NA	NA	NA	NA	NA
TR008058	King palm	Archontophoenix cunninghamiana	San Diego	California	-117.0770982	32.7605125	introduced	SanDiego	NA	NA	NA	NA	NA	NA	NA	NA	NA	NA	NA	NA	NA	NA	NA	NA	NA	NA	NA
TR008222	Juniper	Juniperus chinensis	San Diego	California	-117.0828549	32.76367179	introduced	SanDiego	NA	NA	NA	NA	NA	NA	NA	NA	NA	NA	NA	NA	NA	NA	NA	NA	NA	NA	NA
TR008271	Queen palm	Syagrus romanzoffianum	San Diego	California	-117.0662652	32.76774436	no_info	SanDiego	NA	NA	NA	NA	NA	NA	NA	NA	NA	NA	NA	NA	NA	NA	NA	NA	NA	NA	NA
TR008303	Sweet gum	Liquidambar styraciflua	San Diego	California	-117.0778953	32.76948691	introduced	SanDiego	NA	NA	NA	NA	NA	NA	NA	NA	NA	NA	NA	NA	NA	NA	NA	NA	NA	NA	NA
TR008443	Queen palm	Syagrus romanzoffianum	San Diego	California	-117.0496221	32.76876591	no_info	SanDiego	NA	NA	NA	NA	NA	NA	NA	NA	NA	NA	NA	NA	NA	NA	NA	NA	NA	NA	NA
TR008657	Queen palm	Syagrus romanzoffianum	San Diego	California	-117.0795047	32.76078106	no_info	SanDiego	NA	NA	NA	NA	NA	NA	NA	NA	NA	NA	NA	NA	NA	NA	NA	NA	NA	NA	NA
TR008863	Ash	Fraxinus	San Diego	California	-117.0544633	32.77448714	no_info	SanDiego	NA	NA	NA	NA	NA	NA	NA	NA	NA	NA	NA	NA	NA	NA	NA	NA	NA	NA	NA
TR008918	Queen palm	Syagrus romanzoffianum	San Diego	California	-117.0748438	32.76056761	no_info	SanDiego	NA	NA	NA	NA	NA	NA	NA	NA	NA	NA	NA	NA	NA	NA	NA	NA	NA	NA	NA
TR009315	Melaleuca	Melaleuca	San Diego	California	-117.0469498	32.77037861	no_info	SanDiego	NA	NA	NA	NA	NA	NA	NA	NA	NA	NA	NA	NA	NA	NA	NA	NA	NA	NA	NA
TR009367	Ash	Fraxinus	San Diego	California	-117.0814131	32.77465466	no_info	SanDiego	NA	NA	NA	NA	NA	NA	NA	NA	NA	NA	NA	NA	NA	NA	NA	NA	NA	NA	NA
TR009393	Carrot wood	Cupaniopsis anacardioides	San Diego	California	-117.0834445	32.77188239	introduced	SanDiego	NA	NA	NA	NA	NA	NA	NA	NA	NA	NA	NA	NA	NA	NA	NA	NA	NA	NA	NA
TR009411	Ash	Fraxinus	San Diego	California	-117.0812592	32.77444296	no_info	SanDiego	NA	NA	NA	NA	NA	NA	NA	NA	NA	NA	NA	NA	NA	NA	NA	NA	NA	NA	NA
TR009510	Canary island pine	Pinus canariensis	San Diego	California	-117.0688648	32.77332163	introduced	SanDiego	NA	NA	NA	NA	NA	NA	NA	NA	NA	NA	NA	NA	NA	NA	NA	NA	NA	NA	NA
TR009529	Canary island pine	Pinus canariensis	San Diego	California	-117.067956	32.77406933	introduced	SanDiego	NA	NA	NA	NA	NA	NA	NA	NA	NA	NA	NA	NA	NA	NA	NA	NA	NA	NA	NA
TR009752	Jacaranda	Jacaranda acutifolia	San Diego	California	-117.0829249	32.77494543	introduced	SanDiego	NA	NA	NA	NA	NA	NA	NA	NA	NA	NA	NA	NA	NA	NA	NA	NA	NA	NA	NA
TR009762	Carrot wood	Cupaniopsis anacardioides	San Diego	California	-117.0820293	32.77285491	introduced	SanDiego	NA	NA	NA	NA	NA	NA	NA	NA	NA	NA	NA	NA	NA	NA	NA	NA	NA	NA	NA
TR009907	Yucca	Yucca	San Diego	California	-117.0894354	32.77796754	no_info	SanDiego	NA	NA	NA	NA	NA	NA	NA	NA	NA	NA	NA	NA	NA	NA	NA	NA	NA	NA	NA
TR010066	Pine	Pinus	San Diego	California	-117.0857551	32.77192361	no_info	SanDiego	NA	NA	NA	NA	NA	NA	NA	NA	NA	NA	NA	NA	NA	NA	NA	NA	NA	NA	NA
TR010092	Queen palm	Syagrus romanzoffianum	San Diego	California	-117.0792009	32.97688484	no_info	SanDiego	NA	NA	NA	NA	NA	NA	NA	NA	NA	NA	NA	NA	NA	NA	NA	NA	NA	NA	NA
TR010266	California sycamore	Platanus racemosa	San Diego	California	-117.0789806	32.9880989	naturally_occurring	SanDiego	NA	NA	NA	NA	NA	NA	NA	NA	NA	NA	NA	NA	NA	NA	NA	NA	NA	NA	NA
TR010347	London plane	Platanus acerifolia	San Diego	California	-117.0729685	32.98157388	introduced	SanDiego	NA	NA	NA	NA	NA	NA	NA	NA	NA	NA	NA	NA	NA	NA	NA	NA	NA	NA	NA
TR010438	London plane	Platanus acerifolia	San Diego	California	-117.0778503	32.98092246	introduced	SanDiego	NA	NA	NA	NA	NA	NA	NA	NA	NA	NA	NA	NA	NA	NA	NA	NA	NA	NA	NA
TR010466	London plane	Platanus acerifolia	San Diego	California	-117.0816163	32.97922503	introduced	SanDiego	NA	NA	NA	NA	NA	NA	NA	NA	NA	NA	NA	NA	NA	NA	NA	NA	NA	NA	NA
TR010476	London plane	Platanus acerifolia	San Diego	California	-117.0797236	32.97952886	introduced	SanDiego	NA	NA	NA	NA	NA	NA	NA	NA	NA	NA	NA	NA	NA	NA	NA	NA	NA	NA	NA
TR010779	Jacaranda	Jacaranda acutifolia	San Diego	California	-117.0804593	32.97056576	introduced	SanDiego	NA	NA	NA	NA	NA	NA	NA	NA	NA	NA	NA	NA	NA	NA	NA	NA	NA	NA	NA
TR010943	African fern pine	Podocarpus gracilior	San Diego	California	-117.0699326	32.96750027	no_info	SanDiego	NA	NA	NA	NA	NA	NA	NA	NA	NA	NA	NA	NA	NA	NA	NA	NA	NA	NA	NA
TR011047	Tipu tree	TipuanaÃƒâ€šÃ‚Â tipu	San Diego	California	-117.0706258	32.96866643	no_info	SanDiego	NA	NA	NA	NA	NA	NA	NA	NA	NA	NA	NA	NA	NA	NA	NA	NA	NA	NA	NA
TR011314	California sycamore	Platanus racemosa	San Diego	California	-117.0831097	32.98195367	naturally_occurring	SanDiego	NA	NA	NA	NA	NA	NA	NA	NA	NA	NA	NA	NA	NA	NA	NA	NA	NA	NA	NA
TR011435	Brazilian pepper tree	Schinus terebinthifolia	San Diego	California	-117.0729446	32.96646821	introduced	SanDiego	NA	NA	NA	NA	NA	NA	NA	NA	NA	NA	NA	NA	NA	NA	NA	NA	NA	NA	NA
TR011473	Magnolia st marys	Magnolia grandiflora	San Diego	California	-117.0708554	32.96681078	introduced	SanDiego	NA	NA	NA	NA	NA	NA	NA	NA	NA	NA	NA	NA	NA	NA	NA	NA	NA	NA	NA
TR011535	Ficus	Ficus	San Diego	California	-117.0743164	32.97330154	no_info	SanDiego	NA	NA	NA	NA	NA	NA	NA	NA	NA	NA	NA	NA	NA	NA	NA	NA	NA	NA	NA
TR011607	London plane	Platanus acerifolia	San Diego	California	-117.0781981	32.97508704	introduced	SanDiego	NA	NA	NA	NA	NA	NA	NA	NA	NA	NA	NA	NA	NA	NA	NA	NA	NA	NA	NA
TR011648	Pine	Pinus	San Diego	California	-117.0842353	32.97089643	no_info	SanDiego	NA	NA	NA	NA	NA	NA	NA	NA	NA	NA	NA	NA	NA	NA	NA	NA	NA	NA	NA
TR011909	Jacaranda	Jacaranda acutifolia	San Diego	California	-117.0783529	32.96891965	introduced	SanDiego	NA	NA	NA	NA	NA	NA	NA	NA	NA	NA	NA	NA	NA	NA	NA	NA	NA	NA	NA
TR012258	Jacaranda	Jacaranda acutifolia	San Diego	California	-117.0779868	32.97118159	introduced	SanDiego	NA	NA	NA	NA	NA	NA	NA	NA	NA	NA	NA	NA	NA	NA	NA	NA	NA	NA	NA
TR012264	Jacaranda	Jacaranda acutifolia	San Diego	California	-117.0776742	32.97132723	introduced	SanDiego	NA	NA	NA	NA	NA	NA	NA	NA	NA	NA	NA	NA	NA	NA	NA	NA	NA	NA	NA
TR012354	Purple orchid tree	Bauhinia purpurea	San Diego	California	-117.0716913	32.97147588	introduced	SanDiego	NA	NA	NA	NA	NA	NA	NA	NA	NA	NA	NA	NA	NA	NA	NA	NA	NA	NA	NA
TR012663	White alder	Alnus rhombifolia	San Diego	California	-117.0739284	32.98357655	naturally_occurring	SanDiego	NA	NA	NA	NA	NA	NA	NA	NA	NA	NA	NA	NA	NA	NA	NA	NA	NA	NA	NA
TR012702	California sycamore	Platanus racemosa	San Diego	California	-117.0753595	32.98677767	naturally_occurring	SanDiego	NA	NA	NA	NA	NA	NA	NA	NA	NA	NA	NA	NA	NA	NA	NA	NA	NA	NA	NA
TR013129	Palm	Washingtonia robusta	San Diego	California	-117.1918127	32.79767777	introduced	SanDiego	NA	NA	NA	NA	NA	NA	NA	NA	NA	NA	NA	NA	NA	NA	NA	NA	NA	NA	NA
TR013181	Myoporum	Myoporum	San Diego	California	-117.1913172	32.79681249	no_info	SanDiego	NA	NA	NA	NA	NA	NA	NA	NA	NA	NA	NA	NA	NA	NA	NA	NA	NA	NA	NA
TR013245	Carob	Ceratonia siliqua	San Diego	California	-117.1960727	32.80791121	introduced	SanDiego	NA	NA	NA	NA	NA	NA	NA	NA	NA	NA	NA	NA	NA	NA	NA	NA	NA	NA	NA
TR013634	Queen palm	Syagrus romanzoffianum	San Diego	California	-117.197861	32.80982008	no_info	SanDiego	NA	NA	NA	NA	NA	NA	NA	NA	NA	NA	NA	NA	NA	NA	NA	NA	NA	NA	NA
TR013703	Eucalyptus	Eucalyptus	San Diego	California	-117.2006815	32.79378441	no_info	SanDiego	NA	NA	NA	NA	NA	NA	NA	NA	NA	NA	NA	NA	NA	NA	NA	NA	NA	NA	NA
TR013741	Queen palm	Syagrus romanzoffianum	San Diego	California	-117.2011287	32.79510297	no_info	SanDiego	NA	NA	NA	NA	NA	NA	NA	NA	NA	NA	NA	NA	NA	NA	NA	NA	NA	NA	NA
TR013755	Eucalyptus	Eucalyptus	San Diego	California	-117.199942	32.79191019	no_info	SanDiego	NA	NA	NA	NA	NA	NA	NA	NA	NA	NA	NA	NA	NA	NA	NA	NA	NA	NA	NA
TR013791	Melaleuca	Melaleuca	San Diego	California	-117.1993648	32.79362194	no_info	SanDiego	NA	NA	NA	NA	NA	NA	NA	NA	NA	NA	NA	NA	NA	NA	NA	NA	NA	NA	NA
TR013799	Eucalyptus	Eucalyptus	San Diego	California	-117.1997859	32.7930249	no_info	SanDiego	NA	NA	NA	NA	NA	NA	NA	NA	NA	NA	NA	NA	NA	NA	NA	NA	NA	NA	NA
TR013812	Eucalyptus	Eucalyptus	San Diego	California	-117.1997826	32.7925961	no_info	SanDiego	NA	NA	NA	NA	NA	NA	NA	NA	NA	NA	NA	NA	NA	NA	NA	NA	NA	NA	NA
TR013952	Ficus	Ficus	San Diego	California	-117.1870393	32.78267918	no_info	SanDiego	NA	NA	NA	NA	NA	NA	NA	NA	NA	NA	NA	NA	NA	NA	NA	NA	NA	NA	NA
TR014085	Pine	Pinus	San Diego	California	-117.1955349	32.79380998	no_info	SanDiego	NA	NA	NA	NA	NA	NA	NA	NA	NA	NA	NA	NA	NA	NA	NA	NA	NA	NA	NA
TR014353	Holly oak	Quercus ilex	San Diego	California	-117.1939577	32.7754949	introduced	SanDiego	NA	NA	NA	NA	NA	NA	NA	NA	NA	NA	NA	NA	NA	NA	NA	NA	NA	NA	NA
TR014583	Brisbane box	Lophostemon confertus	San Diego	California	-117.219572	32.82195831	introduced	SanDiego	NA	NA	NA	NA	NA	NA	NA	NA	NA	NA	NA	NA	NA	NA	NA	NA	NA	NA	NA
TR014606	Brisbane box	Lophostemon confertus	San Diego	California	-117.2204642	32.82213202	introduced	SanDiego	NA	NA	NA	NA	NA	NA	NA	NA	NA	NA	NA	NA	NA	NA	NA	NA	NA	NA	NA
TR014655	New zealand christmas	Metrosideros excelsa	San Diego	California	-117.1983761	32.78848671	introduced	SanDiego	NA	NA	NA	NA	NA	NA	NA	NA	NA	NA	NA	NA	NA	NA	NA	NA	NA	NA	NA
TR014883	Chinese elm	Ulmus parvifolia	San Diego	California	-117.1934738	32.79061723	introduced	SanDiego	NA	NA	NA	NA	NA	NA	NA	NA	NA	NA	NA	NA	NA	NA	NA	NA	NA	NA	NA
TR014980	Eucalyptus	Eucalyptus	San Diego	California	-117.214567	32.81052022	no_info	SanDiego	NA	NA	NA	NA	NA	NA	NA	NA	NA	NA	NA	NA	NA	NA	NA	NA	NA	NA	NA
TR015041	Eucalyptus	Eucalyptus	San Diego	California	-117.2149874	32.81347141	no_info	SanDiego	NA	NA	NA	NA	NA	NA	NA	NA	NA	NA	NA	NA	NA	NA	NA	NA	NA	NA	NA
TR015291	Evergreen pear	Pyrus kawakamii	San Diego	California	-117.2036004	32.77572033	no_info	SanDiego	NA	NA	NA	NA	NA	NA	NA	NA	NA	NA	NA	NA	NA	NA	NA	NA	NA	NA	NA
TR015458	Jacaranda	Jacaranda acutifolia	San Diego	California	-117.2110947	32.82036146	introduced	SanDiego	NA	NA	NA	NA	NA	NA	NA	NA	NA	NA	NA	NA	NA	NA	NA	NA	NA	NA	NA
TR015463	Brisbane box	Lophostemon confertus	San Diego	California	-117.2099484	32.81837834	introduced	SanDiego	NA	NA	NA	NA	NA	NA	NA	NA	NA	NA	NA	NA	NA	NA	NA	NA	NA	NA	NA
TR015504	Brisbane box	Lophostemon confertus	San Diego	California	-117.210752	32.82020149	introduced	SanDiego	NA	NA	NA	NA	NA	NA	NA	NA	NA	NA	NA	NA	NA	NA	NA	NA	NA	NA	NA
TR015687	Sweet gum	Liquidambar styraciflua	San Diego	California	-117.2108408	32.81297688	introduced	SanDiego	NA	NA	NA	NA	NA	NA	NA	NA	NA	NA	NA	NA	NA	NA	NA	NA	NA	NA	NA
TR015845	Brisbane box	Lophostemon confertus	San Diego	California	-117.2174138	32.82790229	introduced	SanDiego	NA	NA	NA	NA	NA	NA	NA	NA	NA	NA	NA	NA	NA	NA	NA	NA	NA	NA	NA
TR015884	Carrot wood	Cupaniopsis anacardioides	San Diego	California	-117.2191894	32.82569656	introduced	SanDiego	NA	NA	NA	NA	NA	NA	NA	NA	NA	NA	NA	NA	NA	NA	NA	NA	NA	NA	NA
TR016025	Evergreen pear	Pyrus kawakamii	San Diego	California	-117.2265178	32.82989361	no_info	SanDiego	NA	NA	NA	NA	NA	NA	NA	NA	NA	NA	NA	NA	NA	NA	NA	NA	NA	NA	NA
TR016179	Melaleuca	Melaleuca	San Diego	California	-117.2293724	32.82563634	no_info	SanDiego	NA	NA	NA	NA	NA	NA	NA	NA	NA	NA	NA	NA	NA	NA	NA	NA	NA	NA	NA
TR016233	Pine	Pinus	San Diego	California	-117.2245096	32.82522688	no_info	SanDiego	NA	NA	NA	NA	NA	NA	NA	NA	NA	NA	NA	NA	NA	NA	NA	NA	NA	NA	NA
TR016480	Jacaranda	Jacaranda acutifolia	San Diego	California	-117.2073921	32.82678959	introduced	SanDiego	NA	NA	NA	NA	NA	NA	NA	NA	NA	NA	NA	NA	NA	NA	NA	NA	NA	NA	NA
TR016503	Brisbane box	Lophostemon confertus	San Diego	California	-117.2065048	32.83172216	introduced	SanDiego	NA	NA	NA	NA	NA	NA	NA	NA	NA	NA	NA	NA	NA	NA	NA	NA	NA	NA	NA
TR016657	Queen palm	Syagrus romanzoffianum	San Diego	California	-117.203007	32.8159897	no_info	SanDiego	NA	NA	NA	NA	NA	NA	NA	NA	NA	NA	NA	NA	NA	NA	NA	NA	NA	NA	NA
TR016681	Lilly pilly tree	Acmena smithii	San Diego	California	-117.2020112	32.81403902	no_info	SanDiego	NA	NA	NA	NA	NA	NA	NA	NA	NA	NA	NA	NA	NA	NA	NA	NA	NA	NA	NA
TR016744	Queen palm	Syagrus romanzoffianum	San Diego	California	-117.205962	32.81332539	no_info	SanDiego	NA	NA	NA	NA	NA	NA	NA	NA	NA	NA	NA	NA	NA	NA	NA	NA	NA	NA	NA
TR016752	Lilly pilly tree	Acmena smithii	San Diego	California	-117.2045131	32.81356779	no_info	SanDiego	NA	NA	NA	NA	NA	NA	NA	NA	NA	NA	NA	NA	NA	NA	NA	NA	NA	NA	NA
TR016890	Brisbane box	Lophostemon confertus	San Diego	California	-117.2027237	32.81818099	introduced	SanDiego	NA	NA	NA	NA	NA	NA	NA	NA	NA	NA	NA	NA	NA	NA	NA	NA	NA	NA	NA
TR017020	Purple leaf plum	Prunus cerasifera	San Diego	California	-117.2083621	32.83545778	introduced	SanDiego	NA	NA	NA	NA	NA	NA	NA	NA	NA	NA	NA	NA	NA	NA	NA	NA	NA	NA	NA
TR017096	Sweet gum	Liquidambar styraciflua	San Diego	California	-117.2119219	32.83638039	introduced	SanDiego	NA	NA	NA	NA	NA	NA	NA	NA	NA	NA	NA	NA	NA	NA	NA	NA	NA	NA	NA
TR017391	Sweet gum	Liquidambar styraciflua	San Diego	California	-117.2172168	32.83800907	introduced	SanDiego	NA	NA	NA	NA	NA	NA	NA	NA	NA	NA	NA	NA	NA	NA	NA	NA	NA	NA	NA
TR017568	Carrot wood	Cupaniopsis anacardioides	San Diego	California	-117.2091937	32.82782541	introduced	SanDiego	NA	NA	NA	NA	NA	NA	NA	NA	NA	NA	NA	NA	NA	NA	NA	NA	NA	NA	NA
TR017652	Purple leaf plum	Prunus cerasifera	San Diego	California	-117.2138791	32.82809017	introduced	SanDiego	NA	NA	NA	NA	NA	NA	NA	NA	NA	NA	NA	NA	NA	NA	NA	NA	NA	NA	NA
TR018055	Evergreen pear	Pyrus kawakamii	San Diego	California	-117.2055597	32.82060407	no_info	SanDiego	NA	NA	NA	NA	NA	NA	NA	NA	NA	NA	NA	NA	NA	NA	NA	NA	NA	NA	NA
TR018148	Jacaranda	Jacaranda acutifolia	San Diego	California	-117.163545	32.81058543	introduced	SanDiego	NA	NA	NA	NA	NA	NA	NA	NA	NA	NA	NA	NA	NA	NA	NA	NA	NA	NA	NA
TR018257	Tipu tree	TipuanaÃƒâ€šÃ‚Â tipu	San Diego	California	-117.1651643	32.80059625	no_info	SanDiego	NA	NA	NA	NA	NA	NA	NA	NA	NA	NA	NA	NA	NA	NA	NA	NA	NA	NA	NA
TR018324	Ash	Fraxinus	San Diego	California	-117.1646987	32.81581554	no_info	SanDiego	NA	NA	NA	NA	NA	NA	NA	NA	NA	NA	NA	NA	NA	NA	NA	NA	NA	NA	NA
TR018415	Brisbane box	Lophostemon confertus	San Diego	California	-117.1838202	32.83091582	introduced	SanDiego	NA	NA	NA	NA	NA	NA	NA	NA	NA	NA	NA	NA	NA	NA	NA	NA	NA	NA	NA
TR018427	Brisbane box	Lophostemon confertus	San Diego	California	-117.1853061	32.8313395	introduced	SanDiego	NA	NA	NA	NA	NA	NA	NA	NA	NA	NA	NA	NA	NA	NA	NA	NA	NA	NA	NA
TR018812	Kaffir plum	Harpephyllum caffrum	San Diego	California	-117.1723243	32.83584343	introduced	SanDiego	NA	NA	NA	NA	NA	NA	NA	NA	NA	NA	NA	NA	NA	NA	NA	NA	NA	NA	NA
TR018910	Queen palm	Syagrus romanzoffianum	San Diego	California	-117.1780884	32.83601764	no_info	SanDiego	NA	NA	NA	NA	NA	NA	NA	NA	NA	NA	NA	NA	NA	NA	NA	NA	NA	NA	NA
TR019079	Queen palm	Syagrus romanzoffianum	San Diego	California	-117.1744644	32.82776074	no_info	SanDiego	NA	NA	NA	NA	NA	NA	NA	NA	NA	NA	NA	NA	NA	NA	NA	NA	NA	NA	NA
TR019153	Chinese flame	Koelreuteria bipinnata	San Diego	California	-117.1869677	32.83792571	introduced	SanDiego	NA	NA	NA	NA	NA	NA	NA	NA	NA	NA	NA	NA	NA	NA	NA	NA	NA	NA	NA
TR019345	Sweet gum	Liquidambar styraciflua	San Diego	California	-117.1767156	32.82553548	introduced	SanDiego	NA	NA	NA	NA	NA	NA	NA	NA	NA	NA	NA	NA	NA	NA	NA	NA	NA	NA	NA
TR019656	Carrot wood	Cupaniopsis anacardioides	San Diego	California	-117.1905278	32.83946723	introduced	SanDiego	NA	NA	NA	NA	NA	NA	NA	NA	NA	NA	NA	NA	NA	NA	NA	NA	NA	NA	NA
TR020032	Queen palm	Syagrus romanzoffianum	San Diego	California	-117.1941896	32.8358328	no_info	SanDiego	NA	NA	NA	NA	NA	NA	NA	NA	NA	NA	NA	NA	NA	NA	NA	NA	NA	NA	NA
TR020090	Italian cypress	Cupressus sempervirens	San Diego	California	-117.1849743	32.83289292	introduced	SanDiego	NA	NA	NA	NA	NA	NA	NA	NA	NA	NA	NA	NA	NA	NA	NA	NA	NA	NA	NA
TR020175	Carrot wood	Cupaniopsis anacardioides	San Diego	California	-117.191046	32.83029131	introduced	SanDiego	NA	NA	NA	NA	NA	NA	NA	NA	NA	NA	NA	NA	NA	NA	NA	NA	NA	NA	NA
TR020181	Brisbane box	Lophostemon confertus	San Diego	California	-117.1869042	32.82905298	introduced	SanDiego	NA	NA	NA	NA	NA	NA	NA	NA	NA	NA	NA	NA	NA	NA	NA	NA	NA	NA	NA
TR020322	Kaffir plum	Harpephyllum caffrum	San Diego	California	-117.1707018	32.80932291	introduced	SanDiego	NA	NA	NA	NA	NA	NA	NA	NA	NA	NA	NA	NA	NA	NA	NA	NA	NA	NA	NA
TR020516	Citrus	Citrus	San Diego	California	-117.1834884	32.80867372	no_info	SanDiego	NA	NA	NA	NA	NA	NA	NA	NA	NA	NA	NA	NA	NA	NA	NA	NA	NA	NA	NA
TR020595	California pepper tree	Schinus molle	San Diego	California	-117.1883241	32.80422294	introduced	SanDiego	NA	NA	NA	NA	NA	NA	NA	NA	NA	NA	NA	NA	NA	NA	NA	NA	NA	NA	NA
TR020617	Queen palm	Syagrus romanzoffianum	San Diego	California	-117.1859831	32.80330596	no_info	SanDiego	NA	NA	NA	NA	NA	NA	NA	NA	NA	NA	NA	NA	NA	NA	NA	NA	NA	NA	NA
TR020693	Queen palm	Syagrus romanzoffianum	San Diego	California	-117.1866168	32.81354089	no_info	SanDiego	NA	NA	NA	NA	NA	NA	NA	NA	NA	NA	NA	NA	NA	NA	NA	NA	NA	NA	NA
TR021082	Magnolia st marys	Magnolia grandiflora	San Diego	California	-117.1791344	32.80323462	introduced	SanDiego	NA	NA	NA	NA	NA	NA	NA	NA	NA	NA	NA	NA	NA	NA	NA	NA	NA	NA	NA
TR021085	Jacaranda	Jacaranda acutifolia	San Diego	California	-117.1788987	32.80260397	introduced	SanDiego	NA	NA	NA	NA	NA	NA	NA	NA	NA	NA	NA	NA	NA	NA	NA	NA	NA	NA	NA
TR021392	Carrot wood	Cupaniopsis anacardioides	San Diego	California	-117.1961672	32.83435408	introduced	SanDiego	NA	NA	NA	NA	NA	NA	NA	NA	NA	NA	NA	NA	NA	NA	NA	NA	NA	NA	NA
TR021718	Brisbane box	Lophostemon confertus	San Diego	California	-117.1935327	32.81159528	introduced	SanDiego	NA	NA	NA	NA	NA	NA	NA	NA	NA	NA	NA	NA	NA	NA	NA	NA	NA	NA	NA
TR021885	Queen palm	Syagrus romanzoffianum	San Diego	California	-117.2004233	32.84261937	no_info	SanDiego	NA	NA	NA	NA	NA	NA	NA	NA	NA	NA	NA	NA	NA	NA	NA	NA	NA	NA	NA
TR021893	Jacaranda	Jacaranda acutifolia	San Diego	California	-117.2011069	32.84306623	introduced	SanDiego	NA	NA	NA	NA	NA	NA	NA	NA	NA	NA	NA	NA	NA	NA	NA	NA	NA	NA	NA
TR022227	Carrot wood	Cupaniopsis anacardioides	San Diego	California	-117.1824993	32.82084062	introduced	SanDiego	NA	NA	NA	NA	NA	NA	NA	NA	NA	NA	NA	NA	NA	NA	NA	NA	NA	NA	NA
TR022234	Eucalyptus	Eucalyptus	San Diego	California	-117.1850006	32.82375362	no_info	SanDiego	NA	NA	NA	NA	NA	NA	NA	NA	NA	NA	NA	NA	NA	NA	NA	NA	NA	NA	NA
TR022355	Mexican fan palm	Washingtonia robusta	San Diego	California	-117.1824336	32.81990133	introduced	SanDiego	NA	NA	NA	NA	NA	NA	NA	NA	NA	NA	NA	NA	NA	NA	NA	NA	NA	NA	NA
TR022477	Italian cypress	Cupressus sempervirens	San Diego	California	-117.1851148	32.82594211	introduced	SanDiego	NA	NA	NA	NA	NA	NA	NA	NA	NA	NA	NA	NA	NA	NA	NA	NA	NA	NA	NA
TR022494	Jacaranda	Jacaranda acutifolia	San Diego	California	-117.1821981	32.82382074	introduced	SanDiego	NA	NA	NA	NA	NA	NA	NA	NA	NA	NA	NA	NA	NA	NA	NA	NA	NA	NA	NA
TR022602	Canary island pine	Pinus canariensis	San Diego	California	-117.1826039	32.82400956	introduced	SanDiego	NA	NA	NA	NA	NA	NA	NA	NA	NA	NA	NA	NA	NA	NA	NA	NA	NA	NA	NA
TR022692	Carrot wood	Cupaniopsis anacardioides	San Diego	California	-117.1998602	32.83636738	introduced	SanDiego	NA	NA	NA	NA	NA	NA	NA	NA	NA	NA	NA	NA	NA	NA	NA	NA	NA	NA	NA
TR022745	Jacaranda	Jacaranda acutifolia	San Diego	California	-117.2012856	32.83365154	introduced	SanDiego	NA	NA	NA	NA	NA	NA	NA	NA	NA	NA	NA	NA	NA	NA	NA	NA	NA	NA	NA
TR022781	Brisbane box	Lophostemon confertus	San Diego	California	-117.2062739	32.83200733	introduced	SanDiego	NA	NA	NA	NA	NA	NA	NA	NA	NA	NA	NA	NA	NA	NA	NA	NA	NA	NA	NA
TR022785	Brisbane box	Lophostemon confertus	San Diego	California	-117.2050815	32.83293686	introduced	SanDiego	NA	NA	NA	NA	NA	NA	NA	NA	NA	NA	NA	NA	NA	NA	NA	NA	NA	NA	NA
TR022841	Queen palm	Syagrus romanzoffianum	San Diego	California	-117.2072348	32.8341115	no_info	SanDiego	NA	NA	NA	NA	NA	NA	NA	NA	NA	NA	NA	NA	NA	NA	NA	NA	NA	NA	NA
TR022889	Carrot wood	Cupaniopsis anacardioides	San Diego	California	-117.2040903	32.83543744	introduced	SanDiego	NA	NA	NA	NA	NA	NA	NA	NA	NA	NA	NA	NA	NA	NA	NA	NA	NA	NA	NA
TR023129	Carrot wood	Cupaniopsis anacardioides	San Diego	California	-117.1562643	32.80779272	introduced	SanDiego	NA	NA	NA	NA	NA	NA	NA	NA	NA	NA	NA	NA	NA	NA	NA	NA	NA	NA	NA
TR023156	Carrot wood	Cupaniopsis anacardioides	San Diego	California	-117.1589892	32.80714935	introduced	SanDiego	NA	NA	NA	NA	NA	NA	NA	NA	NA	NA	NA	NA	NA	NA	NA	NA	NA	NA	NA
TR023157	Carrot wood	Cupaniopsis anacardioides	San Diego	California	-117.1589893	32.80736098	introduced	SanDiego	NA	NA	NA	NA	NA	NA	NA	NA	NA	NA	NA	NA	NA	NA	NA	NA	NA	NA	NA
TR023257	Carrot wood	Cupaniopsis anacardioides	San Diego	California	-117.1597739	32.80301751	introduced	SanDiego	NA	NA	NA	NA	NA	NA	NA	NA	NA	NA	NA	NA	NA	NA	NA	NA	NA	NA	NA
TR023527	Sweet gum	Liquidambar styraciflua	San Diego	California	-117.1863173	32.81901318	introduced	SanDiego	NA	NA	NA	NA	NA	NA	NA	NA	NA	NA	NA	NA	NA	NA	NA	NA	NA	NA	NA
TR023628	Saphire dragon	Paulownia kawakamii	San Diego	California	-117.1908171	32.81682968	introduced	SanDiego	NA	NA	NA	NA	NA	NA	NA	NA	NA	NA	NA	NA	NA	NA	NA	NA	NA	NA	NA
TR023670	Olive fruitless	Olea	San Diego	California	-117.1892713	32.81648478	no_info	SanDiego	NA	NA	NA	NA	NA	NA	NA	NA	NA	NA	NA	NA	NA	NA	NA	NA	NA	NA	NA
TR023943	Carrot wood	Cupaniopsis anacardioides	San Diego	California	-117.1947257	32.81949792	introduced	SanDiego	NA	NA	NA	NA	NA	NA	NA	NA	NA	NA	NA	NA	NA	NA	NA	NA	NA	NA	NA
TR024224	Camphor tree	Cinnamomum camphora	San Diego	California	-117.0880683	32.76620473	introduced	SanDiego	NA	NA	NA	NA	NA	NA	NA	NA	NA	NA	NA	NA	NA	NA	NA	NA	NA	NA	NA
TR024355	Camphor tree	Cinnamomum camphora	San Diego	California	-117.0883275	32.76606005	introduced	SanDiego	NA	NA	NA	NA	NA	NA	NA	NA	NA	NA	NA	NA	NA	NA	NA	NA	NA	NA	NA
TR024516	Eucalyptus	Eucalyptus	San Diego	California	-117.0941961	32.76825504	no_info	SanDiego	NA	NA	NA	NA	NA	NA	NA	NA	NA	NA	NA	NA	NA	NA	NA	NA	NA	NA	NA
TR024573	Carrot wood	Cupaniopsis anacardioides	San Diego	California	-117.1951031	32.81589283	introduced	SanDiego	NA	NA	NA	NA	NA	NA	NA	NA	NA	NA	NA	NA	NA	NA	NA	NA	NA	NA	NA
TR024643	Pine	Pinus	San Diego	California	-117.1761386	32.81697806	no_info	SanDiego	NA	NA	NA	NA	NA	NA	NA	NA	NA	NA	NA	NA	NA	NA	NA	NA	NA	NA	NA
TR024819	Queen palm	Syagrus romanzoffianum	San Diego	California	-117.1223309	32.76718598	no_info	SanDiego	NA	NA	NA	NA	NA	NA	NA	NA	NA	NA	NA	NA	NA	NA	NA	NA	NA	NA	NA
TR024998	Silk oak	Grevillea robusta	San Diego	California	-117.0900036	32.76253655	introduced	SanDiego	NA	NA	NA	NA	NA	NA	NA	NA	NA	NA	NA	NA	NA	NA	NA	NA	NA	NA	NA
TR025177	Queen palm	Syagrus romanzoffianum	San Diego	California	-117.0928433	32.75916051	no_info	SanDiego	NA	NA	NA	NA	NA	NA	NA	NA	NA	NA	NA	NA	NA	NA	NA	NA	NA	NA	NA
TR025427	Queen palm	Syagrus romanzoffianum	San Diego	California	-117.1084122	32.76722496	no_info	SanDiego	NA	NA	NA	NA	NA	NA	NA	NA	NA	NA	NA	NA	NA	NA	NA	NA	NA	NA	NA
TR025690	Eucalyptus	Eucalyptus	San Diego	California	-117.1158161	32.76753172	no_info	SanDiego	NA	NA	NA	NA	NA	NA	NA	NA	NA	NA	NA	NA	NA	NA	NA	NA	NA	NA	NA
TR025711	Bottle tree	Brachychiton	San Diego	California	-117.1170098	32.76872938	no_info	SanDiego	NA	NA	NA	NA	NA	NA	NA	NA	NA	NA	NA	NA	NA	NA	NA	NA	NA	NA	NA
TR025796	Purple leaf plum	Prunus cerasifera	San Diego	California	-117.115025	32.7694955	introduced	SanDiego	NA	NA	NA	NA	NA	NA	NA	NA	NA	NA	NA	NA	NA	NA	NA	NA	NA	NA	NA
TR025898	Camphor tree	Cinnamomum camphora	San Diego	California	-117.0915915	32.75961296	introduced	SanDiego	NA	NA	NA	NA	NA	NA	NA	NA	NA	NA	NA	NA	NA	NA	NA	NA	NA	NA	NA
TR025953	Mexican fan palm	Washingtonia robusta	San Diego	California	-117.0925324	32.76173803	introduced	SanDiego	NA	NA	NA	NA	NA	NA	NA	NA	NA	NA	NA	NA	NA	NA	NA	NA	NA	NA	NA
TR026016	Fig	Ficus	San Diego	California	-117.1031156	32.76399484	no_info	SanDiego	NA	NA	NA	NA	NA	NA	NA	NA	NA	NA	NA	NA	NA	NA	NA	NA	NA	NA	NA
TR026217	King palm	Archontophoenix cunninghamiana	San Diego	California	-117.1005909	32.76396697	introduced	SanDiego	NA	NA	NA	NA	NA	NA	NA	NA	NA	NA	NA	NA	NA	NA	NA	NA	NA	NA	NA
TR026260	King palm	Archontophoenix cunninghamiana	San Diego	California	-117.1011697	32.76024655	introduced	SanDiego	NA	NA	NA	NA	NA	NA	NA	NA	NA	NA	NA	NA	NA	NA	NA	NA	NA	NA	NA
TR026524	African fern pine	Podocarpus gracilior	San Diego	California	-117.1014518	32.7660089	no_info	SanDiego	NA	NA	NA	NA	NA	NA	NA	NA	NA	NA	NA	NA	NA	NA	NA	NA	NA	NA	NA
TR026633	Desert willow	Chilopsis linearis	San Diego	California	-117.1033893	32.7653607	naturally_occurring	SanDiego	NA	NA	NA	NA	NA	NA	NA	NA	NA	NA	NA	NA	NA	NA	NA	NA	NA	NA	NA
TR026703	Eugenia	Syzygium australe	San Diego	California	-117.1047236	32.76138417	introduced	SanDiego	NA	NA	NA	NA	NA	NA	NA	NA	NA	NA	NA	NA	NA	NA	NA	NA	NA	NA	NA
TR026746	Queen palm	Syagrus romanzoffianum	San Diego	California	-117.1043584	32.76157341	no_info	SanDiego	NA	NA	NA	NA	NA	NA	NA	NA	NA	NA	NA	NA	NA	NA	NA	NA	NA	NA	NA
TR026761	Mexican fan palm	Washingtonia robusta	San Diego	California	-117.1052208	32.76165921	introduced	SanDiego	NA	NA	NA	NA	NA	NA	NA	NA	NA	NA	NA	NA	NA	NA	NA	NA	NA	NA	NA
TR027159	Carrot wood	Cupaniopsis anacardioides	San Diego	California	-117.1051753	32.76513473	introduced	SanDiego	NA	NA	NA	NA	NA	NA	NA	NA	NA	NA	NA	NA	NA	NA	NA	NA	NA	NA	NA
TR027308	Ficus	Ficus	San Diego	California	-117.0633761	32.77277674	no_info	SanDiego	NA	NA	NA	NA	NA	NA	NA	NA	NA	NA	NA	NA	NA	NA	NA	NA	NA	NA	NA
TR027348	Carrot wood	Cupaniopsis anacardioides	San Diego	California	-117.0825916	32.75871268	introduced	SanDiego	NA	NA	NA	NA	NA	NA	NA	NA	NA	NA	NA	NA	NA	NA	NA	NA	NA	NA	NA
TR027406	Carrot wood	Cupaniopsis anacardioides	San Diego	California	-117.0856102	32.76232064	introduced	SanDiego	NA	NA	NA	NA	NA	NA	NA	NA	NA	NA	NA	NA	NA	NA	NA	NA	NA	NA	NA
TR027407	Carrot wood	Cupaniopsis anacardioides	San Diego	California	-117.0856075	32.76238112	introduced	SanDiego	NA	NA	NA	NA	NA	NA	NA	NA	NA	NA	NA	NA	NA	NA	NA	NA	NA	NA	NA
TR027771	Brisbane box	Lophostemon confertus	San Diego	California	-117.1212522	32.77114542	introduced	SanDiego	NA	NA	NA	NA	NA	NA	NA	NA	NA	NA	NA	NA	NA	NA	NA	NA	NA	NA	NA
TR027904	Queen palm	Syagrus romanzoffianum	San Diego	California	-117.0998609	32.77121996	no_info	SanDiego	NA	NA	NA	NA	NA	NA	NA	NA	NA	NA	NA	NA	NA	NA	NA	NA	NA	NA	NA
TR028127	Queen palm	Syagrus romanzoffianum	San Diego	California	-117.1047942	32.77247323	no_info	SanDiego	NA	NA	NA	NA	NA	NA	NA	NA	NA	NA	NA	NA	NA	NA	NA	NA	NA	NA	NA
TR028180	Queen palm	Syagrus romanzoffianum	San Diego	California	-117.1056838	32.77232585	no_info	SanDiego	NA	NA	NA	NA	NA	NA	NA	NA	NA	NA	NA	NA	NA	NA	NA	NA	NA	NA	NA
TR028358	Queen palm	Syagrus romanzoffianum	San Diego	California	-117.1066316	32.77187697	no_info	SanDiego	NA	NA	NA	NA	NA	NA	NA	NA	NA	NA	NA	NA	NA	NA	NA	NA	NA	NA	NA
TR028389	Queen palm	Syagrus romanzoffianum	San Diego	California	-117.1070989	32.77386492	no_info	SanDiego	NA	NA	NA	NA	NA	NA	NA	NA	NA	NA	NA	NA	NA	NA	NA	NA	NA	NA	NA
TR028499	Queen palm	Syagrus romanzoffianum	San Diego	California	-117.124155	32.75732049	no_info	SanDiego	NA	NA	NA	NA	NA	NA	NA	NA	NA	NA	NA	NA	NA	NA	NA	NA	NA	NA	NA
TR028591	Eucalyptus	Eucalyptus	San Diego	California	-117.122955	32.76277023	no_info	SanDiego	NA	NA	NA	NA	NA	NA	NA	NA	NA	NA	NA	NA	NA	NA	NA	NA	NA	NA	NA
TR028929	Queen palm	Syagrus romanzoffianum	San Diego	California	-117.1048457	32.76780674	no_info	SanDiego	NA	NA	NA	NA	NA	NA	NA	NA	NA	NA	NA	NA	NA	NA	NA	NA	NA	NA	NA
TR028939	Queen palm	Syagrus romanzoffianum	San Diego	California	-117.1046267	32.76875777	no_info	SanDiego	NA	NA	NA	NA	NA	NA	NA	NA	NA	NA	NA	NA	NA	NA	NA	NA	NA	NA	NA
TR029014	Queen palm	Syagrus romanzoffianum	San Diego	California	-117.1067461	32.76927604	no_info	SanDiego	NA	NA	NA	NA	NA	NA	NA	NA	NA	NA	NA	NA	NA	NA	NA	NA	NA	NA	NA
TR029413	Brazilian pepper tree	Schinus terebinthifolia	San Diego	California	-117.0590448	32.77113024	introduced	SanDiego	NA	NA	NA	NA	NA	NA	NA	NA	NA	NA	NA	NA	NA	NA	NA	NA	NA	NA	NA
TR029553	Queen palm	Syagrus romanzoffianum	San Diego	California	-117.1070935	32.75590105	no_info	SanDiego	NA	NA	NA	NA	NA	NA	NA	NA	NA	NA	NA	NA	NA	NA	NA	NA	NA	NA	NA
TR029710	Queen palm	Syagrus romanzoffianum	San Diego	California	-117.1029459	32.75786491	no_info	SanDiego	NA	NA	NA	NA	NA	NA	NA	NA	NA	NA	NA	NA	NA	NA	NA	NA	NA	NA	NA
TR029725	Queen palm	Syagrus romanzoffianum	San Diego	California	-117.104232	32.75891231	no_info	SanDiego	NA	NA	NA	NA	NA	NA	NA	NA	NA	NA	NA	NA	NA	NA	NA	NA	NA	NA	NA
TR030057	African fern pine	Podocarpus gracilior	San Diego	California	-117.0934062	32.74994726	no_info	SanDiego	NA	NA	NA	NA	NA	NA	NA	NA	NA	NA	NA	NA	NA	NA	NA	NA	NA	NA	NA
TR030148	Jacaranda	Jacaranda acutifolia	San Diego	California	-117.0966182	32.75301638	introduced	SanDiego	NA	NA	NA	NA	NA	NA	NA	NA	NA	NA	NA	NA	NA	NA	NA	NA	NA	NA	NA
TR030181	Queen palm	Syagrus romanzoffianum	San Diego	California	-117.097515	32.7540457	no_info	SanDiego	NA	NA	NA	NA	NA	NA	NA	NA	NA	NA	NA	NA	NA	NA	NA	NA	NA	NA	NA
TR030389	Mexican fan palm	Washingtonia robusta	San Diego	California	-117.119146	32.76549765	introduced	SanDiego	NA	NA	NA	NA	NA	NA	NA	NA	NA	NA	NA	NA	NA	NA	NA	NA	NA	NA	NA
TR030484	Queen palm	Syagrus romanzoffianum	San Diego	California	-117.1207264	32.76144893	no_info	SanDiego	NA	NA	NA	NA	NA	NA	NA	NA	NA	NA	NA	NA	NA	NA	NA	NA	NA	NA	NA
TR030627	Kaffir plum	Harpephyllum caffrum	San Diego	California	-117.1152893	32.76655756	introduced	SanDiego	NA	NA	NA	NA	NA	NA	NA	NA	NA	NA	NA	NA	NA	NA	NA	NA	NA	NA	NA
TR031230	Carrot wood	Cupaniopsis anacardioides	San Diego	California	-117.119646	32.75912816	introduced	SanDiego	NA	NA	NA	NA	NA	NA	NA	NA	NA	NA	NA	NA	NA	NA	NA	NA	NA	NA	NA
TR031412	Carrot wood	Cupaniopsis anacardioides	San Diego	California	-117.1179955	32.75785915	introduced	SanDiego	NA	NA	NA	NA	NA	NA	NA	NA	NA	NA	NA	NA	NA	NA	NA	NA	NA	NA	NA
TR031465	Brisbane box	Lophostemon confertus	San Diego	California	-117.1192316	32.75727941	introduced	SanDiego	NA	NA	NA	NA	NA	NA	NA	NA	NA	NA	NA	NA	NA	NA	NA	NA	NA	NA	NA
TR031557	Queen palm	Syagrus romanzoffianum	San Diego	California	-117.0976152	32.74500276	no_info	SanDiego	NA	NA	NA	NA	NA	NA	NA	NA	NA	NA	NA	NA	NA	NA	NA	NA	NA	NA	NA
TR031579	Lemon bottle brush	Melaleuca citrina	San Diego	California	-117.0988811	32.74517245	introduced	SanDiego	NA	NA	NA	NA	NA	NA	NA	NA	NA	NA	NA	NA	NA	NA	NA	NA	NA	NA	NA
TR031950	Italian cypress	Cupressus sempervirens	San Diego	California	-117.1062454	32.73106602	introduced	SanDiego	NA	NA	NA	NA	NA	NA	NA	NA	NA	NA	NA	NA	NA	NA	NA	NA	NA	NA	NA
TR032134	Magnolia st marys	Magnolia grandiflora	San Diego	California	-117.090999	32.7334357	introduced	SanDiego	NA	NA	NA	NA	NA	NA	NA	NA	NA	NA	NA	NA	NA	NA	NA	NA	NA	NA	NA
TR032190	Coast live oak	Quercus agrifolia	San Diego	California	-117.0920845	32.73373628	naturally_occurring	SanDiego	NA	NA	NA	NA	NA	NA	NA	NA	NA	NA	NA	NA	NA	NA	NA	NA	NA	NA	NA
TR032310	Juniper	Juniperus chinensis	San Diego	California	-117.0913132	32.72265521	introduced	SanDiego	NA	NA	NA	NA	NA	NA	NA	NA	NA	NA	NA	NA	NA	NA	NA	NA	NA	NA	NA
TR032401	Eugenia	Syzygium australe	San Diego	California	-117.1068948	32.74105031	introduced	SanDiego	NA	NA	NA	NA	NA	NA	NA	NA	NA	NA	NA	NA	NA	NA	NA	NA	NA	NA	NA
TR032588	Palm	Washingtonia robusta	San Diego	California	-117.1106358	32.74019422	introduced	SanDiego	NA	NA	NA	NA	NA	NA	NA	NA	NA	NA	NA	NA	NA	NA	NA	NA	NA	NA	NA
TR032633	Oleander	Nerium oleander	San Diego	California	-117.1002434	32.74222679	introduced	SanDiego	NA	NA	NA	NA	NA	NA	NA	NA	NA	NA	NA	NA	NA	NA	NA	NA	NA	NA	NA
TR032642	Ficus	Ficus	San Diego	California	-117.10107	32.74184784	no_info	SanDiego	NA	NA	NA	NA	NA	NA	NA	NA	NA	NA	NA	NA	NA	NA	NA	NA	NA	NA	NA
TR032705	Silk oak	Grevillea robusta	San Diego	California	-117.1076999	32.74208822	introduced	SanDiego	NA	NA	NA	NA	NA	NA	NA	NA	NA	NA	NA	NA	NA	NA	NA	NA	NA	NA	NA
TR032745	Queen palm	Syagrus romanzoffianum	San Diego	California	-117.1044316	32.74302809	no_info	SanDiego	NA	NA	NA	NA	NA	NA	NA	NA	NA	NA	NA	NA	NA	NA	NA	NA	NA	NA	NA
TR032925	Oleander	Nerium oleander	San Diego	California	-117.1019434	32.74236378	introduced	SanDiego	NA	NA	NA	NA	NA	NA	NA	NA	NA	NA	NA	NA	NA	NA	NA	NA	NA	NA	NA
TR033015	Myoporum	Myoporum	San Diego	California	-117.1053391	32.72428429	no_info	SanDiego	NA	NA	NA	NA	NA	NA	NA	NA	NA	NA	NA	NA	NA	NA	NA	NA	NA	NA	NA
TR033121	Queen palm	Syagrus romanzoffianum	San Diego	California	-117.1111097	32.72741905	no_info	SanDiego	NA	NA	NA	NA	NA	NA	NA	NA	NA	NA	NA	NA	NA	NA	NA	NA	NA	NA	NA
TR033141	Brazilian pepper tree	Schinus terebinthifolia	San Diego	California	-117.1101941	32.72874291	introduced	SanDiego	NA	NA	NA	NA	NA	NA	NA	NA	NA	NA	NA	NA	NA	NA	NA	NA	NA	NA	NA
TR033256	Acacia	Acacia	San Diego	California	-117.1054369	32.72501708	no_info	SanDiego	NA	NA	NA	NA	NA	NA	NA	NA	NA	NA	NA	NA	NA	NA	NA	NA	NA	NA	NA
TR033312	Ficus	Ficus	San Diego	California	-117.1119466	32.71943743	no_info	SanDiego	NA	NA	NA	NA	NA	NA	NA	NA	NA	NA	NA	NA	NA	NA	NA	NA	NA	NA	NA
TR033450	Mexican fan palm	Washingtonia robusta	San Diego	California	-117.1004173	32.74774246	introduced	SanDiego	NA	NA	NA	NA	NA	NA	NA	NA	NA	NA	NA	NA	NA	NA	NA	NA	NA	NA	NA
TR033656	Queen palm	Syagrus romanzoffianum	San Diego	California	-117.1080927	32.74547779	no_info	SanDiego	NA	NA	NA	NA	NA	NA	NA	NA	NA	NA	NA	NA	NA	NA	NA	NA	NA	NA	NA
TR033678	Date palm	Phoenix dactylifera	San Diego	California	-117.1054896	32.74600589	introduced	SanDiego	NA	NA	NA	NA	NA	NA	NA	NA	NA	NA	NA	NA	NA	NA	NA	NA	NA	NA	NA
TR033743	Oleander	Nerium oleander	San Diego	California	-117.0998499	32.75287288	introduced	SanDiego	NA	NA	NA	NA	NA	NA	NA	NA	NA	NA	NA	NA	NA	NA	NA	NA	NA	NA	NA
TR033785	African fern pine	Podocarpus gracilior	San Diego	California	-117.1008186	32.74637333	no_info	SanDiego	NA	NA	NA	NA	NA	NA	NA	NA	NA	NA	NA	NA	NA	NA	NA	NA	NA	NA	NA
TR034290	Queen palm	Syagrus romanzoffianum	San Diego	California	-117.1129508	32.75245614	no_info	SanDiego	NA	NA	NA	NA	NA	NA	NA	NA	NA	NA	NA	NA	NA	NA	NA	NA	NA	NA	NA
TR034384	Mexican fan palm	Washingtonia robusta	San Diego	California	-117.1132112	32.7491245	introduced	SanDiego	NA	NA	NA	NA	NA	NA	NA	NA	NA	NA	NA	NA	NA	NA	NA	NA	NA	NA	NA
TR034484	Queen palm	Syagrus romanzoffianum	San Diego	California	-117.1055423	32.75291152	no_info	SanDiego	NA	NA	NA	NA	NA	NA	NA	NA	NA	NA	NA	NA	NA	NA	NA	NA	NA	NA	NA
TR034519	Queen palm	Syagrus romanzoffianum	San Diego	California	-117.1051251	32.75337341	no_info	SanDiego	NA	NA	NA	NA	NA	NA	NA	NA	NA	NA	NA	NA	NA	NA	NA	NA	NA	NA	NA
TR034614	Mexican fan palm	Washingtonia robusta	San Diego	California	-117.0828641	32.72781919	introduced	SanDiego	NA	NA	NA	NA	NA	NA	NA	NA	NA	NA	NA	NA	NA	NA	NA	NA	NA	NA	NA
TR034666	Ash	Fraxinus	San Diego	California	-117.083486	32.73084265	no_info	SanDiego	NA	NA	NA	NA	NA	NA	NA	NA	NA	NA	NA	NA	NA	NA	NA	NA	NA	NA	NA
TR034755	African fern pine	Podocarpus gracilior	San Diego	California	-117.1139794	32.74777288	no_info	SanDiego	NA	NA	NA	NA	NA	NA	NA	NA	NA	NA	NA	NA	NA	NA	NA	NA	NA	NA	NA
TR034914	Brazilian pepper tree	Schinus terebinthifolia	San Diego	California	-117.1132744	32.74462672	introduced	SanDiego	NA	NA	NA	NA	NA	NA	NA	NA	NA	NA	NA	NA	NA	NA	NA	NA	NA	NA	NA
TR034918	California pepper tree	Schinus molle	San Diego	California	-117.1130702	32.74397649	introduced	SanDiego	NA	NA	NA	NA	NA	NA	NA	NA	NA	NA	NA	NA	NA	NA	NA	NA	NA	NA	NA
TR035015	Sweet gum	Liquidambar styraciflua	San Diego	California	-117.1132975	32.74419036	introduced	SanDiego	NA	NA	NA	NA	NA	NA	NA	NA	NA	NA	NA	NA	NA	NA	NA	NA	NA	NA	NA
TR035044	Holly oak	Quercus ilex	San Diego	California	-117.1158399	32.74256218	introduced	SanDiego	NA	NA	NA	NA	NA	NA	NA	NA	NA	NA	NA	NA	NA	NA	NA	NA	NA	NA	NA
TR035085	Canary island date palm	Phoenix canariensis	San Diego	California	-117.0958593	32.74780223	introduced	SanDiego	NA	NA	NA	NA	NA	NA	NA	NA	NA	NA	NA	NA	NA	NA	NA	NA	NA	NA	NA
TR035166	New zealand christmas	Metrosideros excelsa	San Diego	California	-117.1189374	32.75388189	introduced	SanDiego	NA	NA	NA	NA	NA	NA	NA	NA	NA	NA	NA	NA	NA	NA	NA	NA	NA	NA	NA
TR035333	Mexican fan palm	Washingtonia robusta	San Diego	California	-117.0782532	32.73647398	introduced	SanDiego	NA	NA	NA	NA	NA	NA	NA	NA	NA	NA	NA	NA	NA	NA	NA	NA	NA	NA	NA
TR035561	Evergreen pear	Pyrus kawakamii	San Diego	California	-117.0854029	32.722268	no_info	SanDiego	NA	NA	NA	NA	NA	NA	NA	NA	NA	NA	NA	NA	NA	NA	NA	NA	NA	NA	NA
TR035720	Eucalyptus	Eucalyptus	San Diego	California	-117.0798398	32.73220543	no_info	SanDiego	NA	NA	NA	NA	NA	NA	NA	NA	NA	NA	NA	NA	NA	NA	NA	NA	NA	NA	NA
TR035768	Chinese elm	Ulmus parvifolia	San Diego	California	-117.0798394	32.72615178	introduced	SanDiego	NA	NA	NA	NA	NA	NA	NA	NA	NA	NA	NA	NA	NA	NA	NA	NA	NA	NA	NA
TR035881	Evergreen pear	Pyrus kawakamii	San Diego	California	-117.0951807	32.72154808	no_info	SanDiego	NA	NA	NA	NA	NA	NA	NA	NA	NA	NA	NA	NA	NA	NA	NA	NA	NA	NA	NA
TR035963	African fern pine	Podocarpus gracilior	San Diego	California	-117.0926913	32.72123248	no_info	SanDiego	NA	NA	NA	NA	NA	NA	NA	NA	NA	NA	NA	NA	NA	NA	NA	NA	NA	NA	NA
TR036033	Yucca	Yucca	San Diego	California	-117.0868294	32.72122822	no_info	SanDiego	NA	NA	NA	NA	NA	NA	NA	NA	NA	NA	NA	NA	NA	NA	NA	NA	NA	NA	NA
TR036478	Carrot wood	Cupaniopsis anacardioides	San Diego	California	-117.0978454	32.7393854	introduced	SanDiego	NA	NA	NA	NA	NA	NA	NA	NA	NA	NA	NA	NA	NA	NA	NA	NA	NA	NA	NA
TR036579	Ficus	Ficus	San Diego	California	-117.083572	32.7550804	no_info	SanDiego	NA	NA	NA	NA	NA	NA	NA	NA	NA	NA	NA	NA	NA	NA	NA	NA	NA	NA	NA
TR036595	Mexican fan palm	Washingtonia robusta	San Diego	California	-117.0836905	32.75612105	introduced	SanDiego	NA	NA	NA	NA	NA	NA	NA	NA	NA	NA	NA	NA	NA	NA	NA	NA	NA	NA	NA
TR036614	Pine	Pinus	San Diego	California	-117.0792529	32.75431235	no_info	SanDiego	NA	NA	NA	NA	NA	NA	NA	NA	NA	NA	NA	NA	NA	NA	NA	NA	NA	NA	NA
TR036720	Queen palm	Syagrus romanzoffianum	San Diego	California	-117.1073139	32.75949812	no_info	SanDiego	NA	NA	NA	NA	NA	NA	NA	NA	NA	NA	NA	NA	NA	NA	NA	NA	NA	NA	NA
TR036851	Carrot wood	Cupaniopsis anacardioides	San Diego	California	-117.1045518	32.76032445	introduced	SanDiego	NA	NA	NA	NA	NA	NA	NA	NA	NA	NA	NA	NA	NA	NA	NA	NA	NA	NA	NA
TR036894	Queen palm	Syagrus romanzoffianum	San Diego	California	-117.1081352	32.75780732	no_info	SanDiego	NA	NA	NA	NA	NA	NA	NA	NA	NA	NA	NA	NA	NA	NA	NA	NA	NA	NA	NA
TR036934	Queen palm	Syagrus romanzoffianum	San Diego	California	-117.1097272	32.76088154	no_info	SanDiego	NA	NA	NA	NA	NA	NA	NA	NA	NA	NA	NA	NA	NA	NA	NA	NA	NA	NA	NA
TR037161	Brisbane box	Lophostemon confertus	San Diego	California	-117.0982472	32.75901081	introduced	SanDiego	NA	NA	NA	NA	NA	NA	NA	NA	NA	NA	NA	NA	NA	NA	NA	NA	NA	NA	NA
TR037234	King palm	Archontophoenix cunninghamiana	San Diego	California	-117.1002592	32.7585837	introduced	SanDiego	NA	NA	NA	NA	NA	NA	NA	NA	NA	NA	NA	NA	NA	NA	NA	NA	NA	NA	NA
TR037273	Jacaranda	Jacaranda acutifolia	San Diego	California	-117.0990539	32.75690864	introduced	SanDiego	NA	NA	NA	NA	NA	NA	NA	NA	NA	NA	NA	NA	NA	NA	NA	NA	NA	NA	NA
TR037302	Queen palm	Syagrus romanzoffianum	San Diego	California	-117.0904364	32.75486124	no_info	SanDiego	NA	NA	NA	NA	NA	NA	NA	NA	NA	NA	NA	NA	NA	NA	NA	NA	NA	NA	NA
TR037354	Mexican fan palm	Washingtonia robusta	San Diego	California	-117.08894	32.75354764	introduced	SanDiego	NA	NA	NA	NA	NA	NA	NA	NA	NA	NA	NA	NA	NA	NA	NA	NA	NA	NA	NA
TR037458	Yucca	Yucca	San Diego	California	-117.0909737	32.74373359	no_info	SanDiego	NA	NA	NA	NA	NA	NA	NA	NA	NA	NA	NA	NA	NA	NA	NA	NA	NA	NA	NA
TR037480	Yucca	Yucca	San Diego	California	-117.0930012	32.75648604	no_info	SanDiego	NA	NA	NA	NA	NA	NA	NA	NA	NA	NA	NA	NA	NA	NA	NA	NA	NA	NA	NA
TR037649	Canary island pine	Pinus canariensis	San Diego	California	-117.0509747	32.75527471	introduced	SanDiego	NA	NA	NA	NA	NA	NA	NA	NA	NA	NA	NA	NA	NA	NA	NA	NA	NA	NA	NA
TR037715	Sweet gum	Liquidambar styraciflua	San Diego	California	-117.057097	32.75742551	introduced	SanDiego	NA	NA	NA	NA	NA	NA	NA	NA	NA	NA	NA	NA	NA	NA	NA	NA	NA	NA	NA
TR037751	Chinese elm	Ulmus parvifolia	San Diego	California	-117.0535619	32.76058493	introduced	SanDiego	NA	NA	NA	NA	NA	NA	NA	NA	NA	NA	NA	NA	NA	NA	NA	NA	NA	NA	NA
TR037945	Weeping bottle brush	Callistemon viminalis	San Diego	California	-117.0862586	32.74251174	no_info	SanDiego	NA	NA	NA	NA	NA	NA	NA	NA	NA	NA	NA	NA	NA	NA	NA	NA	NA	NA	NA
TR038115	Queen palm	Syagrus romanzoffianum	San Diego	California	-117.0749657	32.74242051	no_info	SanDiego	NA	NA	NA	NA	NA	NA	NA	NA	NA	NA	NA	NA	NA	NA	NA	NA	NA	NA	NA
TR038143	Carrot wood	Cupaniopsis anacardioides	San Diego	California	-117.0719699	32.74555918	introduced	SanDiego	NA	NA	NA	NA	NA	NA	NA	NA	NA	NA	NA	NA	NA	NA	NA	NA	NA	NA	NA
TR038345	Silk oak	Grevillea robusta	San Diego	California	-117.0723672	32.75171393	introduced	SanDiego	NA	NA	NA	NA	NA	NA	NA	NA	NA	NA	NA	NA	NA	NA	NA	NA	NA	NA	NA
TR038355	Eucalyptus	Eucalyptus	San Diego	California	-117.0731124	32.75055975	no_info	SanDiego	NA	NA	NA	NA	NA	NA	NA	NA	NA	NA	NA	NA	NA	NA	NA	NA	NA	NA	NA
TR038504	Jacaranda	Jacaranda acutifolia	San Diego	California	-117.0700091	32.7564761	introduced	SanDiego	NA	NA	NA	NA	NA	NA	NA	NA	NA	NA	NA	NA	NA	NA	NA	NA	NA	NA	NA
TR038548	Oleander	Nerium oleander	San Diego	California	-117.0660499	32.7546547	introduced	SanDiego	NA	NA	NA	NA	NA	NA	NA	NA	NA	NA	NA	NA	NA	NA	NA	NA	NA	NA	NA
TR038783	Evergreen pear	Pyrus kawakamii	San Diego	California	-117.0626634	32.75967519	no_info	SanDiego	NA	NA	NA	NA	NA	NA	NA	NA	NA	NA	NA	NA	NA	NA	NA	NA	NA	NA	NA
TR038810	Ash	Fraxinus	San Diego	California	-117.0645459	32.7595212	no_info	SanDiego	NA	NA	NA	NA	NA	NA	NA	NA	NA	NA	NA	NA	NA	NA	NA	NA	NA	NA	NA
TR038922	Mexican fan palm	Washingtonia robusta	San Diego	California	-117.0613091	32.76177797	introduced	SanDiego	NA	NA	NA	NA	NA	NA	NA	NA	NA	NA	NA	NA	NA	NA	NA	NA	NA	NA	NA
TR038942	Sweet gum	Liquidambar styraciflua	San Diego	California	-117.060766	32.75818124	introduced	SanDiego	NA	NA	NA	NA	NA	NA	NA	NA	NA	NA	NA	NA	NA	NA	NA	NA	NA	NA	NA
TR039223	Carrot wood	Cupaniopsis anacardioides	San Diego	California	-117.0872413	32.73503768	introduced	SanDiego	NA	NA	NA	NA	NA	NA	NA	NA	NA	NA	NA	NA	NA	NA	NA	NA	NA	NA	NA
TR039295	Sweet gum	Liquidambar styraciflua	San Diego	California	-117.0583044	32.74369906	introduced	SanDiego	NA	NA	NA	NA	NA	NA	NA	NA	NA	NA	NA	NA	NA	NA	NA	NA	NA	NA	NA
TR039323	Mexican fan palm	Washingtonia robusta	San Diego	California	-117.0646629	32.7441208	introduced	SanDiego	NA	NA	NA	NA	NA	NA	NA	NA	NA	NA	NA	NA	NA	NA	NA	NA	NA	NA	NA
TR039340	Mexican fan palm	Washingtonia robusta	San Diego	California	-117.0599778	32.74512399	introduced	SanDiego	NA	NA	NA	NA	NA	NA	NA	NA	NA	NA	NA	NA	NA	NA	NA	NA	NA	NA	NA
TR039621	California pepper tree	Schinus molle	San Diego	California	-117.0620109	32.74723704	introduced	SanDiego	NA	NA	NA	NA	NA	NA	NA	NA	NA	NA	NA	NA	NA	NA	NA	NA	NA	NA	NA
TR039709	Silk oak	Grevillea robusta	San Diego	California	-117.0561162	32.76539798	introduced	SanDiego	NA	NA	NA	NA	NA	NA	NA	NA	NA	NA	NA	NA	NA	NA	NA	NA	NA	NA	NA
TR039788	Queen palm	Syagrus romanzoffianum	San Diego	California	-117.0573361	32.7654944	no_info	SanDiego	NA	NA	NA	NA	NA	NA	NA	NA	NA	NA	NA	NA	NA	NA	NA	NA	NA	NA	NA
TR039842	Queen palm	Syagrus romanzoffianum	San Diego	California	-117.0513937	32.76843667	no_info	SanDiego	NA	NA	NA	NA	NA	NA	NA	NA	NA	NA	NA	NA	NA	NA	NA	NA	NA	NA	NA
TR040411	Brisbane box	Lophostemon confertus	San Diego	California	-117.1451968	32.79844035	introduced	SanDiego	NA	NA	NA	NA	NA	NA	NA	NA	NA	NA	NA	NA	NA	NA	NA	NA	NA	NA	NA
TR040453	Jacaranda	Jacaranda acutifolia	San Diego	California	-117.1506901	32.7988304	introduced	SanDiego	NA	NA	NA	NA	NA	NA	NA	NA	NA	NA	NA	NA	NA	NA	NA	NA	NA	NA	NA
TR040693	Brisbane box	Lophostemon confertus	San Diego	California	-117.1433222	32.78985176	introduced	SanDiego	NA	NA	NA	NA	NA	NA	NA	NA	NA	NA	NA	NA	NA	NA	NA	NA	NA	NA	NA
TR040782	Carrot wood	Cupaniopsis anacardioides	San Diego	California	-117.1417364	32.79425698	introduced	SanDiego	NA	NA	NA	NA	NA	NA	NA	NA	NA	NA	NA	NA	NA	NA	NA	NA	NA	NA	NA
TR040784	Carrot wood	Cupaniopsis anacardioides	San Diego	California	-117.141732	32.79453573	introduced	SanDiego	NA	NA	NA	NA	NA	NA	NA	NA	NA	NA	NA	NA	NA	NA	NA	NA	NA	NA	NA
TR040791	Yucca	Yucca	San Diego	California	-117.1395108	32.79409608	no_info	SanDiego	NA	NA	NA	NA	NA	NA	NA	NA	NA	NA	NA	NA	NA	NA	NA	NA	NA	NA	NA
TR040813	Bottle brush	Callistemon	San Diego	California	-117.1370179	32.79413673	no_info	SanDiego	NA	NA	NA	NA	NA	NA	NA	NA	NA	NA	NA	NA	NA	NA	NA	NA	NA	NA	NA
TR040833	Eucalyptus	Eucalyptus	San Diego	California	-117.1434824	32.79085732	no_info	SanDiego	NA	NA	NA	NA	NA	NA	NA	NA	NA	NA	NA	NA	NA	NA	NA	NA	NA	NA	NA
TR040899	Brisbane box	Lophostemon confertus	San Diego	California	-117.1480378	32.79194302	introduced	SanDiego	NA	NA	NA	NA	NA	NA	NA	NA	NA	NA	NA	NA	NA	NA	NA	NA	NA	NA	NA
TR040933	Pine	Pinus	San Diego	California	-117.1469693	32.7891743	no_info	SanDiego	NA	NA	NA	NA	NA	NA	NA	NA	NA	NA	NA	NA	NA	NA	NA	NA	NA	NA	NA
TR041122	Carrot wood	Cupaniopsis anacardioides	San Diego	California	-117.1495555	32.78548583	introduced	SanDiego	NA	NA	NA	NA	NA	NA	NA	NA	NA	NA	NA	NA	NA	NA	NA	NA	NA	NA	NA
TR041225	Carrot wood	Cupaniopsis anacardioides	San Diego	California	-117.146604	32.78440482	introduced	SanDiego	NA	NA	NA	NA	NA	NA	NA	NA	NA	NA	NA	NA	NA	NA	NA	NA	NA	NA	NA
TR041318	Queen palm	Syagrus romanzoffianum	San Diego	California	-117.1360265	32.80041631	no_info	SanDiego	NA	NA	NA	NA	NA	NA	NA	NA	NA	NA	NA	NA	NA	NA	NA	NA	NA	NA	NA
TR041377	Cedar	Cedrus	San Diego	California	-117.1330235	32.79361269	no_info	SanDiego	NA	NA	NA	NA	NA	NA	NA	NA	NA	NA	NA	NA	NA	NA	NA	NA	NA	NA	NA
TR041481	Carrot wood	Cupaniopsis anacardioides	San Diego	California	-117.1354324	32.79676546	introduced	SanDiego	NA	NA	NA	NA	NA	NA	NA	NA	NA	NA	NA	NA	NA	NA	NA	NA	NA	NA	NA
TR041618	Mexican fan palm	Washingtonia robusta	San Diego	California	-117.1219004	32.80053629	introduced	SanDiego	NA	NA	NA	NA	NA	NA	NA	NA	NA	NA	NA	NA	NA	NA	NA	NA	NA	NA	NA
TR041673	Brisbane box	Lophostemon confertus	San Diego	California	-117.1288688	32.79420023	introduced	SanDiego	NA	NA	NA	NA	NA	NA	NA	NA	NA	NA	NA	NA	NA	NA	NA	NA	NA	NA	NA
TR041696	Carrot wood	Cupaniopsis anacardioides	San Diego	California	-117.1303689	32.79472312	introduced	SanDiego	NA	NA	NA	NA	NA	NA	NA	NA	NA	NA	NA	NA	NA	NA	NA	NA	NA	NA	NA
TR041811	Sweet gum	Liquidambar styraciflua	San Diego	California	-117.1192718	32.78909362	introduced	SanDiego	NA	NA	NA	NA	NA	NA	NA	NA	NA	NA	NA	NA	NA	NA	NA	NA	NA	NA	NA
TR041813	Brisbane box	Lophostemon confertus	San Diego	California	-117.1194725	32.78930893	introduced	SanDiego	NA	NA	NA	NA	NA	NA	NA	NA	NA	NA	NA	NA	NA	NA	NA	NA	NA	NA	NA
TR041870	Queen palm	Syagrus romanzoffianum	San Diego	California	-117.1211249	32.79436717	no_info	SanDiego	NA	NA	NA	NA	NA	NA	NA	NA	NA	NA	NA	NA	NA	NA	NA	NA	NA	NA	NA
TR042027	Carob	Ceratonia siliqua	San Diego	California	-117.1253027	32.79297112	introduced	SanDiego	NA	NA	NA	NA	NA	NA	NA	NA	NA	NA	NA	NA	NA	NA	NA	NA	NA	NA	NA
TR042268	Italian cypress	Cupressus sempervirens	San Diego	California	-117.1378372	32.80787203	introduced	SanDiego	NA	NA	NA	NA	NA	NA	NA	NA	NA	NA	NA	NA	NA	NA	NA	NA	NA	NA	NA
TR042458	Brisbane box	Lophostemon confertus	San Diego	California	-117.1389159	32.80009017	introduced	SanDiego	NA	NA	NA	NA	NA	NA	NA	NA	NA	NA	NA	NA	NA	NA	NA	NA	NA	NA	NA
TR043116	Carrot wood	Cupaniopsis anacardioides	San Diego	California	-117.2329232	32.84479308	introduced	SanDiego	NA	NA	NA	NA	NA	NA	NA	NA	NA	NA	NA	NA	NA	NA	NA	NA	NA	NA	NA
TR043297	Sweet gum	Liquidambar styraciflua	San Diego	California	-117.2297736	32.84186968	introduced	SanDiego	NA	NA	NA	NA	NA	NA	NA	NA	NA	NA	NA	NA	NA	NA	NA	NA	NA	NA	NA
TR043443	Carrot wood	Cupaniopsis anacardioides	San Diego	California	-117.222825	32.84865986	introduced	SanDiego	NA	NA	NA	NA	NA	NA	NA	NA	NA	NA	NA	NA	NA	NA	NA	NA	NA	NA	NA
TR043461	Melaleuca	Melaleuca	San Diego	California	-117.2299779	32.85012309	no_info	SanDiego	NA	NA	NA	NA	NA	NA	NA	NA	NA	NA	NA	NA	NA	NA	NA	NA	NA	NA	NA
TR043473	Sweet gum	Liquidambar styraciflua	San Diego	California	-117.2279509	32.85072489	introduced	SanDiego	NA	NA	NA	NA	NA	NA	NA	NA	NA	NA	NA	NA	NA	NA	NA	NA	NA	NA	NA
TR043479	Deodar cedar	Cedrus deodara	San Diego	California	-117.2258553	32.85131444	introduced	SanDiego	NA	NA	NA	NA	NA	NA	NA	NA	NA	NA	NA	NA	NA	NA	NA	NA	NA	NA	NA
TR043532	Queen palm	Syagrus romanzoffianum	San Diego	California	-117.2174007	32.85149309	no_info	SanDiego	NA	NA	NA	NA	NA	NA	NA	NA	NA	NA	NA	NA	NA	NA	NA	NA	NA	NA	NA
TR043770	Pine	Pinus	San Diego	California	-117.2237749	32.84373792	no_info	SanDiego	NA	NA	NA	NA	NA	NA	NA	NA	NA	NA	NA	NA	NA	NA	NA	NA	NA	NA	NA
TR043886	Bottle brush	Callistemon	San Diego	California	-117.1393459	32.7966069	no_info	SanDiego	NA	NA	NA	NA	NA	NA	NA	NA	NA	NA	NA	NA	NA	NA	NA	NA	NA	NA	NA
TR043904	Sweet gum	Liquidambar styraciflua	San Diego	California	-117.1378974	32.79651628	introduced	SanDiego	NA	NA	NA	NA	NA	NA	NA	NA	NA	NA	NA	NA	NA	NA	NA	NA	NA	NA	NA
TR043969	Mexican fan palm	Washingtonia robusta	San Diego	California	-117.1455286	32.79609272	introduced	SanDiego	NA	NA	NA	NA	NA	NA	NA	NA	NA	NA	NA	NA	NA	NA	NA	NA	NA	NA	NA
TR044092	Oleander	Nerium oleander	San Diego	California	-117.15596	32.78071589	introduced	SanDiego	NA	NA	NA	NA	NA	NA	NA	NA	NA	NA	NA	NA	NA	NA	NA	NA	NA	NA	NA
TR044106	Sweet gum	Liquidambar styraciflua	San Diego	California	-117.1566933	32.78130551	introduced	SanDiego	NA	NA	NA	NA	NA	NA	NA	NA	NA	NA	NA	NA	NA	NA	NA	NA	NA	NA	NA
TR044151	Ash	Fraxinus	San Diego	California	-117.1578203	32.78575983	no_info	SanDiego	NA	NA	NA	NA	NA	NA	NA	NA	NA	NA	NA	NA	NA	NA	NA	NA	NA	NA	NA
TR044646	Bradford pear	Pyrus calleryana	San Diego	California	-117.2174684	32.86701393	introduced	SanDiego	NA	NA	NA	NA	NA	NA	NA	NA	NA	NA	NA	NA	NA	NA	NA	NA	NA	NA	NA
TR044794	Mexican fan palm	Washingtonia robusta	San Diego	California	-117.2250806	32.86159036	introduced	SanDiego	NA	NA	NA	NA	NA	NA	NA	NA	NA	NA	NA	NA	NA	NA	NA	NA	NA	NA	NA
TR045035	Carrot wood	Cupaniopsis anacardioides	San Diego	California	-117.2174347	32.86100619	introduced	SanDiego	NA	NA	NA	NA	NA	NA	NA	NA	NA	NA	NA	NA	NA	NA	NA	NA	NA	NA	NA
TR045106	Carob	Ceratonia siliqua	San Diego	California	-117.2138255	32.86335507	introduced	SanDiego	NA	NA	NA	NA	NA	NA	NA	NA	NA	NA	NA	NA	NA	NA	NA	NA	NA	NA	NA
TR045387	Mexican fan palm	Washingtonia robusta	San Diego	California	-117.2167542	32.86981512	introduced	SanDiego	NA	NA	NA	NA	NA	NA	NA	NA	NA	NA	NA	NA	NA	NA	NA	NA	NA	NA	NA
TR045391	Mexican fan palm	Washingtonia robusta	San Diego	California	-117.2169354	32.8695179	introduced	SanDiego	NA	NA	NA	NA	NA	NA	NA	NA	NA	NA	NA	NA	NA	NA	NA	NA	NA	NA	NA
TR045426	Melaleuca	Melaleuca	San Diego	California	-117.2165965	32.86548816	no_info	SanDiego	NA	NA	NA	NA	NA	NA	NA	NA	NA	NA	NA	NA	NA	NA	NA	NA	NA	NA	NA
TR045743	Eucalyptus	Eucalyptus	San Diego	California	-117.2365803	32.85108484	no_info	SanDiego	NA	NA	NA	NA	NA	NA	NA	NA	NA	NA	NA	NA	NA	NA	NA	NA	NA	NA	NA
TR045848	Jacaranda	Jacaranda acutifolia	San Diego	California	-117.2089638	32.85940123	introduced	SanDiego	NA	NA	NA	NA	NA	NA	NA	NA	NA	NA	NA	NA	NA	NA	NA	NA	NA	NA	NA
TR046199	African fern pine	Podocarpus gracilior	San Diego	California	-117.1929903	32.8478139	no_info	SanDiego	NA	NA	NA	NA	NA	NA	NA	NA	NA	NA	NA	NA	NA	NA	NA	NA	NA	NA	NA
TR046311	Eucalyptus	Eucalyptus	San Diego	California	-117.1856818	32.84984696	no_info	SanDiego	NA	NA	NA	NA	NA	NA	NA	NA	NA	NA	NA	NA	NA	NA	NA	NA	NA	NA	NA
TR046356	Camphor tree	Cinnamomum camphora	San Diego	California	-117.1882189	32.85282232	introduced	SanDiego	NA	NA	NA	NA	NA	NA	NA	NA	NA	NA	NA	NA	NA	NA	NA	NA	NA	NA	NA
TR046370	California sycamore	Platanus racemosa	San Diego	California	-117.1862895	32.85533826	naturally_occurring	SanDiego	NA	NA	NA	NA	NA	NA	NA	NA	NA	NA	NA	NA	NA	NA	NA	NA	NA	NA	NA
TR046421	Chinese flame	Koelreuteria bipinnata	San Diego	California	-117.2123046	32.85228483	introduced	SanDiego	NA	NA	NA	NA	NA	NA	NA	NA	NA	NA	NA	NA	NA	NA	NA	NA	NA	NA	NA
TR046471	Queen palm	Syagrus romanzoffianum	San Diego	California	-117.2170075	32.84983936	no_info	SanDiego	NA	NA	NA	NA	NA	NA	NA	NA	NA	NA	NA	NA	NA	NA	NA	NA	NA	NA	NA
TR046530	Australian willow	Geijera parviflora	San Diego	California	-117.2156663	32.84536246	introduced	SanDiego	NA	NA	NA	NA	NA	NA	NA	NA	NA	NA	NA	NA	NA	NA	NA	NA	NA	NA	NA
TR046557	Kaffir plum	Harpephyllum caffrum	San Diego	California	-117.2160627	32.84667758	introduced	SanDiego	NA	NA	NA	NA	NA	NA	NA	NA	NA	NA	NA	NA	NA	NA	NA	NA	NA	NA	NA
TR046698	Pine	Pinus	San Diego	California	-117.203717	32.85215813	no_info	SanDiego	NA	NA	NA	NA	NA	NA	NA	NA	NA	NA	NA	NA	NA	NA	NA	NA	NA	NA	NA
TR046732	Juniper	Juniperus chinensis	San Diego	California	-117.2020497	32.84986929	introduced	SanDiego	NA	NA	NA	NA	NA	NA	NA	NA	NA	NA	NA	NA	NA	NA	NA	NA	NA	NA	NA
TR046809	Jacaranda	Jacaranda acutifolia	San Diego	California	-117.1991461	32.85229311	introduced	SanDiego	NA	NA	NA	NA	NA	NA	NA	NA	NA	NA	NA	NA	NA	NA	NA	NA	NA	NA	NA
TR047059	Pine	Pinus	San Diego	California	-117.2213904	32.88349192	no_info	SanDiego	NA	NA	NA	NA	NA	NA	NA	NA	NA	NA	NA	NA	NA	NA	NA	NA	NA	NA	NA
TR047072	Pine	Pinus	San Diego	California	-117.2223484	32.88497285	no_info	SanDiego	NA	NA	NA	NA	NA	NA	NA	NA	NA	NA	NA	NA	NA	NA	NA	NA	NA	NA	NA
TR047273	Carrot wood	Cupaniopsis anacardioides	San Diego	California	-117.2318225	32.89107743	introduced	SanDiego	NA	NA	NA	NA	NA	NA	NA	NA	NA	NA	NA	NA	NA	NA	NA	NA	NA	NA	NA
TR047325	Pine	Pinus	San Diego	California	-117.2220571	32.88386392	no_info	SanDiego	NA	NA	NA	NA	NA	NA	NA	NA	NA	NA	NA	NA	NA	NA	NA	NA	NA	NA	NA
TR047358	Eucalyptus	Eucalyptus	San Diego	California	-117.2413128	32.87032927	no_info	SanDiego	NA	NA	NA	NA	NA	NA	NA	NA	NA	NA	NA	NA	NA	NA	NA	NA	NA	NA	NA
TR047464	Chinese flame	Koelreuteria bipinnata	San Diego	California	-117.238347	32.89398211	introduced	SanDiego	NA	NA	NA	NA	NA	NA	NA	NA	NA	NA	NA	NA	NA	NA	NA	NA	NA	NA	NA
TR047530	Eucalyptus	Eucalyptus	San Diego	California	-117.2401633	32.89775995	no_info	SanDiego	NA	NA	NA	NA	NA	NA	NA	NA	NA	NA	NA	NA	NA	NA	NA	NA	NA	NA	NA
TR047598	Eucalyptus	Eucalyptus	San Diego	California	-117.2428454	32.90257624	no_info	SanDiego	NA	NA	NA	NA	NA	NA	NA	NA	NA	NA	NA	NA	NA	NA	NA	NA	NA	NA	NA
TR047687	Pine	Pinus	San Diego	California	-117.2310167	32.85836088	no_info	SanDiego	NA	NA	NA	NA	NA	NA	NA	NA	NA	NA	NA	NA	NA	NA	NA	NA	NA	NA	NA
TR047699	Pine	Pinus	San Diego	California	-117.2309567	32.8590308	no_info	SanDiego	NA	NA	NA	NA	NA	NA	NA	NA	NA	NA	NA	NA	NA	NA	NA	NA	NA	NA	NA
TR047726	White alder	Alnus rhombifolia	San Diego	California	-117.2315388	32.85661259	naturally_occurring	SanDiego	NA	NA	NA	NA	NA	NA	NA	NA	NA	NA	NA	NA	NA	NA	NA	NA	NA	NA	NA
TR047814	Pine	Pinus	San Diego	California	-117.1931992	32.76833022	no_info	SanDiego	NA	NA	NA	NA	NA	NA	NA	NA	NA	NA	NA	NA	NA	NA	NA	NA	NA	NA	NA
TR047847	Queen palm	Syagrus romanzoffianum	San Diego	California	-117.1910537	32.76845848	no_info	SanDiego	NA	NA	NA	NA	NA	NA	NA	NA	NA	NA	NA	NA	NA	NA	NA	NA	NA	NA	NA
TR047859	Mexican fan palm	Washingtonia robusta	San Diego	California	-117.1943082	32.76694251	introduced	SanDiego	NA	NA	NA	NA	NA	NA	NA	NA	NA	NA	NA	NA	NA	NA	NA	NA	NA	NA	NA
TR048402	African fern pine	Podocarpus gracilior	San Diego	California	-117.2332048	32.8613589	no_info	SanDiego	NA	NA	NA	NA	NA	NA	NA	NA	NA	NA	NA	NA	NA	NA	NA	NA	NA	NA	NA
TR048521	California sycamore	Platanus racemosa	San Diego	California	-117.202324	32.86432158	naturally_occurring	SanDiego	NA	NA	NA	NA	NA	NA	NA	NA	NA	NA	NA	NA	NA	NA	NA	NA	NA	NA	NA
TR048601	Queen palm	Syagrus romanzoffianum	San Diego	California	-117.2150017	32.86995584	no_info	SanDiego	NA	NA	NA	NA	NA	NA	NA	NA	NA	NA	NA	NA	NA	NA	NA	NA	NA	NA	NA
TR048622	Canary island pine	Pinus canariensis	San Diego	California	-117.2082419	32.86019549	introduced	SanDiego	NA	NA	NA	NA	NA	NA	NA	NA	NA	NA	NA	NA	NA	NA	NA	NA	NA	NA	NA
TR048806	Sweet gum	Liquidambar styraciflua	San Diego	California	-117.2118874	32.88455202	introduced	SanDiego	NA	NA	NA	NA	NA	NA	NA	NA	NA	NA	NA	NA	NA	NA	NA	NA	NA	NA	NA
TR049203	Bottle tree	Brachychiton	San Diego	California	-117.1962603	32.88590757	no_info	SanDiego	NA	NA	NA	NA	NA	NA	NA	NA	NA	NA	NA	NA	NA	NA	NA	NA	NA	NA	NA
TR049322	Pine	Pinus	San Diego	California	-117.2130318	32.87772303	no_info	SanDiego	NA	NA	NA	NA	NA	NA	NA	NA	NA	NA	NA	NA	NA	NA	NA	NA	NA	NA	NA
TR049354	Mexican fan palm	Washingtonia robusta	San Diego	California	-117.2103157	32.87532	introduced	SanDiego	NA	NA	NA	NA	NA	NA	NA	NA	NA	NA	NA	NA	NA	NA	NA	NA	NA	NA	NA
TR049355	Mexican fan palm	Washingtonia robusta	San Diego	California	-117.2102378	32.87536839	introduced	SanDiego	NA	NA	NA	NA	NA	NA	NA	NA	NA	NA	NA	NA	NA	NA	NA	NA	NA	NA	NA
TR049399	Pine	Pinus	San Diego	California	-117.2181582	32.87235569	no_info	SanDiego	NA	NA	NA	NA	NA	NA	NA	NA	NA	NA	NA	NA	NA	NA	NA	NA	NA	NA	NA
TR049427	Mexican fan palm	Washingtonia robusta	San Diego	California	-117.2073889	32.87628198	introduced	SanDiego	NA	NA	NA	NA	NA	NA	NA	NA	NA	NA	NA	NA	NA	NA	NA	NA	NA	NA	NA
TR049529	Mexican fan palm	Washingtonia robusta	San Diego	California	-117.2074131	32.87851869	introduced	SanDiego	NA	NA	NA	NA	NA	NA	NA	NA	NA	NA	NA	NA	NA	NA	NA	NA	NA	NA	NA
TR049718	Fruit tree	Prunus persica	San Diego	California	-117.1601543	32.7961038	introduced	SanDiego	NA	NA	NA	NA	NA	NA	NA	NA	NA	NA	NA	NA	NA	NA	NA	NA	NA	NA	NA
TR049832	Chinese flame	Koelreuteria bipinnata	San Diego	California	-117.1665576	32.79105432	introduced	SanDiego	NA	NA	NA	NA	NA	NA	NA	NA	NA	NA	NA	NA	NA	NA	NA	NA	NA	NA	NA
TR049845	Red flowering gum	Corymbia ficifolia	San Diego	California	-117.1685732	32.79072917	introduced	SanDiego	NA	NA	NA	NA	NA	NA	NA	NA	NA	NA	NA	NA	NA	NA	NA	NA	NA	NA	NA
TR049922	Italian cypress	Cupressus sempervirens	San Diego	California	-117.1695242	32.78801028	introduced	SanDiego	NA	NA	NA	NA	NA	NA	NA	NA	NA	NA	NA	NA	NA	NA	NA	NA	NA	NA	NA
TR050098	Weeping chinese banyan	Ficus	San Diego	California	-117.1886078	32.7670138	no_info	SanDiego	NA	NA	NA	NA	NA	NA	NA	NA	NA	NA	NA	NA	NA	NA	NA	NA	NA	NA	NA
TR050265	Lemon bottle brush	Melaleuca citrina	San Diego	California	-117.1950254	32.77286073	introduced	SanDiego	NA	NA	NA	NA	NA	NA	NA	NA	NA	NA	NA	NA	NA	NA	NA	NA	NA	NA	NA
TR050515	Chinese flame	Koelreuteria bipinnata	San Diego	California	-117.1864381	32.76746183	introduced	SanDiego	NA	NA	NA	NA	NA	NA	NA	NA	NA	NA	NA	NA	NA	NA	NA	NA	NA	NA	NA
TR050914	Purple orchid tree	Bauhinia purpurea	San Diego	California	-117.1728889	32.77911798	introduced	SanDiego	NA	NA	NA	NA	NA	NA	NA	NA	NA	NA	NA	NA	NA	NA	NA	NA	NA	NA	NA
TR051113	New zealand christmas	Metrosideros excelsa	San Diego	California	-117.2115311	32.87321816	introduced	SanDiego	NA	NA	NA	NA	NA	NA	NA	NA	NA	NA	NA	NA	NA	NA	NA	NA	NA	NA	NA
TR051268	Queen palm	Syagrus romanzoffianum	San Diego	California	-117.1647418	32.7740798	no_info	SanDiego	NA	NA	NA	NA	NA	NA	NA	NA	NA	NA	NA	NA	NA	NA	NA	NA	NA	NA	NA
TR051272	Pine	Pinus	San Diego	California	-117.1654359	32.7738547	no_info	SanDiego	NA	NA	NA	NA	NA	NA	NA	NA	NA	NA	NA	NA	NA	NA	NA	NA	NA	NA	NA
TR051328	Evergreen pear	Pyrus kawakamii	San Diego	California	-117.1664199	32.77278214	no_info	SanDiego	NA	NA	NA	NA	NA	NA	NA	NA	NA	NA	NA	NA	NA	NA	NA	NA	NA	NA	NA
TR051418	Carob	Ceratonia siliqua	San Diego	California	-117.1707356	32.77688851	introduced	SanDiego	NA	NA	NA	NA	NA	NA	NA	NA	NA	NA	NA	NA	NA	NA	NA	NA	NA	NA	NA
TR051493	Italian cypress	Cupressus sempervirens	San Diego	California	-117.1648974	32.77857517	introduced	SanDiego	NA	NA	NA	NA	NA	NA	NA	NA	NA	NA	NA	NA	NA	NA	NA	NA	NA	NA	NA
TR051555	Juniper	Juniperus chinensis	San Diego	California	-117.1681577	32.77818417	introduced	SanDiego	NA	NA	NA	NA	NA	NA	NA	NA	NA	NA	NA	NA	NA	NA	NA	NA	NA	NA	NA
TR051696	Olive fruitless	Olea	San Diego	California	-117.172283	32.78005565	no_info	SanDiego	NA	NA	NA	NA	NA	NA	NA	NA	NA	NA	NA	NA	NA	NA	NA	NA	NA	NA	NA
TR051818	Ficus	Ficus	San Diego	California	-117.174955	32.79437202	no_info	SanDiego	NA	NA	NA	NA	NA	NA	NA	NA	NA	NA	NA	NA	NA	NA	NA	NA	NA	NA	NA
TR052082	King palm	Archontophoenix cunninghamiana	San Diego	California	-117.1653328	32.78480474	introduced	SanDiego	NA	NA	NA	NA	NA	NA	NA	NA	NA	NA	NA	NA	NA	NA	NA	NA	NA	NA	NA
TR052243	Brisbane box	Lophostemon confertus	San Diego	California	-117.1824675	32.78828739	introduced	SanDiego	NA	NA	NA	NA	NA	NA	NA	NA	NA	NA	NA	NA	NA	NA	NA	NA	NA	NA	NA
TR052564	Jacaranda	Jacaranda acutifolia	San Diego	California	-117.0153869	32.8092171	introduced	SanDiego	NA	NA	NA	NA	NA	NA	NA	NA	NA	NA	NA	NA	NA	NA	NA	NA	NA	NA	NA
TR052936	Brisbane box	Lophostemon confertus	San Diego	California	-117.0210956	32.80342411	introduced	SanDiego	NA	NA	NA	NA	NA	NA	NA	NA	NA	NA	NA	NA	NA	NA	NA	NA	NA	NA	NA
TR052953	Italian cypress	Cupressus sempervirens	San Diego	California	-117.0199267	32.80365365	introduced	SanDiego	NA	NA	NA	NA	NA	NA	NA	NA	NA	NA	NA	NA	NA	NA	NA	NA	NA	NA	NA
TR053163	Carrot wood	Cupaniopsis anacardioides	San Diego	California	-117.0195865	32.80797055	introduced	SanDiego	NA	NA	NA	NA	NA	NA	NA	NA	NA	NA	NA	NA	NA	NA	NA	NA	NA	NA	NA
TR053210	Crape myrtle	Lagerstroemia indica	San Diego	California	-117.0179285	32.8052964	introduced	SanDiego	NA	NA	NA	NA	NA	NA	NA	NA	NA	NA	NA	NA	NA	NA	NA	NA	NA	NA	NA
TR053242	Brisbane box	Lophostemon confertus	San Diego	California	-117.0168612	32.80452319	introduced	SanDiego	NA	NA	NA	NA	NA	NA	NA	NA	NA	NA	NA	NA	NA	NA	NA	NA	NA	NA	NA
TR053442	Magnolia st marys	Magnolia grandiflora	San Diego	California	-117.0126161	32.79501199	introduced	SanDiego	NA	NA	NA	NA	NA	NA	NA	NA	NA	NA	NA	NA	NA	NA	NA	NA	NA	NA	NA
TR053474	Carrot wood	Cupaniopsis anacardioides	San Diego	California	-117.0132303	32.79316152	introduced	SanDiego	NA	NA	NA	NA	NA	NA	NA	NA	NA	NA	NA	NA	NA	NA	NA	NA	NA	NA	NA
TR053512	Lemon bottle brush	Melaleuca citrina	San Diego	California	-117.0152835	32.79366293	introduced	SanDiego	NA	NA	NA	NA	NA	NA	NA	NA	NA	NA	NA	NA	NA	NA	NA	NA	NA	NA	NA
TR053741	Jacaranda	Jacaranda acutifolia	San Diego	California	-117.0243813	32.80091701	introduced	SanDiego	NA	NA	NA	NA	NA	NA	NA	NA	NA	NA	NA	NA	NA	NA	NA	NA	NA	NA	NA
TR053832	Pine	Pinus	San Diego	California	-117.0232448	32.79841523	no_info	SanDiego	NA	NA	NA	NA	NA	NA	NA	NA	NA	NA	NA	NA	NA	NA	NA	NA	NA	NA	NA
TR054087	California sycamore	Platanus racemosa	San Diego	California	-117.1581165	32.77063394	naturally_occurring	SanDiego	NA	NA	NA	NA	NA	NA	NA	NA	NA	NA	NA	NA	NA	NA	NA	NA	NA	NA	NA
TR054237	California sycamore	Platanus racemosa	San Diego	California	-117.1590281	32.76656106	naturally_occurring	SanDiego	NA	NA	NA	NA	NA	NA	NA	NA	NA	NA	NA	NA	NA	NA	NA	NA	NA	NA	NA
TR054264	California sycamore	Platanus racemosa	San Diego	California	-117.1570817	32.76725883	naturally_occurring	SanDiego	NA	NA	NA	NA	NA	NA	NA	NA	NA	NA	NA	NA	NA	NA	NA	NA	NA	NA	NA
TR054309	Ficus	Ficus	San Diego	California	-117.1545602	32.76388099	no_info	SanDiego	NA	NA	NA	NA	NA	NA	NA	NA	NA	NA	NA	NA	NA	NA	NA	NA	NA	NA	NA
TR054320	California sycamore	Platanus racemosa	San Diego	California	-117.1535245	32.76775476	naturally_occurring	SanDiego	NA	NA	NA	NA	NA	NA	NA	NA	NA	NA	NA	NA	NA	NA	NA	NA	NA	NA	NA
TR054325	California sycamore	Platanus racemosa	San Diego	California	-117.1547114	32.77149158	naturally_occurring	SanDiego	NA	NA	NA	NA	NA	NA	NA	NA	NA	NA	NA	NA	NA	NA	NA	NA	NA	NA	NA
TR054688	Brisbane box	Lophostemon confertus	San Diego	California	-117.1434688	32.77498704	introduced	SanDiego	NA	NA	NA	NA	NA	NA	NA	NA	NA	NA	NA	NA	NA	NA	NA	NA	NA	NA	NA
TR054711	Brisbane box	Lophostemon confertus	San Diego	California	-117.1420804	32.77557637	introduced	SanDiego	NA	NA	NA	NA	NA	NA	NA	NA	NA	NA	NA	NA	NA	NA	NA	NA	NA	NA	NA
TR054801	Eucalyptus	Eucalyptus	San Diego	California	-117.1509904	32.7744243	no_info	SanDiego	NA	NA	NA	NA	NA	NA	NA	NA	NA	NA	NA	NA	NA	NA	NA	NA	NA	NA	NA
TR054920	African fern pine	Podocarpus gracilior	San Diego	California	-117.0468939	32.8034212	no_info	SanDiego	NA	NA	NA	NA	NA	NA	NA	NA	NA	NA	NA	NA	NA	NA	NA	NA	NA	NA	NA
TR055074	Crape myrtle	Lagerstroemia indica	San Diego	California	-117.040511	32.79796935	introduced	SanDiego	NA	NA	NA	NA	NA	NA	NA	NA	NA	NA	NA	NA	NA	NA	NA	NA	NA	NA	NA
TR055281	Palm	Washingtonia robusta	San Diego	California	-117.0571112	32.79852572	introduced	SanDiego	NA	NA	NA	NA	NA	NA	NA	NA	NA	NA	NA	NA	NA	NA	NA	NA	NA	NA	NA
TR055721	Coast live oak	Quercus agrifolia	San Diego	California	-117.0566189	32.78550385	naturally_occurring	SanDiego	NA	NA	NA	NA	NA	NA	NA	NA	NA	NA	NA	NA	NA	NA	NA	NA	NA	NA	NA
TR055860	Australian willow	Geijera parviflora	San Diego	California	-117.0176091	32.79806791	introduced	SanDiego	NA	NA	NA	NA	NA	NA	NA	NA	NA	NA	NA	NA	NA	NA	NA	NA	NA	NA	NA
TR055954	Mexican fan palm	Washingtonia robusta	San Diego	California	-117.0163322	32.80067029	introduced	SanDiego	NA	NA	NA	NA	NA	NA	NA	NA	NA	NA	NA	NA	NA	NA	NA	NA	NA	NA	NA
TR056144	Sweet gum	Liquidambar styraciflua	San Diego	California	-117.0066609	32.80137987	introduced	SanDiego	NA	NA	NA	NA	NA	NA	NA	NA	NA	NA	NA	NA	NA	NA	NA	NA	NA	NA	NA
TR056561	Carrot wood	Cupaniopsis anacardioides	San Diego	California	-117.0551207	32.77784111	introduced	SanDiego	NA	NA	NA	NA	NA	NA	NA	NA	NA	NA	NA	NA	NA	NA	NA	NA	NA	NA	NA
TR056628	Brisbane box	Lophostemon confertus	San Diego	California	-117.0606709	32.78317206	introduced	SanDiego	NA	NA	NA	NA	NA	NA	NA	NA	NA	NA	NA	NA	NA	NA	NA	NA	NA	NA	NA
TR056656	Sweet gum	Liquidambar styraciflua	San Diego	California	-117.0623832	32.78250473	introduced	SanDiego	NA	NA	NA	NA	NA	NA	NA	NA	NA	NA	NA	NA	NA	NA	NA	NA	NA	NA	NA
TR056806	Carrot wood	Cupaniopsis anacardioides	San Diego	California	-117.0317042	32.79917997	introduced	SanDiego	NA	NA	NA	NA	NA	NA	NA	NA	NA	NA	NA	NA	NA	NA	NA	NA	NA	NA	NA
TR056812	Crape myrtle	Lagerstroemia indica	San Diego	California	-117.0327759	32.79848019	introduced	SanDiego	NA	NA	NA	NA	NA	NA	NA	NA	NA	NA	NA	NA	NA	NA	NA	NA	NA	NA	NA
TR056912	Carrot wood	Cupaniopsis anacardioides	San Diego	California	-117.028172	32.79837114	introduced	SanDiego	NA	NA	NA	NA	NA	NA	NA	NA	NA	NA	NA	NA	NA	NA	NA	NA	NA	NA	NA
TR056916	Carrot wood	Cupaniopsis anacardioides	San Diego	California	-117.0294873	32.79888011	introduced	SanDiego	NA	NA	NA	NA	NA	NA	NA	NA	NA	NA	NA	NA	NA	NA	NA	NA	NA	NA	NA
TR057034	Eucalyptus	Eucalyptus	San Diego	California	-117.0636045	32.78640828	no_info	SanDiego	NA	NA	NA	NA	NA	NA	NA	NA	NA	NA	NA	NA	NA	NA	NA	NA	NA	NA	NA
TR057220	Eucalyptus	Eucalyptus	San Diego	California	-117.065128	32.78900194	no_info	SanDiego	NA	NA	NA	NA	NA	NA	NA	NA	NA	NA	NA	NA	NA	NA	NA	NA	NA	NA	NA
TR057383	Carrot wood	Cupaniopsis anacardioides	San Diego	California	-117.045627	32.79416707	introduced	SanDiego	NA	NA	NA	NA	NA	NA	NA	NA	NA	NA	NA	NA	NA	NA	NA	NA	NA	NA	NA
TR057779	Jacaranda	Jacaranda acutifolia	San Diego	California	-117.0279467	32.79238607	introduced	SanDiego	NA	NA	NA	NA	NA	NA	NA	NA	NA	NA	NA	NA	NA	NA	NA	NA	NA	NA	NA
TR058007	Queen palm	Syagrus romanzoffianum	San Diego	California	-117.0687676	32.78779896	no_info	SanDiego	NA	NA	NA	NA	NA	NA	NA	NA	NA	NA	NA	NA	NA	NA	NA	NA	NA	NA	NA
TR058045	Eucalyptus	Eucalyptus	San Diego	California	-117.0730527	32.78945387	no_info	SanDiego	NA	NA	NA	NA	NA	NA	NA	NA	NA	NA	NA	NA	NA	NA	NA	NA	NA	NA	NA
TR058067	Myoporum	Myoporum	San Diego	California	-117.0593263	32.7853091	no_info	SanDiego	NA	NA	NA	NA	NA	NA	NA	NA	NA	NA	NA	NA	NA	NA	NA	NA	NA	NA	NA
TR058092	Brazilian pepper tree	Schinus terebinthifolia	San Diego	California	-117.0616962	32.7855601	introduced	SanDiego	NA	NA	NA	NA	NA	NA	NA	NA	NA	NA	NA	NA	NA	NA	NA	NA	NA	NA	NA
TR058102	Magnolia st marys	Magnolia grandiflora	San Diego	California	-117.0597893	32.78531023	introduced	SanDiego	NA	NA	NA	NA	NA	NA	NA	NA	NA	NA	NA	NA	NA	NA	NA	NA	NA	NA	NA
TR058136	Crape myrtle	Lagerstroemia indica	San Diego	California	-117.0656926	32.79514704	introduced	SanDiego	NA	NA	NA	NA	NA	NA	NA	NA	NA	NA	NA	NA	NA	NA	NA	NA	NA	NA	NA
TR058402	Purple leaf plum	Prunus cerasifera	San Diego	California	-117.0671614	32.79573103	introduced	SanDiego	NA	NA	NA	NA	NA	NA	NA	NA	NA	NA	NA	NA	NA	NA	NA	NA	NA	NA	NA
TR058829	Date palm	Phoenix dactylifera	San Diego	California	-117.0895862	32.78759261	introduced	SanDiego	NA	NA	NA	NA	NA	NA	NA	NA	NA	NA	NA	NA	NA	NA	NA	NA	NA	NA	NA
TR058974	Carrot wood	Cupaniopsis anacardioides	San Diego	California	-117.088792	32.78386483	introduced	SanDiego	NA	NA	NA	NA	NA	NA	NA	NA	NA	NA	NA	NA	NA	NA	NA	NA	NA	NA	NA
TR059101	Carrot wood	Cupaniopsis anacardioides	San Diego	California	-117.0897696	32.7898536	introduced	SanDiego	NA	NA	NA	NA	NA	NA	NA	NA	NA	NA	NA	NA	NA	NA	NA	NA	NA	NA	NA
TR059136	Melaleuca	Melaleuca	San Diego	California	-117.085763	32.79066131	no_info	SanDiego	NA	NA	NA	NA	NA	NA	NA	NA	NA	NA	NA	NA	NA	NA	NA	NA	NA	NA	NA
TR059322	Carrot wood	Cupaniopsis anacardioides	San Diego	California	-117.0948594	32.78777255	introduced	SanDiego	NA	NA	NA	NA	NA	NA	NA	NA	NA	NA	NA	NA	NA	NA	NA	NA	NA	NA	NA
TR059505	Chinese flame	Koelreuteria bipinnata	San Diego	California	-117.0844098	32.7975825	introduced	SanDiego	NA	NA	NA	NA	NA	NA	NA	NA	NA	NA	NA	NA	NA	NA	NA	NA	NA	NA	NA
TR059743	Jacaranda	Jacaranda acutifolia	San Diego	California	-117.0900335	32.79692189	introduced	SanDiego	NA	NA	NA	NA	NA	NA	NA	NA	NA	NA	NA	NA	NA	NA	NA	NA	NA	NA	NA
TR059765	Carrot wood	Cupaniopsis anacardioides	San Diego	California	-117.0890308	32.79481116	introduced	SanDiego	NA	NA	NA	NA	NA	NA	NA	NA	NA	NA	NA	NA	NA	NA	NA	NA	NA	NA	NA
TR059884	California sycamore	Platanus racemosa	San Diego	California	-117.0862539	32.80322813	naturally_occurring	SanDiego	NA	NA	NA	NA	NA	NA	NA	NA	NA	NA	NA	NA	NA	NA	NA	NA	NA	NA	NA
TR059901	California sycamore	Platanus racemosa	San Diego	California	-117.083845	32.80453915	naturally_occurring	SanDiego	NA	NA	NA	NA	NA	NA	NA	NA	NA	NA	NA	NA	NA	NA	NA	NA	NA	NA	NA
TR060072	Ash	Fraxinus	San Diego	California	-117.0944245	32.79632595	no_info	SanDiego	NA	NA	NA	NA	NA	NA	NA	NA	NA	NA	NA	NA	NA	NA	NA	NA	NA	NA	NA
TR060112	Chinese flame	Koelreuteria bipinnata	San Diego	California	-117.081555	32.80437829	introduced	SanDiego	NA	NA	NA	NA	NA	NA	NA	NA	NA	NA	NA	NA	NA	NA	NA	NA	NA	NA	NA
TR060265	Eucalyptus	Eucalyptus	San Diego	California	-117.0763227	32.80774947	no_info	SanDiego	NA	NA	NA	NA	NA	NA	NA	NA	NA	NA	NA	NA	NA	NA	NA	NA	NA	NA	NA
TR060439	Juniper	Juniperus chinensis	San Diego	California	-117.0399587	32.80970001	introduced	SanDiego	NA	NA	NA	NA	NA	NA	NA	NA	NA	NA	NA	NA	NA	NA	NA	NA	NA	NA	NA
TR060605	Italian cypress	Cupressus sempervirens	San Diego	California	-117.0484012	32.81016151	introduced	SanDiego	NA	NA	NA	NA	NA	NA	NA	NA	NA	NA	NA	NA	NA	NA	NA	NA	NA	NA	NA
TR060632	Ash	Fraxinus	San Diego	California	-117.0469032	32.8044724	no_info	SanDiego	NA	NA	NA	NA	NA	NA	NA	NA	NA	NA	NA	NA	NA	NA	NA	NA	NA	NA	NA
TR060702	Pine	Pinus	San Diego	California	-117.0735502	32.80607374	no_info	SanDiego	NA	NA	NA	NA	NA	NA	NA	NA	NA	NA	NA	NA	NA	NA	NA	NA	NA	NA	NA
TR060846	Brisbane box	Lophostemon confertus	San Diego	California	-117.0675954	32.81357243	introduced	SanDiego	NA	NA	NA	NA	NA	NA	NA	NA	NA	NA	NA	NA	NA	NA	NA	NA	NA	NA	NA
TR060974	Lemon bottle brush	Melaleuca citrina	San Diego	California	-117.0595714	32.81358986	introduced	SanDiego	NA	NA	NA	NA	NA	NA	NA	NA	NA	NA	NA	NA	NA	NA	NA	NA	NA	NA	NA
TR061005	Mexican fan palm	Washingtonia robusta	San Diego	California	-117.058747	32.81393785	introduced	SanDiego	NA	NA	NA	NA	NA	NA	NA	NA	NA	NA	NA	NA	NA	NA	NA	NA	NA	NA	NA
TR061086	Mexican fan palm	Washingtonia robusta	San Diego	California	-117.0667601	32.79916508	introduced	SanDiego	NA	NA	NA	NA	NA	NA	NA	NA	NA	NA	NA	NA	NA	NA	NA	NA	NA	NA	NA
TR061128	Brazilian pepper tree	Schinus terebinthifolia	San Diego	California	-117.0777521	32.80174473	introduced	SanDiego	NA	NA	NA	NA	NA	NA	NA	NA	NA	NA	NA	NA	NA	NA	NA	NA	NA	NA	NA
TR061505	Palm	Washingtonia robusta	San Diego	California	-117.0535949	32.80253205	introduced	SanDiego	NA	NA	NA	NA	NA	NA	NA	NA	NA	NA	NA	NA	NA	NA	NA	NA	NA	NA	NA
TR061683	Melaleuca	Melaleuca	San Diego	California	-117.0251815	32.8076891	no_info	SanDiego	NA	NA	NA	NA	NA	NA	NA	NA	NA	NA	NA	NA	NA	NA	NA	NA	NA	NA	NA
TR061719	Jacaranda	Jacaranda acutifolia	San Diego	California	-117.0853562	32.78409153	introduced	SanDiego	NA	NA	NA	NA	NA	NA	NA	NA	NA	NA	NA	NA	NA	NA	NA	NA	NA	NA	NA
TR061740	Acacia	Acacia	San Diego	California	-117.0863453	32.7831201	no_info	SanDiego	NA	NA	NA	NA	NA	NA	NA	NA	NA	NA	NA	NA	NA	NA	NA	NA	NA	NA	NA
TR061786	Ash	Fraxinus	San Diego	California	-117.08468	32.78864775	no_info	SanDiego	NA	NA	NA	NA	NA	NA	NA	NA	NA	NA	NA	NA	NA	NA	NA	NA	NA	NA	NA
TR062041	Queen palm	Syagrus romanzoffianum	San Diego	California	-117.0455264	32.81141859	no_info	SanDiego	NA	NA	NA	NA	NA	NA	NA	NA	NA	NA	NA	NA	NA	NA	NA	NA	NA	NA	NA
TR062294	Mexican fan palm	Washingtonia robusta	San Diego	California	-117.0727089	32.78533156	introduced	SanDiego	NA	NA	NA	NA	NA	NA	NA	NA	NA	NA	NA	NA	NA	NA	NA	NA	NA	NA	NA
TR062416	Jacaranda	Jacaranda acutifolia	San Diego	California	-117.0753073	32.78656058	introduced	SanDiego	NA	NA	NA	NA	NA	NA	NA	NA	NA	NA	NA	NA	NA	NA	NA	NA	NA	NA	NA
TR062475	Queen palm	Syagrus romanzoffianum	San Diego	California	-117.0740268	32.78451036	no_info	SanDiego	NA	NA	NA	NA	NA	NA	NA	NA	NA	NA	NA	NA	NA	NA	NA	NA	NA	NA	NA
TR062747	Mexican fan palm	Washingtonia robusta	San Diego	California	-117.106474	32.79352307	introduced	SanDiego	NA	NA	NA	NA	NA	NA	NA	NA	NA	NA	NA	NA	NA	NA	NA	NA	NA	NA	NA
TR062848	Italian cypress	Cupressus sempervirens	San Diego	California	-117.1045752	32.83578943	introduced	SanDiego	NA	NA	NA	NA	NA	NA	NA	NA	NA	NA	NA	NA	NA	NA	NA	NA	NA	NA	NA
TR062870	California sycamore	Platanus racemosa	San Diego	California	-117.1048768	32.83890578	naturally_occurring	SanDiego	NA	NA	NA	NA	NA	NA	NA	NA	NA	NA	NA	NA	NA	NA	NA	NA	NA	NA	NA
TR062958	Red ironbark	Eucalyptus	San Diego	California	-117.1065991	32.82348151	no_info	SanDiego	NA	NA	NA	NA	NA	NA	NA	NA	NA	NA	NA	NA	NA	NA	NA	NA	NA	NA	NA
TR063079	Eucalyptus	Eucalyptus	San Diego	California	-117.1024683	32.82315144	no_info	SanDiego	NA	NA	NA	NA	NA	NA	NA	NA	NA	NA	NA	NA	NA	NA	NA	NA	NA	NA	NA
TR063178	California sycamore	Platanus racemosa	San Diego	California	-117.0968898	32.82405162	naturally_occurring	SanDiego	NA	NA	NA	NA	NA	NA	NA	NA	NA	NA	NA	NA	NA	NA	NA	NA	NA	NA	NA
TR063302	Pine	Pinus	San Diego	California	-117.1033252	32.82568681	no_info	SanDiego	NA	NA	NA	NA	NA	NA	NA	NA	NA	NA	NA	NA	NA	NA	NA	NA	NA	NA	NA
TR063324	Ash	Fraxinus	San Diego	California	-117.1018721	32.82426293	no_info	SanDiego	NA	NA	NA	NA	NA	NA	NA	NA	NA	NA	NA	NA	NA	NA	NA	NA	NA	NA	NA
TR063431	Brisbane box	Lophostemon confertus	San Diego	California	-117.1105263	32.83187603	introduced	SanDiego	NA	NA	NA	NA	NA	NA	NA	NA	NA	NA	NA	NA	NA	NA	NA	NA	NA	NA	NA
TR063666	Brisbane box	Lophostemon confertus	San Diego	California	-117.1081508	32.83050306	introduced	SanDiego	NA	NA	NA	NA	NA	NA	NA	NA	NA	NA	NA	NA	NA	NA	NA	NA	NA	NA	NA
TR063760	White alder	Alnus rhombifolia	San Diego	California	-117.1107551	32.830501	naturally_occurring	SanDiego	NA	NA	NA	NA	NA	NA	NA	NA	NA	NA	NA	NA	NA	NA	NA	NA	NA	NA	NA
TR064108	Sweet gum	Liquidambar styraciflua	San Diego	California	-117.1037418	32.82606873	introduced	SanDiego	NA	NA	NA	NA	NA	NA	NA	NA	NA	NA	NA	NA	NA	NA	NA	NA	NA	NA	NA
TR064155	Eucalyptus	Eucalyptus	San Diego	California	-117.1008843	32.82836515	no_info	SanDiego	NA	NA	NA	NA	NA	NA	NA	NA	NA	NA	NA	NA	NA	NA	NA	NA	NA	NA	NA
TR064213	California sycamore	Platanus racemosa	San Diego	California	-117.0972971	32.82700694	naturally_occurring	SanDiego	NA	NA	NA	NA	NA	NA	NA	NA	NA	NA	NA	NA	NA	NA	NA	NA	NA	NA	NA
TR064430	Sweet gum	Liquidambar styraciflua	San Diego	California	-117.1013806	32.83113422	introduced	SanDiego	NA	NA	NA	NA	NA	NA	NA	NA	NA	NA	NA	NA	NA	NA	NA	NA	NA	NA	NA
TR064849	California sycamore	Platanus racemosa	San Diego	California	-117.085159	32.83842741	naturally_occurring	SanDiego	NA	NA	NA	NA	NA	NA	NA	NA	NA	NA	NA	NA	NA	NA	NA	NA	NA	NA	NA
TR064856	California sycamore	Platanus racemosa	San Diego	California	-117.0855316	32.8377024	naturally_occurring	SanDiego	NA	NA	NA	NA	NA	NA	NA	NA	NA	NA	NA	NA	NA	NA	NA	NA	NA	NA	NA
TR064879	Camphor tree	Cinnamomum camphora	San Diego	California	-117.0930642	32.83461202	introduced	SanDiego	NA	NA	NA	NA	NA	NA	NA	NA	NA	NA	NA	NA	NA	NA	NA	NA	NA	NA	NA
TR064968	Melaleuca	Melaleuca	San Diego	California	-117.0880276	32.8343083	no_info	SanDiego	NA	NA	NA	NA	NA	NA	NA	NA	NA	NA	NA	NA	NA	NA	NA	NA	NA	NA	NA
TR064981	Melaleuca	Melaleuca	San Diego	California	-117.0881263	32.83438819	no_info	SanDiego	NA	NA	NA	NA	NA	NA	NA	NA	NA	NA	NA	NA	NA	NA	NA	NA	NA	NA	NA
TR065036	Ficus	Ficus	San Diego	California	-117.0850627	32.83806913	no_info	SanDiego	NA	NA	NA	NA	NA	NA	NA	NA	NA	NA	NA	NA	NA	NA	NA	NA	NA	NA	NA
TR065050	Jacaranda	Jacaranda acutifolia	San Diego	California	-117.0847597	32.84042192	introduced	SanDiego	NA	NA	NA	NA	NA	NA	NA	NA	NA	NA	NA	NA	NA	NA	NA	NA	NA	NA	NA
TR065097	Jacaranda	Jacaranda acutifolia	San Diego	California	-117.0925481	32.84031306	introduced	SanDiego	NA	NA	NA	NA	NA	NA	NA	NA	NA	NA	NA	NA	NA	NA	NA	NA	NA	NA	NA
TR065171	Sweet gum	Liquidambar styraciflua	San Diego	California	-117.0930716	32.82744778	introduced	SanDiego	NA	NA	NA	NA	NA	NA	NA	NA	NA	NA	NA	NA	NA	NA	NA	NA	NA	NA	NA
TR065364	Jacaranda	Jacaranda acutifolia	San Diego	California	-117.0833001	32.8393993	introduced	SanDiego	NA	NA	NA	NA	NA	NA	NA	NA	NA	NA	NA	NA	NA	NA	NA	NA	NA	NA	NA
TR066205	Acacia	Acacia	San Diego	California	-117.0951995	32.82716816	no_info	SanDiego	NA	NA	NA	NA	NA	NA	NA	NA	NA	NA	NA	NA	NA	NA	NA	NA	NA	NA	NA
TR066298	Pine	Pinus	San Diego	California	-117.0794173	32.82290007	no_info	SanDiego	NA	NA	NA	NA	NA	NA	NA	NA	NA	NA	NA	NA	NA	NA	NA	NA	NA	NA	NA
TR066324	Melaleuca	Melaleuca	San Diego	California	-117.0771783	32.81972544	no_info	SanDiego	NA	NA	NA	NA	NA	NA	NA	NA	NA	NA	NA	NA	NA	NA	NA	NA	NA	NA	NA
TR066724	Red ironbark	Eucalyptus	San Diego	California	-117.2398309	32.86244205	no_info	SanDiego	NA	NA	NA	NA	NA	NA	NA	NA	NA	NA	NA	NA	NA	NA	NA	NA	NA	NA	NA
TR066846	Pine	Pinus	San Diego	California	-117.2384423	32.86286989	no_info	SanDiego	NA	NA	NA	NA	NA	NA	NA	NA	NA	NA	NA	NA	NA	NA	NA	NA	NA	NA	NA
TR066996	Torrey pine	Pinus torreyana	San Diego	California	-117.2440636	32.87926077	naturally_occurring	SanDiego	NA	NA	NA	NA	NA	NA	NA	NA	NA	NA	NA	NA	NA	NA	NA	NA	NA	NA	NA
TR067143	Acacia	Acacia	San Diego	California	-117.2439197	32.87654928	no_info	SanDiego	NA	NA	NA	NA	NA	NA	NA	NA	NA	NA	NA	NA	NA	NA	NA	NA	NA	NA	NA
TR067158	Coral tree	Erythrina	San Diego	California	-117.2452403	32.87430145	no_info	SanDiego	NA	NA	NA	NA	NA	NA	NA	NA	NA	NA	NA	NA	NA	NA	NA	NA	NA	NA	NA
TR067172	Eugenia	Syzygium australe	San Diego	California	-117.2456918	32.87419503	introduced	SanDiego	NA	NA	NA	NA	NA	NA	NA	NA	NA	NA	NA	NA	NA	NA	NA	NA	NA	NA	NA
TR067240	Purple leaf plum	Prunus cerasifera	San Diego	California	-117.2444041	32.87215337	introduced	SanDiego	NA	NA	NA	NA	NA	NA	NA	NA	NA	NA	NA	NA	NA	NA	NA	NA	NA	NA	NA
TR067539	King palm	Archontophoenix cunninghamiana	San Diego	California	-117.2406121	32.86029799	introduced	SanDiego	NA	NA	NA	NA	NA	NA	NA	NA	NA	NA	NA	NA	NA	NA	NA	NA	NA	NA	NA
TR067655	Eucalyptus	Eucalyptus	San Diego	California	-117.2400738	32.85826892	no_info	SanDiego	NA	NA	NA	NA	NA	NA	NA	NA	NA	NA	NA	NA	NA	NA	NA	NA	NA	NA	NA
TR067669	Eucalyptus	Eucalyptus	San Diego	California	-117.2400715	32.85788698	no_info	SanDiego	NA	NA	NA	NA	NA	NA	NA	NA	NA	NA	NA	NA	NA	NA	NA	NA	NA	NA	NA
TR068159	Oleander	Nerium oleander	San Diego	California	-117.2560243	32.85125395	introduced	SanDiego	NA	NA	NA	NA	NA	NA	NA	NA	NA	NA	NA	NA	NA	NA	NA	NA	NA	NA	NA
TR068254	Myoporum	Myoporum	San Diego	California	-117.2505998	32.85879343	no_info	SanDiego	NA	NA	NA	NA	NA	NA	NA	NA	NA	NA	NA	NA	NA	NA	NA	NA	NA	NA	NA
TR068396	Moreton bay fig	Ficus macrophylla	San Diego	California	-117.2407106	32.8590236	introduced	SanDiego	NA	NA	NA	NA	NA	NA	NA	NA	NA	NA	NA	NA	NA	NA	NA	NA	NA	NA	NA
TR068438	Mexican fan palm	Washingtonia robusta	San Diego	California	-117.2505562	32.85224076	introduced	SanDiego	NA	NA	NA	NA	NA	NA	NA	NA	NA	NA	NA	NA	NA	NA	NA	NA	NA	NA	NA
TR068541	Brazilian pepper tree	Schinus terebinthifolia	San Diego	California	-117.2526349	32.85789492	introduced	SanDiego	NA	NA	NA	NA	NA	NA	NA	NA	NA	NA	NA	NA	NA	NA	NA	NA	NA	NA	NA
TR068647	Mexican fan palm	Washingtonia robusta	San Diego	California	-117.2555898	32.8562281	introduced	SanDiego	NA	NA	NA	NA	NA	NA	NA	NA	NA	NA	NA	NA	NA	NA	NA	NA	NA	NA	NA
TR068741	Mexican fan palm	Washingtonia robusta	San Diego	California	-117.2560365	32.85674578	introduced	SanDiego	NA	NA	NA	NA	NA	NA	NA	NA	NA	NA	NA	NA	NA	NA	NA	NA	NA	NA	NA
TR068851	Acacia	Acacia	San Diego	California	-117.2607325	32.84982345	no_info	SanDiego	NA	NA	NA	NA	NA	NA	NA	NA	NA	NA	NA	NA	NA	NA	NA	NA	NA	NA	NA
TR068957	Pine	Pinus	San Diego	California	-117.2647027	32.84458084	no_info	SanDiego	NA	NA	NA	NA	NA	NA	NA	NA	NA	NA	NA	NA	NA	NA	NA	NA	NA	NA	NA
TR068976	Victorian box	Pittosporum undulatum	San Diego	California	-117.2614311	32.84589908	introduced	SanDiego	NA	NA	NA	NA	NA	NA	NA	NA	NA	NA	NA	NA	NA	NA	NA	NA	NA	NA	NA
TR069122	Ficus	Ficus	San Diego	California	-117.2650291	32.84530122	no_info	SanDiego	NA	NA	NA	NA	NA	NA	NA	NA	NA	NA	NA	NA	NA	NA	NA	NA	NA	NA	NA
TR069152	Queen palm	Syagrus romanzoffianum	San Diego	California	-117.272932	32.8471102	no_info	SanDiego	NA	NA	NA	NA	NA	NA	NA	NA	NA	NA	NA	NA	NA	NA	NA	NA	NA	NA	NA
TR069262	Crape myrtle	Lagerstroemia indica	San Diego	California	-117.2727557	32.84225782	introduced	SanDiego	NA	NA	NA	NA	NA	NA	NA	NA	NA	NA	NA	NA	NA	NA	NA	NA	NA	NA	NA
TR069505	Date palm	Phoenix dactylifera	San Diego	California	-117.2765636	32.84153954	introduced	SanDiego	NA	NA	NA	NA	NA	NA	NA	NA	NA	NA	NA	NA	NA	NA	NA	NA	NA	NA	NA
TR069602	Jacaranda	Jacaranda acutifolia	San Diego	California	-117.2773402	32.8391847	introduced	SanDiego	NA	NA	NA	NA	NA	NA	NA	NA	NA	NA	NA	NA	NA	NA	NA	NA	NA	NA	NA
TR069641	King palm	Archontophoenix cunninghamiana	San Diego	California	-117.2760301	32.83985593	introduced	SanDiego	NA	NA	NA	NA	NA	NA	NA	NA	NA	NA	NA	NA	NA	NA	NA	NA	NA	NA	NA
TR069658	Evergreen pear	Pyrus kawakamii	San Diego	California	-117.2762102	32.84118906	no_info	SanDiego	NA	NA	NA	NA	NA	NA	NA	NA	NA	NA	NA	NA	NA	NA	NA	NA	NA	NA	NA
TR069725	Oleander	Nerium oleander	San Diego	California	-117.2547092	32.85625392	introduced	SanDiego	NA	NA	NA	NA	NA	NA	NA	NA	NA	NA	NA	NA	NA	NA	NA	NA	NA	NA	NA
TR069761	Mexican fan palm	Washingtonia robusta	San Diego	California	-117.2709587	32.84915004	introduced	SanDiego	NA	NA	NA	NA	NA	NA	NA	NA	NA	NA	NA	NA	NA	NA	NA	NA	NA	NA	NA
TR070337	Queen palm	Syagrus romanzoffianum	San Diego	California	-117.2771786	32.84447999	no_info	SanDiego	NA	NA	NA	NA	NA	NA	NA	NA	NA	NA	NA	NA	NA	NA	NA	NA	NA	NA	NA
TR070537	Ash	Fraxinus	San Diego	California	-117.2720765	32.83870614	no_info	SanDiego	NA	NA	NA	NA	NA	NA	NA	NA	NA	NA	NA	NA	NA	NA	NA	NA	NA	NA	NA
TR071311	Brazilian pepper tree	Schinus terebinthifolia	San Diego	California	-117.2748243	32.82727809	introduced	SanDiego	NA	NA	NA	NA	NA	NA	NA	NA	NA	NA	NA	NA	NA	NA	NA	NA	NA	NA	NA
TR071425	Mexican fan palm	Washingtonia robusta	San Diego	California	-117.2742901	32.83470927	introduced	SanDiego	NA	NA	NA	NA	NA	NA	NA	NA	NA	NA	NA	NA	NA	NA	NA	NA	NA	NA	NA
TR071467	Melaleuca	Melaleuca	San Diego	California	-117.2781988	32.83508278	no_info	SanDiego	NA	NA	NA	NA	NA	NA	NA	NA	NA	NA	NA	NA	NA	NA	NA	NA	NA	NA	NA
TR071520	Palm	Washingtonia robusta	San Diego	California	-117.2775315	32.82901692	introduced	SanDiego	NA	NA	NA	NA	NA	NA	NA	NA	NA	NA	NA	NA	NA	NA	NA	NA	NA	NA	NA
TR071560	Palm	Washingtonia robusta	San Diego	California	-117.2793006	32.82860244	introduced	SanDiego	NA	NA	NA	NA	NA	NA	NA	NA	NA	NA	NA	NA	NA	NA	NA	NA	NA	NA	NA
TR071695	Sweet gum	Liquidambar styraciflua	San Diego	California	-117.2719765	32.82080294	introduced	SanDiego	NA	NA	NA	NA	NA	NA	NA	NA	NA	NA	NA	NA	NA	NA	NA	NA	NA	NA	NA
TR071852	She oak	Casuarina	San Diego	California	-117.2721629	32.82227517	no_info	SanDiego	NA	NA	NA	NA	NA	NA	NA	NA	NA	NA	NA	NA	NA	NA	NA	NA	NA	NA	NA
TR072235	Palm	Washingtonia robusta	San Diego	California	-117.276908	32.82888842	introduced	SanDiego	NA	NA	NA	NA	NA	NA	NA	NA	NA	NA	NA	NA	NA	NA	NA	NA	NA	NA	NA
TR072279	Pine	Pinus	San Diego	California	-117.2767916	32.8258292	no_info	SanDiego	NA	NA	NA	NA	NA	NA	NA	NA	NA	NA	NA	NA	NA	NA	NA	NA	NA	NA	NA
TR072280	Pine	Pinus	San Diego	California	-117.2767676	32.82572743	no_info	SanDiego	NA	NA	NA	NA	NA	NA	NA	NA	NA	NA	NA	NA	NA	NA	NA	NA	NA	NA	NA
TR072378	Pine	Pinus	San Diego	California	-117.2755894	32.82381532	no_info	SanDiego	NA	NA	NA	NA	NA	NA	NA	NA	NA	NA	NA	NA	NA	NA	NA	NA	NA	NA	NA
TR072508	Eucalyptus	Eucalyptus	San Diego	California	-117.2668328	32.81358731	no_info	SanDiego	NA	NA	NA	NA	NA	NA	NA	NA	NA	NA	NA	NA	NA	NA	NA	NA	NA	NA	NA
TR072596	California pepper tree	Schinus molle	San Diego	California	-117.2609015	32.81247107	introduced	SanDiego	NA	NA	NA	NA	NA	NA	NA	NA	NA	NA	NA	NA	NA	NA	NA	NA	NA	NA	NA
TR072684	Brazilian pepper tree	Schinus terebinthifolia	San Diego	California	-117.2502997	32.8493248	introduced	SanDiego	NA	NA	NA	NA	NA	NA	NA	NA	NA	NA	NA	NA	NA	NA	NA	NA	NA	NA	NA
TR072754	Acacia	Acacia	San Diego	California	-117.246706	32.8478553	no_info	SanDiego	NA	NA	NA	NA	NA	NA	NA	NA	NA	NA	NA	NA	NA	NA	NA	NA	NA	NA	NA
TR072991	Ficus	Ficus	San Diego	California	-117.2504384	32.8408467	no_info	SanDiego	NA	NA	NA	NA	NA	NA	NA	NA	NA	NA	NA	NA	NA	NA	NA	NA	NA	NA	NA
TR073180	Acacia	Acacia	San Diego	California	-117.2498725	32.84225104	no_info	SanDiego	NA	NA	NA	NA	NA	NA	NA	NA	NA	NA	NA	NA	NA	NA	NA	NA	NA	NA	NA
TR073491	Myoporum	Myoporum	San Diego	California	-117.2602067	32.8455322	no_info	SanDiego	NA	NA	NA	NA	NA	NA	NA	NA	NA	NA	NA	NA	NA	NA	NA	NA	NA	NA	NA
TR073722	Evergreen pear	Pyrus kawakamii	San Diego	California	-117.2548342	32.834566	no_info	SanDiego	NA	NA	NA	NA	NA	NA	NA	NA	NA	NA	NA	NA	NA	NA	NA	NA	NA	NA	NA
TR073766	Indian laurel fig	Ficus microcarpa	San Diego	California	-117.2580551	32.83462011	introduced	SanDiego	NA	NA	NA	NA	NA	NA	NA	NA	NA	NA	NA	NA	NA	NA	NA	NA	NA	NA	NA
TR074224	Pine	Pinus	San Diego	California	-117.2612022	32.83314052	no_info	SanDiego	NA	NA	NA	NA	NA	NA	NA	NA	NA	NA	NA	NA	NA	NA	NA	NA	NA	NA	NA
TR074419	Pine	Pinus	San Diego	California	-117.264307	32.82114111	no_info	SanDiego	NA	NA	NA	NA	NA	NA	NA	NA	NA	NA	NA	NA	NA	NA	NA	NA	NA	NA	NA
TR074462	Palm	Washingtonia robusta	San Diego	California	-117.2672157	32.82110952	introduced	SanDiego	NA	NA	NA	NA	NA	NA	NA	NA	NA	NA	NA	NA	NA	NA	NA	NA	NA	NA	NA
TR074557	Torrey pine	Pinus torreyana	San Diego	California	-117.2619426	32.82128956	naturally_occurring	SanDiego	NA	NA	NA	NA	NA	NA	NA	NA	NA	NA	NA	NA	NA	NA	NA	NA	NA	NA	NA
TR074604	Pine	Pinus	San Diego	California	-117.2598352	32.82487012	no_info	SanDiego	NA	NA	NA	NA	NA	NA	NA	NA	NA	NA	NA	NA	NA	NA	NA	NA	NA	NA	NA
TR074739	Olive fruitless	Olea	San Diego	California	-117.2383771	32.81917861	no_info	SanDiego	NA	NA	NA	NA	NA	NA	NA	NA	NA	NA	NA	NA	NA	NA	NA	NA	NA	NA	NA
TR074932	Myoporum	Myoporum	San Diego	California	-117.2362191	32.81807208	no_info	SanDiego	NA	NA	NA	NA	NA	NA	NA	NA	NA	NA	NA	NA	NA	NA	NA	NA	NA	NA	NA
TR074955	Carrot wood	Cupaniopsis anacardioides	San Diego	California	-117.2312025	32.8189544	introduced	SanDiego	NA	NA	NA	NA	NA	NA	NA	NA	NA	NA	NA	NA	NA	NA	NA	NA	NA	NA	NA
TR075190	Lemon bottle brush	Melaleuca citrina	San Diego	California	-117.2496855	32.83156282	introduced	SanDiego	NA	NA	NA	NA	NA	NA	NA	NA	NA	NA	NA	NA	NA	NA	NA	NA	NA	NA	NA
TR075252	Eucalyptus	Eucalyptus	San Diego	California	-117.2497937	32.82825987	no_info	SanDiego	NA	NA	NA	NA	NA	NA	NA	NA	NA	NA	NA	NA	NA	NA	NA	NA	NA	NA	NA
TR075271	Lemon bottle brush	Melaleuca citrina	San Diego	California	-117.2498364	32.82784112	introduced	SanDiego	NA	NA	NA	NA	NA	NA	NA	NA	NA	NA	NA	NA	NA	NA	NA	NA	NA	NA	NA
TR075323	Oleander	Nerium oleander	San Diego	California	-117.2493481	32.82150925	introduced	SanDiego	NA	NA	NA	NA	NA	NA	NA	NA	NA	NA	NA	NA	NA	NA	NA	NA	NA	NA	NA
TR075402	Purple leaf plum	Prunus cerasifera	San Diego	California	-117.2487504	32.81591449	introduced	SanDiego	NA	NA	NA	NA	NA	NA	NA	NA	NA	NA	NA	NA	NA	NA	NA	NA	NA	NA	NA
TR075716	Palm	Washingtonia robusta	San Diego	California	-117.2662601	32.81057981	introduced	SanDiego	NA	NA	NA	NA	NA	NA	NA	NA	NA	NA	NA	NA	NA	NA	NA	NA	NA	NA	NA
TR075744	Palm	Washingtonia robusta	San Diego	California	-117.260487	32.80703639	introduced	SanDiego	NA	NA	NA	NA	NA	NA	NA	NA	NA	NA	NA	NA	NA	NA	NA	NA	NA	NA	NA
TR075791	Queen palm	Syagrus romanzoffianum	San Diego	California	-117.2687527	32.81312529	no_info	SanDiego	NA	NA	NA	NA	NA	NA	NA	NA	NA	NA	NA	NA	NA	NA	NA	NA	NA	NA	NA
TR075919	Olive fruitless	Olea	San Diego	California	-117.2458816	32.84381336	no_info	SanDiego	NA	NA	NA	NA	NA	NA	NA	NA	NA	NA	NA	NA	NA	NA	NA	NA	NA	NA	NA
TR075938	Pine	Pinus	San Diego	California	-117.2466733	32.84404338	no_info	SanDiego	NA	NA	NA	NA	NA	NA	NA	NA	NA	NA	NA	NA	NA	NA	NA	NA	NA	NA	NA
TR076032	Eucalyptus	Eucalyptus	San Diego	California	-117.1440667	32.76313575	no_info	SanDiego	NA	NA	NA	NA	NA	NA	NA	NA	NA	NA	NA	NA	NA	NA	NA	NA	NA	NA	NA
TR076265	Queen palm	Syagrus romanzoffianum	San Diego	California	-117.1484891	32.75918574	no_info	SanDiego	NA	NA	NA	NA	NA	NA	NA	NA	NA	NA	NA	NA	NA	NA	NA	NA	NA	NA	NA
TR076471	Mexican fan palm	Washingtonia robusta	San Diego	California	-117.1488756	32.75563001	introduced	SanDiego	NA	NA	NA	NA	NA	NA	NA	NA	NA	NA	NA	NA	NA	NA	NA	NA	NA	NA	NA
TR076782	Myoporum	Myoporum	San Diego	California	-117.2594787	32.83001773	no_info	SanDiego	NA	NA	NA	NA	NA	NA	NA	NA	NA	NA	NA	NA	NA	NA	NA	NA	NA	NA	NA
TR076803	Eucalyptus	Eucalyptus	San Diego	California	-117.2604104	32.82899473	no_info	SanDiego	NA	NA	NA	NA	NA	NA	NA	NA	NA	NA	NA	NA	NA	NA	NA	NA	NA	NA	NA
TR076836	Purple hopseed	Dodonaea viscosa	San Diego	California	-117.2637703	32.83126065	introduced	SanDiego	NA	NA	NA	NA	NA	NA	NA	NA	NA	NA	NA	NA	NA	NA	NA	NA	NA	NA	NA
TR077195	Pine	Pinus	San Diego	California	-117.2586398	32.82711638	no_info	SanDiego	NA	NA	NA	NA	NA	NA	NA	NA	NA	NA	NA	NA	NA	NA	NA	NA	NA	NA	NA
TR077226	Eucalyptus	Eucalyptus	San Diego	California	-117.256964	32.82754283	no_info	SanDiego	NA	NA	NA	NA	NA	NA	NA	NA	NA	NA	NA	NA	NA	NA	NA	NA	NA	NA	NA
TR077368	Myoporum	Myoporum	San Diego	California	-117.2679854	32.84331849	no_info	SanDiego	NA	NA	NA	NA	NA	NA	NA	NA	NA	NA	NA	NA	NA	NA	NA	NA	NA	NA	NA
TR077369	Acacia	Acacia	San Diego	California	-117.2680119	32.84302203	no_info	SanDiego	NA	NA	NA	NA	NA	NA	NA	NA	NA	NA	NA	NA	NA	NA	NA	NA	NA	NA	NA
TR077395	Olive fruitless	Olea	San Diego	California	-117.2617915	32.83475158	no_info	SanDiego	NA	NA	NA	NA	NA	NA	NA	NA	NA	NA	NA	NA	NA	NA	NA	NA	NA	NA	NA
TR077456	Myoporum	Myoporum	San Diego	California	-117.2612027	32.83881468	no_info	SanDiego	NA	NA	NA	NA	NA	NA	NA	NA	NA	NA	NA	NA	NA	NA	NA	NA	NA	NA	NA
TR077576	Queen palm	Syagrus romanzoffianum	San Diego	California	-117.2605555	32.84007936	no_info	SanDiego	NA	NA	NA	NA	NA	NA	NA	NA	NA	NA	NA	NA	NA	NA	NA	NA	NA	NA	NA
TR077627	California sycamore	Platanus racemosa	San Diego	California	-117.2578076	32.84034419	naturally_occurring	SanDiego	NA	NA	NA	NA	NA	NA	NA	NA	NA	NA	NA	NA	NA	NA	NA	NA	NA	NA	NA
TR077655	Juniper	Juniperus chinensis	San Diego	California	-117.2602336	32.84096279	introduced	SanDiego	NA	NA	NA	NA	NA	NA	NA	NA	NA	NA	NA	NA	NA	NA	NA	NA	NA	NA	NA
TR077687	Juniper	Juniperus chinensis	San Diego	California	-117.2635938	32.83124693	introduced	SanDiego	NA	NA	NA	NA	NA	NA	NA	NA	NA	NA	NA	NA	NA	NA	NA	NA	NA	NA	NA
TR077711	Pine	Pinus	San Diego	California	-117.2686073	32.82558034	no_info	SanDiego	NA	NA	NA	NA	NA	NA	NA	NA	NA	NA	NA	NA	NA	NA	NA	NA	NA	NA	NA
TR077779	Pine	Pinus	San Diego	California	-117.2600241	32.82253559	no_info	SanDiego	NA	NA	NA	NA	NA	NA	NA	NA	NA	NA	NA	NA	NA	NA	NA	NA	NA	NA	NA
TR077795	Torrey pine	Pinus torreyana	San Diego	California	-117.2588915	32.82323946	naturally_occurring	SanDiego	NA	NA	NA	NA	NA	NA	NA	NA	NA	NA	NA	NA	NA	NA	NA	NA	NA	NA	NA
TR078028	Palm	Washingtonia robusta	San Diego	California	-117.2545928	32.81664857	introduced	SanDiego	NA	NA	NA	NA	NA	NA	NA	NA	NA	NA	NA	NA	NA	NA	NA	NA	NA	NA	NA
TR078090	Juniper	Juniperus chinensis	San Diego	California	-117.2548867	32.8225756	introduced	SanDiego	NA	NA	NA	NA	NA	NA	NA	NA	NA	NA	NA	NA	NA	NA	NA	NA	NA	NA	NA
TR078104	Carrot wood	Cupaniopsis anacardioides	San Diego	California	-117.2557656	32.81746518	introduced	SanDiego	NA	NA	NA	NA	NA	NA	NA	NA	NA	NA	NA	NA	NA	NA	NA	NA	NA	NA	NA
TR078280	Golden rain	Koelreuteria paniculata	San Diego	California	-117.1471492	32.7457496	introduced	SanDiego	NA	NA	NA	NA	NA	NA	NA	NA	NA	NA	NA	NA	NA	NA	NA	NA	NA	NA	NA
TR078417	Camphor tree	Cinnamomum camphora	San Diego	California	-117.1534457	32.7414888	introduced	SanDiego	NA	NA	NA	NA	NA	NA	NA	NA	NA	NA	NA	NA	NA	NA	NA	NA	NA	NA	NA
TR078455	Purple orchid tree	Bauhinia purpurea	San Diego	California	-117.1537424	32.74152908	introduced	SanDiego	NA	NA	NA	NA	NA	NA	NA	NA	NA	NA	NA	NA	NA	NA	NA	NA	NA	NA	NA
TR078510	Queen palm	Syagrus romanzoffianum	San Diego	California	-117.148728	32.74217175	no_info	SanDiego	NA	NA	NA	NA	NA	NA	NA	NA	NA	NA	NA	NA	NA	NA	NA	NA	NA	NA	NA
TR079278	Queen palm	Syagrus romanzoffianum	San Diego	California	-117.1495897	32.74425783	no_info	SanDiego	NA	NA	NA	NA	NA	NA	NA	NA	NA	NA	NA	NA	NA	NA	NA	NA	NA	NA	NA
TR079619	Queen palm	Syagrus romanzoffianum	San Diego	California	-117.1759368	32.75641348	no_info	SanDiego	NA	NA	NA	NA	NA	NA	NA	NA	NA	NA	NA	NA	NA	NA	NA	NA	NA	NA	NA
TR079677	Queen palm	Syagrus romanzoffianum	San Diego	California	-117.1760227	32.75034744	no_info	SanDiego	NA	NA	NA	NA	NA	NA	NA	NA	NA	NA	NA	NA	NA	NA	NA	NA	NA	NA	NA
TR079818	Queen palm	Syagrus romanzoffianum	San Diego	California	-117.1770336	32.75270232	no_info	SanDiego	NA	NA	NA	NA	NA	NA	NA	NA	NA	NA	NA	NA	NA	NA	NA	NA	NA	NA	NA
TR079876	Queen palm	Syagrus romanzoffianum	San Diego	California	-117.1796905	32.75182664	no_info	SanDiego	NA	NA	NA	NA	NA	NA	NA	NA	NA	NA	NA	NA	NA	NA	NA	NA	NA	NA	NA
TR079926	Jacaranda	Jacaranda acutifolia	San Diego	California	-117.1789918	32.75165225	introduced	SanDiego	NA	NA	NA	NA	NA	NA	NA	NA	NA	NA	NA	NA	NA	NA	NA	NA	NA	NA	NA
TR079986	Queen palm	Syagrus romanzoffianum	San Diego	California	-117.1860807	32.7532949	no_info	SanDiego	NA	NA	NA	NA	NA	NA	NA	NA	NA	NA	NA	NA	NA	NA	NA	NA	NA	NA	NA
TR080147	Lemon bottle brush	Melaleuca citrina	San Diego	California	-117.1830131	32.7511134	introduced	SanDiego	NA	NA	NA	NA	NA	NA	NA	NA	NA	NA	NA	NA	NA	NA	NA	NA	NA	NA	NA
TR080306	Queen palm	Syagrus romanzoffianum	San Diego	California	-117.1733219	32.75000161	no_info	SanDiego	NA	NA	NA	NA	NA	NA	NA	NA	NA	NA	NA	NA	NA	NA	NA	NA	NA	NA	NA
TR080489	Sweet gum	Liquidambar styraciflua	San Diego	California	-117.1841074	32.74993774	introduced	SanDiego	NA	NA	NA	NA	NA	NA	NA	NA	NA	NA	NA	NA	NA	NA	NA	NA	NA	NA	NA
TR080530	Queen palm	Syagrus romanzoffianum	San Diego	California	-117.1812889	32.75131414	no_info	SanDiego	NA	NA	NA	NA	NA	NA	NA	NA	NA	NA	NA	NA	NA	NA	NA	NA	NA	NA	NA
TR080643	Queen palm	Syagrus romanzoffianum	San Diego	California	-117.1801376	32.75474088	no_info	SanDiego	NA	NA	NA	NA	NA	NA	NA	NA	NA	NA	NA	NA	NA	NA	NA	NA	NA	NA	NA
TR080889	Queen palm	Syagrus romanzoffianum	San Diego	California	-117.1633037	32.75235709	no_info	SanDiego	NA	NA	NA	NA	NA	NA	NA	NA	NA	NA	NA	NA	NA	NA	NA	NA	NA	NA	NA
TR081013	Jacaranda	Jacaranda acutifolia	San Diego	California	-117.1720193	32.75187887	introduced	SanDiego	NA	NA	NA	NA	NA	NA	NA	NA	NA	NA	NA	NA	NA	NA	NA	NA	NA	NA	NA
TR081410	California sycamore	Platanus racemosa	San Diego	California	-117.161729	32.75076701	naturally_occurring	SanDiego	NA	NA	NA	NA	NA	NA	NA	NA	NA	NA	NA	NA	NA	NA	NA	NA	NA	NA	NA
TR081468	Palm	Washingtonia robusta	San Diego	California	-117.1828025	32.74992608	introduced	SanDiego	NA	NA	NA	NA	NA	NA	NA	NA	NA	NA	NA	NA	NA	NA	NA	NA	NA	NA	NA
TR081762	Eucalyptus	Eucalyptus	San Diego	California	-117.1518781	32.74430867	no_info	SanDiego	NA	NA	NA	NA	NA	NA	NA	NA	NA	NA	NA	NA	NA	NA	NA	NA	NA	NA	NA
TR081830	Brazilian pepper tree	Schinus terebinthifolia	San Diego	California	-117.1550992	32.74651157	introduced	SanDiego	NA	NA	NA	NA	NA	NA	NA	NA	NA	NA	NA	NA	NA	NA	NA	NA	NA	NA	NA
TR081855	Melaleuca	Melaleuca	San Diego	California	-117.1562551	32.74911756	no_info	SanDiego	NA	NA	NA	NA	NA	NA	NA	NA	NA	NA	NA	NA	NA	NA	NA	NA	NA	NA	NA
TR081872	Yucca	Yucca	San Diego	California	-117.1582853	32.74940875	no_info	SanDiego	NA	NA	NA	NA	NA	NA	NA	NA	NA	NA	NA	NA	NA	NA	NA	NA	NA	NA	NA
TR081957	Eucalyptus	Eucalyptus	San Diego	California	-117.1662273	32.74763238	no_info	SanDiego	NA	NA	NA	NA	NA	NA	NA	NA	NA	NA	NA	NA	NA	NA	NA	NA	NA	NA	NA
TR082028	Palm	Washingtonia robusta	San Diego	California	-117.161689	32.74605051	introduced	SanDiego	NA	NA	NA	NA	NA	NA	NA	NA	NA	NA	NA	NA	NA	NA	NA	NA	NA	NA	NA
TR082238	Queen palm	Syagrus romanzoffianum	San Diego	California	-117.1864016	32.75618322	no_info	SanDiego	NA	NA	NA	NA	NA	NA	NA	NA	NA	NA	NA	NA	NA	NA	NA	NA	NA	NA	NA
TR082457	Jacaranda	Jacaranda acutifolia	San Diego	California	-117.1628616	32.74929404	introduced	SanDiego	NA	NA	NA	NA	NA	NA	NA	NA	NA	NA	NA	NA	NA	NA	NA	NA	NA	NA	NA
TR082548	Juniper	Juniperus chinensis	San Diego	California	-117.1621925	32.74520207	introduced	SanDiego	NA	NA	NA	NA	NA	NA	NA	NA	NA	NA	NA	NA	NA	NA	NA	NA	NA	NA	NA
TR082557	Queen palm	Syagrus romanzoffianum	San Diego	California	-117.1599119	32.74506164	no_info	SanDiego	NA	NA	NA	NA	NA	NA	NA	NA	NA	NA	NA	NA	NA	NA	NA	NA	NA	NA	NA
TR082606	Queen palm	Syagrus romanzoffianum	San Diego	California	-117.1596383	32.74586839	no_info	SanDiego	NA	NA	NA	NA	NA	NA	NA	NA	NA	NA	NA	NA	NA	NA	NA	NA	NA	NA	NA
TR082726	Jacaranda	Jacaranda acutifolia	San Diego	California	-117.1582747	32.74741424	introduced	SanDiego	NA	NA	NA	NA	NA	NA	NA	NA	NA	NA	NA	NA	NA	NA	NA	NA	NA	NA	NA
TR082737	Queen palm	Syagrus romanzoffianum	San Diego	California	-117.1584702	32.74550686	no_info	SanDiego	NA	NA	NA	NA	NA	NA	NA	NA	NA	NA	NA	NA	NA	NA	NA	NA	NA	NA	NA
TR082919	Oleander	Nerium oleander	San Diego	California	-117.1836228	32.75310862	introduced	SanDiego	NA	NA	NA	NA	NA	NA	NA	NA	NA	NA	NA	NA	NA	NA	NA	NA	NA	NA	NA
TR083144	Queen palm	Syagrus romanzoffianum	San Diego	California	-117.1490239	32.75137771	no_info	SanDiego	NA	NA	NA	NA	NA	NA	NA	NA	NA	NA	NA	NA	NA	NA	NA	NA	NA	NA	NA
TR083216	African fern pine	Podocarpus gracilior	San Diego	California	-117.1676829	32.74987298	no_info	SanDiego	NA	NA	NA	NA	NA	NA	NA	NA	NA	NA	NA	NA	NA	NA	NA	NA	NA	NA	NA
TR083227	Jacaranda	Jacaranda acutifolia	San Diego	California	-117.1658502	32.74976316	introduced	SanDiego	NA	NA	NA	NA	NA	NA	NA	NA	NA	NA	NA	NA	NA	NA	NA	NA	NA	NA	NA
TR083299	Palm	Washingtonia robusta	San Diego	California	-117.131544	32.76080058	introduced	SanDiego	NA	NA	NA	NA	NA	NA	NA	NA	NA	NA	NA	NA	NA	NA	NA	NA	NA	NA	NA
TR083398	Queen palm	Syagrus romanzoffianum	San Diego	California	-117.1300495	32.75623768	no_info	SanDiego	NA	NA	NA	NA	NA	NA	NA	NA	NA	NA	NA	NA	NA	NA	NA	NA	NA	NA	NA
TR083529	Purple leaf plum	Prunus cerasifera	San Diego	California	-117.1325417	32.75972648	introduced	SanDiego	NA	NA	NA	NA	NA	NA	NA	NA	NA	NA	NA	NA	NA	NA	NA	NA	NA	NA	NA
TR083531	Mexican fan palm	Washingtonia robusta	San Diego	California	-117.1327755	32.76058179	introduced	SanDiego	NA	NA	NA	NA	NA	NA	NA	NA	NA	NA	NA	NA	NA	NA	NA	NA	NA	NA	NA
TR083715	Queen palm	Syagrus romanzoffianum	San Diego	California	-117.1375053	32.76027274	no_info	SanDiego	NA	NA	NA	NA	NA	NA	NA	NA	NA	NA	NA	NA	NA	NA	NA	NA	NA	NA	NA
TR083761	Chinese flame	Koelreuteria bipinnata	San Diego	California	-117.1354088	32.75716496	introduced	SanDiego	NA	NA	NA	NA	NA	NA	NA	NA	NA	NA	NA	NA	NA	NA	NA	NA	NA	NA	NA
TR083805	Sweet gum	Liquidambar styraciflua	San Diego	California	-117.1402031	32.76000676	introduced	SanDiego	NA	NA	NA	NA	NA	NA	NA	NA	NA	NA	NA	NA	NA	NA	NA	NA	NA	NA	NA
TR083824	Queen palm	Syagrus romanzoffianum	San Diego	California	-117.1438849	32.75919893	no_info	SanDiego	NA	NA	NA	NA	NA	NA	NA	NA	NA	NA	NA	NA	NA	NA	NA	NA	NA	NA	NA
TR083921	Queen palm	Syagrus romanzoffianum	San Diego	California	-117.1461253	32.75663707	no_info	SanDiego	NA	NA	NA	NA	NA	NA	NA	NA	NA	NA	NA	NA	NA	NA	NA	NA	NA	NA	NA
TR084347	Palm	Washingtonia robusta	San Diego	California	-117.1424487	32.7602784	introduced	SanDiego	NA	NA	NA	NA	NA	NA	NA	NA	NA	NA	NA	NA	NA	NA	NA	NA	NA	NA	NA
TR084946	Chinese flame	Koelreuteria bipinnata	San Diego	California	-117.1328123	32.75737623	introduced	SanDiego	NA	NA	NA	NA	NA	NA	NA	NA	NA	NA	NA	NA	NA	NA	NA	NA	NA	NA	NA
TR085116	Eucalyptus	Eucalyptus	San Diego	California	-117.1459993	32.75544261	no_info	SanDiego	NA	NA	NA	NA	NA	NA	NA	NA	NA	NA	NA	NA	NA	NA	NA	NA	NA	NA	NA
TR085199	Canary island date palm	Phoenix canariensis	San Diego	California	-117.1426642	32.75682297	introduced	SanDiego	NA	NA	NA	NA	NA	NA	NA	NA	NA	NA	NA	NA	NA	NA	NA	NA	NA	NA	NA
TR085209	Queen palm	Syagrus romanzoffianum	San Diego	California	-117.1438615	32.75625709	no_info	SanDiego	NA	NA	NA	NA	NA	NA	NA	NA	NA	NA	NA	NA	NA	NA	NA	NA	NA	NA	NA
TR085320	Queen palm	Syagrus romanzoffianum	San Diego	California	-117.1352324	32.75193964	no_info	SanDiego	NA	NA	NA	NA	NA	NA	NA	NA	NA	NA	NA	NA	NA	NA	NA	NA	NA	NA	NA
TR085509	Queen palm	Syagrus romanzoffianum	San Diego	California	-117.1438508	32.75418322	no_info	SanDiego	NA	NA	NA	NA	NA	NA	NA	NA	NA	NA	NA	NA	NA	NA	NA	NA	NA	NA	NA
TR085597	Mexican fan palm	Washingtonia robusta	San Diego	California	-117.1430057	32.75392713	introduced	SanDiego	NA	NA	NA	NA	NA	NA	NA	NA	NA	NA	NA	NA	NA	NA	NA	NA	NA	NA	NA
TR085841	Queen palm	Syagrus romanzoffianum	San Diego	California	-117.1419914	32.75040429	no_info	SanDiego	NA	NA	NA	NA	NA	NA	NA	NA	NA	NA	NA	NA	NA	NA	NA	NA	NA	NA	NA
TR085910	Queen palm	Syagrus romanzoffianum	San Diego	California	-117.135219	32.748975	no_info	SanDiego	NA	NA	NA	NA	NA	NA	NA	NA	NA	NA	NA	NA	NA	NA	NA	NA	NA	NA	NA
TR086043	Queen palm	Syagrus romanzoffianum	San Diego	California	-117.1347264	32.7460326	no_info	SanDiego	NA	NA	NA	NA	NA	NA	NA	NA	NA	NA	NA	NA	NA	NA	NA	NA	NA	NA	NA
TR086393	Mexican fan palm	Washingtonia robusta	San Diego	California	-117.1263312	32.753107	introduced	SanDiego	NA	NA	NA	NA	NA	NA	NA	NA	NA	NA	NA	NA	NA	NA	NA	NA	NA	NA	NA
TR086520	Pink trumpet	Handroanthus impetiginosus	San Diego	California	-117.1260267	32.75418862	introduced	SanDiego	NA	NA	NA	NA	NA	NA	NA	NA	NA	NA	NA	NA	NA	NA	NA	NA	NA	NA	NA
TR086657	Carrot wood	Cupaniopsis anacardioides	San Diego	California	-117.1326917	32.74401492	introduced	SanDiego	NA	NA	NA	NA	NA	NA	NA	NA	NA	NA	NA	NA	NA	NA	NA	NA	NA	NA	NA
TR086745	Queen palm	Syagrus romanzoffianum	San Diego	California	-117.1320017	32.7440413	no_info	SanDiego	NA	NA	NA	NA	NA	NA	NA	NA	NA	NA	NA	NA	NA	NA	NA	NA	NA	NA	NA
TR086910	Jacaranda	Jacaranda acutifolia	San Diego	California	-117.1460694	32.74576557	introduced	SanDiego	NA	NA	NA	NA	NA	NA	NA	NA	NA	NA	NA	NA	NA	NA	NA	NA	NA	NA	NA
TR087424	Queen palm	Syagrus romanzoffianum	San Diego	California	-117.1292779	32.74564599	no_info	SanDiego	NA	NA	NA	NA	NA	NA	NA	NA	NA	NA	NA	NA	NA	NA	NA	NA	NA	NA	NA
TR087542	Palm	Washingtonia robusta	San Diego	California	-117.1330684	32.74224137	introduced	SanDiego	NA	NA	NA	NA	NA	NA	NA	NA	NA	NA	NA	NA	NA	NA	NA	NA	NA	NA	NA
TR087623	King palm	Archontophoenix cunninghamiana	San Diego	California	-117.1313783	32.74537586	introduced	SanDiego	NA	NA	NA	NA	NA	NA	NA	NA	NA	NA	NA	NA	NA	NA	NA	NA	NA	NA	NA
TR087687	Purple orchid tree	Bauhinia purpurea	San Diego	California	-117.1254455	32.74734494	introduced	SanDiego	NA	NA	NA	NA	NA	NA	NA	NA	NA	NA	NA	NA	NA	NA	NA	NA	NA	NA	NA
TR088341	Queen palm	Syagrus romanzoffianum	San Diego	California	-117.1278031	32.74930523	no_info	SanDiego	NA	NA	NA	NA	NA	NA	NA	NA	NA	NA	NA	NA	NA	NA	NA	NA	NA	NA	NA
TR088560	Queen palm	Syagrus romanzoffianum	San Diego	California	-117.1281341	32.74163041	no_info	SanDiego	NA	NA	NA	NA	NA	NA	NA	NA	NA	NA	NA	NA	NA	NA	NA	NA	NA	NA	NA
TR088659	Mexican fan palm	Washingtonia robusta	San Diego	California	-117.1349129	32.74221518	introduced	SanDiego	NA	NA	NA	NA	NA	NA	NA	NA	NA	NA	NA	NA	NA	NA	NA	NA	NA	NA	NA
TR088771	Jacaranda	Jacaranda acutifolia	San Diego	California	-117.1402018	32.7438612	introduced	SanDiego	NA	NA	NA	NA	NA	NA	NA	NA	NA	NA	NA	NA	NA	NA	NA	NA	NA	NA	NA
TR088822	Oleander	Nerium oleander	San Diego	California	-117.128665	32.73661739	introduced	SanDiego	NA	NA	NA	NA	NA	NA	NA	NA	NA	NA	NA	NA	NA	NA	NA	NA	NA	NA	NA
TR088907	Queen palm	Syagrus romanzoffianum	San Diego	California	-117.1276669	32.73237036	no_info	SanDiego	NA	NA	NA	NA	NA	NA	NA	NA	NA	NA	NA	NA	NA	NA	NA	NA	NA	NA	NA
TR088944	Queen palm	Syagrus romanzoffianum	San Diego	California	-117.1254658	32.73324074	no_info	SanDiego	NA	NA	NA	NA	NA	NA	NA	NA	NA	NA	NA	NA	NA	NA	NA	NA	NA	NA	NA
TR089061	Carrot wood	Cupaniopsis anacardioides	San Diego	California	-117.230607	32.81000318	introduced	SanDiego	NA	NA	NA	NA	NA	NA	NA	NA	NA	NA	NA	NA	NA	NA	NA	NA	NA	NA	NA
TR089132	Pine	Pinus	San Diego	California	-117.2302467	32.8179572	no_info	SanDiego	NA	NA	NA	NA	NA	NA	NA	NA	NA	NA	NA	NA	NA	NA	NA	NA	NA	NA	NA
TR089363	Pine	Pinus	San Diego	California	-117.2269343	32.80846777	no_info	SanDiego	NA	NA	NA	NA	NA	NA	NA	NA	NA	NA	NA	NA	NA	NA	NA	NA	NA	NA	NA
TR089454	Melaleuca	Melaleuca	San Diego	California	-117.2285744	32.81134211	no_info	SanDiego	NA	NA	NA	NA	NA	NA	NA	NA	NA	NA	NA	NA	NA	NA	NA	NA	NA	NA	NA
TR089597	Weeping chinese banyan	Ficus	San Diego	California	-117.2231367	32.81113136	no_info	SanDiego	NA	NA	NA	NA	NA	NA	NA	NA	NA	NA	NA	NA	NA	NA	NA	NA	NA	NA	NA
TR089748	Olive fruitless	Olea	San Diego	California	-117.2521661	32.81226568	no_info	SanDiego	NA	NA	NA	NA	NA	NA	NA	NA	NA	NA	NA	NA	NA	NA	NA	NA	NA	NA	NA
TR089794	Canary island date palm	Phoenix canariensis	San Diego	California	-117.2507391	32.81234517	introduced	SanDiego	NA	NA	NA	NA	NA	NA	NA	NA	NA	NA	NA	NA	NA	NA	NA	NA	NA	NA	NA
TR090290	Silver maple	Acer saccharinum	San Diego	California	-117.2212829	32.80389581	introduced	SanDiego	NA	NA	NA	NA	NA	NA	NA	NA	NA	NA	NA	NA	NA	NA	NA	NA	NA	NA	NA
TR090436	Brisbane box	Lophostemon confertus	San Diego	California	-117.2254715	32.80610535	introduced	SanDiego	NA	NA	NA	NA	NA	NA	NA	NA	NA	NA	NA	NA	NA	NA	NA	NA	NA	NA	NA
TR090560	King palm	Archontophoenix cunninghamiana	San Diego	California	-117.230356	32.80320237	introduced	SanDiego	NA	NA	NA	NA	NA	NA	NA	NA	NA	NA	NA	NA	NA	NA	NA	NA	NA	NA	NA
TR090575	Myoporum	Myoporum	San Diego	California	-117.2285878	32.80359028	no_info	SanDiego	NA	NA	NA	NA	NA	NA	NA	NA	NA	NA	NA	NA	NA	NA	NA	NA	NA	NA	NA
TR090626	Coast live oak	Quercus agrifolia	San Diego	California	-117.2241131	32.80619743	naturally_occurring	SanDiego	NA	NA	NA	NA	NA	NA	NA	NA	NA	NA	NA	NA	NA	NA	NA	NA	NA	NA	NA
TR090687	Queen palm	Syagrus romanzoffianum	San Diego	California	-117.1230591	32.73370266	no_info	SanDiego	NA	NA	NA	NA	NA	NA	NA	NA	NA	NA	NA	NA	NA	NA	NA	NA	NA	NA	NA
TR090732	Camphor tree	Cinnamomum camphora	San Diego	California	-117.1245368	32.72935731	introduced	SanDiego	NA	NA	NA	NA	NA	NA	NA	NA	NA	NA	NA	NA	NA	NA	NA	NA	NA	NA	NA
TR090749	Crape myrtle	Lagerstroemia indica	San Diego	California	-117.1229771	32.72952922	introduced	SanDiego	NA	NA	NA	NA	NA	NA	NA	NA	NA	NA	NA	NA	NA	NA	NA	NA	NA	NA	NA
TR090819	Queen palm	Syagrus romanzoffianum	San Diego	California	-117.1236532	32.7289109	no_info	SanDiego	NA	NA	NA	NA	NA	NA	NA	NA	NA	NA	NA	NA	NA	NA	NA	NA	NA	NA	NA
TR090919	African fern pine	Podocarpus gracilior	San Diego	California	-117.1241331	32.73179855	no_info	SanDiego	NA	NA	NA	NA	NA	NA	NA	NA	NA	NA	NA	NA	NA	NA	NA	NA	NA	NA	NA
TR090925	Queen palm	Syagrus romanzoffianum	San Diego	California	-117.1250912	32.73192121	no_info	SanDiego	NA	NA	NA	NA	NA	NA	NA	NA	NA	NA	NA	NA	NA	NA	NA	NA	NA	NA	NA
TR091047	Queen palm	Syagrus romanzoffianum	San Diego	California	-117.1345566	32.74172333	no_info	SanDiego	NA	NA	NA	NA	NA	NA	NA	NA	NA	NA	NA	NA	NA	NA	NA	NA	NA	NA	NA
TR091200	King palm	Archontophoenix cunninghamiana	San Diego	California	-117.1379907	32.74421822	introduced	SanDiego	NA	NA	NA	NA	NA	NA	NA	NA	NA	NA	NA	NA	NA	NA	NA	NA	NA	NA	NA
TR091204	Sweet gum	Liquidambar styraciflua	San Diego	California	-117.1379912	32.74449306	introduced	SanDiego	NA	NA	NA	NA	NA	NA	NA	NA	NA	NA	NA	NA	NA	NA	NA	NA	NA	NA	NA
TR091604	Mexican fan palm	Washingtonia robusta	San Diego	California	-117.1181308	32.73763532	introduced	SanDiego	NA	NA	NA	NA	NA	NA	NA	NA	NA	NA	NA	NA	NA	NA	NA	NA	NA	NA	NA
TR091705	Brisbane box	Lophostemon confertus	San Diego	California	-117.1182923	32.72999552	introduced	SanDiego	NA	NA	NA	NA	NA	NA	NA	NA	NA	NA	NA	NA	NA	NA	NA	NA	NA	NA	NA
TR091765	Pink trumpet	Handroanthus impetiginosus	San Diego	California	-117.1201775	32.72825165	introduced	SanDiego	NA	NA	NA	NA	NA	NA	NA	NA	NA	NA	NA	NA	NA	NA	NA	NA	NA	NA	NA
TR092120	Queen palm	Syagrus romanzoffianum	San Diego	California	-117.1324221	32.73522657	no_info	SanDiego	NA	NA	NA	NA	NA	NA	NA	NA	NA	NA	NA	NA	NA	NA	NA	NA	NA	NA	NA
TR092159	Chinese elm	Ulmus parvifolia	San Diego	California	-117.2458269	32.80156056	introduced	SanDiego	NA	NA	NA	NA	NA	NA	NA	NA	NA	NA	NA	NA	NA	NA	NA	NA	NA	NA	NA
TR092323	Carob	Ceratonia siliqua	San Diego	California	-117.252241	32.80014885	introduced	SanDiego	NA	NA	NA	NA	NA	NA	NA	NA	NA	NA	NA	NA	NA	NA	NA	NA	NA	NA	NA
TR092562	Carob	Ceratonia siliqua	San Diego	California	-117.2542404	32.80070361	introduced	SanDiego	NA	NA	NA	NA	NA	NA	NA	NA	NA	NA	NA	NA	NA	NA	NA	NA	NA	NA	NA
TR092598	Canary island date palm	Phoenix canariensis	San Diego	California	-117.2509013	32.80143185	introduced	SanDiego	NA	NA	NA	NA	NA	NA	NA	NA	NA	NA	NA	NA	NA	NA	NA	NA	NA	NA	NA
TR092872	California fan palm	Washingtonia filifera	San Diego	California	-117.2578287	32.80716085	naturally_occurring	SanDiego	NA	NA	NA	NA	NA	NA	NA	NA	NA	NA	NA	NA	NA	NA	NA	NA	NA	NA	NA
TR093088	California fan palm	Washingtonia filifera	San Diego	California	-117.2577349	32.80902253	naturally_occurring	SanDiego	NA	NA	NA	NA	NA	NA	NA	NA	NA	NA	NA	NA	NA	NA	NA	NA	NA	NA	NA
TR093323	Mexican fan palm	Washingtonia robusta	San Diego	California	-117.2418807	32.79335115	introduced	SanDiego	NA	NA	NA	NA	NA	NA	NA	NA	NA	NA	NA	NA	NA	NA	NA	NA	NA	NA	NA
TR093329	Mexican fan palm	Washingtonia robusta	San Diego	California	-117.2418017	32.79309163	introduced	SanDiego	NA	NA	NA	NA	NA	NA	NA	NA	NA	NA	NA	NA	NA	NA	NA	NA	NA	NA	NA
TR093343	Carrot wood	Cupaniopsis anacardioides	San Diego	California	-117.2406229	32.7892061	introduced	SanDiego	NA	NA	NA	NA	NA	NA	NA	NA	NA	NA	NA	NA	NA	NA	NA	NA	NA	NA	NA
TR093391	Pencil tree	Euphorbia tirucalli	San Diego	California	-117.2420752	32.79133841	introduced	SanDiego	NA	NA	NA	NA	NA	NA	NA	NA	NA	NA	NA	NA	NA	NA	NA	NA	NA	NA	NA
TR093538	African fern pine	Podocarpus gracilior	San Diego	California	-117.2366317	32.78307778	no_info	SanDiego	NA	NA	NA	NA	NA	NA	NA	NA	NA	NA	NA	NA	NA	NA	NA	NA	NA	NA	NA
TR093686	Ficus	Ficus	San Diego	California	-117.2352584	32.78703856	no_info	SanDiego	NA	NA	NA	NA	NA	NA	NA	NA	NA	NA	NA	NA	NA	NA	NA	NA	NA	NA	NA
TR093756	King palm	Archontophoenix cunninghamiana	San Diego	California	-117.2374018	32.78088973	introduced	SanDiego	NA	NA	NA	NA	NA	NA	NA	NA	NA	NA	NA	NA	NA	NA	NA	NA	NA	NA	NA
TR093868	Queen palm	Syagrus romanzoffianum	San Diego	California	-117.2359477	32.78660674	no_info	SanDiego	NA	NA	NA	NA	NA	NA	NA	NA	NA	NA	NA	NA	NA	NA	NA	NA	NA	NA	NA
TR093946	Queen palm	Syagrus romanzoffianum	San Diego	California	-117.2353327	32.78263993	no_info	SanDiego	NA	NA	NA	NA	NA	NA	NA	NA	NA	NA	NA	NA	NA	NA	NA	NA	NA	NA	NA
TR093966	Yucca	Yucca	San Diego	California	-117.2364587	32.78268413	no_info	SanDiego	NA	NA	NA	NA	NA	NA	NA	NA	NA	NA	NA	NA	NA	NA	NA	NA	NA	NA	NA
TR093974	Mexican fan palm	Washingtonia robusta	San Diego	California	-117.2380669	32.78080138	introduced	SanDiego	NA	NA	NA	NA	NA	NA	NA	NA	NA	NA	NA	NA	NA	NA	NA	NA	NA	NA	NA
TR094103	Mexican fan palm	Washingtonia robusta	San Diego	California	-117.2381047	32.78511678	introduced	SanDiego	NA	NA	NA	NA	NA	NA	NA	NA	NA	NA	NA	NA	NA	NA	NA	NA	NA	NA	NA
TR094434	Victorian box	Pittosporum undulatum	San Diego	California	-117.2430283	32.79368714	introduced	SanDiego	NA	NA	NA	NA	NA	NA	NA	NA	NA	NA	NA	NA	NA	NA	NA	NA	NA	NA	NA
TR094498	Palm	Washingtonia robusta	San Diego	California	-117.2488736	32.80081561	introduced	SanDiego	NA	NA	NA	NA	NA	NA	NA	NA	NA	NA	NA	NA	NA	NA	NA	NA	NA	NA	NA
TR094629	California fan palm	Washingtonia filifera	San Diego	California	-117.25076	32.79538965	naturally_occurring	SanDiego	NA	NA	NA	NA	NA	NA	NA	NA	NA	NA	NA	NA	NA	NA	NA	NA	NA	NA	NA
TR094793	Red flowering gum	Corymbia ficifolia	San Diego	California	-117.2524492	32.79635277	introduced	SanDiego	NA	NA	NA	NA	NA	NA	NA	NA	NA	NA	NA	NA	NA	NA	NA	NA	NA	NA	NA
TR094851	Brazilian pepper tree	Schinus terebinthifolia	San Diego	California	-117.2369211	32.80970164	introduced	SanDiego	NA	NA	NA	NA	NA	NA	NA	NA	NA	NA	NA	NA	NA	NA	NA	NA	NA	NA	NA
TR094931	Myoporum	Myoporum	San Diego	California	-117.2489453	32.81260163	no_info	SanDiego	NA	NA	NA	NA	NA	NA	NA	NA	NA	NA	NA	NA	NA	NA	NA	NA	NA	NA	NA
TR094962	Mexican fan palm	Washingtonia robusta	San Diego	California	-117.2441681	32.80710482	introduced	SanDiego	NA	NA	NA	NA	NA	NA	NA	NA	NA	NA	NA	NA	NA	NA	NA	NA	NA	NA	NA
TR094970	Myoporum	Myoporum	San Diego	California	-117.2429289	32.80715774	no_info	SanDiego	NA	NA	NA	NA	NA	NA	NA	NA	NA	NA	NA	NA	NA	NA	NA	NA	NA	NA	NA
TR095050	Coast live oak	Quercus agrifolia	San Diego	California	-117.2430515	32.81135939	naturally_occurring	SanDiego	NA	NA	NA	NA	NA	NA	NA	NA	NA	NA	NA	NA	NA	NA	NA	NA	NA	NA	NA
TR095078	Palm	Washingtonia robusta	San Diego	California	-117.242447	32.81322564	introduced	SanDiego	NA	NA	NA	NA	NA	NA	NA	NA	NA	NA	NA	NA	NA	NA	NA	NA	NA	NA	NA
TR095136	Brisbane box	Lophostemon confertus	San Diego	California	-117.2449563	32.81203115	introduced	SanDiego	NA	NA	NA	NA	NA	NA	NA	NA	NA	NA	NA	NA	NA	NA	NA	NA	NA	NA	NA
TR095642	California fan palm	Washingtonia filifera	San Diego	California	-117.2338575	32.79732151	naturally_occurring	SanDiego	NA	NA	NA	NA	NA	NA	NA	NA	NA	NA	NA	NA	NA	NA	NA	NA	NA	NA	NA
TR095714	California fan palm	Washingtonia filifera	San Diego	California	-117.2304786	32.79742728	naturally_occurring	SanDiego	NA	NA	NA	NA	NA	NA	NA	NA	NA	NA	NA	NA	NA	NA	NA	NA	NA	NA	NA
TR095720	Lemon bottle brush	Melaleuca citrina	San Diego	California	-117.2302166	32.79661099	introduced	SanDiego	NA	NA	NA	NA	NA	NA	NA	NA	NA	NA	NA	NA	NA	NA	NA	NA	NA	NA	NA
TR095975	Yucca	Yucca	San Diego	California	-117.2388912	32.80663322	no_info	SanDiego	NA	NA	NA	NA	NA	NA	NA	NA	NA	NA	NA	NA	NA	NA	NA	NA	NA	NA	NA
TR096096	Queen palm	Syagrus romanzoffianum	San Diego	California	-117.2355101	32.80404396	no_info	SanDiego	NA	NA	NA	NA	NA	NA	NA	NA	NA	NA	NA	NA	NA	NA	NA	NA	NA	NA	NA
TR096157	California fan palm	Washingtonia filifera	San Diego	California	-117.2367903	32.8061271	naturally_occurring	SanDiego	NA	NA	NA	NA	NA	NA	NA	NA	NA	NA	NA	NA	NA	NA	NA	NA	NA	NA	NA
TR096184	Siberian elm	Ulmus pumila	San Diego	California	-117.235633	32.80779102	introduced	SanDiego	NA	NA	NA	NA	NA	NA	NA	NA	NA	NA	NA	NA	NA	NA	NA	NA	NA	NA	NA
TR096520	California fan palm	Washingtonia filifera	San Diego	California	-117.2428174	32.79713227	naturally_occurring	SanDiego	NA	NA	NA	NA	NA	NA	NA	NA	NA	NA	NA	NA	NA	NA	NA	NA	NA	NA	NA
TR096738	Juniper	Juniperus chinensis	San Diego	California	-117.2515284	32.77320722	introduced	SanDiego	NA	NA	NA	NA	NA	NA	NA	NA	NA	NA	NA	NA	NA	NA	NA	NA	NA	NA	NA
TR096899	Melaleuca	Melaleuca	San Diego	California	-117.2517853	32.77626186	no_info	SanDiego	NA	NA	NA	NA	NA	NA	NA	NA	NA	NA	NA	NA	NA	NA	NA	NA	NA	NA	NA
TR097431	King palm	Archontophoenix cunninghamiana	San Diego	California	-117.2493316	32.7433419	introduced	SanDiego	NA	NA	NA	NA	NA	NA	NA	NA	NA	NA	NA	NA	NA	NA	NA	NA	NA	NA	NA
TR097467	Palm	Washingtonia robusta	San Diego	California	-117.2463416	32.74021208	introduced	SanDiego	NA	NA	NA	NA	NA	NA	NA	NA	NA	NA	NA	NA	NA	NA	NA	NA	NA	NA	NA
TR097468	Palm	Washingtonia robusta	San Diego	California	-117.2463642	32.74022702	introduced	SanDiego	NA	NA	NA	NA	NA	NA	NA	NA	NA	NA	NA	NA	NA	NA	NA	NA	NA	NA	NA
TR097632	Sweet gum	Liquidambar styraciflua	San Diego	California	-117.2481187	32.73867985	introduced	SanDiego	NA	NA	NA	NA	NA	NA	NA	NA	NA	NA	NA	NA	NA	NA	NA	NA	NA	NA	NA
TR097726	Weeping chinese banyan	Ficus	San Diego	California	-117.2473908	32.74317831	no_info	SanDiego	NA	NA	NA	NA	NA	NA	NA	NA	NA	NA	NA	NA	NA	NA	NA	NA	NA	NA	NA
TR097873	Canary island date palm	Phoenix canariensis	San Diego	California	-117.2541231	32.73598932	introduced	SanDiego	NA	NA	NA	NA	NA	NA	NA	NA	NA	NA	NA	NA	NA	NA	NA	NA	NA	NA	NA
TR097919	Fruit tree	Prunus persica	San Diego	California	-117.2499988	32.73900064	introduced	SanDiego	NA	NA	NA	NA	NA	NA	NA	NA	NA	NA	NA	NA	NA	NA	NA	NA	NA	NA	NA
TR097934	Yucca	Yucca	San Diego	California	-117.2523393	32.73976873	no_info	SanDiego	NA	NA	NA	NA	NA	NA	NA	NA	NA	NA	NA	NA	NA	NA	NA	NA	NA	NA	NA
TR097996	Pink trumpet	Handroanthus impetiginosus	San Diego	California	-117.251336	32.79614592	introduced	SanDiego	NA	NA	NA	NA	NA	NA	NA	NA	NA	NA	NA	NA	NA	NA	NA	NA	NA	NA	NA
TR098134	Coral tree	Erythrina	San Diego	California	-117.2546625	32.74145222	no_info	SanDiego	NA	NA	NA	NA	NA	NA	NA	NA	NA	NA	NA	NA	NA	NA	NA	NA	NA	NA	NA
TR098143	California fan palm	Washingtonia filifera	San Diego	California	-117.2530301	32.73853177	naturally_occurring	SanDiego	NA	NA	NA	NA	NA	NA	NA	NA	NA	NA	NA	NA	NA	NA	NA	NA	NA	NA	NA
TR098225	California fan palm	Washingtonia filifera	San Diego	California	-117.2519715	32.73951523	naturally_occurring	SanDiego	NA	NA	NA	NA	NA	NA	NA	NA	NA	NA	NA	NA	NA	NA	NA	NA	NA	NA	NA
TR098226	Ficus	Ficus	San Diego	California	-117.2519035	32.73950499	no_info	SanDiego	NA	NA	NA	NA	NA	NA	NA	NA	NA	NA	NA	NA	NA	NA	NA	NA	NA	NA	NA
TR098432	Queen palm	Syagrus romanzoffianum	San Diego	California	-117.2393197	32.7482893	no_info	SanDiego	NA	NA	NA	NA	NA	NA	NA	NA	NA	NA	NA	NA	NA	NA	NA	NA	NA	NA	NA
TR098445	Oleander	Nerium oleander	San Diego	California	-117.238505	32.74889843	introduced	SanDiego	NA	NA	NA	NA	NA	NA	NA	NA	NA	NA	NA	NA	NA	NA	NA	NA	NA	NA	NA
TR098546	Oleander	Nerium oleander	San Diego	California	-117.2413732	32.74703114	introduced	SanDiego	NA	NA	NA	NA	NA	NA	NA	NA	NA	NA	NA	NA	NA	NA	NA	NA	NA	NA	NA
TR098650	California fan palm	Washingtonia filifera	San Diego	California	-117.2509582	32.75278935	naturally_occurring	SanDiego	NA	NA	NA	NA	NA	NA	NA	NA	NA	NA	NA	NA	NA	NA	NA	NA	NA	NA	NA
TR098657	Evergreen pear	Pyrus kawakamii	San Diego	California	-117.2482869	32.75430015	no_info	SanDiego	NA	NA	NA	NA	NA	NA	NA	NA	NA	NA	NA	NA	NA	NA	NA	NA	NA	NA	NA
TR098694	Eucalyptus	Eucalyptus	San Diego	California	-117.1249392	32.72744059	no_info	SanDiego	NA	NA	NA	NA	NA	NA	NA	NA	NA	NA	NA	NA	NA	NA	NA	NA	NA	NA	NA
TR098711	Mexican fan palm	Washingtonia robusta	San Diego	California	-117.1241803	32.72711916	introduced	SanDiego	NA	NA	NA	NA	NA	NA	NA	NA	NA	NA	NA	NA	NA	NA	NA	NA	NA	NA	NA
TR098743	Chinese flame	Koelreuteria bipinnata	San Diego	California	-117.2444655	32.75081246	introduced	SanDiego	NA	NA	NA	NA	NA	NA	NA	NA	NA	NA	NA	NA	NA	NA	NA	NA	NA	NA	NA
TR098938	Sweet gum	Liquidambar styraciflua	San Diego	California	-117.2404305	32.7490979	introduced	SanDiego	NA	NA	NA	NA	NA	NA	NA	NA	NA	NA	NA	NA	NA	NA	NA	NA	NA	NA	NA
TR099019	Carrot wood	Cupaniopsis anacardioides	San Diego	California	-117.2455766	32.75025509	introduced	SanDiego	NA	NA	NA	NA	NA	NA	NA	NA	NA	NA	NA	NA	NA	NA	NA	NA	NA	NA	NA
TR099068	Gold medallion tree	Cassia leptophylla	San Diego	California	-117.2480213	32.7533451	introduced	SanDiego	NA	NA	NA	NA	NA	NA	NA	NA	NA	NA	NA	NA	NA	NA	NA	NA	NA	NA	NA
TR099085	Gold medallion tree	Cassia leptophylla	San Diego	California	-117.2489309	32.75228732	introduced	SanDiego	NA	NA	NA	NA	NA	NA	NA	NA	NA	NA	NA	NA	NA	NA	NA	NA	NA	NA	NA
TR099101	Sweet gum	Liquidambar styraciflua	San Diego	California	-117.2409245	32.74930444	introduced	SanDiego	NA	NA	NA	NA	NA	NA	NA	NA	NA	NA	NA	NA	NA	NA	NA	NA	NA	NA	NA
TR099128	Eucalyptus	Eucalyptus	San Diego	California	-117.2443046	32.80409472	no_info	SanDiego	NA	NA	NA	NA	NA	NA	NA	NA	NA	NA	NA	NA	NA	NA	NA	NA	NA	NA	NA
TR099183	Red flowering gum	Corymbia ficifolia	San Diego	California	-117.2456872	32.80479733	introduced	SanDiego	NA	NA	NA	NA	NA	NA	NA	NA	NA	NA	NA	NA	NA	NA	NA	NA	NA	NA	NA
TR099462	Mexican fan palm	Washingtonia robusta	San Diego	California	-117.2448051	32.74571149	introduced	SanDiego	NA	NA	NA	NA	NA	NA	NA	NA	NA	NA	NA	NA	NA	NA	NA	NA	NA	NA	NA
TR099530	King palm	Archontophoenix cunninghamiana	San Diego	California	-117.2441031	32.7439973	introduced	SanDiego	NA	NA	NA	NA	NA	NA	NA	NA	NA	NA	NA	NA	NA	NA	NA	NA	NA	NA	NA
TR099596	Mexican fan palm	Washingtonia robusta	San Diego	California	-117.2460555	32.74364405	introduced	SanDiego	NA	NA	NA	NA	NA	NA	NA	NA	NA	NA	NA	NA	NA	NA	NA	NA	NA	NA	NA
TR099682	Ficus	Ficus	San Diego	California	-117.2320679	32.79172493	no_info	SanDiego	NA	NA	NA	NA	NA	NA	NA	NA	NA	NA	NA	NA	NA	NA	NA	NA	NA	NA	NA
TR099804	Jacaranda	Jacaranda acutifolia	San Diego	California	-117.2344041	32.79481998	introduced	SanDiego	NA	NA	NA	NA	NA	NA	NA	NA	NA	NA	NA	NA	NA	NA	NA	NA	NA	NA	NA
TR099916	Mexican fan palm	Washingtonia robusta	San Diego	California	-117.231367	32.79478209	introduced	SanDiego	NA	NA	NA	NA	NA	NA	NA	NA	NA	NA	NA	NA	NA	NA	NA	NA	NA	NA	NA
TR100187	Red flowering gum	Corymbia ficifolia	San Diego	California	-117.2413134	32.79858702	introduced	SanDiego	NA	NA	NA	NA	NA	NA	NA	NA	NA	NA	NA	NA	NA	NA	NA	NA	NA	NA	NA
TR100391	Carob	Ceratonia siliqua	San Diego	California	-117.2443192	32.80011457	introduced	SanDiego	NA	NA	NA	NA	NA	NA	NA	NA	NA	NA	NA	NA	NA	NA	NA	NA	NA	NA	NA
TR100525	Carrot wood	Cupaniopsis anacardioides	San Diego	California	-117.2412132	32.80357851	introduced	SanDiego	NA	NA	NA	NA	NA	NA	NA	NA	NA	NA	NA	NA	NA	NA	NA	NA	NA	NA	NA
TR100630	Red flowering gum	Corymbia ficifolia	San Diego	California	-117.2385516	32.75890305	introduced	SanDiego	NA	NA	NA	NA	NA	NA	NA	NA	NA	NA	NA	NA	NA	NA	NA	NA	NA	NA	NA
TR100655	New zealand christmas	Metrosideros excelsa	San Diego	California	-117.2337376	32.76352102	introduced	SanDiego	NA	NA	NA	NA	NA	NA	NA	NA	NA	NA	NA	NA	NA	NA	NA	NA	NA	NA	NA
TR100708	Gold medallion tree	Cassia leptophylla	San Diego	California	-117.2415419	32.74601835	introduced	SanDiego	NA	NA	NA	NA	NA	NA	NA	NA	NA	NA	NA	NA	NA	NA	NA	NA	NA	NA	NA
TR100806	Carrot wood	Cupaniopsis anacardioides	San Diego	California	-117.2426128	32.74447556	introduced	SanDiego	NA	NA	NA	NA	NA	NA	NA	NA	NA	NA	NA	NA	NA	NA	NA	NA	NA	NA	NA
TR100877	Mexican fan palm	Washingtonia robusta	San Diego	California	-117.2454725	32.74706614	introduced	SanDiego	NA	NA	NA	NA	NA	NA	NA	NA	NA	NA	NA	NA	NA	NA	NA	NA	NA	NA	NA
TR101017	Mexican fan palm	Washingtonia robusta	San Diego	California	-117.2556576	32.79334225	introduced	SanDiego	NA	NA	NA	NA	NA	NA	NA	NA	NA	NA	NA	NA	NA	NA	NA	NA	NA	NA	NA
TR101116	Carob	Ceratonia siliqua	San Diego	California	-117.250037	32.79377782	introduced	SanDiego	NA	NA	NA	NA	NA	NA	NA	NA	NA	NA	NA	NA	NA	NA	NA	NA	NA	NA	NA
TR101221	Mexican fan palm	Washingtonia robusta	San Diego	California	-117.2528611	32.79119857	introduced	SanDiego	NA	NA	NA	NA	NA	NA	NA	NA	NA	NA	NA	NA	NA	NA	NA	NA	NA	NA	NA
TR101238	Mexican fan palm	Washingtonia robusta	San Diego	California	-117.2530069	32.79100867	introduced	SanDiego	NA	NA	NA	NA	NA	NA	NA	NA	NA	NA	NA	NA	NA	NA	NA	NA	NA	NA	NA
TR101247	Mexican fan palm	Washingtonia robusta	San Diego	California	-117.2527072	32.79107581	introduced	SanDiego	NA	NA	NA	NA	NA	NA	NA	NA	NA	NA	NA	NA	NA	NA	NA	NA	NA	NA	NA
TR101540	Mexican fan palm	Washingtonia robusta	San Diego	California	-117.1299316	32.71889243	introduced	SanDiego	NA	NA	NA	NA	NA	NA	NA	NA	NA	NA	NA	NA	NA	NA	NA	NA	NA	NA	NA
TR101558	California pepper tree	Schinus molle	San Diego	California	-117.1268281	32.71910805	introduced	SanDiego	NA	NA	NA	NA	NA	NA	NA	NA	NA	NA	NA	NA	NA	NA	NA	NA	NA	NA	NA
TR101712	Yucca	Yucca	San Diego	California	-117.1211074	32.71709853	no_info	SanDiego	NA	NA	NA	NA	NA	NA	NA	NA	NA	NA	NA	NA	NA	NA	NA	NA	NA	NA	NA
TR101734	Queen palm	Syagrus romanzoffianum	San Diego	California	-117.1256018	32.71702299	no_info	SanDiego	NA	NA	NA	NA	NA	NA	NA	NA	NA	NA	NA	NA	NA	NA	NA	NA	NA	NA	NA
TR102263	California fan palm	Washingtonia filifera	San Diego	California	-117.197281	32.72958401	naturally_occurring	SanDiego	NA	NA	NA	NA	NA	NA	NA	NA	NA	NA	NA	NA	NA	NA	NA	NA	NA	NA	NA
TR102267	Moreton bay fig	Ficus macrophylla	San Diego	California	-117.1985418	32.72950815	introduced	SanDiego	NA	NA	NA	NA	NA	NA	NA	NA	NA	NA	NA	NA	NA	NA	NA	NA	NA	NA	NA
TR102348	California fan palm	Washingtonia filifera	San Diego	California	-117.1776427	32.72836268	naturally_occurring	SanDiego	NA	NA	NA	NA	NA	NA	NA	NA	NA	NA	NA	NA	NA	NA	NA	NA	NA	NA	NA
TR102387	Moreton bay fig	Ficus macrophylla	San Diego	California	-117.178899	32.72748625	introduced	SanDiego	NA	NA	NA	NA	NA	NA	NA	NA	NA	NA	NA	NA	NA	NA	NA	NA	NA	NA	NA
TR102395	Bradford pear	Pyrus calleryana	San Diego	California	-117.2182493	32.7533274	introduced	SanDiego	NA	NA	NA	NA	NA	NA	NA	NA	NA	NA	NA	NA	NA	NA	NA	NA	NA	NA	NA
TR102663	Victorian box	Pittosporum undulatum	San Diego	California	-117.1406781	32.69481342	introduced	SanDiego	NA	NA	NA	NA	NA	NA	NA	NA	NA	NA	NA	NA	NA	NA	NA	NA	NA	NA	NA
TR102681	Ash	Fraxinus	San Diego	California	-117.1424571	32.6962855	no_info	SanDiego	NA	NA	NA	NA	NA	NA	NA	NA	NA	NA	NA	NA	NA	NA	NA	NA	NA	NA	NA
TR102740	Pine	Pinus	San Diego	California	-117.2164521	32.74920184	no_info	SanDiego	NA	NA	NA	NA	NA	NA	NA	NA	NA	NA	NA	NA	NA	NA	NA	NA	NA	NA	NA
TR102798	California sycamore	Platanus racemosa	San Diego	California	-117.2086392	32.74978807	naturally_occurring	SanDiego	NA	NA	NA	NA	NA	NA	NA	NA	NA	NA	NA	NA	NA	NA	NA	NA	NA	NA	NA
TR102802	California sycamore	Platanus racemosa	San Diego	California	-117.2091916	32.74970328	naturally_occurring	SanDiego	NA	NA	NA	NA	NA	NA	NA	NA	NA	NA	NA	NA	NA	NA	NA	NA	NA	NA	NA
TR102986	Queen palm	Syagrus romanzoffianum	San Diego	California	-117.1359808	32.71840597	no_info	SanDiego	NA	NA	NA	NA	NA	NA	NA	NA	NA	NA	NA	NA	NA	NA	NA	NA	NA	NA	NA
TR103126	Peppermint willow	Agonis flexuosa	San Diego	California	-117.1357933	32.71677833	introduced	SanDiego	NA	NA	NA	NA	NA	NA	NA	NA	NA	NA	NA	NA	NA	NA	NA	NA	NA	NA	NA
TR103194	Jacaranda	Jacaranda acutifolia	San Diego	California	-117.1345938	32.71781746	introduced	SanDiego	NA	NA	NA	NA	NA	NA	NA	NA	NA	NA	NA	NA	NA	NA	NA	NA	NA	NA	NA
TR103323	Carrot wood	Cupaniopsis anacardioides	San Diego	California	-117.1369821	32.71591582	introduced	SanDiego	NA	NA	NA	NA	NA	NA	NA	NA	NA	NA	NA	NA	NA	NA	NA	NA	NA	NA	NA
TR103356	Carrot wood	Cupaniopsis anacardioides	San Diego	California	-117.1366878	32.71572101	introduced	SanDiego	NA	NA	NA	NA	NA	NA	NA	NA	NA	NA	NA	NA	NA	NA	NA	NA	NA	NA	NA
TR103370	Jacaranda	Jacaranda acutifolia	San Diego	California	-117.1460095	32.69958852	introduced	SanDiego	NA	NA	NA	NA	NA	NA	NA	NA	NA	NA	NA	NA	NA	NA	NA	NA	NA	NA	NA
TR103420	Queen palm	Syagrus romanzoffianum	San Diego	California	-117.1451238	32.70191343	no_info	SanDiego	NA	NA	NA	NA	NA	NA	NA	NA	NA	NA	NA	NA	NA	NA	NA	NA	NA	NA	NA
TR103440	Weeping chinese banyan	Ficus	San Diego	California	-117.146466	32.70219793	no_info	SanDiego	NA	NA	NA	NA	NA	NA	NA	NA	NA	NA	NA	NA	NA	NA	NA	NA	NA	NA	NA
TR103592	Floss silk	Ceiba speciosa	San Diego	California	-117.1429788	32.69521621	introduced	SanDiego	NA	NA	NA	NA	NA	NA	NA	NA	NA	NA	NA	NA	NA	NA	NA	NA	NA	NA	NA
TR103625	Jacaranda	Jacaranda acutifolia	San Diego	California	-117.1934244	32.74412914	introduced	SanDiego	NA	NA	NA	NA	NA	NA	NA	NA	NA	NA	NA	NA	NA	NA	NA	NA	NA	NA	NA
TR103709	Queen palm	Syagrus romanzoffianum	San Diego	California	-117.1927058	32.74472799	no_info	SanDiego	NA	NA	NA	NA	NA	NA	NA	NA	NA	NA	NA	NA	NA	NA	NA	NA	NA	NA	NA
TR104166	Pencil tree	Euphorbia tirucalli	San Diego	California	-117.1244665	32.72539197	introduced	SanDiego	NA	NA	NA	NA	NA	NA	NA	NA	NA	NA	NA	NA	NA	NA	NA	NA	NA	NA	NA
TR104500	Queen palm	Syagrus romanzoffianum	San Diego	California	-117.1373697	32.69581578	no_info	SanDiego	NA	NA	NA	NA	NA	NA	NA	NA	NA	NA	NA	NA	NA	NA	NA	NA	NA	NA	NA
TR104626	Pink trumpet	Handroanthus impetiginosus	San Diego	California	-117.1408833	32.71903386	introduced	SanDiego	NA	NA	NA	NA	NA	NA	NA	NA	NA	NA	NA	NA	NA	NA	NA	NA	NA	NA	NA
TR104678	Carrot wood	Cupaniopsis anacardioides	San Diego	California	-117.1460716	32.71691029	introduced	SanDiego	NA	NA	NA	NA	NA	NA	NA	NA	NA	NA	NA	NA	NA	NA	NA	NA	NA	NA	NA
TR104688	Eucalyptus	Eucalyptus	San Diego	California	-117.1434697	32.71673302	no_info	SanDiego	NA	NA	NA	NA	NA	NA	NA	NA	NA	NA	NA	NA	NA	NA	NA	NA	NA	NA	NA
TR104705	Eucalyptus	Eucalyptus	San Diego	California	-117.144169	32.71692853	no_info	SanDiego	NA	NA	NA	NA	NA	NA	NA	NA	NA	NA	NA	NA	NA	NA	NA	NA	NA	NA	NA
TR104793	Jacaranda	Jacaranda acutifolia	San Diego	California	-117.1419539	32.71569748	introduced	SanDiego	NA	NA	NA	NA	NA	NA	NA	NA	NA	NA	NA	NA	NA	NA	NA	NA	NA	NA	NA
TR105066	Peppermint willow	Agonis flexuosa	San Diego	California	-117.1319432	32.72396926	introduced	SanDiego	NA	NA	NA	NA	NA	NA	NA	NA	NA	NA	NA	NA	NA	NA	NA	NA	NA	NA	NA
TR105077	Queen palm	Syagrus romanzoffianum	San Diego	California	-117.1321499	32.72323521	no_info	SanDiego	NA	NA	NA	NA	NA	NA	NA	NA	NA	NA	NA	NA	NA	NA	NA	NA	NA	NA	NA
TR105193	Tipu tree	TipuanaÃƒâ€šÃ‚Â tipu	San Diego	California	-117.1292066	32.72305339	no_info	SanDiego	NA	NA	NA	NA	NA	NA	NA	NA	NA	NA	NA	NA	NA	NA	NA	NA	NA	NA	NA
TR105551	Tipu tree	TipuanaÃƒâ€šÃ‚Â tipu	San Diego	California	-117.1319215	32.72687248	no_info	SanDiego	NA	NA	NA	NA	NA	NA	NA	NA	NA	NA	NA	NA	NA	NA	NA	NA	NA	NA	NA
TR105678	Tipu tree	TipuanaÃƒâ€šÃ‚Â tipu	San Diego	California	-117.130297	32.72641737	no_info	SanDiego	NA	NA	NA	NA	NA	NA	NA	NA	NA	NA	NA	NA	NA	NA	NA	NA	NA	NA	NA
TR106283	Jacaranda	Jacaranda acutifolia	San Diego	California	-117.1404428	32.71911745	introduced	SanDiego	NA	NA	NA	NA	NA	NA	NA	NA	NA	NA	NA	NA	NA	NA	NA	NA	NA	NA	NA
TR106292	Jacaranda	Jacaranda acutifolia	San Diego	California	-117.1404323	32.7171483	introduced	SanDiego	NA	NA	NA	NA	NA	NA	NA	NA	NA	NA	NA	NA	NA	NA	NA	NA	NA	NA	NA
TR106398	Queen palm	Syagrus romanzoffianum	San Diego	California	-117.1408652	32.71466137	no_info	SanDiego	NA	NA	NA	NA	NA	NA	NA	NA	NA	NA	NA	NA	NA	NA	NA	NA	NA	NA	NA
TR106414	Queen palm	Syagrus romanzoffianum	San Diego	California	-117.1418797	32.7148493	no_info	SanDiego	NA	NA	NA	NA	NA	NA	NA	NA	NA	NA	NA	NA	NA	NA	NA	NA	NA	NA	NA
TR107149	Mexican fan palm	Washingtonia robusta	San Diego	California	-117.2230004	32.76110735	introduced	SanDiego	NA	NA	NA	NA	NA	NA	NA	NA	NA	NA	NA	NA	NA	NA	NA	NA	NA	NA	NA
TR107324	Canary island date palm	Phoenix canariensis	San Diego	California	-117.1958344	32.75218969	introduced	SanDiego	NA	NA	NA	NA	NA	NA	NA	NA	NA	NA	NA	NA	NA	NA	NA	NA	NA	NA	NA
TR107368	Queen palm	Syagrus romanzoffianum	San Diego	California	-117.196761	32.75141263	no_info	SanDiego	NA	NA	NA	NA	NA	NA	NA	NA	NA	NA	NA	NA	NA	NA	NA	NA	NA	NA	NA
TR107401	Mexican fan palm	Washingtonia robusta	San Diego	California	-117.1949698	32.7495579	introduced	SanDiego	NA	NA	NA	NA	NA	NA	NA	NA	NA	NA	NA	NA	NA	NA	NA	NA	NA	NA	NA
TR107457	Coral tree	Erythrina	San Diego	California	-117.192162	32.74791148	no_info	SanDiego	NA	NA	NA	NA	NA	NA	NA	NA	NA	NA	NA	NA	NA	NA	NA	NA	NA	NA	NA
TR107484	California pepper tree	Schinus molle	San Diego	California	-117.1962037	32.75536003	introduced	SanDiego	NA	NA	NA	NA	NA	NA	NA	NA	NA	NA	NA	NA	NA	NA	NA	NA	NA	NA	NA
TR107632	Mexican fan palm	Washingtonia robusta	San Diego	California	-117.211571	32.74478151	introduced	SanDiego	NA	NA	NA	NA	NA	NA	NA	NA	NA	NA	NA	NA	NA	NA	NA	NA	NA	NA	NA
TR107675	Brisbane box	Lophostemon confertus	San Diego	California	-117.2041218	32.74497652	introduced	SanDiego	NA	NA	NA	NA	NA	NA	NA	NA	NA	NA	NA	NA	NA	NA	NA	NA	NA	NA	NA
TR107763	Brisbane box	Lophostemon confertus	San Diego	California	-117.2041331	32.74437857	introduced	SanDiego	NA	NA	NA	NA	NA	NA	NA	NA	NA	NA	NA	NA	NA	NA	NA	NA	NA	NA	NA
TR107815	Brisbane box	Lophostemon confertus	San Diego	California	-117.2038515	32.74390027	introduced	SanDiego	NA	NA	NA	NA	NA	NA	NA	NA	NA	NA	NA	NA	NA	NA	NA	NA	NA	NA	NA
TR107892	Mexican fan palm	Washingtonia robusta	San Diego	California	-117.1652483	32.70944245	introduced	SanDiego	NA	NA	NA	NA	NA	NA	NA	NA	NA	NA	NA	NA	NA	NA	NA	NA	NA	NA	NA
TR107931	Pine	Pinus	San Diego	California	-117.1641286	32.71030993	no_info	SanDiego	NA	NA	NA	NA	NA	NA	NA	NA	NA	NA	NA	NA	NA	NA	NA	NA	NA	NA	NA
TR108068	Melaleuca	Melaleuca	San Diego	California	-117.2366177	32.79556017	no_info	SanDiego	NA	NA	NA	NA	NA	NA	NA	NA	NA	NA	NA	NA	NA	NA	NA	NA	NA	NA	NA
TR108198	King palm	Archontophoenix cunninghamiana	San Diego	California	-117.2431609	32.79606902	introduced	SanDiego	NA	NA	NA	NA	NA	NA	NA	NA	NA	NA	NA	NA	NA	NA	NA	NA	NA	NA	NA
TR108318	Pine	Pinus	San Diego	California	-117.2358384	32.7990154	no_info	SanDiego	NA	NA	NA	NA	NA	NA	NA	NA	NA	NA	NA	NA	NA	NA	NA	NA	NA	NA	NA
TR108495	Siberian elm	Ulmus pumila	San Diego	California	-117.1560588	32.71269575	introduced	SanDiego	NA	NA	NA	NA	NA	NA	NA	NA	NA	NA	NA	NA	NA	NA	NA	NA	NA	NA	NA
TR108646	New zealand christmas	Metrosideros excelsa	San Diego	California	-117.1510093	32.70052881	introduced	SanDiego	NA	NA	NA	NA	NA	NA	NA	NA	NA	NA	NA	NA	NA	NA	NA	NA	NA	NA	NA
TR108737	Jacaranda	Jacaranda acutifolia	San Diego	California	-117.1544818	32.70583994	introduced	SanDiego	NA	NA	NA	NA	NA	NA	NA	NA	NA	NA	NA	NA	NA	NA	NA	NA	NA	NA	NA
TR108766	Queen palm	Syagrus romanzoffianum	San Diego	California	-117.1695135	32.72759548	no_info	SanDiego	NA	NA	NA	NA	NA	NA	NA	NA	NA	NA	NA	NA	NA	NA	NA	NA	NA	NA	NA
TR108805	Jacaranda	Jacaranda acutifolia	San Diego	California	-117.1708658	32.72918215	introduced	SanDiego	NA	NA	NA	NA	NA	NA	NA	NA	NA	NA	NA	NA	NA	NA	NA	NA	NA	NA	NA
TR108936	Chinese elm	Ulmus parvifolia	San Diego	California	-117.1502262	32.7088533	introduced	SanDiego	NA	NA	NA	NA	NA	NA	NA	NA	NA	NA	NA	NA	NA	NA	NA	NA	NA	NA	NA
TR109142	Carrot wood	Cupaniopsis anacardioides	San Diego	California	-117.1600004	32.71097479	introduced	SanDiego	NA	NA	NA	NA	NA	NA	NA	NA	NA	NA	NA	NA	NA	NA	NA	NA	NA	NA	NA
TR109168	Carrot wood	Cupaniopsis anacardioides	San Diego	California	-117.1608955	32.7088587	introduced	SanDiego	NA	NA	NA	NA	NA	NA	NA	NA	NA	NA	NA	NA	NA	NA	NA	NA	NA	NA	NA
TR109179	Magnolia st marys	Magnolia grandiflora	San Diego	California	-117.1609194	32.71070523	introduced	SanDiego	NA	NA	NA	NA	NA	NA	NA	NA	NA	NA	NA	NA	NA	NA	NA	NA	NA	NA	NA
TR109191	Carrot wood	Cupaniopsis anacardioides	San Diego	California	-117.1618287	32.71077896	introduced	SanDiego	NA	NA	NA	NA	NA	NA	NA	NA	NA	NA	NA	NA	NA	NA	NA	NA	NA	NA	NA
TR109236	Sweet gum	Liquidambar styraciflua	San Diego	California	-117.1645631	32.71096962	introduced	SanDiego	NA	NA	NA	NA	NA	NA	NA	NA	NA	NA	NA	NA	NA	NA	NA	NA	NA	NA	NA
TR109320	Italian cypress	Cupressus sempervirens	San Diego	California	-117.1638698	32.71005739	introduced	SanDiego	NA	NA	NA	NA	NA	NA	NA	NA	NA	NA	NA	NA	NA	NA	NA	NA	NA	NA	NA
TR109475	Carrot wood	Cupaniopsis anacardioides	San Diego	California	-117.1518331	32.71429946	introduced	SanDiego	NA	NA	NA	NA	NA	NA	NA	NA	NA	NA	NA	NA	NA	NA	NA	NA	NA	NA	NA
TR109536	Jacaranda	Jacaranda acutifolia	San Diego	California	-117.1554731	32.71432254	introduced	SanDiego	NA	NA	NA	NA	NA	NA	NA	NA	NA	NA	NA	NA	NA	NA	NA	NA	NA	NA	NA
TR109637	New zealand christmas	Metrosideros excelsa	San Diego	California	-117.1582187	32.71441972	introduced	SanDiego	NA	NA	NA	NA	NA	NA	NA	NA	NA	NA	NA	NA	NA	NA	NA	NA	NA	NA	NA
TR109641	Carrot wood	Cupaniopsis anacardioides	San Diego	California	-117.1593543	32.71347664	introduced	SanDiego	NA	NA	NA	NA	NA	NA	NA	NA	NA	NA	NA	NA	NA	NA	NA	NA	NA	NA	NA
TR109737	African fern pine	Podocarpus gracilior	San Diego	California	-117.156666	32.71832249	no_info	SanDiego	NA	NA	NA	NA	NA	NA	NA	NA	NA	NA	NA	NA	NA	NA	NA	NA	NA	NA	NA
TR109764	Jacaranda	Jacaranda acutifolia	San Diego	California	-117.1661245	32.71997911	introduced	SanDiego	NA	NA	NA	NA	NA	NA	NA	NA	NA	NA	NA	NA	NA	NA	NA	NA	NA	NA	NA
TR110081	Carrot wood	Cupaniopsis anacardioides	San Diego	California	-117.1672788	32.72179061	introduced	SanDiego	NA	NA	NA	NA	NA	NA	NA	NA	NA	NA	NA	NA	NA	NA	NA	NA	NA	NA	NA
TR110445	Melaleuca	Melaleuca	San Diego	California	-117.1676661	32.72630878	no_info	SanDiego	NA	NA	NA	NA	NA	NA	NA	NA	NA	NA	NA	NA	NA	NA	NA	NA	NA	NA	NA
TR110460	Queen palm	Syagrus romanzoffianum	San Diego	California	-117.1709748	32.72799404	no_info	SanDiego	NA	NA	NA	NA	NA	NA	NA	NA	NA	NA	NA	NA	NA	NA	NA	NA	NA	NA	NA
TR110470	Gold medallion tree	Cassia leptophylla	San Diego	California	-117.1707257	32.72688399	introduced	SanDiego	NA	NA	NA	NA	NA	NA	NA	NA	NA	NA	NA	NA	NA	NA	NA	NA	NA	NA	NA
TR110515	Bradford pear	Pyrus calleryana	San Diego	California	-117.159935	32.72835079	introduced	SanDiego	NA	NA	NA	NA	NA	NA	NA	NA	NA	NA	NA	NA	NA	NA	NA	NA	NA	NA	NA
TR110536	King palm	Archontophoenix cunninghamiana	San Diego	California	-117.1644245	32.72833766	introduced	SanDiego	NA	NA	NA	NA	NA	NA	NA	NA	NA	NA	NA	NA	NA	NA	NA	NA	NA	NA	NA
TR110581	Queen palm	Syagrus romanzoffianum	San Diego	California	-117.1600095	32.72939882	no_info	SanDiego	NA	NA	NA	NA	NA	NA	NA	NA	NA	NA	NA	NA	NA	NA	NA	NA	NA	NA	NA
TR110691	Queen palm	Syagrus romanzoffianum	San Diego	California	-117.1592725	32.72493743	no_info	SanDiego	NA	NA	NA	NA	NA	NA	NA	NA	NA	NA	NA	NA	NA	NA	NA	NA	NA	NA	NA
TR111001	Victorian box	Pittosporum undulatum	San Diego	California	-117.1658457	32.72766091	introduced	SanDiego	NA	NA	NA	NA	NA	NA	NA	NA	NA	NA	NA	NA	NA	NA	NA	NA	NA	NA	NA
TR111151	Jacaranda	Jacaranda acutifolia	San Diego	California	-117.1282936	32.72113097	introduced	SanDiego	NA	NA	NA	NA	NA	NA	NA	NA	NA	NA	NA	NA	NA	NA	NA	NA	NA	NA	NA
TR111378	Brazilian pepper tree	Schinus terebinthifolia	San Diego	California	-117.1768644	32.74060288	introduced	SanDiego	NA	NA	NA	NA	NA	NA	NA	NA	NA	NA	NA	NA	NA	NA	NA	NA	NA	NA	NA
TR111391	Palm	Washingtonia robusta	San Diego	California	-117.1769929	32.73928767	introduced	SanDiego	NA	NA	NA	NA	NA	NA	NA	NA	NA	NA	NA	NA	NA	NA	NA	NA	NA	NA	NA
TR111509	African fern pine	Podocarpus gracilior	San Diego	California	-117.1888922	32.74656207	no_info	SanDiego	NA	NA	NA	NA	NA	NA	NA	NA	NA	NA	NA	NA	NA	NA	NA	NA	NA	NA	NA
TR111537	Pine	Pinus	San Diego	California	-117.1879825	32.74831274	no_info	SanDiego	NA	NA	NA	NA	NA	NA	NA	NA	NA	NA	NA	NA	NA	NA	NA	NA	NA	NA	NA
TR112030	Gold medallion tree	Cassia leptophylla	San Diego	California	-117.1817406	32.74555007	introduced	SanDiego	NA	NA	NA	NA	NA	NA	NA	NA	NA	NA	NA	NA	NA	NA	NA	NA	NA	NA	NA
TR112258	Brazilian pepper tree	Schinus terebinthifolia	San Diego	California	-117.0629131	32.72668195	introduced	SanDiego	NA	NA	NA	NA	NA	NA	NA	NA	NA	NA	NA	NA	NA	NA	NA	NA	NA	NA	NA
TR112326	Mexican fan palm	Washingtonia robusta	San Diego	California	-117.0553143	32.72966988	introduced	SanDiego	NA	NA	NA	NA	NA	NA	NA	NA	NA	NA	NA	NA	NA	NA	NA	NA	NA	NA	NA
TR112367	Chinese elm	Ulmus parvifolia	San Diego	California	-117.0550844	32.72982321	introduced	SanDiego	NA	NA	NA	NA	NA	NA	NA	NA	NA	NA	NA	NA	NA	NA	NA	NA	NA	NA	NA
TR112399	Yucca	Yucca	San Diego	California	-117.053236	32.72921083	no_info	SanDiego	NA	NA	NA	NA	NA	NA	NA	NA	NA	NA	NA	NA	NA	NA	NA	NA	NA	NA	NA
TR112563	California pepper tree	Schinus molle	San Diego	California	-117.0527821	32.7258906	introduced	SanDiego	NA	NA	NA	NA	NA	NA	NA	NA	NA	NA	NA	NA	NA	NA	NA	NA	NA	NA	NA
TR113344	Canary island pine	Pinus canariensis	San Diego	California	-117.1722472	32.71165539	introduced	SanDiego	NA	NA	NA	NA	NA	NA	NA	NA	NA	NA	NA	NA	NA	NA	NA	NA	NA	NA	NA
TR113714	Jacaranda	Jacaranda acutifolia	San Diego	California	-117.1638631	32.73782463	introduced	SanDiego	NA	NA	NA	NA	NA	NA	NA	NA	NA	NA	NA	NA	NA	NA	NA	NA	NA	NA	NA
TR113901	Ficus	Ficus	San Diego	California	-117.1657039	32.73498071	no_info	SanDiego	NA	NA	NA	NA	NA	NA	NA	NA	NA	NA	NA	NA	NA	NA	NA	NA	NA	NA	NA
TR113954	Queen palm	Syagrus romanzoffianum	San Diego	California	-117.1656633	32.74335695	no_info	SanDiego	NA	NA	NA	NA	NA	NA	NA	NA	NA	NA	NA	NA	NA	NA	NA	NA	NA	NA	NA
TR114233	Queen palm	Syagrus romanzoffianum	San Diego	California	-117.1596054	32.73985337	no_info	SanDiego	NA	NA	NA	NA	NA	NA	NA	NA	NA	NA	NA	NA	NA	NA	NA	NA	NA	NA	NA
TR114308	Queen palm	Syagrus romanzoffianum	San Diego	California	-117.1634674	32.74087823	no_info	SanDiego	NA	NA	NA	NA	NA	NA	NA	NA	NA	NA	NA	NA	NA	NA	NA	NA	NA	NA	NA
TR114320	Queen palm	Syagrus romanzoffianum	San Diego	California	-117.1643982	32.74135377	no_info	SanDiego	NA	NA	NA	NA	NA	NA	NA	NA	NA	NA	NA	NA	NA	NA	NA	NA	NA	NA	NA
TR114348	Queen palm	Syagrus romanzoffianum	San Diego	California	-117.1620226	32.74156458	no_info	SanDiego	NA	NA	NA	NA	NA	NA	NA	NA	NA	NA	NA	NA	NA	NA	NA	NA	NA	NA	NA
TR114466	Carrot wood	Cupaniopsis anacardioides	San Diego	California	-117.1669481	32.73962705	introduced	SanDiego	NA	NA	NA	NA	NA	NA	NA	NA	NA	NA	NA	NA	NA	NA	NA	NA	NA	NA	NA
TR114566	Queen palm	Syagrus romanzoffianum	San Diego	California	-117.1710418	32.7407327	no_info	SanDiego	NA	NA	NA	NA	NA	NA	NA	NA	NA	NA	NA	NA	NA	NA	NA	NA	NA	NA	NA
TR114801	Queen palm	Syagrus romanzoffianum	San Diego	California	-117.1762324	32.7462458	no_info	SanDiego	NA	NA	NA	NA	NA	NA	NA	NA	NA	NA	NA	NA	NA	NA	NA	NA	NA	NA	NA
TR114852	California pepper tree	Schinus molle	San Diego	California	-117.0562514	32.69561099	introduced	SanDiego	NA	NA	NA	NA	NA	NA	NA	NA	NA	NA	NA	NA	NA	NA	NA	NA	NA	NA	NA
TR114940	Purple leaf plum	Prunus cerasifera	San Diego	California	-117.0633954	32.70124249	introduced	SanDiego	NA	NA	NA	NA	NA	NA	NA	NA	NA	NA	NA	NA	NA	NA	NA	NA	NA	NA	NA
TR114988	Jacaranda	Jacaranda acutifolia	San Diego	California	-117.0611361	32.69615861	introduced	SanDiego	NA	NA	NA	NA	NA	NA	NA	NA	NA	NA	NA	NA	NA	NA	NA	NA	NA	NA	NA
TR115267	Avacado	Persea americana	San Diego	California	-117.1680114	32.74532801	introduced	SanDiego	NA	NA	NA	NA	NA	NA	NA	NA	NA	NA	NA	NA	NA	NA	NA	NA	NA	NA	NA
TR115362	Brazilian pepper tree	Schinus terebinthifolia	San Diego	California	-117.1703623	32.74321417	introduced	SanDiego	NA	NA	NA	NA	NA	NA	NA	NA	NA	NA	NA	NA	NA	NA	NA	NA	NA	NA	NA
TR115414	Carrot wood	Cupaniopsis anacardioides	San Diego	California	-117.1689679	32.74199848	introduced	SanDiego	NA	NA	NA	NA	NA	NA	NA	NA	NA	NA	NA	NA	NA	NA	NA	NA	NA	NA	NA
TR115494	Queen palm	Syagrus romanzoffianum	San Diego	California	-117.1703885	32.74804983	no_info	SanDiego	NA	NA	NA	NA	NA	NA	NA	NA	NA	NA	NA	NA	NA	NA	NA	NA	NA	NA	NA
TR115608	Melaleuca	Melaleuca	San Diego	California	-117.1687385	32.74886834	no_info	SanDiego	NA	NA	NA	NA	NA	NA	NA	NA	NA	NA	NA	NA	NA	NA	NA	NA	NA	NA	NA
TR115796	Queen palm	Syagrus romanzoffianum	San Diego	California	-117.1620672	32.74099971	no_info	SanDiego	NA	NA	NA	NA	NA	NA	NA	NA	NA	NA	NA	NA	NA	NA	NA	NA	NA	NA	NA
TR115881	Queen palm	Syagrus romanzoffianum	San Diego	California	-117.1631868	32.73898252	no_info	SanDiego	NA	NA	NA	NA	NA	NA	NA	NA	NA	NA	NA	NA	NA	NA	NA	NA	NA	NA	NA
TR116020	Queen palm	Syagrus romanzoffianum	San Diego	California	-117.1748319	32.74386059	no_info	SanDiego	NA	NA	NA	NA	NA	NA	NA	NA	NA	NA	NA	NA	NA	NA	NA	NA	NA	NA	NA
TR116086	Queen palm	Syagrus romanzoffianum	San Diego	California	-117.1763317	32.74434509	no_info	SanDiego	NA	NA	NA	NA	NA	NA	NA	NA	NA	NA	NA	NA	NA	NA	NA	NA	NA	NA	NA
TR116288	Yucca	Yucca	San Diego	California	-117.0579446	32.70822141	no_info	SanDiego	NA	NA	NA	NA	NA	NA	NA	NA	NA	NA	NA	NA	NA	NA	NA	NA	NA	NA	NA
TR116414	California pepper tree	Schinus molle	San Diego	California	-117.0557736	32.7017577	introduced	SanDiego	NA	NA	NA	NA	NA	NA	NA	NA	NA	NA	NA	NA	NA	NA	NA	NA	NA	NA	NA
TR116424	Bronze loquat	Eriobotrya deflexa	San Diego	California	-117.0628302	32.71308324	introduced	SanDiego	NA	NA	NA	NA	NA	NA	NA	NA	NA	NA	NA	NA	NA	NA	NA	NA	NA	NA	NA
TR116475	Mexican fan palm	Washingtonia robusta	San Diego	California	-117.0522691	32.71321867	introduced	SanDiego	NA	NA	NA	NA	NA	NA	NA	NA	NA	NA	NA	NA	NA	NA	NA	NA	NA	NA	NA
TR116493	Chinese elm	Ulmus parvifolia	San Diego	California	-117.0513957	32.71263121	introduced	SanDiego	NA	NA	NA	NA	NA	NA	NA	NA	NA	NA	NA	NA	NA	NA	NA	NA	NA	NA	NA
TR116531	Jacaranda	Jacaranda acutifolia	San Diego	California	-117.0543984	32.71143432	introduced	SanDiego	NA	NA	NA	NA	NA	NA	NA	NA	NA	NA	NA	NA	NA	NA	NA	NA	NA	NA	NA
TR116638	Coast live oak	Quercus agrifolia	San Diego	California	-117.058327	32.71236429	naturally_occurring	SanDiego	NA	NA	NA	NA	NA	NA	NA	NA	NA	NA	NA	NA	NA	NA	NA	NA	NA	NA	NA
TR116728	Italian cypress	Cupressus sempervirens	San Diego	California	-117.0700084	32.71062	introduced	SanDiego	NA	NA	NA	NA	NA	NA	NA	NA	NA	NA	NA	NA	NA	NA	NA	NA	NA	NA	NA
TR116768	Yucca	Yucca	San Diego	California	-117.0758561	32.6942981	no_info	SanDiego	NA	NA	NA	NA	NA	NA	NA	NA	NA	NA	NA	NA	NA	NA	NA	NA	NA	NA	NA
TR116826	Italian cypress	Cupressus sempervirens	San Diego	California	-117.0725487	32.6929679	introduced	SanDiego	NA	NA	NA	NA	NA	NA	NA	NA	NA	NA	NA	NA	NA	NA	NA	NA	NA	NA	NA
TR116888	Oleander	Nerium oleander	San Diego	California	-117.0689125	32.69222732	introduced	SanDiego	NA	NA	NA	NA	NA	NA	NA	NA	NA	NA	NA	NA	NA	NA	NA	NA	NA	NA	NA
TR117063	Mexican fan palm	Washingtonia robusta	San Diego	California	-117.0797203	32.69413657	introduced	SanDiego	NA	NA	NA	NA	NA	NA	NA	NA	NA	NA	NA	NA	NA	NA	NA	NA	NA	NA	NA
TR117127	Juniper	Juniperus chinensis	San Diego	California	-117.0789193	32.69377782	introduced	SanDiego	NA	NA	NA	NA	NA	NA	NA	NA	NA	NA	NA	NA	NA	NA	NA	NA	NA	NA	NA
TR117238	Pine	Pinus	San Diego	California	-117.0852233	32.70068719	no_info	SanDiego	NA	NA	NA	NA	NA	NA	NA	NA	NA	NA	NA	NA	NA	NA	NA	NA	NA	NA	NA
TR117242	Brisbane box	Lophostemon confertus	San Diego	California	-117.0852251	32.70039064	introduced	SanDiego	NA	NA	NA	NA	NA	NA	NA	NA	NA	NA	NA	NA	NA	NA	NA	NA	NA	NA	NA
TR117258	Queen palm	Syagrus romanzoffianum	San Diego	California	-117.0853702	32.69427375	no_info	SanDiego	NA	NA	NA	NA	NA	NA	NA	NA	NA	NA	NA	NA	NA	NA	NA	NA	NA	NA	NA
TR117323	Eucalyptus	Eucalyptus	San Diego	California	-117.0912923	32.69273904	no_info	SanDiego	NA	NA	NA	NA	NA	NA	NA	NA	NA	NA	NA	NA	NA	NA	NA	NA	NA	NA	NA
TR117468	Italian cypress	Cupressus sempervirens	San Diego	California	-117.0925746	32.69541953	introduced	SanDiego	NA	NA	NA	NA	NA	NA	NA	NA	NA	NA	NA	NA	NA	NA	NA	NA	NA	NA	NA
TR117483	Carrot wood	Cupaniopsis anacardioides	San Diego	California	-117.090712	32.69623135	introduced	SanDiego	NA	NA	NA	NA	NA	NA	NA	NA	NA	NA	NA	NA	NA	NA	NA	NA	NA	NA	NA
TR117492	Carrot wood	Cupaniopsis anacardioides	San Diego	California	-117.0903464	32.69640584	introduced	SanDiego	NA	NA	NA	NA	NA	NA	NA	NA	NA	NA	NA	NA	NA	NA	NA	NA	NA	NA	NA
TR117602	Queen palm	Syagrus romanzoffianum	San Diego	California	-117.0756779	32.70534384	no_info	SanDiego	NA	NA	NA	NA	NA	NA	NA	NA	NA	NA	NA	NA	NA	NA	NA	NA	NA	NA	NA
TR117670	Yucca	Yucca	San Diego	California	-117.0845059	32.70313593	no_info	SanDiego	NA	NA	NA	NA	NA	NA	NA	NA	NA	NA	NA	NA	NA	NA	NA	NA	NA	NA	NA
TR117683	California fan palm	Washingtonia filifera	San Diego	California	-117.0832196	32.70322902	naturally_occurring	SanDiego	NA	NA	NA	NA	NA	NA	NA	NA	NA	NA	NA	NA	NA	NA	NA	NA	NA	NA	NA
TR117692	Brazilian pepper tree	Schinus terebinthifolia	San Diego	California	-117.0812917	32.70337109	introduced	SanDiego	NA	NA	NA	NA	NA	NA	NA	NA	NA	NA	NA	NA	NA	NA	NA	NA	NA	NA	NA
TR118217	Chinese flame	Koelreuteria bipinnata	San Diego	California	-117.0758459	32.7152248	introduced	SanDiego	NA	NA	NA	NA	NA	NA	NA	NA	NA	NA	NA	NA	NA	NA	NA	NA	NA	NA	NA
TR118636	Queen palm	Syagrus romanzoffianum	San Diego	California	-117.1564462	32.72174023	no_info	SanDiego	NA	NA	NA	NA	NA	NA	NA	NA	NA	NA	NA	NA	NA	NA	NA	NA	NA	NA	NA
TR118746	Queen palm	Syagrus romanzoffianum	San Diego	California	-117.1567793	32.72189014	no_info	SanDiego	NA	NA	NA	NA	NA	NA	NA	NA	NA	NA	NA	NA	NA	NA	NA	NA	NA	NA	NA
TR119018	Carrot wood	Cupaniopsis anacardioides	San Diego	California	-117.0873014	32.69896672	introduced	SanDiego	NA	NA	NA	NA	NA	NA	NA	NA	NA	NA	NA	NA	NA	NA	NA	NA	NA	NA	NA
TR119054	Italian cypress	Cupressus sempervirens	San Diego	California	-117.0857296	32.70182527	introduced	SanDiego	NA	NA	NA	NA	NA	NA	NA	NA	NA	NA	NA	NA	NA	NA	NA	NA	NA	NA	NA
TR119146	Italian cypress	Cupressus sempervirens	San Diego	California	-117.0402443	32.71529195	introduced	SanDiego	NA	NA	NA	NA	NA	NA	NA	NA	NA	NA	NA	NA	NA	NA	NA	NA	NA	NA	NA
TR119272	Queen palm	Syagrus romanzoffianum	San Diego	California	-117.1711454	32.71969142	no_info	SanDiego	NA	NA	NA	NA	NA	NA	NA	NA	NA	NA	NA	NA	NA	NA	NA	NA	NA	NA	NA
TR119303	Sweet gum	Liquidambar styraciflua	San Diego	California	-117.169273	32.718209	introduced	SanDiego	NA	NA	NA	NA	NA	NA	NA	NA	NA	NA	NA	NA	NA	NA	NA	NA	NA	NA	NA
TR119398	African fern pine	Podocarpus gracilior	San Diego	California	-117.1630515	32.71928958	no_info	SanDiego	NA	NA	NA	NA	NA	NA	NA	NA	NA	NA	NA	NA	NA	NA	NA	NA	NA	NA	NA
TR119502	Queen palm	Syagrus romanzoffianum	San Diego	California	-117.0746141	32.70023443	no_info	SanDiego	NA	NA	NA	NA	NA	NA	NA	NA	NA	NA	NA	NA	NA	NA	NA	NA	NA	NA	NA
TR119768	Italian cypress	Cupressus sempervirens	San Diego	California	-117.0429726	32.71525427	introduced	SanDiego	NA	NA	NA	NA	NA	NA	NA	NA	NA	NA	NA	NA	NA	NA	NA	NA	NA	NA	NA
TR119858	Pine	Pinus	San Diego	California	-117.0413998	32.71584646	no_info	SanDiego	NA	NA	NA	NA	NA	NA	NA	NA	NA	NA	NA	NA	NA	NA	NA	NA	NA	NA	NA
TR120399	Queen palm	Syagrus romanzoffianum	San Diego	California	-117.1592586	32.73510699	no_info	SanDiego	NA	NA	NA	NA	NA	NA	NA	NA	NA	NA	NA	NA	NA	NA	NA	NA	NA	NA	NA
TR120576	Pine	Pinus	San Diego	California	-117.1613716	32.73822489	no_info	SanDiego	NA	NA	NA	NA	NA	NA	NA	NA	NA	NA	NA	NA	NA	NA	NA	NA	NA	NA	NA
TR120648	Queen palm	Syagrus romanzoffianum	San Diego	California	-117.1625484	32.73670086	no_info	SanDiego	NA	NA	NA	NA	NA	NA	NA	NA	NA	NA	NA	NA	NA	NA	NA	NA	NA	NA	NA
TR120822	Jacaranda	Jacaranda acutifolia	San Diego	California	-117.1617631	32.73128211	introduced	SanDiego	NA	NA	NA	NA	NA	NA	NA	NA	NA	NA	NA	NA	NA	NA	NA	NA	NA	NA	NA
TR120929	Jacaranda	Jacaranda acutifolia	San Diego	California	-117.0419676	32.71219849	introduced	SanDiego	NA	NA	NA	NA	NA	NA	NA	NA	NA	NA	NA	NA	NA	NA	NA	NA	NA	NA	NA
TR121078	Brazilian pepper tree	Schinus terebinthifolia	San Diego	California	-117.0435785	32.71062742	introduced	SanDiego	NA	NA	NA	NA	NA	NA	NA	NA	NA	NA	NA	NA	NA	NA	NA	NA	NA	NA	NA
TR121303	Mexican fan palm	Washingtonia robusta	San Diego	California	-117.0666068	32.70929675	introduced	SanDiego	NA	NA	NA	NA	NA	NA	NA	NA	NA	NA	NA	NA	NA	NA	NA	NA	NA	NA	NA
TR121394	Italian cypress	Cupressus sempervirens	San Diego	California	-117.0673932	32.70693606	introduced	SanDiego	NA	NA	NA	NA	NA	NA	NA	NA	NA	NA	NA	NA	NA	NA	NA	NA	NA	NA	NA
TR121593	California pepper tree	Schinus molle	San Diego	California	-117.0644683	32.72088414	introduced	SanDiego	NA	NA	NA	NA	NA	NA	NA	NA	NA	NA	NA	NA	NA	NA	NA	NA	NA	NA	NA
TR121627	Yucca	Yucca	San Diego	California	-117.0635687	32.72353533	no_info	SanDiego	NA	NA	NA	NA	NA	NA	NA	NA	NA	NA	NA	NA	NA	NA	NA	NA	NA	NA	NA
TR121823	Eucalyptus	Eucalyptus	San Diego	California	-117.02397	32.7143073	no_info	SanDiego	NA	NA	NA	NA	NA	NA	NA	NA	NA	NA	NA	NA	NA	NA	NA	NA	NA	NA	NA
TR121871	Weeping bottle brush	Callistemon viminalis	San Diego	California	-117.0306806	32.71425857	no_info	SanDiego	NA	NA	NA	NA	NA	NA	NA	NA	NA	NA	NA	NA	NA	NA	NA	NA	NA	NA	NA
TR122115	Carob	Ceratonia siliqua	San Diego	California	-117.0292409	32.71126936	introduced	SanDiego	NA	NA	NA	NA	NA	NA	NA	NA	NA	NA	NA	NA	NA	NA	NA	NA	NA	NA	NA
TR122117	Carob	Ceratonia siliqua	San Diego	California	-117.0296886	32.71117958	introduced	SanDiego	NA	NA	NA	NA	NA	NA	NA	NA	NA	NA	NA	NA	NA	NA	NA	NA	NA	NA	NA
TR122213	Carob	Ceratonia siliqua	San Diego	California	-117.0309435	32.71014731	introduced	SanDiego	NA	NA	NA	NA	NA	NA	NA	NA	NA	NA	NA	NA	NA	NA	NA	NA	NA	NA	NA
TR122265	Mexican fan palm	Washingtonia robusta	San Diego	California	-117.0446563	32.70825388	introduced	SanDiego	NA	NA	NA	NA	NA	NA	NA	NA	NA	NA	NA	NA	NA	NA	NA	NA	NA	NA	NA
TR122366	Italian cypress	Cupressus sempervirens	San Diego	California	-117.0435501	32.7091022	introduced	SanDiego	NA	NA	NA	NA	NA	NA	NA	NA	NA	NA	NA	NA	NA	NA	NA	NA	NA	NA	NA
TR122390	Italian cypress	Cupressus sempervirens	San Diego	California	-117.0462948	32.70611019	introduced	SanDiego	NA	NA	NA	NA	NA	NA	NA	NA	NA	NA	NA	NA	NA	NA	NA	NA	NA	NA	NA
TR122398	Ash	Fraxinus	San Diego	California	-117.0471208	32.70660178	no_info	SanDiego	NA	NA	NA	NA	NA	NA	NA	NA	NA	NA	NA	NA	NA	NA	NA	NA	NA	NA	NA
TR122420	Kaffir plum	Harpephyllum caffrum	San Diego	California	-117.0362234	32.70535996	introduced	SanDiego	NA	NA	NA	NA	NA	NA	NA	NA	NA	NA	NA	NA	NA	NA	NA	NA	NA	NA	NA
TR122630	Pine	Pinus	San Diego	California	-117.031095	32.68784367	no_info	SanDiego	NA	NA	NA	NA	NA	NA	NA	NA	NA	NA	NA	NA	NA	NA	NA	NA	NA	NA	NA
TR122720	Coral tree	Erythrina	San Diego	California	-117.03372	32.69101749	no_info	SanDiego	NA	NA	NA	NA	NA	NA	NA	NA	NA	NA	NA	NA	NA	NA	NA	NA	NA	NA	NA
TR122834	Ash	Fraxinus	San Diego	California	-117.0299713	32.70285388	no_info	SanDiego	NA	NA	NA	NA	NA	NA	NA	NA	NA	NA	NA	NA	NA	NA	NA	NA	NA	NA	NA
TR122897	Kaffir plum	Harpephyllum caffrum	San Diego	California	-117.0286159	32.70046609	introduced	SanDiego	NA	NA	NA	NA	NA	NA	NA	NA	NA	NA	NA	NA	NA	NA	NA	NA	NA	NA	NA
TR123174	Brazilian pepper tree	Schinus terebinthifolia	San Diego	California	-117.0624218	32.6767564	introduced	SanDiego	NA	NA	NA	NA	NA	NA	NA	NA	NA	NA	NA	NA	NA	NA	NA	NA	NA	NA	NA
TR123314	Evergreen pear	Pyrus kawakamii	San Diego	California	-117.0400008	32.67993309	no_info	SanDiego	NA	NA	NA	NA	NA	NA	NA	NA	NA	NA	NA	NA	NA	NA	NA	NA	NA	NA	NA
TR123421	Brisbane box	Lophostemon confertus	San Diego	California	-117.0353785	32.6842739	introduced	SanDiego	NA	NA	NA	NA	NA	NA	NA	NA	NA	NA	NA	NA	NA	NA	NA	NA	NA	NA	NA
TR123667	Yucca	Yucca	San Diego	California	-117.034821	32.70208664	no_info	SanDiego	NA	NA	NA	NA	NA	NA	NA	NA	NA	NA	NA	NA	NA	NA	NA	NA	NA	NA	NA
TR123815	Guadalupe palm	Brahea edulis	San Diego	California	-117.0318515	32.69757317	introduced	SanDiego	NA	NA	NA	NA	NA	NA	NA	NA	NA	NA	NA	NA	NA	NA	NA	NA	NA	NA	NA
TR123849	Queen palm	Syagrus romanzoffianum	San Diego	California	-117.0304137	32.69630742	no_info	SanDiego	NA	NA	NA	NA	NA	NA	NA	NA	NA	NA	NA	NA	NA	NA	NA	NA	NA	NA	NA
TR123864	Italian cypress	Cupressus sempervirens	San Diego	California	-117.0324332	32.69695557	introduced	SanDiego	NA	NA	NA	NA	NA	NA	NA	NA	NA	NA	NA	NA	NA	NA	NA	NA	NA	NA	NA
TR123949	Canary island date palm	Phoenix canariensis	San Diego	California	-117.0595089	32.66731655	introduced	SanDiego	NA	NA	NA	NA	NA	NA	NA	NA	NA	NA	NA	NA	NA	NA	NA	NA	NA	NA	NA
TR123960	Brazilian pepper tree	Schinus terebinthifolia	San Diego	California	-117.0657602	32.66348396	introduced	SanDiego	NA	NA	NA	NA	NA	NA	NA	NA	NA	NA	NA	NA	NA	NA	NA	NA	NA	NA	NA
TR124034	Queen palm	Syagrus romanzoffianum	San Diego	California	-117.0588744	32.67290147	no_info	SanDiego	NA	NA	NA	NA	NA	NA	NA	NA	NA	NA	NA	NA	NA	NA	NA	NA	NA	NA	NA
TR124122	Italian cypress	Cupressus sempervirens	San Diego	California	-117.0438215	32.69646264	introduced	SanDiego	NA	NA	NA	NA	NA	NA	NA	NA	NA	NA	NA	NA	NA	NA	NA	NA	NA	NA	NA
TR124293	Fruitless mulberry	Morus alba	San Diego	California	-117.0390408	32.6919521	introduced	SanDiego	NA	NA	NA	NA	NA	NA	NA	NA	NA	NA	NA	NA	NA	NA	NA	NA	NA	NA	NA
TR124369	Jacaranda	Jacaranda acutifolia	San Diego	California	-117.0354289	32.69593929	introduced	SanDiego	NA	NA	NA	NA	NA	NA	NA	NA	NA	NA	NA	NA	NA	NA	NA	NA	NA	NA	NA
TR124581	California sycamore	Platanus racemosa	San Diego	California	-117.0841817	32.58889356	naturally_occurring	SanDiego	NA	NA	NA	NA	NA	NA	NA	NA	NA	NA	NA	NA	NA	NA	NA	NA	NA	NA	NA
TR124621	Italian cypress	Cupressus sempervirens	San Diego	California	-117.0920984	32.57834973	introduced	SanDiego	NA	NA	NA	NA	NA	NA	NA	NA	NA	NA	NA	NA	NA	NA	NA	NA	NA	NA	NA
TR124775	Brazilian pepper tree	Schinus terebinthifolia	San Diego	California	-117.0494135	32.7091182	introduced	SanDiego	NA	NA	NA	NA	NA	NA	NA	NA	NA	NA	NA	NA	NA	NA	NA	NA	NA	NA	NA
TR124863	Italian cypress	Cupressus sempervirens	San Diego	California	-117.0484715	32.70578354	introduced	SanDiego	NA	NA	NA	NA	NA	NA	NA	NA	NA	NA	NA	NA	NA	NA	NA	NA	NA	NA	NA
TR125142	Carrot wood	Cupaniopsis anacardioides	San Diego	California	-117.0538622	32.58086385	introduced	SanDiego	NA	NA	NA	NA	NA	NA	NA	NA	NA	NA	NA	NA	NA	NA	NA	NA	NA	NA	NA
TR125179	Yucca	Yucca	San Diego	California	-117.0522634	32.58165375	no_info	SanDiego	NA	NA	NA	NA	NA	NA	NA	NA	NA	NA	NA	NA	NA	NA	NA	NA	NA	NA	NA
TR125189	Eugenia	Syzygium australe	San Diego	California	-117.0539395	32.58472525	introduced	SanDiego	NA	NA	NA	NA	NA	NA	NA	NA	NA	NA	NA	NA	NA	NA	NA	NA	NA	NA	NA
TR125643	Carrot wood	Cupaniopsis anacardioides	San Diego	California	-117.0250666	32.68991028	introduced	SanDiego	NA	NA	NA	NA	NA	NA	NA	NA	NA	NA	NA	NA	NA	NA	NA	NA	NA	NA	NA
TR125801	African fern pine	Podocarpus gracilior	San Diego	California	-117.1008645	32.58010035	no_info	SanDiego	NA	NA	NA	NA	NA	NA	NA	NA	NA	NA	NA	NA	NA	NA	NA	NA	NA	NA	NA
TR125936	Myoporum	Myoporum	San Diego	California	-117.0969415	32.57908929	no_info	SanDiego	NA	NA	NA	NA	NA	NA	NA	NA	NA	NA	NA	NA	NA	NA	NA	NA	NA	NA	NA
TR125968	Brazilian pepper tree	Schinus terebinthifolia	San Diego	California	-117.1022196	32.57697545	introduced	SanDiego	NA	NA	NA	NA	NA	NA	NA	NA	NA	NA	NA	NA	NA	NA	NA	NA	NA	NA	NA
TR126331	Yucca	Yucca	San Diego	California	-117.041221	32.58310976	no_info	SanDiego	NA	NA	NA	NA	NA	NA	NA	NA	NA	NA	NA	NA	NA	NA	NA	NA	NA	NA	NA
TR126381	Fruitless mulberry	Morus alba	San Diego	California	-117.0436077	32.58302848	introduced	SanDiego	NA	NA	NA	NA	NA	NA	NA	NA	NA	NA	NA	NA	NA	NA	NA	NA	NA	NA	NA
TR126560	Italian cypress	Cupressus sempervirens	San Diego	California	-117.062746	32.66970757	introduced	SanDiego	NA	NA	NA	NA	NA	NA	NA	NA	NA	NA	NA	NA	NA	NA	NA	NA	NA	NA	NA
TR126856	Queen palm	Syagrus romanzoffianum	San Diego	California	-117.0541819	32.690398	no_info	SanDiego	NA	NA	NA	NA	NA	NA	NA	NA	NA	NA	NA	NA	NA	NA	NA	NA	NA	NA	NA
TR126927	Yucca	Yucca	San Diego	California	-117.063089	32.6927454	no_info	SanDiego	NA	NA	NA	NA	NA	NA	NA	NA	NA	NA	NA	NA	NA	NA	NA	NA	NA	NA	NA
TR127058	Bradford pear	Pyrus calleryana	San Diego	California	-117.0265528	32.71071569	introduced	SanDiego	NA	NA	NA	NA	NA	NA	NA	NA	NA	NA	NA	NA	NA	NA	NA	NA	NA	NA	NA
TR127138	Jacaranda	Jacaranda acutifolia	San Diego	California	-117.0242737	32.70798719	introduced	SanDiego	NA	NA	NA	NA	NA	NA	NA	NA	NA	NA	NA	NA	NA	NA	NA	NA	NA	NA	NA
TR127446	Italian cypress	Cupressus sempervirens	San Diego	California	-117.0384951	32.68507831	introduced	SanDiego	NA	NA	NA	NA	NA	NA	NA	NA	NA	NA	NA	NA	NA	NA	NA	NA	NA	NA	NA
TR127630	Pine	Pinus	San Diego	California	-117.0694247	32.67568946	no_info	SanDiego	NA	NA	NA	NA	NA	NA	NA	NA	NA	NA	NA	NA	NA	NA	NA	NA	NA	NA	NA
TR127819	Pine	Pinus	San Diego	California	-117.0656122	32.67522813	no_info	SanDiego	NA	NA	NA	NA	NA	NA	NA	NA	NA	NA	NA	NA	NA	NA	NA	NA	NA	NA	NA
TR127882	White alder	Alnus rhombifolia	San Diego	California	-117.0479968	32.68509333	naturally_occurring	SanDiego	NA	NA	NA	NA	NA	NA	NA	NA	NA	NA	NA	NA	NA	NA	NA	NA	NA	NA	NA
TR128223	Queen palm	Syagrus romanzoffianum	San Diego	California	-117.0753779	32.58047418	no_info	SanDiego	NA	NA	NA	NA	NA	NA	NA	NA	NA	NA	NA	NA	NA	NA	NA	NA	NA	NA	NA
TR128311	Yucca	Yucca	San Diego	California	-117.052987	32.58348495	no_info	SanDiego	NA	NA	NA	NA	NA	NA	NA	NA	NA	NA	NA	NA	NA	NA	NA	NA	NA	NA	NA
TR128422	Brisbane box	Lophostemon confertus	San Diego	California	-117.0562762	32.6735349	introduced	SanDiego	NA	NA	NA	NA	NA	NA	NA	NA	NA	NA	NA	NA	NA	NA	NA	NA	NA	NA	NA
TR128534	Italian cypress	Cupressus sempervirens	San Diego	California	-117.0573113	32.67250968	introduced	SanDiego	NA	NA	NA	NA	NA	NA	NA	NA	NA	NA	NA	NA	NA	NA	NA	NA	NA	NA	NA
TR128552	Juniper	Juniperus chinensis	San Diego	California	-117.0500021	32.67829389	introduced	SanDiego	NA	NA	NA	NA	NA	NA	NA	NA	NA	NA	NA	NA	NA	NA	NA	NA	NA	NA	NA
TR128754	Juniper	Juniperus chinensis	San Diego	California	-117.0474061	32.67321863	introduced	SanDiego	NA	NA	NA	NA	NA	NA	NA	NA	NA	NA	NA	NA	NA	NA	NA	NA	NA	NA	NA
TR128766	Eucalyptus	Eucalyptus	San Diego	California	-117.0520944	32.70221519	no_info	SanDiego	NA	NA	NA	NA	NA	NA	NA	NA	NA	NA	NA	NA	NA	NA	NA	NA	NA	NA	NA
TR128830	California pepper tree	Schinus molle	San Diego	California	-117.0541604	32.70449536	introduced	SanDiego	NA	NA	NA	NA	NA	NA	NA	NA	NA	NA	NA	NA	NA	NA	NA	NA	NA	NA	NA
TR128993	Coral tree	Erythrina	San Diego	California	-117.0538933	32.68007498	no_info	SanDiego	NA	NA	NA	NA	NA	NA	NA	NA	NA	NA	NA	NA	NA	NA	NA	NA	NA	NA	NA
TR129033	African fern pine	Podocarpus gracilior	San Diego	California	-117.0555527	32.67777645	no_info	SanDiego	NA	NA	NA	NA	NA	NA	NA	NA	NA	NA	NA	NA	NA	NA	NA	NA	NA	NA	NA
TR129239	Red flowering gum	Corymbia ficifolia	San Diego	California	-117.066931	32.67946735	introduced	SanDiego	NA	NA	NA	NA	NA	NA	NA	NA	NA	NA	NA	NA	NA	NA	NA	NA	NA	NA	NA
TR129472	Bradford pear	Pyrus calleryana	San Diego	California	-117.062029	32.68558429	introduced	SanDiego	NA	NA	NA	NA	NA	NA	NA	NA	NA	NA	NA	NA	NA	NA	NA	NA	NA	NA	NA
TR129674	Myoporum	Myoporum	San Diego	California	-117.0641877	32.57718978	no_info	SanDiego	NA	NA	NA	NA	NA	NA	NA	NA	NA	NA	NA	NA	NA	NA	NA	NA	NA	NA	NA
TR129682	Eucalyptus	Eucalyptus	San Diego	California	-117.0634895	32.57880581	no_info	SanDiego	NA	NA	NA	NA	NA	NA	NA	NA	NA	NA	NA	NA	NA	NA	NA	NA	NA	NA	NA
TR129816	Mexican fan palm	Washingtonia robusta	San Diego	California	-117.068206	32.58394197	introduced	SanDiego	NA	NA	NA	NA	NA	NA	NA	NA	NA	NA	NA	NA	NA	NA	NA	NA	NA	NA	NA
TR130007	Yucca	Yucca	San Diego	California	-117.0668657	32.68171405	no_info	SanDiego	NA	NA	NA	NA	NA	NA	NA	NA	NA	NA	NA	NA	NA	NA	NA	NA	NA	NA	NA
TR130078	Italian cypress	Cupressus sempervirens	San Diego	California	-117.0520378	32.58357019	introduced	SanDiego	NA	NA	NA	NA	NA	NA	NA	NA	NA	NA	NA	NA	NA	NA	NA	NA	NA	NA	NA
TR130086	Juniper	Juniperus chinensis	San Diego	California	-117.0506121	32.58355753	introduced	SanDiego	NA	NA	NA	NA	NA	NA	NA	NA	NA	NA	NA	NA	NA	NA	NA	NA	NA	NA	NA
TR130219	Mexican fan palm	Washingtonia robusta	San Diego	California	-117.0588272	32.58573601	introduced	SanDiego	NA	NA	NA	NA	NA	NA	NA	NA	NA	NA	NA	NA	NA	NA	NA	NA	NA	NA	NA
TR130312	California sycamore	Platanus racemosa	San Diego	California	-117.0900001	32.58323456	naturally_occurring	SanDiego	NA	NA	NA	NA	NA	NA	NA	NA	NA	NA	NA	NA	NA	NA	NA	NA	NA	NA	NA
TR130337	Brazilian pepper tree	Schinus terebinthifolia	San Diego	California	-117.0829959	32.58376722	introduced	SanDiego	NA	NA	NA	NA	NA	NA	NA	NA	NA	NA	NA	NA	NA	NA	NA	NA	NA	NA	NA
TR130488	California pepper tree	Schinus molle	San Diego	California	-117.0788938	32.58403303	introduced	SanDiego	NA	NA	NA	NA	NA	NA	NA	NA	NA	NA	NA	NA	NA	NA	NA	NA	NA	NA	NA
TR130509	Eucalyptus	Eucalyptus	San Diego	California	-117.0816794	32.58401992	no_info	SanDiego	NA	NA	NA	NA	NA	NA	NA	NA	NA	NA	NA	NA	NA	NA	NA	NA	NA	NA	NA
TR130599	Juniper	Juniperus chinensis	San Diego	California	-117.080243	32.57912283	introduced	SanDiego	NA	NA	NA	NA	NA	NA	NA	NA	NA	NA	NA	NA	NA	NA	NA	NA	NA	NA	NA
TR130652	Yucca	Yucca	San Diego	California	-117.0480796	32.57816753	no_info	SanDiego	NA	NA	NA	NA	NA	NA	NA	NA	NA	NA	NA	NA	NA	NA	NA	NA	NA	NA	NA
TR130861	Yucca	Yucca	San Diego	California	-117.0450895	32.58289336	no_info	SanDiego	NA	NA	NA	NA	NA	NA	NA	NA	NA	NA	NA	NA	NA	NA	NA	NA	NA	NA	NA
TR130913	Australian willow	Geijera parviflora	San Diego	California	-117.0349987	32.58397369	introduced	SanDiego	NA	NA	NA	NA	NA	NA	NA	NA	NA	NA	NA	NA	NA	NA	NA	NA	NA	NA	NA
TR130974	Yucca	Yucca	San Diego	California	-117.0474427	32.5705199	no_info	SanDiego	NA	NA	NA	NA	NA	NA	NA	NA	NA	NA	NA	NA	NA	NA	NA	NA	NA	NA	NA
TR130977	Avacado	Persea americana	San Diego	California	-117.046633	32.57051398	introduced	SanDiego	NA	NA	NA	NA	NA	NA	NA	NA	NA	NA	NA	NA	NA	NA	NA	NA	NA	NA	NA
TR131004	Bottle brush	Callistemon	San Diego	California	-117.0445453	32.57286748	no_info	SanDiego	NA	NA	NA	NA	NA	NA	NA	NA	NA	NA	NA	NA	NA	NA	NA	NA	NA	NA	NA
TR131082	Yucca	Yucca	San Diego	California	-117.0642894	32.57213989	no_info	SanDiego	NA	NA	NA	NA	NA	NA	NA	NA	NA	NA	NA	NA	NA	NA	NA	NA	NA	NA	NA
TR131275	Eugenia	Syzygium australe	San Diego	California	-117.0654569	32.5808051	introduced	SanDiego	NA	NA	NA	NA	NA	NA	NA	NA	NA	NA	NA	NA	NA	NA	NA	NA	NA	NA	NA
TR131326	Pine	Pinus	San Diego	California	-117.0654991	32.57746967	no_info	SanDiego	NA	NA	NA	NA	NA	NA	NA	NA	NA	NA	NA	NA	NA	NA	NA	NA	NA	NA	NA
TR131436	Italian cypress	Cupressus sempervirens	San Diego	California	-117.0689341	32.58456103	introduced	SanDiego	NA	NA	NA	NA	NA	NA	NA	NA	NA	NA	NA	NA	NA	NA	NA	NA	NA	NA	NA
TR131495	Myoporum	Myoporum	San Diego	California	-117.0395699	32.58587842	no_info	SanDiego	NA	NA	NA	NA	NA	NA	NA	NA	NA	NA	NA	NA	NA	NA	NA	NA	NA	NA	NA
TR131561	Jacaranda	Jacaranda acutifolia	San Diego	California	-117.0579184	32.57057434	introduced	SanDiego	NA	NA	NA	NA	NA	NA	NA	NA	NA	NA	NA	NA	NA	NA	NA	NA	NA	NA	NA
TR131563	Yucca	Yucca	San Diego	California	-117.0579333	32.57283094	no_info	SanDiego	NA	NA	NA	NA	NA	NA	NA	NA	NA	NA	NA	NA	NA	NA	NA	NA	NA	NA	NA
TR131933	Carrot wood	Cupaniopsis anacardioides	San Diego	California	-117.0755037	32.57535227	introduced	SanDiego	NA	NA	NA	NA	NA	NA	NA	NA	NA	NA	NA	NA	NA	NA	NA	NA	NA	NA	NA
TR132054	Pine	Pinus	San Diego	California	-117.0797955	32.56465448	no_info	SanDiego	NA	NA	NA	NA	NA	NA	NA	NA	NA	NA	NA	NA	NA	NA	NA	NA	NA	NA	NA
TR132084	Bottle brush	Callistemon	San Diego	California	-117.078424	32.56294941	no_info	SanDiego	NA	NA	NA	NA	NA	NA	NA	NA	NA	NA	NA	NA	NA	NA	NA	NA	NA	NA	NA
TR132290	Ficus	Ficus	San Diego	California	-117.1002027	32.57661414	no_info	SanDiego	NA	NA	NA	NA	NA	NA	NA	NA	NA	NA	NA	NA	NA	NA	NA	NA	NA	NA	NA
TR132402	Carrot wood	Cupaniopsis anacardioides	San Diego	California	-117.0646301	32.55690823	introduced	SanDiego	NA	NA	NA	NA	NA	NA	NA	NA	NA	NA	NA	NA	NA	NA	NA	NA	NA	NA	NA
TR132474	Ficus	Ficus	San Diego	California	-117.0687988	32.57245689	no_info	SanDiego	NA	NA	NA	NA	NA	NA	NA	NA	NA	NA	NA	NA	NA	NA	NA	NA	NA	NA	NA
TR132765	Yew pine	Podocarpus macrophyllus	San Diego	California	-117.0312295	32.58191097	introduced	SanDiego	NA	NA	NA	NA	NA	NA	NA	NA	NA	NA	NA	NA	NA	NA	NA	NA	NA	NA	NA
TR132974	African fern pine	Podocarpus gracilior	San Diego	California	-117.0908301	32.5717098	no_info	SanDiego	NA	NA	NA	NA	NA	NA	NA	NA	NA	NA	NA	NA	NA	NA	NA	NA	NA	NA	NA
TR133001	Sweet gum	Liquidambar styraciflua	San Diego	California	-117.091805	32.57064518	introduced	SanDiego	NA	NA	NA	NA	NA	NA	NA	NA	NA	NA	NA	NA	NA	NA	NA	NA	NA	NA	NA
TR133036	Eucalyptus	Eucalyptus	San Diego	California	-117.0859803	32.57124618	no_info	SanDiego	NA	NA	NA	NA	NA	NA	NA	NA	NA	NA	NA	NA	NA	NA	NA	NA	NA	NA	NA
TR133067	Sweet gum	Liquidambar styraciflua	San Diego	California	-117.0940138	32.56585331	introduced	SanDiego	NA	NA	NA	NA	NA	NA	NA	NA	NA	NA	NA	NA	NA	NA	NA	NA	NA	NA	NA
TR133136	Ash	Fraxinus	San Diego	California	-117.096907	32.56726881	no_info	SanDiego	NA	NA	NA	NA	NA	NA	NA	NA	NA	NA	NA	NA	NA	NA	NA	NA	NA	NA	NA
TR133248	Jacaranda	Jacaranda acutifolia	San Diego	California	-117.0936128	32.57152216	introduced	SanDiego	NA	NA	NA	NA	NA	NA	NA	NA	NA	NA	NA	NA	NA	NA	NA	NA	NA	NA	NA
TR133309	Cajeput tree	Melaleuca quinquenervia	San Diego	California	-117.0926656	32.57628959	introduced	SanDiego	NA	NA	NA	NA	NA	NA	NA	NA	NA	NA	NA	NA	NA	NA	NA	NA	NA	NA	NA
TR133310	Oleander	Nerium oleander	San Diego	California	-117.0876761	32.57586317	introduced	SanDiego	NA	NA	NA	NA	NA	NA	NA	NA	NA	NA	NA	NA	NA	NA	NA	NA	NA	NA	NA
TR133657	Pine	Pinus	San Diego	California	-117.0667346	32.56834458	no_info	SanDiego	NA	NA	NA	NA	NA	NA	NA	NA	NA	NA	NA	NA	NA	NA	NA	NA	NA	NA	NA
TR134023	Fruitless mulberry	Morus alba	San Diego	California	-117.0842085	32.5710285	introduced	SanDiego	NA	NA	NA	NA	NA	NA	NA	NA	NA	NA	NA	NA	NA	NA	NA	NA	NA	NA	NA
TR134062	Italian cypress	Cupressus sempervirens	San Diego	California	-117.0895352	32.57289765	introduced	SanDiego	NA	NA	NA	NA	NA	NA	NA	NA	NA	NA	NA	NA	NA	NA	NA	NA	NA	NA	NA
TR134086	Oleander	Nerium oleander	San Diego	California	-117.09286	32.57006545	introduced	SanDiego	NA	NA	NA	NA	NA	NA	NA	NA	NA	NA	NA	NA	NA	NA	NA	NA	NA	NA	NA
TR134242	Italian cypress	Cupressus sempervirens	San Diego	California	-117.0875563	32.56917101	introduced	SanDiego	NA	NA	NA	NA	NA	NA	NA	NA	NA	NA	NA	NA	NA	NA	NA	NA	NA	NA	NA
TR134281	Eugenia	Syzygium australe	San Diego	California	-117.0882865	32.56943558	introduced	SanDiego	NA	NA	NA	NA	NA	NA	NA	NA	NA	NA	NA	NA	NA	NA	NA	NA	NA	NA	NA
TR134431	Ash	Fraxinus	San Diego	California	-117.0990207	32.57461321	no_info	SanDiego	NA	NA	NA	NA	NA	NA	NA	NA	NA	NA	NA	NA	NA	NA	NA	NA	NA	NA	NA
TR134524	Myoporum	Myoporum	San Diego	California	-117.0952357	32.57660134	no_info	SanDiego	NA	NA	NA	NA	NA	NA	NA	NA	NA	NA	NA	NA	NA	NA	NA	NA	NA	NA	NA
TR134670	Queen palm	Syagrus romanzoffianum	San Diego	California	-117.0848747	32.57424378	no_info	SanDiego	NA	NA	NA	NA	NA	NA	NA	NA	NA	NA	NA	NA	NA	NA	NA	NA	NA	NA	NA
TR134898	Pine	Pinus	San Diego	California	-117.0384583	32.56468978	no_info	SanDiego	NA	NA	NA	NA	NA	NA	NA	NA	NA	NA	NA	NA	NA	NA	NA	NA	NA	NA	NA
TR134936	California sycamore	Platanus racemosa	San Diego	California	-116.9970906	32.56241805	naturally_occurring	SanDiego	NA	NA	NA	NA	NA	NA	NA	NA	NA	NA	NA	NA	NA	NA	NA	NA	NA	NA	NA
TR135094	Tipu tree	TipuanaÃƒâ€šÃ‚Â tipu	San Diego	California	-117.0266137	32.58823684	no_info	SanDiego	NA	NA	NA	NA	NA	NA	NA	NA	NA	NA	NA	NA	NA	NA	NA	NA	NA	NA	NA
TR135187	White alder	Alnus rhombifolia	San Diego	California	-117.0246642	32.58728777	naturally_occurring	SanDiego	NA	NA	NA	NA	NA	NA	NA	NA	NA	NA	NA	NA	NA	NA	NA	NA	NA	NA	NA
TR135327	Norfolk island pine	Araucaria heterophylla	San Diego	California	-117.0713013	32.56148611	introduced	SanDiego	NA	NA	NA	NA	NA	NA	NA	NA	NA	NA	NA	NA	NA	NA	NA	NA	NA	NA	NA
TR135374	Mexican fan palm	Washingtonia robusta	San Diego	California	-117.0845656	32.56256941	introduced	SanDiego	NA	NA	NA	NA	NA	NA	NA	NA	NA	NA	NA	NA	NA	NA	NA	NA	NA	NA	NA
TR135418	Eucalyptus	Eucalyptus	San Diego	California	-117.0876347	32.56416865	no_info	SanDiego	NA	NA	NA	NA	NA	NA	NA	NA	NA	NA	NA	NA	NA	NA	NA	NA	NA	NA	NA
TR135427	Italian cypress	Cupressus sempervirens	San Diego	California	-117.0867434	32.56416928	introduced	SanDiego	NA	NA	NA	NA	NA	NA	NA	NA	NA	NA	NA	NA	NA	NA	NA	NA	NA	NA	NA
TR135489	Pine	Pinus	San Diego	California	-117.0228848	32.57365371	no_info	SanDiego	NA	NA	NA	NA	NA	NA	NA	NA	NA	NA	NA	NA	NA	NA	NA	NA	NA	NA	NA
TR135507	Pine	Pinus	San Diego	California	-117.0253207	32.57244931	no_info	SanDiego	NA	NA	NA	NA	NA	NA	NA	NA	NA	NA	NA	NA	NA	NA	NA	NA	NA	NA	NA
TR135630	Mexican fan palm	Washingtonia robusta	San Diego	California	-117.0275316	32.58882339	introduced	SanDiego	NA	NA	NA	NA	NA	NA	NA	NA	NA	NA	NA	NA	NA	NA	NA	NA	NA	NA	NA
TR135772	White alder	Alnus rhombifolia	San Diego	California	-117.0238304	32.58060895	naturally_occurring	SanDiego	NA	NA	NA	NA	NA	NA	NA	NA	NA	NA	NA	NA	NA	NA	NA	NA	NA	NA	NA
TR135891	Pine	Pinus	San Diego	California	-117.0310592	32.58366487	no_info	SanDiego	NA	NA	NA	NA	NA	NA	NA	NA	NA	NA	NA	NA	NA	NA	NA	NA	NA	NA	NA
TR135985	Mexican fan palm	Washingtonia robusta	San Diego	California	-117.0262681	32.58244028	introduced	SanDiego	NA	NA	NA	NA	NA	NA	NA	NA	NA	NA	NA	NA	NA	NA	NA	NA	NA	NA	NA
TR136021	Mexican fan palm	Washingtonia robusta	San Diego	California	-117.0221274	32.57474398	introduced	SanDiego	NA	NA	NA	NA	NA	NA	NA	NA	NA	NA	NA	NA	NA	NA	NA	NA	NA	NA	NA
TR136561	Silk tree	Albizia julibrissin	San Diego	California	-117.0256262	32.57644455	introduced	SanDiego	NA	NA	NA	NA	NA	NA	NA	NA	NA	NA	NA	NA	NA	NA	NA	NA	NA	NA	NA
TR136571	Carrot wood	Cupaniopsis anacardioides	San Diego	California	-117.0240659	32.57689839	introduced	SanDiego	NA	NA	NA	NA	NA	NA	NA	NA	NA	NA	NA	NA	NA	NA	NA	NA	NA	NA	NA
TR136715	Loquat	Eriobotrya japonica	San Diego	California	-117.0449331	32.56280836	introduced	SanDiego	NA	NA	NA	NA	NA	NA	NA	NA	NA	NA	NA	NA	NA	NA	NA	NA	NA	NA	NA
TR137074	Bradford pear	Pyrus calleryana	San Diego	California	-116.9700983	32.56072155	introduced	SanDiego	NA	NA	NA	NA	NA	NA	NA	NA	NA	NA	NA	NA	NA	NA	NA	NA	NA	NA	NA
TR137084	Bradford pear	Pyrus calleryana	San Diego	California	-116.9713978	32.5607319	introduced	SanDiego	NA	NA	NA	NA	NA	NA	NA	NA	NA	NA	NA	NA	NA	NA	NA	NA	NA	NA	NA
TR137147	Ficus	Ficus	San Diego	California	-116.9750319	32.56240486	no_info	SanDiego	NA	NA	NA	NA	NA	NA	NA	NA	NA	NA	NA	NA	NA	NA	NA	NA	NA	NA	NA
TR137165	Pine	Pinus	San Diego	California	-116.973683	32.56239472	no_info	SanDiego	NA	NA	NA	NA	NA	NA	NA	NA	NA	NA	NA	NA	NA	NA	NA	NA	NA	NA	NA
TR137215	Sweet gum	Liquidambar styraciflua	San Diego	California	-116.976154	32.56258591	introduced	SanDiego	NA	NA	NA	NA	NA	NA	NA	NA	NA	NA	NA	NA	NA	NA	NA	NA	NA	NA	NA
TR137218	Sweet gum	Liquidambar styraciflua	San Diego	California	-116.976285	32.5625901	introduced	SanDiego	NA	NA	NA	NA	NA	NA	NA	NA	NA	NA	NA	NA	NA	NA	NA	NA	NA	NA	NA
TR137346	White alder	Alnus rhombifolia	San Diego	California	-116.9546184	32.55102727	naturally_occurring	SanDiego	NA	NA	NA	NA	NA	NA	NA	NA	NA	NA	NA	NA	NA	NA	NA	NA	NA	NA	NA
TR137429	Jacaranda	Jacaranda acutifolia	San Diego	California	-116.9546078	32.55612614	introduced	SanDiego	NA	NA	NA	NA	NA	NA	NA	NA	NA	NA	NA	NA	NA	NA	NA	NA	NA	NA	NA
TR137735	Brazilian pepper tree	Schinus terebinthifolia	San Diego	California	-116.9426223	32.5516103	introduced	SanDiego	NA	NA	NA	NA	NA	NA	NA	NA	NA	NA	NA	NA	NA	NA	NA	NA	NA	NA	NA
TR137941	Eucalyptus	Eucalyptus	San Diego	California	-116.9437127	32.55639753	no_info	SanDiego	NA	NA	NA	NA	NA	NA	NA	NA	NA	NA	NA	NA	NA	NA	NA	NA	NA	NA	NA
TR137986	Brazilian pepper tree	Schinus terebinthifolia	San Diego	California	-116.9414403	32.55449988	introduced	SanDiego	NA	NA	NA	NA	NA	NA	NA	NA	NA	NA	NA	NA	NA	NA	NA	NA	NA	NA	NA
TR137997	Mexican fan palm	Washingtonia robusta	San Diego	California	-116.9380478	32.55620334	introduced	SanDiego	NA	NA	NA	NA	NA	NA	NA	NA	NA	NA	NA	NA	NA	NA	NA	NA	NA	NA	NA
TR138071	Carrot wood	Cupaniopsis anacardioides	San Diego	California	-116.9279868	32.55506808	introduced	SanDiego	NA	NA	NA	NA	NA	NA	NA	NA	NA	NA	NA	NA	NA	NA	NA	NA	NA	NA	NA
TR138801	Purple orchid tree	Bauhinia purpurea	San Diego	California	-117.0456662	32.56142029	introduced	SanDiego	NA	NA	NA	NA	NA	NA	NA	NA	NA	NA	NA	NA	NA	NA	NA	NA	NA	NA	NA
TR138807	Mexican fan palm	Washingtonia robusta	San Diego	California	-117.0463514	32.56277649	introduced	SanDiego	NA	NA	NA	NA	NA	NA	NA	NA	NA	NA	NA	NA	NA	NA	NA	NA	NA	NA	NA
TR138879	California sycamore	Platanus racemosa	San Diego	California	-116.9799592	32.55184324	naturally_occurring	SanDiego	NA	NA	NA	NA	NA	NA	NA	NA	NA	NA	NA	NA	NA	NA	NA	NA	NA	NA	NA
TR139105	Yucca	Yucca	San Diego	California	-117.0622683	32.56268027	no_info	SanDiego	NA	NA	NA	NA	NA	NA	NA	NA	NA	NA	NA	NA	NA	NA	NA	NA	NA	NA	NA
TR139154	Ficus	Ficus	San Diego	California	-117.0538953	32.56615512	no_info	SanDiego	NA	NA	NA	NA	NA	NA	NA	NA	NA	NA	NA	NA	NA	NA	NA	NA	NA	NA	NA
TR139254	Palm	Washingtonia robusta	San Diego	California	-116.9280349	32.55263854	introduced	SanDiego	NA	NA	NA	NA	NA	NA	NA	NA	NA	NA	NA	NA	NA	NA	NA	NA	NA	NA	NA
TR139369	Queen palm	Syagrus romanzoffianum	San Diego	California	-116.9338394	32.55597129	no_info	SanDiego	NA	NA	NA	NA	NA	NA	NA	NA	NA	NA	NA	NA	NA	NA	NA	NA	NA	NA	NA
TR139383	Mexican fan palm	Washingtonia robusta	San Diego	California	-116.934124	32.55522607	introduced	SanDiego	NA	NA	NA	NA	NA	NA	NA	NA	NA	NA	NA	NA	NA	NA	NA	NA	NA	NA	NA
TR139400	Brisbane box	Lophostemon confertus	San Diego	California	-116.9358003	32.55640352	introduced	SanDiego	NA	NA	NA	NA	NA	NA	NA	NA	NA	NA	NA	NA	NA	NA	NA	NA	NA	NA	NA
TR139587	Bottle brush	Callistemon	San Diego	California	-117.0478998	32.55663612	no_info	SanDiego	NA	NA	NA	NA	NA	NA	NA	NA	NA	NA	NA	NA	NA	NA	NA	NA	NA	NA	NA
TR139611	New zealand christmas	Metrosideros excelsa	San Diego	California	-117.2156578	32.92212015	introduced	SanDiego	NA	NA	NA	NA	NA	NA	NA	NA	NA	NA	NA	NA	NA	NA	NA	NA	NA	NA	NA
TR139617	New zealand christmas	Metrosideros excelsa	San Diego	California	-117.2154986	32.92215964	introduced	SanDiego	NA	NA	NA	NA	NA	NA	NA	NA	NA	NA	NA	NA	NA	NA	NA	NA	NA	NA	NA
TR139846	California sycamore	Platanus racemosa	San Diego	California	-117.225073	32.92070363	naturally_occurring	SanDiego	NA	NA	NA	NA	NA	NA	NA	NA	NA	NA	NA	NA	NA	NA	NA	NA	NA	NA	NA
TR139933	California sycamore	Platanus racemosa	San Diego	California	-117.0281183	32.58678201	naturally_occurring	SanDiego	NA	NA	NA	NA	NA	NA	NA	NA	NA	NA	NA	NA	NA	NA	NA	NA	NA	NA	NA
TR140023	Jacaranda	Jacaranda acutifolia	San Diego	California	-117.0247159	32.58945537	introduced	SanDiego	NA	NA	NA	NA	NA	NA	NA	NA	NA	NA	NA	NA	NA	NA	NA	NA	NA	NA	NA
TR140137	Carrot wood	Cupaniopsis anacardioides	San Diego	California	-116.9601874	32.5688671	introduced	SanDiego	NA	NA	NA	NA	NA	NA	NA	NA	NA	NA	NA	NA	NA	NA	NA	NA	NA	NA	NA
TR140180	Ficus	Ficus	San Diego	California	-116.9607081	32.57149782	no_info	SanDiego	NA	NA	NA	NA	NA	NA	NA	NA	NA	NA	NA	NA	NA	NA	NA	NA	NA	NA	NA
TR140200	Cajeput tree	Melaleuca quinquenervia	San Diego	California	-116.9606669	32.57149872	introduced	SanDiego	NA	NA	NA	NA	NA	NA	NA	NA	NA	NA	NA	NA	NA	NA	NA	NA	NA	NA	NA
TR140299	White alder	Alnus rhombifolia	San Diego	California	-116.9406075	32.56658842	naturally_occurring	SanDiego	NA	NA	NA	NA	NA	NA	NA	NA	NA	NA	NA	NA	NA	NA	NA	NA	NA	NA	NA
TR140462	Mexican fan palm	Washingtonia robusta	San Diego	California	-117.0608559	32.56325261	introduced	SanDiego	NA	NA	NA	NA	NA	NA	NA	NA	NA	NA	NA	NA	NA	NA	NA	NA	NA	NA	NA
TR140464	Magnolia st marys	Magnolia grandiflora	San Diego	California	-117.061267	32.56370318	introduced	SanDiego	NA	NA	NA	NA	NA	NA	NA	NA	NA	NA	NA	NA	NA	NA	NA	NA	NA	NA	NA
TR140588	Italian cypress	Cupressus sempervirens	San Diego	California	-117.0426279	32.55464072	introduced	SanDiego	NA	NA	NA	NA	NA	NA	NA	NA	NA	NA	NA	NA	NA	NA	NA	NA	NA	NA	NA
TR140905	Blue gum	Eucalyptus globulus	San Diego	California	-117.0452332	32.54989061	introduced	SanDiego	NA	NA	NA	NA	NA	NA	NA	NA	NA	NA	NA	NA	NA	NA	NA	NA	NA	NA	NA
TR140997	California sycamore	Platanus racemosa	San Diego	California	-117.0498774	32.54634836	naturally_occurring	SanDiego	NA	NA	NA	NA	NA	NA	NA	NA	NA	NA	NA	NA	NA	NA	NA	NA	NA	NA	NA
TR141044	Peppermint willow	Agonis flexuosa	San Diego	California	-117.0543333	32.54832182	introduced	SanDiego	NA	NA	NA	NA	NA	NA	NA	NA	NA	NA	NA	NA	NA	NA	NA	NA	NA	NA	NA
TR141100	Pine	Pinus	San Diego	California	-117.0575154	32.56400667	no_info	SanDiego	NA	NA	NA	NA	NA	NA	NA	NA	NA	NA	NA	NA	NA	NA	NA	NA	NA	NA	NA
TR141111	Cork oak	Quercus suber	San Diego	California	-117.0593127	32.56515418	introduced	SanDiego	NA	NA	NA	NA	NA	NA	NA	NA	NA	NA	NA	NA	NA	NA	NA	NA	NA	NA	NA
TR141231	Oleander	Nerium oleander	San Diego	California	-117.062551	32.56355108	introduced	SanDiego	NA	NA	NA	NA	NA	NA	NA	NA	NA	NA	NA	NA	NA	NA	NA	NA	NA	NA	NA
TR141408	California sycamore	Platanus racemosa	San Diego	California	-117.0513765	32.55514521	naturally_occurring	SanDiego	NA	NA	NA	NA	NA	NA	NA	NA	NA	NA	NA	NA	NA	NA	NA	NA	NA	NA	NA
TR141439	Chinese elm	Ulmus parvifolia	San Diego	California	-117.051538	32.55585409	introduced	SanDiego	NA	NA	NA	NA	NA	NA	NA	NA	NA	NA	NA	NA	NA	NA	NA	NA	NA	NA	NA
TR141686	Bradford pear	Pyrus calleryana	San Diego	California	-117.0530211	32.54979079	introduced	SanDiego	NA	NA	NA	NA	NA	NA	NA	NA	NA	NA	NA	NA	NA	NA	NA	NA	NA	NA	NA
TR141808	Bradford pear	Pyrus calleryana	San Diego	California	-117.0532651	32.54784252	introduced	SanDiego	NA	NA	NA	NA	NA	NA	NA	NA	NA	NA	NA	NA	NA	NA	NA	NA	NA	NA	NA
TR141862	Cork oak	Quercus suber	San Diego	California	-117.0523481	32.54709478	introduced	SanDiego	NA	NA	NA	NA	NA	NA	NA	NA	NA	NA	NA	NA	NA	NA	NA	NA	NA	NA	NA
TR141948	Bradford pear	Pyrus calleryana	San Diego	California	-117.0515369	32.54771919	introduced	SanDiego	NA	NA	NA	NA	NA	NA	NA	NA	NA	NA	NA	NA	NA	NA	NA	NA	NA	NA	NA
TR142140	Italian cypress	Cupressus sempervirens	San Diego	California	-117.0422615	32.54934706	introduced	SanDiego	NA	NA	NA	NA	NA	NA	NA	NA	NA	NA	NA	NA	NA	NA	NA	NA	NA	NA	NA
TR142159	California sycamore	Platanus racemosa	San Diego	California	-117.2161343	32.92210527	naturally_occurring	SanDiego	NA	NA	NA	NA	NA	NA	NA	NA	NA	NA	NA	NA	NA	NA	NA	NA	NA	NA	NA
TR142718	Mexican fan palm	Washingtonia robusta	San Diego	California	-117.0547439	32.54852923	introduced	SanDiego	NA	NA	NA	NA	NA	NA	NA	NA	NA	NA	NA	NA	NA	NA	NA	NA	NA	NA	NA
TR142888	California sycamore	Platanus racemosa	San Diego	California	-117.2231182	32.91339544	naturally_occurring	SanDiego	NA	NA	NA	NA	NA	NA	NA	NA	NA	NA	NA	NA	NA	NA	NA	NA	NA	NA	NA
TR142949	Chinese flame	Koelreuteria bipinnata	San Diego	California	-117.2212037	32.91574898	introduced	SanDiego	NA	NA	NA	NA	NA	NA	NA	NA	NA	NA	NA	NA	NA	NA	NA	NA	NA	NA	NA
TR142964	California sycamore	Platanus racemosa	San Diego	California	-117.2242498	32.91613197	naturally_occurring	SanDiego	NA	NA	NA	NA	NA	NA	NA	NA	NA	NA	NA	NA	NA	NA	NA	NA	NA	NA	NA
TR143089	California sycamore	Platanus racemosa	San Diego	California	-117.2291149	32.91749249	naturally_occurring	SanDiego	NA	NA	NA	NA	NA	NA	NA	NA	NA	NA	NA	NA	NA	NA	NA	NA	NA	NA	NA
TR143140	New zealand christmas	Metrosideros excelsa	San Diego	California	-117.2238925	32.91730852	introduced	SanDiego	NA	NA	NA	NA	NA	NA	NA	NA	NA	NA	NA	NA	NA	NA	NA	NA	NA	NA	NA
TR143473	California fan palm	Washingtonia filifera	San Diego	California	-117.0635367	32.56575808	naturally_occurring	SanDiego	NA	NA	NA	NA	NA	NA	NA	NA	NA	NA	NA	NA	NA	NA	NA	NA	NA	NA	NA
TR143692	Queen palm	Syagrus romanzoffianum	San Diego	California	-117.0378528	32.55174502	no_info	SanDiego	NA	NA	NA	NA	NA	NA	NA	NA	NA	NA	NA	NA	NA	NA	NA	NA	NA	NA	NA
TR143795	Poplar	Populus	San Diego	California	-117.2357899	32.92468484	no_info	SanDiego	NA	NA	NA	NA	NA	NA	NA	NA	NA	NA	NA	NA	NA	NA	NA	NA	NA	NA	NA
TR143863	California sycamore	Platanus racemosa	San Diego	California	-117.2303712	32.92122426	naturally_occurring	SanDiego	NA	NA	NA	NA	NA	NA	NA	NA	NA	NA	NA	NA	NA	NA	NA	NA	NA	NA	NA
TR143935	California sycamore	Platanus racemosa	San Diego	California	-117.2303628	32.92079746	naturally_occurring	SanDiego	NA	NA	NA	NA	NA	NA	NA	NA	NA	NA	NA	NA	NA	NA	NA	NA	NA	NA	NA
TR143951	Poplar	Populus	San Diego	California	-117.2289196	32.92161347	no_info	SanDiego	NA	NA	NA	NA	NA	NA	NA	NA	NA	NA	NA	NA	NA	NA	NA	NA	NA	NA	NA
TR144132	Cork oak	Quercus suber	San Diego	California	-117.2267815	32.91998902	introduced	SanDiego	NA	NA	NA	NA	NA	NA	NA	NA	NA	NA	NA	NA	NA	NA	NA	NA	NA	NA	NA
TR144136	Bradford pear	Pyrus calleryana	San Diego	California	-117.2262753	32.91860796	introduced	SanDiego	NA	NA	NA	NA	NA	NA	NA	NA	NA	NA	NA	NA	NA	NA	NA	NA	NA	NA	NA
TR144192	African fern pine	Podocarpus gracilior	San Diego	California	-117.2115154	32.95657445	no_info	SanDiego	NA	NA	NA	NA	NA	NA	NA	NA	NA	NA	NA	NA	NA	NA	NA	NA	NA	NA	NA
TR144504	California sycamore	Platanus racemosa	San Diego	California	-117.2363087	32.93230683	naturally_occurring	SanDiego	NA	NA	NA	NA	NA	NA	NA	NA	NA	NA	NA	NA	NA	NA	NA	NA	NA	NA	NA
TR144622	California sycamore	Platanus racemosa	San Diego	California	-117.2249583	32.9202295	naturally_occurring	SanDiego	NA	NA	NA	NA	NA	NA	NA	NA	NA	NA	NA	NA	NA	NA	NA	NA	NA	NA	NA
TR144654	California sycamore	Platanus racemosa	San Diego	California	-117.2204984	32.92043508	naturally_occurring	SanDiego	NA	NA	NA	NA	NA	NA	NA	NA	NA	NA	NA	NA	NA	NA	NA	NA	NA	NA	NA
TR144679	California sycamore	Platanus racemosa	San Diego	California	-117.2180154	32.92103425	naturally_occurring	SanDiego	NA	NA	NA	NA	NA	NA	NA	NA	NA	NA	NA	NA	NA	NA	NA	NA	NA	NA	NA
TR144797	California sycamore	Platanus racemosa	San Diego	California	-117.2327062	32.92094612	naturally_occurring	SanDiego	NA	NA	NA	NA	NA	NA	NA	NA	NA	NA	NA	NA	NA	NA	NA	NA	NA	NA	NA
TR144880	California sycamore	Platanus racemosa	San Diego	California	-117.2360053	32.92561421	naturally_occurring	SanDiego	NA	NA	NA	NA	NA	NA	NA	NA	NA	NA	NA	NA	NA	NA	NA	NA	NA	NA	NA
TR145029	New zealand christmas	Metrosideros excelsa	San Diego	California	-117.2153875	32.91694226	introduced	SanDiego	NA	NA	NA	NA	NA	NA	NA	NA	NA	NA	NA	NA	NA	NA	NA	NA	NA	NA	NA
TR145055	Jacaranda	Jacaranda acutifolia	San Diego	California	-117.2170287	32.9148973	introduced	SanDiego	NA	NA	NA	NA	NA	NA	NA	NA	NA	NA	NA	NA	NA	NA	NA	NA	NA	NA	NA
TR145209	California sycamore	Platanus racemosa	San Diego	California	-117.2266313	32.91729417	naturally_occurring	SanDiego	NA	NA	NA	NA	NA	NA	NA	NA	NA	NA	NA	NA	NA	NA	NA	NA	NA	NA	NA
TR145329	California sycamore	Platanus racemosa	San Diego	California	-117.2297265	32.91845491	naturally_occurring	SanDiego	NA	NA	NA	NA	NA	NA	NA	NA	NA	NA	NA	NA	NA	NA	NA	NA	NA	NA	NA
TR145686	Magnolia st marys	Magnolia grandiflora	San Diego	California	-117.2121788	32.94941485	introduced	SanDiego	NA	NA	NA	NA	NA	NA	NA	NA	NA	NA	NA	NA	NA	NA	NA	NA	NA	NA	NA
TR145812	Bradford pear	Pyrus calleryana	San Diego	California	-117.2118357	32.94751518	introduced	SanDiego	NA	NA	NA	NA	NA	NA	NA	NA	NA	NA	NA	NA	NA	NA	NA	NA	NA	NA	NA
TR145870	Camphor tree	Cinnamomum camphora	San Diego	California	-117.2108862	32.94856098	introduced	SanDiego	NA	NA	NA	NA	NA	NA	NA	NA	NA	NA	NA	NA	NA	NA	NA	NA	NA	NA	NA
TR145874	Camphor tree	Cinnamomum camphora	San Diego	California	-117.2103682	32.94833119	introduced	SanDiego	NA	NA	NA	NA	NA	NA	NA	NA	NA	NA	NA	NA	NA	NA	NA	NA	NA	NA	NA
TR146124	Pine	Pinus	San Diego	California	-116.9923966	32.56680845	no_info	SanDiego	NA	NA	NA	NA	NA	NA	NA	NA	NA	NA	NA	NA	NA	NA	NA	NA	NA	NA	NA
TR146169	Palm	Washingtonia robusta	San Diego	California	-116.9885642	32.55323925	introduced	SanDiego	NA	NA	NA	NA	NA	NA	NA	NA	NA	NA	NA	NA	NA	NA	NA	NA	NA	NA	NA
TR146326	African sumac	Rhus lancea	San Diego	California	-116.9891876	32.55148134	no_info	SanDiego	NA	NA	NA	NA	NA	NA	NA	NA	NA	NA	NA	NA	NA	NA	NA	NA	NA	NA	NA
TR146438	King palm	Archontophoenix cunninghamiana	San Diego	California	-117.2170595	32.95291004	introduced	SanDiego	NA	NA	NA	NA	NA	NA	NA	NA	NA	NA	NA	NA	NA	NA	NA	NA	NA	NA	NA
TR146817	California sycamore	Platanus racemosa	San Diego	California	-117.2257949	32.9500097	naturally_occurring	SanDiego	NA	NA	NA	NA	NA	NA	NA	NA	NA	NA	NA	NA	NA	NA	NA	NA	NA	NA	NA
TR146837	Italian cypress	Cupressus sempervirens	San Diego	California	-117.2257569	32.9471118	introduced	SanDiego	NA	NA	NA	NA	NA	NA	NA	NA	NA	NA	NA	NA	NA	NA	NA	NA	NA	NA	NA
TR146902	New zealand christmas	Metrosideros excelsa	San Diego	California	-117.2105888	32.95475711	introduced	SanDiego	NA	NA	NA	NA	NA	NA	NA	NA	NA	NA	NA	NA	NA	NA	NA	NA	NA	NA	NA
TR147001	California sycamore	Platanus racemosa	San Diego	California	-117.2113951	32.94986843	naturally_occurring	SanDiego	NA	NA	NA	NA	NA	NA	NA	NA	NA	NA	NA	NA	NA	NA	NA	NA	NA	NA	NA
TR147023	Sweet gum	Liquidambar styraciflua	San Diego	California	-117.2105474	32.95063378	introduced	SanDiego	NA	NA	NA	NA	NA	NA	NA	NA	NA	NA	NA	NA	NA	NA	NA	NA	NA	NA	NA
TR147069	Magnolia st marys	Magnolia grandiflora	San Diego	California	-117.2125472	32.95509152	introduced	SanDiego	NA	NA	NA	NA	NA	NA	NA	NA	NA	NA	NA	NA	NA	NA	NA	NA	NA	NA	NA
TR147133	Queen palm	Syagrus romanzoffianum	San Diego	California	-117.219189	32.95774005	no_info	SanDiego	NA	NA	NA	NA	NA	NA	NA	NA	NA	NA	NA	NA	NA	NA	NA	NA	NA	NA	NA
TR147553	Sweet gum	Liquidambar styraciflua	San Diego	California	-117.2184296	32.94574562	introduced	SanDiego	NA	NA	NA	NA	NA	NA	NA	NA	NA	NA	NA	NA	NA	NA	NA	NA	NA	NA	NA
TR147845	African fern pine	Podocarpus gracilior	San Diego	California	-117.2304151	32.95276821	no_info	SanDiego	NA	NA	NA	NA	NA	NA	NA	NA	NA	NA	NA	NA	NA	NA	NA	NA	NA	NA	NA
TR148020	Eucalyptus	Eucalyptus	San Diego	California	-117.2187044	32.9524091	no_info	SanDiego	NA	NA	NA	NA	NA	NA	NA	NA	NA	NA	NA	NA	NA	NA	NA	NA	NA	NA	NA
TR148283	Jacaranda	Jacaranda acutifolia	San Diego	California	-117.2260338	32.94870519	introduced	SanDiego	NA	NA	NA	NA	NA	NA	NA	NA	NA	NA	NA	NA	NA	NA	NA	NA	NA	NA	NA
TR148301	Carrot wood	Cupaniopsis anacardioides	San Diego	California	-117.2270378	32.94893127	introduced	SanDiego	NA	NA	NA	NA	NA	NA	NA	NA	NA	NA	NA	NA	NA	NA	NA	NA	NA	NA	NA
TR148371	Carrot wood	Cupaniopsis anacardioides	San Diego	California	-117.2242721	32.95512964	introduced	SanDiego	NA	NA	NA	NA	NA	NA	NA	NA	NA	NA	NA	NA	NA	NA	NA	NA	NA	NA	NA
TR148445	Sweet gum	Liquidambar styraciflua	San Diego	California	-117.2272346	32.95610433	introduced	SanDiego	NA	NA	NA	NA	NA	NA	NA	NA	NA	NA	NA	NA	NA	NA	NA	NA	NA	NA	NA
TR148521	Brisbane box	Lophostemon confertus	San Diego	California	-117.2169952	32.94431718	introduced	SanDiego	NA	NA	NA	NA	NA	NA	NA	NA	NA	NA	NA	NA	NA	NA	NA	NA	NA	NA	NA
TR148574	Sweet gum	Liquidambar styraciflua	San Diego	California	-117.2267074	32.95196328	introduced	SanDiego	NA	NA	NA	NA	NA	NA	NA	NA	NA	NA	NA	NA	NA	NA	NA	NA	NA	NA	NA
TR148794	Melaleuca	Melaleuca	San Diego	California	-117.2238852	32.95250234	no_info	SanDiego	NA	NA	NA	NA	NA	NA	NA	NA	NA	NA	NA	NA	NA	NA	NA	NA	NA	NA	NA
TR148835	Chinese flame	Koelreuteria bipinnata	San Diego	California	-117.2232073	32.94414568	introduced	SanDiego	NA	NA	NA	NA	NA	NA	NA	NA	NA	NA	NA	NA	NA	NA	NA	NA	NA	NA	NA
TR149000	Sweet gum	Liquidambar styraciflua	San Diego	California	-117.2292325	32.94460951	introduced	SanDiego	NA	NA	NA	NA	NA	NA	NA	NA	NA	NA	NA	NA	NA	NA	NA	NA	NA	NA	NA
TR149110	Queen palm	Syagrus romanzoffianum	San Diego	California	-117.2251488	32.94170313	no_info	SanDiego	NA	NA	NA	NA	NA	NA	NA	NA	NA	NA	NA	NA	NA	NA	NA	NA	NA	NA	NA
TR149124	Sweet gum	Liquidambar styraciflua	San Diego	California	-117.2234533	32.94152241	introduced	SanDiego	NA	NA	NA	NA	NA	NA	NA	NA	NA	NA	NA	NA	NA	NA	NA	NA	NA	NA	NA
TR149441	Magnolia st marys	Magnolia grandiflora	San Diego	California	-117.239339	32.959016	introduced	SanDiego	NA	NA	NA	NA	NA	NA	NA	NA	NA	NA	NA	NA	NA	NA	NA	NA	NA	NA	NA
TR149663	Sweet gum	Liquidambar styraciflua	San Diego	California	-117.2346341	32.93772813	introduced	SanDiego	NA	NA	NA	NA	NA	NA	NA	NA	NA	NA	NA	NA	NA	NA	NA	NA	NA	NA	NA
TR149689	Sweet gum	Liquidambar styraciflua	San Diego	California	-117.2363905	32.9438303	introduced	SanDiego	NA	NA	NA	NA	NA	NA	NA	NA	NA	NA	NA	NA	NA	NA	NA	NA	NA	NA	NA
TR149713	Pine	Pinus	San Diego	California	-117.2328781	32.93958339	no_info	SanDiego	NA	NA	NA	NA	NA	NA	NA	NA	NA	NA	NA	NA	NA	NA	NA	NA	NA	NA	NA
TR149909	Bradford pear	Pyrus calleryana	San Diego	California	-117.2297843	32.94339424	introduced	SanDiego	NA	NA	NA	NA	NA	NA	NA	NA	NA	NA	NA	NA	NA	NA	NA	NA	NA	NA	NA
TR149979	California sycamore	Platanus racemosa	San Diego	California	-117.2371873	32.96091649	naturally_occurring	SanDiego	NA	NA	NA	NA	NA	NA	NA	NA	NA	NA	NA	NA	NA	NA	NA	NA	NA	NA	NA
TR150300	Italian cypress	Cupressus sempervirens	San Diego	California	-117.2363681	32.95586305	introduced	SanDiego	NA	NA	NA	NA	NA	NA	NA	NA	NA	NA	NA	NA	NA	NA	NA	NA	NA	NA	NA
TR150381	California sycamore	Platanus racemosa	San Diego	California	-117.2410006	32.95753	naturally_occurring	SanDiego	NA	NA	NA	NA	NA	NA	NA	NA	NA	NA	NA	NA	NA	NA	NA	NA	NA	NA	NA
TR150618	Sweet gum	Liquidambar styraciflua	San Diego	California	-117.2311652	32.95848524	introduced	SanDiego	NA	NA	NA	NA	NA	NA	NA	NA	NA	NA	NA	NA	NA	NA	NA	NA	NA	NA	NA
TR150763	Sweet gum	Liquidambar styraciflua	San Diego	California	-117.2284222	32.96061316	introduced	SanDiego	NA	NA	NA	NA	NA	NA	NA	NA	NA	NA	NA	NA	NA	NA	NA	NA	NA	NA	NA
TR151004	Magnolia st marys	Magnolia grandiflora	San Diego	California	-117.2423619	32.95295838	introduced	SanDiego	NA	NA	NA	NA	NA	NA	NA	NA	NA	NA	NA	NA	NA	NA	NA	NA	NA	NA	NA
TR151025	Italian cypress	Cupressus sempervirens	San Diego	California	-117.242942	32.95576338	introduced	SanDiego	NA	NA	NA	NA	NA	NA	NA	NA	NA	NA	NA	NA	NA	NA	NA	NA	NA	NA	NA
TR151039	Italian cypress	Cupressus sempervirens	San Diego	California	-117.2429417	32.95596182	introduced	SanDiego	NA	NA	NA	NA	NA	NA	NA	NA	NA	NA	NA	NA	NA	NA	NA	NA	NA	NA	NA
TR151056	Magnolia st marys	Magnolia grandiflora	San Diego	California	-117.242355	32.95282905	introduced	SanDiego	NA	NA	NA	NA	NA	NA	NA	NA	NA	NA	NA	NA	NA	NA	NA	NA	NA	NA	NA
TR151166	Sweet gum	Liquidambar styraciflua	San Diego	California	-117.2314019	32.96172442	introduced	SanDiego	NA	NA	NA	NA	NA	NA	NA	NA	NA	NA	NA	NA	NA	NA	NA	NA	NA	NA	NA
TR151238	Gold medallion tree	Cassia leptophylla	San Diego	California	-117.2403499	32.95337388	introduced	SanDiego	NA	NA	NA	NA	NA	NA	NA	NA	NA	NA	NA	NA	NA	NA	NA	NA	NA	NA	NA
TR151250	Gold medallion tree	Cassia leptophylla	San Diego	California	-117.239591	32.95217062	introduced	SanDiego	NA	NA	NA	NA	NA	NA	NA	NA	NA	NA	NA	NA	NA	NA	NA	NA	NA	NA	NA
TR151710	Brisbane box	Lophostemon confertus	San Diego	California	-117.2151217	32.96010201	introduced	SanDiego	NA	NA	NA	NA	NA	NA	NA	NA	NA	NA	NA	NA	NA	NA	NA	NA	NA	NA	NA
TR151802	California sycamore	Platanus racemosa	San Diego	California	-117.238109	32.93436962	naturally_occurring	SanDiego	NA	NA	NA	NA	NA	NA	NA	NA	NA	NA	NA	NA	NA	NA	NA	NA	NA	NA	NA
TR151989	Brisbane box	Lophostemon confertus	San Diego	California	-117.2119064	32.9389286	introduced	SanDiego	NA	NA	NA	NA	NA	NA	NA	NA	NA	NA	NA	NA	NA	NA	NA	NA	NA	NA	NA
TR152086	African fern pine	Podocarpus gracilior	San Diego	California	-117.2027458	32.93162672	no_info	SanDiego	NA	NA	NA	NA	NA	NA	NA	NA	NA	NA	NA	NA	NA	NA	NA	NA	NA	NA	NA
TR152466	Willow pittosporum	Pittosporum phillyraeoides	San Diego	California	-117.2018149	32.92701055	no_info	SanDiego	NA	NA	NA	NA	NA	NA	NA	NA	NA	NA	NA	NA	NA	NA	NA	NA	NA	NA	NA
TR152470	Willow pittosporum	Pittosporum phillyraeoides	San Diego	California	-117.2013126	32.9270027	no_info	SanDiego	NA	NA	NA	NA	NA	NA	NA	NA	NA	NA	NA	NA	NA	NA	NA	NA	NA	NA	NA
TR152723	London plane	Platanus acerifolia	San Diego	California	-117.2031979	32.9285104	introduced	SanDiego	NA	NA	NA	NA	NA	NA	NA	NA	NA	NA	NA	NA	NA	NA	NA	NA	NA	NA	NA
TR152786	Chinese flame	Koelreuteria bipinnata	San Diego	California	-117.2020512	32.92445192	introduced	SanDiego	NA	NA	NA	NA	NA	NA	NA	NA	NA	NA	NA	NA	NA	NA	NA	NA	NA	NA	NA
TR152973	Brisbane box	Lophostemon confertus	San Diego	California	-117.1314618	32.97503451	introduced	SanDiego	NA	NA	NA	NA	NA	NA	NA	NA	NA	NA	NA	NA	NA	NA	NA	NA	NA	NA	NA
TR153128	Chinese flame	Koelreuteria bipinnata	San Diego	California	-117.2095647	32.93431463	introduced	SanDiego	NA	NA	NA	NA	NA	NA	NA	NA	NA	NA	NA	NA	NA	NA	NA	NA	NA	NA	NA
TR153133	Chinese flame	Koelreuteria bipinnata	San Diego	California	-117.208596	32.93398422	introduced	SanDiego	NA	NA	NA	NA	NA	NA	NA	NA	NA	NA	NA	NA	NA	NA	NA	NA	NA	NA	NA
TR153273	London plane	Platanus acerifolia	San Diego	California	-117.2039991	32.93406285	introduced	SanDiego	NA	NA	NA	NA	NA	NA	NA	NA	NA	NA	NA	NA	NA	NA	NA	NA	NA	NA	NA
TR153339	Chinese flame	Koelreuteria bipinnata	San Diego	California	-117.2016591	32.9330257	introduced	SanDiego	NA	NA	NA	NA	NA	NA	NA	NA	NA	NA	NA	NA	NA	NA	NA	NA	NA	NA	NA
TR153392	White alder	Alnus rhombifolia	San Diego	California	-117.2025383	32.93338473	naturally_occurring	SanDiego	NA	NA	NA	NA	NA	NA	NA	NA	NA	NA	NA	NA	NA	NA	NA	NA	NA	NA	NA
TR153461	Brisbane box	Lophostemon confertus	San Diego	California	-117.1998649	32.93166235	introduced	SanDiego	NA	NA	NA	NA	NA	NA	NA	NA	NA	NA	NA	NA	NA	NA	NA	NA	NA	NA	NA
TR153633	Jacaranda	Jacaranda acutifolia	San Diego	California	-117.1323576	32.96435775	introduced	SanDiego	NA	NA	NA	NA	NA	NA	NA	NA	NA	NA	NA	NA	NA	NA	NA	NA	NA	NA	NA
TR153747	Eucalyptus	Eucalyptus	San Diego	California	-117.1386863	32.96316762	no_info	SanDiego	NA	NA	NA	NA	NA	NA	NA	NA	NA	NA	NA	NA	NA	NA	NA	NA	NA	NA	NA
TR153755	Yucca	Yucca	San Diego	California	-117.1347632	32.96332995	no_info	SanDiego	NA	NA	NA	NA	NA	NA	NA	NA	NA	NA	NA	NA	NA	NA	NA	NA	NA	NA	NA
TR153891	Indian laurel fig	Ficus microcarpa	San Diego	California	-117.2055552	32.97709824	introduced	SanDiego	NA	NA	NA	NA	NA	NA	NA	NA	NA	NA	NA	NA	NA	NA	NA	NA	NA	NA	NA
TR154132	Italian cypress	Cupressus sempervirens	San Diego	California	-117.1326661	32.97624218	introduced	SanDiego	NA	NA	NA	NA	NA	NA	NA	NA	NA	NA	NA	NA	NA	NA	NA	NA	NA	NA	NA
TR154199	Indian laurel fig	Ficus microcarpa	San Diego	California	-117.1380901	32.97738727	introduced	SanDiego	NA	NA	NA	NA	NA	NA	NA	NA	NA	NA	NA	NA	NA	NA	NA	NA	NA	NA	NA
TR154298	California fan palm	Washingtonia filifera	San Diego	California	-117.136421	32.9758235	naturally_occurring	SanDiego	NA	NA	NA	NA	NA	NA	NA	NA	NA	NA	NA	NA	NA	NA	NA	NA	NA	NA	NA
TR154408	Melaleuca	Melaleuca	San Diego	California	-117.1313795	32.98239812	no_info	SanDiego	NA	NA	NA	NA	NA	NA	NA	NA	NA	NA	NA	NA	NA	NA	NA	NA	NA	NA	NA
TR154518	Carrot wood	Cupaniopsis anacardioides	San Diego	California	-117.1273506	32.95900921	introduced	SanDiego	NA	NA	NA	NA	NA	NA	NA	NA	NA	NA	NA	NA	NA	NA	NA	NA	NA	NA	NA
TR154533	California sycamore	Platanus racemosa	San Diego	California	-117.1315295	32.96152757	naturally_occurring	SanDiego	NA	NA	NA	NA	NA	NA	NA	NA	NA	NA	NA	NA	NA	NA	NA	NA	NA	NA	NA
TR154816	Pine	Pinus	San Diego	California	-117.1308323	32.96314659	no_info	SanDiego	NA	NA	NA	NA	NA	NA	NA	NA	NA	NA	NA	NA	NA	NA	NA	NA	NA	NA	NA
TR154882	Chinese flame	Koelreuteria bipinnata	San Diego	California	-117.1316768	32.97185639	introduced	SanDiego	NA	NA	NA	NA	NA	NA	NA	NA	NA	NA	NA	NA	NA	NA	NA	NA	NA	NA	NA
TR155309	Italian cypress	Cupressus sempervirens	San Diego	California	-117.1370537	32.96486075	introduced	SanDiego	NA	NA	NA	NA	NA	NA	NA	NA	NA	NA	NA	NA	NA	NA	NA	NA	NA	NA	NA
TR155411	Carrot wood	Cupaniopsis anacardioides	San Diego	California	-117.1375139	32.97212354	introduced	SanDiego	NA	NA	NA	NA	NA	NA	NA	NA	NA	NA	NA	NA	NA	NA	NA	NA	NA	NA	NA
TR155444	Sweet gum	Liquidambar styraciflua	San Diego	California	-117.1370174	32.96403046	introduced	SanDiego	NA	NA	NA	NA	NA	NA	NA	NA	NA	NA	NA	NA	NA	NA	NA	NA	NA	NA	NA
TR155577	Carrot wood	Cupaniopsis anacardioides	San Diego	California	-117.166251	32.9375411	introduced	SanDiego	NA	NA	NA	NA	NA	NA	NA	NA	NA	NA	NA	NA	NA	NA	NA	NA	NA	NA	NA
TR155638	Indian laurel fig	Ficus microcarpa	San Diego	California	-117.1639239	32.94138909	introduced	SanDiego	NA	NA	NA	NA	NA	NA	NA	NA	NA	NA	NA	NA	NA	NA	NA	NA	NA	NA	NA
TR155743	Bradford pear	Pyrus calleryana	San Diego	California	-117.1598116	32.93876242	introduced	SanDiego	NA	NA	NA	NA	NA	NA	NA	NA	NA	NA	NA	NA	NA	NA	NA	NA	NA	NA	NA
TR155990	Chinese flame	Koelreuteria bipinnata	San Diego	California	-117.1630734	32.93823345	introduced	SanDiego	NA	NA	NA	NA	NA	NA	NA	NA	NA	NA	NA	NA	NA	NA	NA	NA	NA	NA	NA
TR156121	California sycamore	Platanus racemosa	San Diego	California	-117.1520721	32.94097925	naturally_occurring	SanDiego	NA	NA	NA	NA	NA	NA	NA	NA	NA	NA	NA	NA	NA	NA	NA	NA	NA	NA	NA
TR156216	Queen palm	Syagrus romanzoffianum	San Diego	California	-117.1561499	32.93951145	no_info	SanDiego	NA	NA	NA	NA	NA	NA	NA	NA	NA	NA	NA	NA	NA	NA	NA	NA	NA	NA	NA
TR156310	Bradford pear	Pyrus calleryana	San Diego	California	-117.1469263	32.94507813	introduced	SanDiego	NA	NA	NA	NA	NA	NA	NA	NA	NA	NA	NA	NA	NA	NA	NA	NA	NA	NA	NA
TR156342	Poplar	Populus	San Diego	California	-117.1537247	32.9459607	no_info	SanDiego	NA	NA	NA	NA	NA	NA	NA	NA	NA	NA	NA	NA	NA	NA	NA	NA	NA	NA	NA
TR156719	Brisbane box	Lophostemon confertus	San Diego	California	-117.1422181	32.94414136	introduced	SanDiego	NA	NA	NA	NA	NA	NA	NA	NA	NA	NA	NA	NA	NA	NA	NA	NA	NA	NA	NA
TR156761	Sweet gum	Liquidambar styraciflua	San Diego	California	-117.133198	32.9464597	introduced	SanDiego	NA	NA	NA	NA	NA	NA	NA	NA	NA	NA	NA	NA	NA	NA	NA	NA	NA	NA	NA
TR156803	Guadalupe palm	Brahea edulis	San Diego	California	-117.1369685	32.94689832	introduced	SanDiego	NA	NA	NA	NA	NA	NA	NA	NA	NA	NA	NA	NA	NA	NA	NA	NA	NA	NA	NA
TR156929	Pine	Pinus	San Diego	California	-117.1299803	32.94992309	no_info	SanDiego	NA	NA	NA	NA	NA	NA	NA	NA	NA	NA	NA	NA	NA	NA	NA	NA	NA	NA	NA
TR157194	Pine	Pinus	San Diego	California	-117.1108701	32.95894765	no_info	SanDiego	NA	NA	NA	NA	NA	NA	NA	NA	NA	NA	NA	NA	NA	NA	NA	NA	NA	NA	NA
TR157199	Pine	Pinus	San Diego	California	-117.1118375	32.95865479	no_info	SanDiego	NA	NA	NA	NA	NA	NA	NA	NA	NA	NA	NA	NA	NA	NA	NA	NA	NA	NA	NA
TR157236	Pine	Pinus	San Diego	California	-117.1042199	32.96320115	no_info	SanDiego	NA	NA	NA	NA	NA	NA	NA	NA	NA	NA	NA	NA	NA	NA	NA	NA	NA	NA	NA
TR157297	Monterey cypress	Cupressus macrocarpa	San Diego	California	-117.1120637	32.9456498	introduced	SanDiego	NA	NA	NA	NA	NA	NA	NA	NA	NA	NA	NA	NA	NA	NA	NA	NA	NA	NA	NA
TR157504	California sycamore	Platanus racemosa	San Diego	California	-117.1349486	32.94801585	naturally_occurring	SanDiego	NA	NA	NA	NA	NA	NA	NA	NA	NA	NA	NA	NA	NA	NA	NA	NA	NA	NA	NA
TR158025	Pine	Pinus	San Diego	California	-117.1184267	32.964961	no_info	SanDiego	NA	NA	NA	NA	NA	NA	NA	NA	NA	NA	NA	NA	NA	NA	NA	NA	NA	NA	NA
TR158155	Mexican fan palm	Washingtonia robusta	San Diego	California	-117.1220098	32.95779841	introduced	SanDiego	NA	NA	NA	NA	NA	NA	NA	NA	NA	NA	NA	NA	NA	NA	NA	NA	NA	NA	NA
TR158180	Brazilian pepper tree	Schinus terebinthifolia	San Diego	California	-117.1243206	32.95833374	introduced	SanDiego	NA	NA	NA	NA	NA	NA	NA	NA	NA	NA	NA	NA	NA	NA	NA	NA	NA	NA	NA
TR158191	Brazilian pepper tree	Schinus terebinthifolia	San Diego	California	-117.1246554	32.95725278	introduced	SanDiego	NA	NA	NA	NA	NA	NA	NA	NA	NA	NA	NA	NA	NA	NA	NA	NA	NA	NA	NA
TR158673	Mexican fan palm	Washingtonia robusta	San Diego	California	-117.0936337	32.99238631	introduced	SanDiego	NA	NA	NA	NA	NA	NA	NA	NA	NA	NA	NA	NA	NA	NA	NA	NA	NA	NA	NA
TR158678	Sweetshade	Hymenosporum flavum	San Diego	California	-117.0943544	32.99445573	introduced	SanDiego	NA	NA	NA	NA	NA	NA	NA	NA	NA	NA	NA	NA	NA	NA	NA	NA	NA	NA	NA
TR158930	Chinese flame	Koelreuteria bipinnata	San Diego	California	-117.0893295	32.97825117	introduced	SanDiego	NA	NA	NA	NA	NA	NA	NA	NA	NA	NA	NA	NA	NA	NA	NA	NA	NA	NA	NA
TR159076	Chinese flame	Koelreuteria bipinnata	San Diego	California	-117.0948329	32.97623714	introduced	SanDiego	NA	NA	NA	NA	NA	NA	NA	NA	NA	NA	NA	NA	NA	NA	NA	NA	NA	NA	NA
TR159129	Pine	Pinus	San Diego	California	-117.0956949	32.97157319	no_info	SanDiego	NA	NA	NA	NA	NA	NA	NA	NA	NA	NA	NA	NA	NA	NA	NA	NA	NA	NA	NA
TR159221	Ash	Fraxinus	San Diego	California	-117.0946598	32.97467382	no_info	SanDiego	NA	NA	NA	NA	NA	NA	NA	NA	NA	NA	NA	NA	NA	NA	NA	NA	NA	NA	NA
TR159422	Indian laurel fig	Ficus microcarpa	San Diego	California	-117.1178933	32.96280556	introduced	SanDiego	NA	NA	NA	NA	NA	NA	NA	NA	NA	NA	NA	NA	NA	NA	NA	NA	NA	NA	NA
TR159482	California fan palm	Washingtonia filifera	San Diego	California	-117.1149588	32.96555362	naturally_occurring	SanDiego	NA	NA	NA	NA	NA	NA	NA	NA	NA	NA	NA	NA	NA	NA	NA	NA	NA	NA	NA
TR159520	Pine	Pinus	San Diego	California	-117.1141307	32.96368574	no_info	SanDiego	NA	NA	NA	NA	NA	NA	NA	NA	NA	NA	NA	NA	NA	NA	NA	NA	NA	NA	NA
TR159528	California pepper tree	Schinus molle	San Diego	California	-117.1136867	32.96098433	introduced	SanDiego	NA	NA	NA	NA	NA	NA	NA	NA	NA	NA	NA	NA	NA	NA	NA	NA	NA	NA	NA
TR159604	Norfolk island pine	Araucaria heterophylla	San Diego	California	-117.1108645	32.96107966	introduced	SanDiego	NA	NA	NA	NA	NA	NA	NA	NA	NA	NA	NA	NA	NA	NA	NA	NA	NA	NA	NA
TR159772	Italian cypress	Cupressus sempervirens	San Diego	California	-117.1348259	32.95786953	introduced	SanDiego	NA	NA	NA	NA	NA	NA	NA	NA	NA	NA	NA	NA	NA	NA	NA	NA	NA	NA	NA
TR159781	California fan palm	Washingtonia filifera	San Diego	California	-117.1336335	32.95652193	naturally_occurring	SanDiego	NA	NA	NA	NA	NA	NA	NA	NA	NA	NA	NA	NA	NA	NA	NA	NA	NA	NA	NA
TR159864	Carrot wood	Cupaniopsis anacardioides	San Diego	California	-117.1323587	32.95453021	introduced	SanDiego	NA	NA	NA	NA	NA	NA	NA	NA	NA	NA	NA	NA	NA	NA	NA	NA	NA	NA	NA
TR159937	California fan palm	Washingtonia filifera	San Diego	California	-117.1423946	32.96137007	naturally_occurring	SanDiego	NA	NA	NA	NA	NA	NA	NA	NA	NA	NA	NA	NA	NA	NA	NA	NA	NA	NA	NA
TR159968	Brisbane box	Lophostemon confertus	San Diego	California	-117.1426504	32.96084873	introduced	SanDiego	NA	NA	NA	NA	NA	NA	NA	NA	NA	NA	NA	NA	NA	NA	NA	NA	NA	NA	NA
TR160070	California fan palm	Washingtonia filifera	San Diego	California	-117.1375817	32.95585027	naturally_occurring	SanDiego	NA	NA	NA	NA	NA	NA	NA	NA	NA	NA	NA	NA	NA	NA	NA	NA	NA	NA	NA
TR160084	Juniper	Juniperus chinensis	San Diego	California	-117.1411926	32.95464318	introduced	SanDiego	NA	NA	NA	NA	NA	NA	NA	NA	NA	NA	NA	NA	NA	NA	NA	NA	NA	NA	NA
TR160159	California fan palm	Washingtonia filifera	San Diego	California	-117.1427034	32.95744052	naturally_occurring	SanDiego	NA	NA	NA	NA	NA	NA	NA	NA	NA	NA	NA	NA	NA	NA	NA	NA	NA	NA	NA
TR160294	California fan palm	Washingtonia filifera	San Diego	California	-117.0848447	32.99235845	naturally_occurring	SanDiego	NA	NA	NA	NA	NA	NA	NA	NA	NA	NA	NA	NA	NA	NA	NA	NA	NA	NA	NA
TR160352	Juniper	Juniperus chinensis	San Diego	California	-117.0446488	33.04056456	introduced	SanDiego	NA	NA	NA	NA	NA	NA	NA	NA	NA	NA	NA	NA	NA	NA	NA	NA	NA	NA	NA
TR160427	Melaleuca	Melaleuca	San Diego	California	-117.0471054	33.04463043	no_info	SanDiego	NA	NA	NA	NA	NA	NA	NA	NA	NA	NA	NA	NA	NA	NA	NA	NA	NA	NA	NA
TR160502	Pine	Pinus	San Diego	California	-117.0887183	32.99209652	no_info	SanDiego	NA	NA	NA	NA	NA	NA	NA	NA	NA	NA	NA	NA	NA	NA	NA	NA	NA	NA	NA
TR160513	Italian cypress	Cupressus sempervirens	San Diego	California	-117.0851146	32.99435747	introduced	SanDiego	NA	NA	NA	NA	NA	NA	NA	NA	NA	NA	NA	NA	NA	NA	NA	NA	NA	NA	NA
TR160834	Brazilian pepper tree	Schinus terebinthifolia	San Diego	California	-117.0524532	33.03872263	introduced	SanDiego	NA	NA	NA	NA	NA	NA	NA	NA	NA	NA	NA	NA	NA	NA	NA	NA	NA	NA	NA
TR161015	Queen palm	Syagrus romanzoffianum	San Diego	California	-117.0603923	33.02533387	no_info	SanDiego	NA	NA	NA	NA	NA	NA	NA	NA	NA	NA	NA	NA	NA	NA	NA	NA	NA	NA	NA
TR161347	Bottle brush	Callistemon	San Diego	California	-117.0731559	33.03083069	no_info	SanDiego	NA	NA	NA	NA	NA	NA	NA	NA	NA	NA	NA	NA	NA	NA	NA	NA	NA	NA	NA
TR161647	Eucalyptus	Eucalyptus	San Diego	California	-117.0502915	33.04273139	no_info	SanDiego	NA	NA	NA	NA	NA	NA	NA	NA	NA	NA	NA	NA	NA	NA	NA	NA	NA	NA	NA
TR161921	Queen palm	Syagrus romanzoffianum	San Diego	California	-117.0585562	33.05019525	no_info	SanDiego	NA	NA	NA	NA	NA	NA	NA	NA	NA	NA	NA	NA	NA	NA	NA	NA	NA	NA	NA
TR161927	Sweet gum	Liquidambar styraciflua	San Diego	California	-117.0578834	33.04875426	introduced	SanDiego	NA	NA	NA	NA	NA	NA	NA	NA	NA	NA	NA	NA	NA	NA	NA	NA	NA	NA	NA
TR162052	Carrot wood	Cupaniopsis anacardioides	San Diego	California	-117.0532656	33.03781174	introduced	SanDiego	NA	NA	NA	NA	NA	NA	NA	NA	NA	NA	NA	NA	NA	NA	NA	NA	NA	NA	NA
TR162157	Camphor tree	Cinnamomum camphora	San Diego	California	-117.0916387	33.00953842	introduced	SanDiego	NA	NA	NA	NA	NA	NA	NA	NA	NA	NA	NA	NA	NA	NA	NA	NA	NA	NA	NA
TR162210	London plane	Platanus acerifolia	San Diego	California	-117.0624952	33.00021173	introduced	SanDiego	NA	NA	NA	NA	NA	NA	NA	NA	NA	NA	NA	NA	NA	NA	NA	NA	NA	NA	NA
TR162223	African fern pine	Podocarpus gracilior	San Diego	California	-117.060019	33.0008452	no_info	SanDiego	NA	NA	NA	NA	NA	NA	NA	NA	NA	NA	NA	NA	NA	NA	NA	NA	NA	NA	NA
TR162570	Indian laurel fig	Ficus microcarpa	San Diego	California	-117.096874	33.00462277	introduced	SanDiego	NA	NA	NA	NA	NA	NA	NA	NA	NA	NA	NA	NA	NA	NA	NA	NA	NA	NA	NA
TR162783	Pine	Pinus	San Diego	California	-117.0663581	33.00638013	no_info	SanDiego	NA	NA	NA	NA	NA	NA	NA	NA	NA	NA	NA	NA	NA	NA	NA	NA	NA	NA	NA
TR162829	Pine	Pinus	San Diego	California	-117.0643108	33.00534826	no_info	SanDiego	NA	NA	NA	NA	NA	NA	NA	NA	NA	NA	NA	NA	NA	NA	NA	NA	NA	NA	NA
TR162962	Carrot wood	Cupaniopsis anacardioides	San Diego	California	-117.0906411	33.03677588	introduced	SanDiego	NA	NA	NA	NA	NA	NA	NA	NA	NA	NA	NA	NA	NA	NA	NA	NA	NA	NA	NA
TR163028	Camphor tree	Cinnamomum camphora	San Diego	California	-117.0933204	33.03150209	introduced	SanDiego	NA	NA	NA	NA	NA	NA	NA	NA	NA	NA	NA	NA	NA	NA	NA	NA	NA	NA	NA
TR163184	Pine	Pinus	San Diego	California	-117.0863265	33.01353555	no_info	SanDiego	NA	NA	NA	NA	NA	NA	NA	NA	NA	NA	NA	NA	NA	NA	NA	NA	NA	NA	NA
TR163325	Silver dollar gum	Eucalyptus polyanthemos	San Diego	California	-117.0840207	33.0002099	introduced	SanDiego	NA	NA	NA	NA	NA	NA	NA	NA	NA	NA	NA	NA	NA	NA	NA	NA	NA	NA	NA
TR163338	Silver dollar gum	Eucalyptus polyanthemos	San Diego	California	-117.0848389	32.99973241	introduced	SanDiego	NA	NA	NA	NA	NA	NA	NA	NA	NA	NA	NA	NA	NA	NA	NA	NA	NA	NA	NA
TR163345	Melaleuca	Melaleuca	San Diego	California	-117.0846105	33.00042251	no_info	SanDiego	NA	NA	NA	NA	NA	NA	NA	NA	NA	NA	NA	NA	NA	NA	NA	NA	NA	NA	NA
TR163404	Evergreen pear	Pyrus kawakamii	San Diego	California	-117.0834271	33.0049648	no_info	SanDiego	NA	NA	NA	NA	NA	NA	NA	NA	NA	NA	NA	NA	NA	NA	NA	NA	NA	NA	NA
TR163658	California sycamore	Platanus racemosa	San Diego	California	-117.0868435	33.042711	naturally_occurring	SanDiego	NA	NA	NA	NA	NA	NA	NA	NA	NA	NA	NA	NA	NA	NA	NA	NA	NA	NA	NA
TR163691	Purple leaf plum	Prunus cerasifera	San Diego	California	-117.0811761	33.04317229	introduced	SanDiego	NA	NA	NA	NA	NA	NA	NA	NA	NA	NA	NA	NA	NA	NA	NA	NA	NA	NA	NA
TR163704	African fern pine	Podocarpus gracilior	San Diego	California	-117.0849662	33.04370466	no_info	SanDiego	NA	NA	NA	NA	NA	NA	NA	NA	NA	NA	NA	NA	NA	NA	NA	NA	NA	NA	NA
TR163795	Moreton bay fig	Ficus macrophylla	San Diego	California	-117.0950001	33.00784947	introduced	SanDiego	NA	NA	NA	NA	NA	NA	NA	NA	NA	NA	NA	NA	NA	NA	NA	NA	NA	NA	NA
TR163903	Jacaranda	Jacaranda acutifolia	San Diego	California	-117.0944135	33.00437847	introduced	SanDiego	NA	NA	NA	NA	NA	NA	NA	NA	NA	NA	NA	NA	NA	NA	NA	NA	NA	NA	NA
TR163958	Jacaranda	Jacaranda acutifolia	San Diego	California	-117.0922287	33.00203855	introduced	SanDiego	NA	NA	NA	NA	NA	NA	NA	NA	NA	NA	NA	NA	NA	NA	NA	NA	NA	NA	NA
TR164074	Evergreen pear	Pyrus kawakamii	San Diego	California	-117.095974	33.01378981	no_info	SanDiego	NA	NA	NA	NA	NA	NA	NA	NA	NA	NA	NA	NA	NA	NA	NA	NA	NA	NA	NA
TR164272	California sycamore	Platanus racemosa	San Diego	California	-117.0896961	33.03640822	naturally_occurring	SanDiego	NA	NA	NA	NA	NA	NA	NA	NA	NA	NA	NA	NA	NA	NA	NA	NA	NA	NA	NA
TR164448	Eucalyptus	Eucalyptus	San Diego	California	-117.0358748	33.05543987	no_info	SanDiego	NA	NA	NA	NA	NA	NA	NA	NA	NA	NA	NA	NA	NA	NA	NA	NA	NA	NA	NA
TR164714	Carrot wood	Cupaniopsis anacardioides	San Diego	California	-117.0569917	33.02955175	introduced	SanDiego	NA	NA	NA	NA	NA	NA	NA	NA	NA	NA	NA	NA	NA	NA	NA	NA	NA	NA	NA
TR164793	Pine	Pinus	San Diego	California	-117.061043	33.03421349	no_info	SanDiego	NA	NA	NA	NA	NA	NA	NA	NA	NA	NA	NA	NA	NA	NA	NA	NA	NA	NA	NA
TR164895	Carrot wood	Cupaniopsis anacardioides	San Diego	California	-117.0936061	32.95386334	introduced	SanDiego	NA	NA	NA	NA	NA	NA	NA	NA	NA	NA	NA	NA	NA	NA	NA	NA	NA	NA	NA
TR165261	California sycamore	Platanus racemosa	San Diego	California	-117.0920152	32.94390104	naturally_occurring	SanDiego	NA	NA	NA	NA	NA	NA	NA	NA	NA	NA	NA	NA	NA	NA	NA	NA	NA	NA	NA
TR165416	Sweet gum	Liquidambar styraciflua	San Diego	California	-117.076242	32.93674083	introduced	SanDiego	NA	NA	NA	NA	NA	NA	NA	NA	NA	NA	NA	NA	NA	NA	NA	NA	NA	NA	NA
TR165508	Magnolia st marys	Magnolia grandiflora	San Diego	California	-117.0783423	32.93786264	introduced	SanDiego	NA	NA	NA	NA	NA	NA	NA	NA	NA	NA	NA	NA	NA	NA	NA	NA	NA	NA	NA
TR165606	Carrot wood	Cupaniopsis anacardioides	San Diego	California	-117.0804407	32.94133347	introduced	SanDiego	NA	NA	NA	NA	NA	NA	NA	NA	NA	NA	NA	NA	NA	NA	NA	NA	NA	NA	NA
TR165625	African fern pine	Podocarpus gracilior	San Diego	California	-117.0807913	32.94178604	no_info	SanDiego	NA	NA	NA	NA	NA	NA	NA	NA	NA	NA	NA	NA	NA	NA	NA	NA	NA	NA	NA
TR165649	Holly oak	Quercus ilex	San Diego	California	-117.0821103	32.94070469	introduced	SanDiego	NA	NA	NA	NA	NA	NA	NA	NA	NA	NA	NA	NA	NA	NA	NA	NA	NA	NA	NA
TR165733	Carrot wood	Cupaniopsis anacardioides	San Diego	California	-117.0511973	33.03044557	introduced	SanDiego	NA	NA	NA	NA	NA	NA	NA	NA	NA	NA	NA	NA	NA	NA	NA	NA	NA	NA	NA
TR166190	California sycamore	Platanus racemosa	San Diego	California	-117.1001835	32.95066295	naturally_occurring	SanDiego	NA	NA	NA	NA	NA	NA	NA	NA	NA	NA	NA	NA	NA	NA	NA	NA	NA	NA	NA
TR166233	California sycamore	Platanus racemosa	San Diego	California	-117.0912163	32.94627312	naturally_occurring	SanDiego	NA	NA	NA	NA	NA	NA	NA	NA	NA	NA	NA	NA	NA	NA	NA	NA	NA	NA	NA
TR166277	California sycamore	Platanus racemosa	San Diego	California	-117.0809686	32.94560143	naturally_occurring	SanDiego	NA	NA	NA	NA	NA	NA	NA	NA	NA	NA	NA	NA	NA	NA	NA	NA	NA	NA	NA
TR166313	Pine	Pinus	San Diego	California	-117.0742339	33.03605967	no_info	SanDiego	NA	NA	NA	NA	NA	NA	NA	NA	NA	NA	NA	NA	NA	NA	NA	NA	NA	NA	NA
TR166360	California pepper tree	Schinus molle	San Diego	California	-117.0739326	33.04005522	introduced	SanDiego	NA	NA	NA	NA	NA	NA	NA	NA	NA	NA	NA	NA	NA	NA	NA	NA	NA	NA	NA
TR166384	Pine	Pinus	San Diego	California	-117.0722731	33.03435588	no_info	SanDiego	NA	NA	NA	NA	NA	NA	NA	NA	NA	NA	NA	NA	NA	NA	NA	NA	NA	NA	NA
TR166486	African fern pine	Podocarpus gracilior	San Diego	California	-117.0980902	32.93152488	no_info	SanDiego	NA	NA	NA	NA	NA	NA	NA	NA	NA	NA	NA	NA	NA	NA	NA	NA	NA	NA	NA
TR166538	Crape myrtle	Lagerstroemia indica	San Diego	California	-117.0983145	32.93300961	introduced	SanDiego	NA	NA	NA	NA	NA	NA	NA	NA	NA	NA	NA	NA	NA	NA	NA	NA	NA	NA	NA
TR166638	Crape myrtle	Lagerstroemia indica	San Diego	California	-117.0980388	32.9351101	introduced	SanDiego	NA	NA	NA	NA	NA	NA	NA	NA	NA	NA	NA	NA	NA	NA	NA	NA	NA	NA	NA
TR166779	Eucalyptus	Eucalyptus	San Diego	California	-117.0963779	32.93429839	no_info	SanDiego	NA	NA	NA	NA	NA	NA	NA	NA	NA	NA	NA	NA	NA	NA	NA	NA	NA	NA	NA
TR166910	Camphor tree	Cinnamomum camphora	San Diego	California	-117.0716971	33.03317966	introduced	SanDiego	NA	NA	NA	NA	NA	NA	NA	NA	NA	NA	NA	NA	NA	NA	NA	NA	NA	NA	NA
TR166988	Carrot wood	Cupaniopsis anacardioides	San Diego	California	-117.067325	33.02900238	introduced	SanDiego	NA	NA	NA	NA	NA	NA	NA	NA	NA	NA	NA	NA	NA	NA	NA	NA	NA	NA	NA
TR167199	Eucalyptus	Eucalyptus	San Diego	California	-117.0667395	33.02978616	no_info	SanDiego	NA	NA	NA	NA	NA	NA	NA	NA	NA	NA	NA	NA	NA	NA	NA	NA	NA	NA	NA
TR167206	Pine	Pinus	San Diego	California	-117.0670132	33.0296477	no_info	SanDiego	NA	NA	NA	NA	NA	NA	NA	NA	NA	NA	NA	NA	NA	NA	NA	NA	NA	NA	NA
TR167215	Pine	Pinus	San Diego	California	-117.0683261	33.02702888	no_info	SanDiego	NA	NA	NA	NA	NA	NA	NA	NA	NA	NA	NA	NA	NA	NA	NA	NA	NA	NA	NA
TR167779	Holly oak	Quercus ilex	San Diego	California	-117.0804152	32.9452545	introduced	SanDiego	NA	NA	NA	NA	NA	NA	NA	NA	NA	NA	NA	NA	NA	NA	NA	NA	NA	NA	NA
TR167876	Bradford pear	Pyrus calleryana	San Diego	California	-117.0796018	32.94478392	introduced	SanDiego	NA	NA	NA	NA	NA	NA	NA	NA	NA	NA	NA	NA	NA	NA	NA	NA	NA	NA	NA
TR167919	California sycamore	Platanus racemosa	San Diego	California	-117.0837252	32.94324282	naturally_occurring	SanDiego	NA	NA	NA	NA	NA	NA	NA	NA	NA	NA	NA	NA	NA	NA	NA	NA	NA	NA	NA
TR167998	California sycamore	Platanus racemosa	San Diego	California	-117.0781541	32.94480138	naturally_occurring	SanDiego	NA	NA	NA	NA	NA	NA	NA	NA	NA	NA	NA	NA	NA	NA	NA	NA	NA	NA	NA
TR168079	London plane	Platanus acerifolia	San Diego	California	-117.0820043	32.94562057	introduced	SanDiego	NA	NA	NA	NA	NA	NA	NA	NA	NA	NA	NA	NA	NA	NA	NA	NA	NA	NA	NA
TR168132	London plane	Platanus acerifolia	San Diego	California	-117.0929312	32.94664186	introduced	SanDiego	NA	NA	NA	NA	NA	NA	NA	NA	NA	NA	NA	NA	NA	NA	NA	NA	NA	NA	NA
TR168160	Chinese flame	Koelreuteria bipinnata	San Diego	California	-117.1001837	32.93712923	introduced	SanDiego	NA	NA	NA	NA	NA	NA	NA	NA	NA	NA	NA	NA	NA	NA	NA	NA	NA	NA	NA
TR168182	Eucalyptus	Eucalyptus	San Diego	California	-117.0967102	32.93420696	no_info	SanDiego	NA	NA	NA	NA	NA	NA	NA	NA	NA	NA	NA	NA	NA	NA	NA	NA	NA	NA	NA
TR168369	Sweet gum	Liquidambar styraciflua	San Diego	California	-117.0949437	32.9284734	introduced	SanDiego	NA	NA	NA	NA	NA	NA	NA	NA	NA	NA	NA	NA	NA	NA	NA	NA	NA	NA	NA
TR168372	Sweet gum	Liquidambar styraciflua	San Diego	California	-117.0948121	32.9281576	introduced	SanDiego	NA	NA	NA	NA	NA	NA	NA	NA	NA	NA	NA	NA	NA	NA	NA	NA	NA	NA	NA
TR168437	Pine	Pinus	San Diego	California	-117.062683	32.90669912	no_info	SanDiego	NA	NA	NA	NA	NA	NA	NA	NA	NA	NA	NA	NA	NA	NA	NA	NA	NA	NA	NA
TR168493	Carrot wood	Cupaniopsis anacardioides	San Diego	California	-117.0710021	32.90231596	introduced	SanDiego	NA	NA	NA	NA	NA	NA	NA	NA	NA	NA	NA	NA	NA	NA	NA	NA	NA	NA	NA
TR168496	Cedar	Cedrus	San Diego	California	-117.0712139	32.90225809	no_info	SanDiego	NA	NA	NA	NA	NA	NA	NA	NA	NA	NA	NA	NA	NA	NA	NA	NA	NA	NA	NA
TR168640	Eucalyptus	Eucalyptus	San Diego	California	-117.0734186	32.91500868	no_info	SanDiego	NA	NA	NA	NA	NA	NA	NA	NA	NA	NA	NA	NA	NA	NA	NA	NA	NA	NA	NA
TR168647	Eucalyptus	Eucalyptus	San Diego	California	-117.073124	32.9151373	no_info	SanDiego	NA	NA	NA	NA	NA	NA	NA	NA	NA	NA	NA	NA	NA	NA	NA	NA	NA	NA	NA
TR168914	Birch	Betula	San Diego	California	-117.0780942	32.91309868	no_info	SanDiego	NA	NA	NA	NA	NA	NA	NA	NA	NA	NA	NA	NA	NA	NA	NA	NA	NA	NA	NA
TR168925	Eucalyptus	Eucalyptus	San Diego	California	-117.077121	32.91321853	no_info	SanDiego	NA	NA	NA	NA	NA	NA	NA	NA	NA	NA	NA	NA	NA	NA	NA	NA	NA	NA	NA
TR169001	Eucalyptus	Eucalyptus	San Diego	California	-117.0873474	32.91316512	no_info	SanDiego	NA	NA	NA	NA	NA	NA	NA	NA	NA	NA	NA	NA	NA	NA	NA	NA	NA	NA	NA
TR169209	Mexican fan palm	Washingtonia robusta	San Diego	California	-117.0885229	32.90869183	introduced	SanDiego	NA	NA	NA	NA	NA	NA	NA	NA	NA	NA	NA	NA	NA	NA	NA	NA	NA	NA	NA
TR169380	Pine	Pinus	San Diego	California	-117.0844443	32.90445341	no_info	SanDiego	NA	NA	NA	NA	NA	NA	NA	NA	NA	NA	NA	NA	NA	NA	NA	NA	NA	NA	NA
TR169586	Crape myrtle	Lagerstroemia indica	San Diego	California	-117.0865998	32.93414065	introduced	SanDiego	NA	NA	NA	NA	NA	NA	NA	NA	NA	NA	NA	NA	NA	NA	NA	NA	NA	NA	NA
TR169627	Chinese flame	Koelreuteria bipinnata	San Diego	California	-117.0791281	32.93406976	introduced	SanDiego	NA	NA	NA	NA	NA	NA	NA	NA	NA	NA	NA	NA	NA	NA	NA	NA	NA	NA	NA
TR169646	Pine	Pinus	San Diego	California	-117.0746546	32.9341182	no_info	SanDiego	NA	NA	NA	NA	NA	NA	NA	NA	NA	NA	NA	NA	NA	NA	NA	NA	NA	NA	NA
TR169779	Crape myrtle	Lagerstroemia indica	San Diego	California	-117.080195	32.93419341	introduced	SanDiego	NA	NA	NA	NA	NA	NA	NA	NA	NA	NA	NA	NA	NA	NA	NA	NA	NA	NA	NA
TR169930	Chinese flame	Koelreuteria bipinnata	San Diego	California	-117.1083188	32.93648596	introduced	SanDiego	NA	NA	NA	NA	NA	NA	NA	NA	NA	NA	NA	NA	NA	NA	NA	NA	NA	NA	NA
TR170054	Holly oak	Quercus ilex	San Diego	California	-117.1007649	32.94144397	introduced	SanDiego	NA	NA	NA	NA	NA	NA	NA	NA	NA	NA	NA	NA	NA	NA	NA	NA	NA	NA	NA
TR170108	Carrot wood	Cupaniopsis anacardioides	San Diego	California	-117.0985693	32.93879005	introduced	SanDiego	NA	NA	NA	NA	NA	NA	NA	NA	NA	NA	NA	NA	NA	NA	NA	NA	NA	NA	NA
TR170138	Chinese flame	Koelreuteria bipinnata	San Diego	California	-117.1042285	32.9376212	introduced	SanDiego	NA	NA	NA	NA	NA	NA	NA	NA	NA	NA	NA	NA	NA	NA	NA	NA	NA	NA	NA
TR170144	Chinese flame	Koelreuteria bipinnata	San Diego	California	-117.1045842	32.93759328	introduced	SanDiego	NA	NA	NA	NA	NA	NA	NA	NA	NA	NA	NA	NA	NA	NA	NA	NA	NA	NA	NA
TR170182	Crape myrtle	Lagerstroemia indica	San Diego	California	-117.104322	32.93745359	introduced	SanDiego	NA	NA	NA	NA	NA	NA	NA	NA	NA	NA	NA	NA	NA	NA	NA	NA	NA	NA	NA
TR170184	Pine	Pinus	San Diego	California	-117.1041829	32.93746224	no_info	SanDiego	NA	NA	NA	NA	NA	NA	NA	NA	NA	NA	NA	NA	NA	NA	NA	NA	NA	NA	NA
TR170335	Red ironbark	Eucalyptus	San Diego	California	-117.0831866	32.93165422	no_info	SanDiego	NA	NA	NA	NA	NA	NA	NA	NA	NA	NA	NA	NA	NA	NA	NA	NA	NA	NA	NA
TR170491	Bradford pear	Pyrus calleryana	San Diego	California	-117.0798185	32.93129139	introduced	SanDiego	NA	NA	NA	NA	NA	NA	NA	NA	NA	NA	NA	NA	NA	NA	NA	NA	NA	NA	NA
TR170662	Pine	Pinus	San Diego	California	-117.0928261	32.93582022	no_info	SanDiego	NA	NA	NA	NA	NA	NA	NA	NA	NA	NA	NA	NA	NA	NA	NA	NA	NA	NA	NA
TR170786	Eucalyptus	Eucalyptus	San Diego	California	-117.0756132	32.92697285	no_info	SanDiego	NA	NA	NA	NA	NA	NA	NA	NA	NA	NA	NA	NA	NA	NA	NA	NA	NA	NA	NA
TR170881	African fern pine	Podocarpus gracilior	San Diego	California	-117.0757534	32.92764431	no_info	SanDiego	NA	NA	NA	NA	NA	NA	NA	NA	NA	NA	NA	NA	NA	NA	NA	NA	NA	NA	NA
TR170927	California pepper tree	Schinus molle	San Diego	California	-117.0767169	32.92425312	introduced	SanDiego	NA	NA	NA	NA	NA	NA	NA	NA	NA	NA	NA	NA	NA	NA	NA	NA	NA	NA	NA
TR170975	Bradford pear	Pyrus calleryana	San Diego	California	-117.0794923	32.93138917	introduced	SanDiego	NA	NA	NA	NA	NA	NA	NA	NA	NA	NA	NA	NA	NA	NA	NA	NA	NA	NA	NA
TR171154	Queen palm	Syagrus romanzoffianum	San Diego	California	-117.0878385	32.92777855	no_info	SanDiego	NA	NA	NA	NA	NA	NA	NA	NA	NA	NA	NA	NA	NA	NA	NA	NA	NA	NA	NA
TR171221	Magnolia st marys	Magnolia grandiflora	San Diego	California	-117.0838743	32.9272849	introduced	SanDiego	NA	NA	NA	NA	NA	NA	NA	NA	NA	NA	NA	NA	NA	NA	NA	NA	NA	NA	NA
TR171410	African fern pine	Podocarpus gracilior	San Diego	California	-117.0885321	32.9243126	no_info	SanDiego	NA	NA	NA	NA	NA	NA	NA	NA	NA	NA	NA	NA	NA	NA	NA	NA	NA	NA	NA
TR171720	Jacaranda	Jacaranda acutifolia	San Diego	California	-117.1040049	32.92033177	introduced	SanDiego	NA	NA	NA	NA	NA	NA	NA	NA	NA	NA	NA	NA	NA	NA	NA	NA	NA	NA	NA
TR171789	Pine	Pinus	San Diego	California	-117.1081844	32.92073816	no_info	SanDiego	NA	NA	NA	NA	NA	NA	NA	NA	NA	NA	NA	NA	NA	NA	NA	NA	NA	NA	NA
TR171902	African fern pine	Podocarpus gracilior	San Diego	California	-117.1006161	32.92256759	no_info	SanDiego	NA	NA	NA	NA	NA	NA	NA	NA	NA	NA	NA	NA	NA	NA	NA	NA	NA	NA	NA
TR172133	Eucalyptus	Eucalyptus	San Diego	California	-117.0742105	32.91003686	no_info	SanDiego	NA	NA	NA	NA	NA	NA	NA	NA	NA	NA	NA	NA	NA	NA	NA	NA	NA	NA	NA
TR172259	Eucalyptus	Eucalyptus	San Diego	California	-117.0711436	32.91471958	no_info	SanDiego	NA	NA	NA	NA	NA	NA	NA	NA	NA	NA	NA	NA	NA	NA	NA	NA	NA	NA	NA
TR172305	Eucalyptus	Eucalyptus	San Diego	California	-117.0654176	32.91073129	no_info	SanDiego	NA	NA	NA	NA	NA	NA	NA	NA	NA	NA	NA	NA	NA	NA	NA	NA	NA	NA	NA
TR172575	Jacaranda	Jacaranda acutifolia	San Diego	California	-117.1085487	32.92057061	introduced	SanDiego	NA	NA	NA	NA	NA	NA	NA	NA	NA	NA	NA	NA	NA	NA	NA	NA	NA	NA	NA
TR172617	Jacaranda	Jacaranda acutifolia	San Diego	California	-117.1060045	32.91979817	introduced	SanDiego	NA	NA	NA	NA	NA	NA	NA	NA	NA	NA	NA	NA	NA	NA	NA	NA	NA	NA	NA
TR172835	Bottle tree	Brachychiton	San Diego	California	-117.1050274	32.92295371	no_info	SanDiego	NA	NA	NA	NA	NA	NA	NA	NA	NA	NA	NA	NA	NA	NA	NA	NA	NA	NA	NA
TR172864	Bradford pear	Pyrus calleryana	San Diego	California	-117.1053644	32.92768284	introduced	SanDiego	NA	NA	NA	NA	NA	NA	NA	NA	NA	NA	NA	NA	NA	NA	NA	NA	NA	NA	NA
TR173020	Eucalyptus	Eucalyptus	San Diego	California	-117.1089924	32.91177577	no_info	SanDiego	NA	NA	NA	NA	NA	NA	NA	NA	NA	NA	NA	NA	NA	NA	NA	NA	NA	NA	NA
TR173096	Eucalyptus	Eucalyptus	San Diego	California	-117.102283	32.91187941	no_info	SanDiego	NA	NA	NA	NA	NA	NA	NA	NA	NA	NA	NA	NA	NA	NA	NA	NA	NA	NA	NA
TR173131	Eucalyptus	Eucalyptus	San Diego	California	-117.1099214	32.91407997	no_info	SanDiego	NA	NA	NA	NA	NA	NA	NA	NA	NA	NA	NA	NA	NA	NA	NA	NA	NA	NA	NA
TR173259	Eucalyptus	Eucalyptus	San Diego	California	-117.1101955	32.9133332	no_info	SanDiego	NA	NA	NA	NA	NA	NA	NA	NA	NA	NA	NA	NA	NA	NA	NA	NA	NA	NA	NA
TR173335	Sweet gum	Liquidambar styraciflua	San Diego	California	-117.0640733	32.90439563	introduced	SanDiego	NA	NA	NA	NA	NA	NA	NA	NA	NA	NA	NA	NA	NA	NA	NA	NA	NA	NA	NA
TR173398	Sweet gum	Liquidambar styraciflua	San Diego	California	-117.0663937	32.90115354	introduced	SanDiego	NA	NA	NA	NA	NA	NA	NA	NA	NA	NA	NA	NA	NA	NA	NA	NA	NA	NA	NA
TR173411	Pine	Pinus	San Diego	California	-117.1121033	32.91390817	no_info	SanDiego	NA	NA	NA	NA	NA	NA	NA	NA	NA	NA	NA	NA	NA	NA	NA	NA	NA	NA	NA
TR173704	California fan palm	Washingtonia filifera	San Diego	California	-117.0778756	32.92073044	naturally_occurring	SanDiego	NA	NA	NA	NA	NA	NA	NA	NA	NA	NA	NA	NA	NA	NA	NA	NA	NA	NA	NA
TR173818	Purple orchid tree	Bauhinia purpurea	San Diego	California	-117.0709568	32.93137838	introduced	SanDiego	NA	NA	NA	NA	NA	NA	NA	NA	NA	NA	NA	NA	NA	NA	NA	NA	NA	NA	NA
TR173826	Brisbane box	Lophostemon confertus	San Diego	California	-117.0698409	32.93208289	introduced	SanDiego	NA	NA	NA	NA	NA	NA	NA	NA	NA	NA	NA	NA	NA	NA	NA	NA	NA	NA	NA
TR173840	Brisbane box	Lophostemon confertus	San Diego	California	-117.0704393	32.93295228	introduced	SanDiego	NA	NA	NA	NA	NA	NA	NA	NA	NA	NA	NA	NA	NA	NA	NA	NA	NA	NA	NA
TR173899	California sycamore	Platanus racemosa	San Diego	California	-117.0696831	32.93118141	naturally_occurring	SanDiego	NA	NA	NA	NA	NA	NA	NA	NA	NA	NA	NA	NA	NA	NA	NA	NA	NA	NA	NA
TR173905	California sycamore	Platanus racemosa	San Diego	California	-117.0689878	32.93102597	naturally_occurring	SanDiego	NA	NA	NA	NA	NA	NA	NA	NA	NA	NA	NA	NA	NA	NA	NA	NA	NA	NA	NA
TR174038	California fan palm	Washingtonia filifera	San Diego	California	-117.0813448	32.9213004	naturally_occurring	SanDiego	NA	NA	NA	NA	NA	NA	NA	NA	NA	NA	NA	NA	NA	NA	NA	NA	NA	NA	NA
TR174076	Pine	Pinus	San Diego	California	-117.0837389	32.92217808	no_info	SanDiego	NA	NA	NA	NA	NA	NA	NA	NA	NA	NA	NA	NA	NA	NA	NA	NA	NA	NA	NA
TR174081	Canary island date palm	Phoenix canariensis	San Diego	California	-117.0860059	32.91902762	introduced	SanDiego	NA	NA	NA	NA	NA	NA	NA	NA	NA	NA	NA	NA	NA	NA	NA	NA	NA	NA	NA
TR174147	Queen palm	Syagrus romanzoffianum	San Diego	California	-117.0924688	32.91203483	no_info	SanDiego	NA	NA	NA	NA	NA	NA	NA	NA	NA	NA	NA	NA	NA	NA	NA	NA	NA	NA	NA
TR174395	Mexican fan palm	Washingtonia robusta	San Diego	California	-117.0979537	32.90581005	introduced	SanDiego	NA	NA	NA	NA	NA	NA	NA	NA	NA	NA	NA	NA	NA	NA	NA	NA	NA	NA	NA
TR174466	Mexican fan palm	Washingtonia robusta	San Diego	California	-117.1027575	32.90708918	introduced	SanDiego	NA	NA	NA	NA	NA	NA	NA	NA	NA	NA	NA	NA	NA	NA	NA	NA	NA	NA	NA
TR174542	Eucalyptus	Eucalyptus	San Diego	California	-117.1052286	32.89838949	no_info	SanDiego	NA	NA	NA	NA	NA	NA	NA	NA	NA	NA	NA	NA	NA	NA	NA	NA	NA	NA	NA
TR174613	Pine	Pinus	San Diego	California	-117.1037519	32.90248668	no_info	SanDiego	NA	NA	NA	NA	NA	NA	NA	NA	NA	NA	NA	NA	NA	NA	NA	NA	NA	NA	NA
TR174790	Sweet gum	Liquidambar styraciflua	San Diego	California	-117.1099175	32.9016921	introduced	SanDiego	NA	NA	NA	NA	NA	NA	NA	NA	NA	NA	NA	NA	NA	NA	NA	NA	NA	NA	NA
TR174865	Eucalyptus	Eucalyptus	San Diego	California	-117.1001101	32.89880703	no_info	SanDiego	NA	NA	NA	NA	NA	NA	NA	NA	NA	NA	NA	NA	NA	NA	NA	NA	NA	NA	NA
TR175065	Jacaranda	Jacaranda acutifolia	San Diego	California	-117.0756932	32.92810544	introduced	SanDiego	NA	NA	NA	NA	NA	NA	NA	NA	NA	NA	NA	NA	NA	NA	NA	NA	NA	NA	NA
TR175087	African fern pine	Podocarpus gracilior	San Diego	California	-117.0727078	32.92719742	no_info	SanDiego	NA	NA	NA	NA	NA	NA	NA	NA	NA	NA	NA	NA	NA	NA	NA	NA	NA	NA	NA
TR175156	Brisbane box	Lophostemon confertus	San Diego	California	-117.0725491	32.93368101	introduced	SanDiego	NA	NA	NA	NA	NA	NA	NA	NA	NA	NA	NA	NA	NA	NA	NA	NA	NA	NA	NA
TR175421	Carrot wood	Cupaniopsis anacardioides	San Diego	California	-117.0612407	33.02048515	introduced	SanDiego	NA	NA	NA	NA	NA	NA	NA	NA	NA	NA	NA	NA	NA	NA	NA	NA	NA	NA	NA
TR175425	Jacaranda	Jacaranda acutifolia	San Diego	California	-117.0612206	33.02022975	introduced	SanDiego	NA	NA	NA	NA	NA	NA	NA	NA	NA	NA	NA	NA	NA	NA	NA	NA	NA	NA	NA
TR175473	Acacia	Acacia	San Diego	California	-117.0596157	32.92256282	no_info	SanDiego	NA	NA	NA	NA	NA	NA	NA	NA	NA	NA	NA	NA	NA	NA	NA	NA	NA	NA	NA
TR175515	Chinese flame	Koelreuteria bipinnata	San Diego	California	-117.056929	32.92651778	introduced	SanDiego	NA	NA	NA	NA	NA	NA	NA	NA	NA	NA	NA	NA	NA	NA	NA	NA	NA	NA	NA
TR175517	Chinese flame	Koelreuteria bipinnata	San Diego	California	-117.0568529	32.9266109	introduced	SanDiego	NA	NA	NA	NA	NA	NA	NA	NA	NA	NA	NA	NA	NA	NA	NA	NA	NA	NA	NA
TR175705	Golden rain	Koelreuteria paniculata	San Diego	California	-117.0589499	32.92399964	introduced	SanDiego	NA	NA	NA	NA	NA	NA	NA	NA	NA	NA	NA	NA	NA	NA	NA	NA	NA	NA	NA
TR175721	Golden rain	Koelreuteria paniculata	San Diego	California	-117.0572053	32.92553032	introduced	SanDiego	NA	NA	NA	NA	NA	NA	NA	NA	NA	NA	NA	NA	NA	NA	NA	NA	NA	NA	NA
TR175839	Olive fruitless	Olea	San Diego	California	-117.0664707	33.02010521	no_info	SanDiego	NA	NA	NA	NA	NA	NA	NA	NA	NA	NA	NA	NA	NA	NA	NA	NA	NA	NA	NA
TR176013	Eucalyptus	Eucalyptus	San Diego	California	-117.0881588	32.91328591	no_info	SanDiego	NA	NA	NA	NA	NA	NA	NA	NA	NA	NA	NA	NA	NA	NA	NA	NA	NA	NA	NA
TR176203	White alder	Alnus rhombifolia	San Diego	California	-117.0949391	32.90926861	naturally_occurring	SanDiego	NA	NA	NA	NA	NA	NA	NA	NA	NA	NA	NA	NA	NA	NA	NA	NA	NA	NA	NA
TR176252	Olive fruitless	Olea	San Diego	California	-117.058217	33.01421722	no_info	SanDiego	NA	NA	NA	NA	NA	NA	NA	NA	NA	NA	NA	NA	NA	NA	NA	NA	NA	NA	NA
TR176298	Citrus	Citrus	San Diego	California	-117.0616288	33.01372555	no_info	SanDiego	NA	NA	NA	NA	NA	NA	NA	NA	NA	NA	NA	NA	NA	NA	NA	NA	NA	NA	NA
TR176586	Sweet gum	Liquidambar styraciflua	San Diego	California	-117.0667423	33.00312789	introduced	SanDiego	NA	NA	NA	NA	NA	NA	NA	NA	NA	NA	NA	NA	NA	NA	NA	NA	NA	NA	NA
TR176687	Queen palm	Syagrus romanzoffianum	San Diego	California	-117.0747424	33.00894741	no_info	SanDiego	NA	NA	NA	NA	NA	NA	NA	NA	NA	NA	NA	NA	NA	NA	NA	NA	NA	NA	NA
TR176865	Eucalyptus	Eucalyptus	San Diego	California	-117.0768474	33.00861522	no_info	SanDiego	NA	NA	NA	NA	NA	NA	NA	NA	NA	NA	NA	NA	NA	NA	NA	NA	NA	NA	NA
TR176967	Pink trumpet	Handroanthus impetiginosus	San Diego	California	-117.0857835	33.01075736	introduced	SanDiego	NA	NA	NA	NA	NA	NA	NA	NA	NA	NA	NA	NA	NA	NA	NA	NA	NA	NA	NA
TR177031	Olive fruitless	Olea	San Diego	California	-117.0746958	33.02104312	no_info	SanDiego	NA	NA	NA	NA	NA	NA	NA	NA	NA	NA	NA	NA	NA	NA	NA	NA	NA	NA	NA
TR177039	Olive fruitless	Olea	San Diego	California	-117.0757066	33.01778043	no_info	SanDiego	NA	NA	NA	NA	NA	NA	NA	NA	NA	NA	NA	NA	NA	NA	NA	NA	NA	NA	NA
TR177214	Camphor tree	Cinnamomum camphora	San Diego	California	-117.0644222	33.00087901	introduced	SanDiego	NA	NA	NA	NA	NA	NA	NA	NA	NA	NA	NA	NA	NA	NA	NA	NA	NA	NA	NA
TR177233	Brisbane box	Lophostemon confertus	San Diego	California	-117.0591591	33.00154486	introduced	SanDiego	NA	NA	NA	NA	NA	NA	NA	NA	NA	NA	NA	NA	NA	NA	NA	NA	NA	NA	NA
TR177303	Victorian box	Pittosporum undulatum	San Diego	California	-117.0617614	33.00148985	introduced	SanDiego	NA	NA	NA	NA	NA	NA	NA	NA	NA	NA	NA	NA	NA	NA	NA	NA	NA	NA	NA
TR177418	African fern pine	Podocarpus gracilior	San Diego	California	-117.0628762	32.99839075	no_info	SanDiego	NA	NA	NA	NA	NA	NA	NA	NA	NA	NA	NA	NA	NA	NA	NA	NA	NA	NA	NA
TR177668	Sweet gum	Liquidambar styraciflua	San Diego	California	-117.0753978	32.94393415	introduced	SanDiego	NA	NA	NA	NA	NA	NA	NA	NA	NA	NA	NA	NA	NA	NA	NA	NA	NA	NA	NA
TR177681	Sweet gum	Liquidambar styraciflua	San Diego	California	-117.0755924	32.94420108	introduced	SanDiego	NA	NA	NA	NA	NA	NA	NA	NA	NA	NA	NA	NA	NA	NA	NA	NA	NA	NA	NA
TR178458	Carrot wood	Cupaniopsis anacardioides	San Diego	California	-117.0757959	32.93630859	introduced	SanDiego	NA	NA	NA	NA	NA	NA	NA	NA	NA	NA	NA	NA	NA	NA	NA	NA	NA	NA	NA
TR178495	Queen palm	Syagrus romanzoffianum	San Diego	California	-117.0748579	32.93731482	no_info	SanDiego	NA	NA	NA	NA	NA	NA	NA	NA	NA	NA	NA	NA	NA	NA	NA	NA	NA	NA	NA
TR178639	Eucalyptus	Eucalyptus	San Diego	California	-117.070607	32.92313122	no_info	SanDiego	NA	NA	NA	NA	NA	NA	NA	NA	NA	NA	NA	NA	NA	NA	NA	NA	NA	NA	NA
TR178660	Red ironbark	Eucalyptus	San Diego	California	-117.0699883	32.92307243	no_info	SanDiego	NA	NA	NA	NA	NA	NA	NA	NA	NA	NA	NA	NA	NA	NA	NA	NA	NA	NA	NA
TR178666	Red ironbark	Eucalyptus	San Diego	California	-117.0698755	32.92304552	no_info	SanDiego	NA	NA	NA	NA	NA	NA	NA	NA	NA	NA	NA	NA	NA	NA	NA	NA	NA	NA	NA
TR178700	Birch	Betula	San Diego	California	-117.0696796	32.92185499	no_info	SanDiego	NA	NA	NA	NA	NA	NA	NA	NA	NA	NA	NA	NA	NA	NA	NA	NA	NA	NA	NA
TR178784	Eucalyptus	Eucalyptus	San Diego	California	-117.1305828	32.71264802	no_info	SanDiego	NA	NA	NA	NA	NA	NA	NA	NA	NA	NA	NA	NA	NA	NA	NA	NA	NA	NA	NA
TR178810	Carrot wood	Cupaniopsis anacardioides	San Diego	California	-117.134343	32.71175708	introduced	SanDiego	NA	NA	NA	NA	NA	NA	NA	NA	NA	NA	NA	NA	NA	NA	NA	NA	NA	NA	NA
TR179033	Carrot wood	Cupaniopsis anacardioides	San Diego	California	-117.1370754	32.71148365	introduced	SanDiego	NA	NA	NA	NA	NA	NA	NA	NA	NA	NA	NA	NA	NA	NA	NA	NA	NA	NA	NA
TR179132	Purple orchid tree	Bauhinia purpurea	San Diego	California	-117.1418307	32.70747585	introduced	SanDiego	NA	NA	NA	NA	NA	NA	NA	NA	NA	NA	NA	NA	NA	NA	NA	NA	NA	NA	NA
TR179154	Chinese tallow tree	Triadica sebifera	San Diego	California	-117.1388136	32.70625183	introduced	SanDiego	NA	NA	NA	NA	NA	NA	NA	NA	NA	NA	NA	NA	NA	NA	NA	NA	NA	NA	NA
TR179216	Mexican fan palm	Washingtonia robusta	San Diego	California	-117.1226422	32.70713841	introduced	SanDiego	NA	NA	NA	NA	NA	NA	NA	NA	NA	NA	NA	NA	NA	NA	NA	NA	NA	NA	NA
TR179257	Chinese tallow tree	Triadica sebifera	San Diego	California	-117.1397347	32.70644736	introduced	SanDiego	NA	NA	NA	NA	NA	NA	NA	NA	NA	NA	NA	NA	NA	NA	NA	NA	NA	NA	NA
TR179458	African sumac	Rhus lancea	San Diego	California	-117.1403423	32.70557728	no_info	SanDiego	NA	NA	NA	NA	NA	NA	NA	NA	NA	NA	NA	NA	NA	NA	NA	NA	NA	NA	NA
TR179587	Jacaranda	Jacaranda acutifolia	San Diego	California	-117.1440897	32.70757536	introduced	SanDiego	NA	NA	NA	NA	NA	NA	NA	NA	NA	NA	NA	NA	NA	NA	NA	NA	NA	NA	NA
TR179737	Brisbane box	Lophostemon confertus	San Diego	California	-117.1435658	32.70617934	introduced	SanDiego	NA	NA	NA	NA	NA	NA	NA	NA	NA	NA	NA	NA	NA	NA	NA	NA	NA	NA	NA
TR179903	Carrot wood	Cupaniopsis anacardioides	San Diego	California	-117.1248377	32.71180181	introduced	SanDiego	NA	NA	NA	NA	NA	NA	NA	NA	NA	NA	NA	NA	NA	NA	NA	NA	NA	NA	NA
TR179952	Magnolia st marys	Magnolia grandiflora	San Diego	California	-117.1196667	32.71509709	introduced	SanDiego	NA	NA	NA	NA	NA	NA	NA	NA	NA	NA	NA	NA	NA	NA	NA	NA	NA	NA	NA
TR179984	Carrot wood	Cupaniopsis anacardioides	San Diego	California	-117.1244345	32.71155566	introduced	SanDiego	NA	NA	NA	NA	NA	NA	NA	NA	NA	NA	NA	NA	NA	NA	NA	NA	NA	NA	NA
TR180281	Chinese tallow tree	Triadica sebifera	San Diego	California	-117.1334341	32.70627745	introduced	SanDiego	NA	NA	NA	NA	NA	NA	NA	NA	NA	NA	NA	NA	NA	NA	NA	NA	NA	NA	NA
TR180335	Ash	Fraxinus	San Diego	California	-117.1264464	32.70632348	no_info	SanDiego	NA	NA	NA	NA	NA	NA	NA	NA	NA	NA	NA	NA	NA	NA	NA	NA	NA	NA	NA
TR180340	Ash	Fraxinus	San Diego	California	-117.1260053	32.70632606	no_info	SanDiego	NA	NA	NA	NA	NA	NA	NA	NA	NA	NA	NA	NA	NA	NA	NA	NA	NA	NA	NA
TR180740	Canary island date palm	Phoenix canariensis	San Diego	California	-117.1382284	32.7119314	introduced	SanDiego	NA	NA	NA	NA	NA	NA	NA	NA	NA	NA	NA	NA	NA	NA	NA	NA	NA	NA	NA
TR180758	Jacaranda	Jacaranda acutifolia	San Diego	California	-117.1311532	32.70211044	introduced	SanDiego	NA	NA	NA	NA	NA	NA	NA	NA	NA	NA	NA	NA	NA	NA	NA	NA	NA	NA	NA
TR180822	Jacaranda	Jacaranda acutifolia	San Diego	California	-117.1327102	32.70230339	introduced	SanDiego	NA	NA	NA	NA	NA	NA	NA	NA	NA	NA	NA	NA	NA	NA	NA	NA	NA	NA	NA
TR180913	Chinese tallow tree	Triadica sebifera	San Diego	California	-117.1307944	32.69584322	introduced	SanDiego	NA	NA	NA	NA	NA	NA	NA	NA	NA	NA	NA	NA	NA	NA	NA	NA	NA	NA	NA
TR181102	Yucca	Yucca	San Diego	California	-117.1465969	32.71002853	no_info	SanDiego	NA	NA	NA	NA	NA	NA	NA	NA	NA	NA	NA	NA	NA	NA	NA	NA	NA	NA	NA
TR181198	Mexican fan palm	Washingtonia robusta	San Diego	California	-117.1457127	32.71248424	introduced	SanDiego	NA	NA	NA	NA	NA	NA	NA	NA	NA	NA	NA	NA	NA	NA	NA	NA	NA	NA	NA
TR181311	Mexican fan palm	Washingtonia robusta	San Diego	California	-117.1154533	32.69696532	introduced	SanDiego	NA	NA	NA	NA	NA	NA	NA	NA	NA	NA	NA	NA	NA	NA	NA	NA	NA	NA	NA
TR181312	Mexican fan palm	Washingtonia robusta	San Diego	California	-117.1149888	32.69696388	introduced	SanDiego	NA	NA	NA	NA	NA	NA	NA	NA	NA	NA	NA	NA	NA	NA	NA	NA	NA	NA	NA
TR181440	Oleander	Nerium oleander	San Diego	California	-117.1350953	32.69747393	introduced	SanDiego	NA	NA	NA	NA	NA	NA	NA	NA	NA	NA	NA	NA	NA	NA	NA	NA	NA	NA	NA
TR181445	Queen palm	Syagrus romanzoffianum	San Diego	California	-117.1347621	32.69771246	no_info	SanDiego	NA	NA	NA	NA	NA	NA	NA	NA	NA	NA	NA	NA	NA	NA	NA	NA	NA	NA	NA
TR181563	Queen palm	Syagrus romanzoffianum	San Diego	California	-117.1348447	32.7002608	no_info	SanDiego	NA	NA	NA	NA	NA	NA	NA	NA	NA	NA	NA	NA	NA	NA	NA	NA	NA	NA	NA
TR181630	California pepper tree	Schinus molle	San Diego	California	-117.1033184	32.69692014	introduced	SanDiego	NA	NA	NA	NA	NA	NA	NA	NA	NA	NA	NA	NA	NA	NA	NA	NA	NA	NA	NA
TR181657	Jacaranda	Jacaranda acutifolia	San Diego	California	-117.1014213	32.70061269	introduced	SanDiego	NA	NA	NA	NA	NA	NA	NA	NA	NA	NA	NA	NA	NA	NA	NA	NA	NA	NA	NA
TR181825	Queen palm	Syagrus romanzoffianum	San Diego	California	-117.1293622	32.69722254	no_info	SanDiego	NA	NA	NA	NA	NA	NA	NA	NA	NA	NA	NA	NA	NA	NA	NA	NA	NA	NA	NA
TR182217	African sumac	Rhus lancea	San Diego	California	-117.1253128	32.70567112	no_info	SanDiego	NA	NA	NA	NA	NA	NA	NA	NA	NA	NA	NA	NA	NA	NA	NA	NA	NA	NA	NA
TR182391	Sweet gum	Liquidambar styraciflua	San Diego	California	-117.1219386	32.70421147	introduced	SanDiego	NA	NA	NA	NA	NA	NA	NA	NA	NA	NA	NA	NA	NA	NA	NA	NA	NA	NA	NA
TR182492	Queen palm	Syagrus romanzoffianum	San Diego	California	-117.1017609	32.69472548	no_info	SanDiego	NA	NA	NA	NA	NA	NA	NA	NA	NA	NA	NA	NA	NA	NA	NA	NA	NA	NA	NA
TR182629	Mexican fan palm	Washingtonia robusta	San Diego	California	-117.1074067	32.68780206	introduced	SanDiego	NA	NA	NA	NA	NA	NA	NA	NA	NA	NA	NA	NA	NA	NA	NA	NA	NA	NA	NA
TR182681	Italian cypress	Cupressus sempervirens	San Diego	California	-117.1058517	32.68734715	introduced	SanDiego	NA	NA	NA	NA	NA	NA	NA	NA	NA	NA	NA	NA	NA	NA	NA	NA	NA	NA	NA
TR182790	Camphor tree	Cinnamomum camphora	San Diego	California	-117.2017049	32.90974213	introduced	SanDiego	NA	NA	NA	NA	NA	NA	NA	NA	NA	NA	NA	NA	NA	NA	NA	NA	NA	NA	NA
TR182952	African fern pine	Podocarpus gracilior	San Diego	California	-117.1934726	32.9131842	no_info	SanDiego	NA	NA	NA	NA	NA	NA	NA	NA	NA	NA	NA	NA	NA	NA	NA	NA	NA	NA	NA
TR183084	Camphor tree	Cinnamomum camphora	San Diego	California	-117.1922062	32.91449737	introduced	SanDiego	NA	NA	NA	NA	NA	NA	NA	NA	NA	NA	NA	NA	NA	NA	NA	NA	NA	NA	NA
TR183539	Eucalyptus	Eucalyptus	San Diego	California	-117.0698959	32.91588406	no_info	SanDiego	NA	NA	NA	NA	NA	NA	NA	NA	NA	NA	NA	NA	NA	NA	NA	NA	NA	NA	NA
TR183673	Bottle tree	Brachychiton	San Diego	California	-117.0646938	32.91275261	no_info	SanDiego	NA	NA	NA	NA	NA	NA	NA	NA	NA	NA	NA	NA	NA	NA	NA	NA	NA	NA	NA
TR183747	Moreton bay fig	Ficus macrophylla	San Diego	California	-117.1166708	32.6972533	introduced	SanDiego	NA	NA	NA	NA	NA	NA	NA	NA	NA	NA	NA	NA	NA	NA	NA	NA	NA	NA	NA
TR183846	Mexican fan palm	Washingtonia robusta	San Diego	California	-117.115823	32.70324385	introduced	SanDiego	NA	NA	NA	NA	NA	NA	NA	NA	NA	NA	NA	NA	NA	NA	NA	NA	NA	NA	NA
TR183968	Crape myrtle	Lagerstroemia indica	San Diego	California	-117.1097737	32.70022859	introduced	SanDiego	NA	NA	NA	NA	NA	NA	NA	NA	NA	NA	NA	NA	NA	NA	NA	NA	NA	NA	NA
TR184110	Bottle brush	Callistemon	San Diego	California	-117.0968482	32.70006726	no_info	SanDiego	NA	NA	NA	NA	NA	NA	NA	NA	NA	NA	NA	NA	NA	NA	NA	NA	NA	NA	NA
TR184167	Eucalyptus	Eucalyptus	San Diego	California	-117.1177397	32.69401761	no_info	SanDiego	NA	NA	NA	NA	NA	NA	NA	NA	NA	NA	NA	NA	NA	NA	NA	NA	NA	NA	NA
TR184428	Jacaranda	Jacaranda acutifolia	San Diego	California	-117.1799598	32.91893544	introduced	SanDiego	NA	NA	NA	NA	NA	NA	NA	NA	NA	NA	NA	NA	NA	NA	NA	NA	NA	NA	NA
TR184474	Brisbane box	Lophostemon confertus	San Diego	California	-117.1729141	32.91057504	introduced	SanDiego	NA	NA	NA	NA	NA	NA	NA	NA	NA	NA	NA	NA	NA	NA	NA	NA	NA	NA	NA
TR184575	Chinese flame	Koelreuteria bipinnata	San Diego	California	-117.1850121	32.90816109	introduced	SanDiego	NA	NA	NA	NA	NA	NA	NA	NA	NA	NA	NA	NA	NA	NA	NA	NA	NA	NA	NA
TR184577	Chinese flame	Koelreuteria bipinnata	San Diego	California	-117.1850773	32.90800722	introduced	SanDiego	NA	NA	NA	NA	NA	NA	NA	NA	NA	NA	NA	NA	NA	NA	NA	NA	NA	NA	NA
TR184647	Chinese flame	Koelreuteria bipinnata	San Diego	California	-117.1807304	32.90756788	introduced	SanDiego	NA	NA	NA	NA	NA	NA	NA	NA	NA	NA	NA	NA	NA	NA	NA	NA	NA	NA	NA
TR184690	California sycamore	Platanus racemosa	San Diego	California	-117.1743548	32.90776543	naturally_occurring	SanDiego	NA	NA	NA	NA	NA	NA	NA	NA	NA	NA	NA	NA	NA	NA	NA	NA	NA	NA	NA
TR185014	Purple leaf plum	Prunus cerasifera	San Diego	California	-117.1579602	32.92849794	introduced	SanDiego	NA	NA	NA	NA	NA	NA	NA	NA	NA	NA	NA	NA	NA	NA	NA	NA	NA	NA	NA
TR185086	Juniper	Juniperus chinensis	San Diego	California	-117.1581389	32.92629326	introduced	SanDiego	NA	NA	NA	NA	NA	NA	NA	NA	NA	NA	NA	NA	NA	NA	NA	NA	NA	NA	NA
TR185118	Chinese flame	Koelreuteria bipinnata	San Diego	California	-117.1638902	32.9281965	introduced	SanDiego	NA	NA	NA	NA	NA	NA	NA	NA	NA	NA	NA	NA	NA	NA	NA	NA	NA	NA	NA
TR185209	Pine	Pinus	San Diego	California	-117.1500211	32.92855951	no_info	SanDiego	NA	NA	NA	NA	NA	NA	NA	NA	NA	NA	NA	NA	NA	NA	NA	NA	NA	NA	NA
TR185276	Pine	Pinus	San Diego	California	-117.150344	32.92947927	no_info	SanDiego	NA	NA	NA	NA	NA	NA	NA	NA	NA	NA	NA	NA	NA	NA	NA	NA	NA	NA	NA
TR185283	Eucalyptus	Eucalyptus	San Diego	California	-117.1498002	32.9304901	no_info	SanDiego	NA	NA	NA	NA	NA	NA	NA	NA	NA	NA	NA	NA	NA	NA	NA	NA	NA	NA	NA
TR185503	African sumac	Rhus lancea	San Diego	California	-117.1472196	32.90913339	no_info	SanDiego	NA	NA	NA	NA	NA	NA	NA	NA	NA	NA	NA	NA	NA	NA	NA	NA	NA	NA	NA
TR185545	Acacia	Acacia	San Diego	California	-117.1461082	32.90647316	no_info	SanDiego	NA	NA	NA	NA	NA	NA	NA	NA	NA	NA	NA	NA	NA	NA	NA	NA	NA	NA	NA
TR185553	Coast live oak	Quercus agrifolia	San Diego	California	-117.1455533	32.907403	naturally_occurring	SanDiego	NA	NA	NA	NA	NA	NA	NA	NA	NA	NA	NA	NA	NA	NA	NA	NA	NA	NA	NA
TR185605	Pine	Pinus	San Diego	California	-117.1399744	32.90884032	no_info	SanDiego	NA	NA	NA	NA	NA	NA	NA	NA	NA	NA	NA	NA	NA	NA	NA	NA	NA	NA	NA
TR185680	California sycamore	Platanus racemosa	San Diego	California	-117.1446701	32.90525814	naturally_occurring	SanDiego	NA	NA	NA	NA	NA	NA	NA	NA	NA	NA	NA	NA	NA	NA	NA	NA	NA	NA	NA
TR185688	California sycamore	Platanus racemosa	San Diego	California	-117.1442227	32.90526203	naturally_occurring	SanDiego	NA	NA	NA	NA	NA	NA	NA	NA	NA	NA	NA	NA	NA	NA	NA	NA	NA	NA	NA
TR186162	Juniper	Juniperus chinensis	San Diego	California	-117.1471504	32.92964906	introduced	SanDiego	NA	NA	NA	NA	NA	NA	NA	NA	NA	NA	NA	NA	NA	NA	NA	NA	NA	NA	NA
TR186163	Melaleuca	Melaleuca	San Diego	California	-117.1470716	32.92963766	no_info	SanDiego	NA	NA	NA	NA	NA	NA	NA	NA	NA	NA	NA	NA	NA	NA	NA	NA	NA	NA	NA
TR186168	Yucca	Yucca	San Diego	California	-117.1480135	32.92825542	no_info	SanDiego	NA	NA	NA	NA	NA	NA	NA	NA	NA	NA	NA	NA	NA	NA	NA	NA	NA	NA	NA
TR186266	Eucalyptus	Eucalyptus	San Diego	California	-117.1627705	32.91612611	no_info	SanDiego	NA	NA	NA	NA	NA	NA	NA	NA	NA	NA	NA	NA	NA	NA	NA	NA	NA	NA	NA
TR186410	Brisbane box	Lophostemon confertus	San Diego	California	-117.1678748	32.90829532	introduced	SanDiego	NA	NA	NA	NA	NA	NA	NA	NA	NA	NA	NA	NA	NA	NA	NA	NA	NA	NA	NA
TR186432	Brisbane box	Lophostemon confertus	San Diego	California	-117.1702707	32.90755955	introduced	SanDiego	NA	NA	NA	NA	NA	NA	NA	NA	NA	NA	NA	NA	NA	NA	NA	NA	NA	NA	NA
TR186784	Pine	Pinus	San Diego	California	-117.1401358	32.91280105	no_info	SanDiego	NA	NA	NA	NA	NA	NA	NA	NA	NA	NA	NA	NA	NA	NA	NA	NA	NA	NA	NA
TR186926	California sycamore	Platanus racemosa	San Diego	California	-117.1419336	32.91926126	naturally_occurring	SanDiego	NA	NA	NA	NA	NA	NA	NA	NA	NA	NA	NA	NA	NA	NA	NA	NA	NA	NA	NA
TR187244	Leylandii cypress	Cupressus leylandii	San Diego	California	-117.1381781	32.92954701	no_info	SanDiego	NA	NA	NA	NA	NA	NA	NA	NA	NA	NA	NA	NA	NA	NA	NA	NA	NA	NA	NA
TR187383	Myoporum	Myoporum	San Diego	California	-117.1415755	32.93020973	no_info	SanDiego	NA	NA	NA	NA	NA	NA	NA	NA	NA	NA	NA	NA	NA	NA	NA	NA	NA	NA	NA
TR187430	Eucalyptus	Eucalyptus	San Diego	California	-117.1428338	32.92722918	no_info	SanDiego	NA	NA	NA	NA	NA	NA	NA	NA	NA	NA	NA	NA	NA	NA	NA	NA	NA	NA	NA
TR187476	Evergreen pear	Pyrus kawakamii	San Diego	California	-117.1357532	32.92882562	no_info	SanDiego	NA	NA	NA	NA	NA	NA	NA	NA	NA	NA	NA	NA	NA	NA	NA	NA	NA	NA	NA
TR187588	Canary island date palm	Phoenix canariensis	San Diego	California	-117.1326969	32.9266735	introduced	SanDiego	NA	NA	NA	NA	NA	NA	NA	NA	NA	NA	NA	NA	NA	NA	NA	NA	NA	NA	NA
TR187599	California fan palm	Washingtonia filifera	San Diego	California	-117.1339961	32.92564613	naturally_occurring	SanDiego	NA	NA	NA	NA	NA	NA	NA	NA	NA	NA	NA	NA	NA	NA	NA	NA	NA	NA	NA
TR187622	Queen palm	Syagrus romanzoffianum	San Diego	California	-117.1331818	32.92353032	no_info	SanDiego	NA	NA	NA	NA	NA	NA	NA	NA	NA	NA	NA	NA	NA	NA	NA	NA	NA	NA	NA
TR187780	Pine	Pinus	San Diego	California	-117.1460115	32.91265681	no_info	SanDiego	NA	NA	NA	NA	NA	NA	NA	NA	NA	NA	NA	NA	NA	NA	NA	NA	NA	NA	NA
TR187979	Pine	Pinus	San Diego	California	-117.1250195	32.92752926	no_info	SanDiego	NA	NA	NA	NA	NA	NA	NA	NA	NA	NA	NA	NA	NA	NA	NA	NA	NA	NA	NA
TR188098	Pine	Pinus	San Diego	California	-117.1293968	32.92038089	no_info	SanDiego	NA	NA	NA	NA	NA	NA	NA	NA	NA	NA	NA	NA	NA	NA	NA	NA	NA	NA	NA
TR188139	Yucca	Yucca	San Diego	California	-117.1344574	32.91866616	no_info	SanDiego	NA	NA	NA	NA	NA	NA	NA	NA	NA	NA	NA	NA	NA	NA	NA	NA	NA	NA	NA
TR188270	Pine	Pinus	San Diego	California	-117.1531182	32.92840125	no_info	SanDiego	NA	NA	NA	NA	NA	NA	NA	NA	NA	NA	NA	NA	NA	NA	NA	NA	NA	NA	NA
TR188275	Magnolia st marys	Magnolia grandiflora	San Diego	California	-117.1556517	32.92733128	introduced	SanDiego	NA	NA	NA	NA	NA	NA	NA	NA	NA	NA	NA	NA	NA	NA	NA	NA	NA	NA	NA
TR188568	Queen palm	Syagrus romanzoffianum	San Diego	California	-117.1611084	32.91763266	no_info	SanDiego	NA	NA	NA	NA	NA	NA	NA	NA	NA	NA	NA	NA	NA	NA	NA	NA	NA	NA	NA
TR188672	Silver dollar gum	Eucalyptus polyanthemos	San Diego	California	-117.1523357	32.91397882	introduced	SanDiego	NA	NA	NA	NA	NA	NA	NA	NA	NA	NA	NA	NA	NA	NA	NA	NA	NA	NA	NA
TR188890	Queen palm	Syagrus romanzoffianum	San Diego	California	-117.1570137	32.89910201	no_info	SanDiego	NA	NA	NA	NA	NA	NA	NA	NA	NA	NA	NA	NA	NA	NA	NA	NA	NA	NA	NA
TR188922	Ash	Fraxinus	San Diego	California	-117.1535804	32.90123281	no_info	SanDiego	NA	NA	NA	NA	NA	NA	NA	NA	NA	NA	NA	NA	NA	NA	NA	NA	NA	NA	NA
TR189066	Eucalyptus	Eucalyptus	San Diego	California	-117.1357062	32.93040885	no_info	SanDiego	NA	NA	NA	NA	NA	NA	NA	NA	NA	NA	NA	NA	NA	NA	NA	NA	NA	NA	NA
TR189143	California sycamore	Platanus racemosa	San Diego	California	-117.1136156	32.93749655	naturally_occurring	SanDiego	NA	NA	NA	NA	NA	NA	NA	NA	NA	NA	NA	NA	NA	NA	NA	NA	NA	NA	NA
TR189148	California sycamore	Platanus racemosa	San Diego	California	-117.1141355	32.9379098	naturally_occurring	SanDiego	NA	NA	NA	NA	NA	NA	NA	NA	NA	NA	NA	NA	NA	NA	NA	NA	NA	NA	NA
TR189441	African fern pine	Podocarpus gracilior	San Diego	California	-117.1228069	32.93825422	no_info	SanDiego	NA	NA	NA	NA	NA	NA	NA	NA	NA	NA	NA	NA	NA	NA	NA	NA	NA	NA	NA
TR189502	California pepper tree	Schinus molle	San Diego	California	-117.1216143	32.93687983	introduced	SanDiego	NA	NA	NA	NA	NA	NA	NA	NA	NA	NA	NA	NA	NA	NA	NA	NA	NA	NA	NA
TR189550	Queen palm	Syagrus romanzoffianum	San Diego	California	-117.1206768	32.93776792	no_info	SanDiego	NA	NA	NA	NA	NA	NA	NA	NA	NA	NA	NA	NA	NA	NA	NA	NA	NA	NA	NA
TR189556	Queen palm	Syagrus romanzoffianum	San Diego	California	-117.1202411	32.93814662	no_info	SanDiego	NA	NA	NA	NA	NA	NA	NA	NA	NA	NA	NA	NA	NA	NA	NA	NA	NA	NA	NA
TR189640	Mexican fan palm	Washingtonia robusta	San Diego	California	-117.1308973	32.92505225	introduced	SanDiego	NA	NA	NA	NA	NA	NA	NA	NA	NA	NA	NA	NA	NA	NA	NA	NA	NA	NA	NA
TR189684	Italian cypress	Cupressus sempervirens	San Diego	California	-117.1306891	32.92900612	introduced	SanDiego	NA	NA	NA	NA	NA	NA	NA	NA	NA	NA	NA	NA	NA	NA	NA	NA	NA	NA	NA
TR190186	Eucalyptus	Eucalyptus	San Diego	California	-117.1238298	32.90076316	no_info	SanDiego	NA	NA	NA	NA	NA	NA	NA	NA	NA	NA	NA	NA	NA	NA	NA	NA	NA	NA	NA
TR190196	Eucalyptus	Eucalyptus	San Diego	California	-117.1237759	32.90055199	no_info	SanDiego	NA	NA	NA	NA	NA	NA	NA	NA	NA	NA	NA	NA	NA	NA	NA	NA	NA	NA	NA
TR190222	Eucalyptus	Eucalyptus	San Diego	California	-117.1233207	32.89817848	no_info	SanDiego	NA	NA	NA	NA	NA	NA	NA	NA	NA	NA	NA	NA	NA	NA	NA	NA	NA	NA	NA
TR190311	Jacaranda	Jacaranda acutifolia	San Diego	California	-117.1183357	32.89217198	introduced	SanDiego	NA	NA	NA	NA	NA	NA	NA	NA	NA	NA	NA	NA	NA	NA	NA	NA	NA	NA	NA
TR190892	California sycamore	Platanus racemosa	San Diego	California	-117.1217846	32.92976609	naturally_occurring	SanDiego	NA	NA	NA	NA	NA	NA	NA	NA	NA	NA	NA	NA	NA	NA	NA	NA	NA	NA	NA
TR190939	African fern pine	Podocarpus gracilior	San Diego	California	-117.1225104	32.92718823	no_info	SanDiego	NA	NA	NA	NA	NA	NA	NA	NA	NA	NA	NA	NA	NA	NA	NA	NA	NA	NA	NA
TR191202	Ash	Fraxinus	San Diego	California	-117.1308697	32.92572193	no_info	SanDiego	NA	NA	NA	NA	NA	NA	NA	NA	NA	NA	NA	NA	NA	NA	NA	NA	NA	NA	NA
TR191274	Brisbane box	Lophostemon confertus	San Diego	California	-117.1264117	32.92167394	introduced	SanDiego	NA	NA	NA	NA	NA	NA	NA	NA	NA	NA	NA	NA	NA	NA	NA	NA	NA	NA	NA
TR191633	New zealand christmas	Metrosideros excelsa	San Diego	California	-117.1206406	32.9144204	introduced	SanDiego	NA	NA	NA	NA	NA	NA	NA	NA	NA	NA	NA	NA	NA	NA	NA	NA	NA	NA	NA
TR191783	Olive fruitless	Olea	San Diego	California	-117.1101743	32.69003864	no_info	SanDiego	NA	NA	NA	NA	NA	NA	NA	NA	NA	NA	NA	NA	NA	NA	NA	NA	NA	NA	NA
TR191822	Chinese flame	Koelreuteria bipinnata	San Diego	California	-117.1155243	32.68986295	introduced	SanDiego	NA	NA	NA	NA	NA	NA	NA	NA	NA	NA	NA	NA	NA	NA	NA	NA	NA	NA	NA
TR191903	Carrot wood	Cupaniopsis anacardioides	San Diego	California	-117.1114286	32.68881801	introduced	SanDiego	NA	NA	NA	NA	NA	NA	NA	NA	NA	NA	NA	NA	NA	NA	NA	NA	NA	NA	NA
TR191913	Carrot wood	Cupaniopsis anacardioides	San Diego	California	-117.1084467	32.68863611	introduced	SanDiego	NA	NA	NA	NA	NA	NA	NA	NA	NA	NA	NA	NA	NA	NA	NA	NA	NA	NA	NA
TR191916	Carrot wood	Cupaniopsis anacardioides	San Diego	California	-117.1099691	32.68987907	introduced	SanDiego	NA	NA	NA	NA	NA	NA	NA	NA	NA	NA	NA	NA	NA	NA	NA	NA	NA	NA	NA
TR191949	Jacaranda	Jacaranda acutifolia	San Diego	California	-117.1134486	32.69070053	introduced	SanDiego	NA	NA	NA	NA	NA	NA	NA	NA	NA	NA	NA	NA	NA	NA	NA	NA	NA	NA	NA
TR192081	Carob	Ceratonia siliqua	San Diego	California	-117.0990284	32.69269647	introduced	SanDiego	NA	NA	NA	NA	NA	NA	NA	NA	NA	NA	NA	NA	NA	NA	NA	NA	NA	NA	NA
TR192084	Carob	Ceratonia siliqua	San Diego	California	-117.1002758	32.69270188	introduced	SanDiego	NA	NA	NA	NA	NA	NA	NA	NA	NA	NA	NA	NA	NA	NA	NA	NA	NA	NA	NA
TR192287	Sweet gum	Liquidambar styraciflua	San Diego	California	-117.1825706	32.90470027	introduced	SanDiego	NA	NA	NA	NA	NA	NA	NA	NA	NA	NA	NA	NA	NA	NA	NA	NA	NA	NA	NA
TR192391	Sweet gum	Liquidambar styraciflua	San Diego	California	-117.2027582	32.89238669	introduced	SanDiego	NA	NA	NA	NA	NA	NA	NA	NA	NA	NA	NA	NA	NA	NA	NA	NA	NA	NA	NA
TR192484	Indian laurel fig	Ficus microcarpa	San Diego	California	-117.1790456	32.90528173	introduced	SanDiego	NA	NA	NA	NA	NA	NA	NA	NA	NA	NA	NA	NA	NA	NA	NA	NA	NA	NA	NA
TR192764	Pine	Pinus	San Diego	California	-117.1911055	32.91565548	no_info	SanDiego	NA	NA	NA	NA	NA	NA	NA	NA	NA	NA	NA	NA	NA	NA	NA	NA	NA	NA	NA
TR192779	Carrot wood	Cupaniopsis anacardioides	San Diego	California	-117.1915742	32.91560396	introduced	SanDiego	NA	NA	NA	NA	NA	NA	NA	NA	NA	NA	NA	NA	NA	NA	NA	NA	NA	NA	NA
TR192939	Sweet gum	Liquidambar styraciflua	San Diego	California	-117.203896	32.90921008	introduced	SanDiego	NA	NA	NA	NA	NA	NA	NA	NA	NA	NA	NA	NA	NA	NA	NA	NA	NA	NA	NA
TR192966	Coast live oak	Quercus agrifolia	San Diego	California	-117.192633	32.91457283	naturally_occurring	SanDiego	NA	NA	NA	NA	NA	NA	NA	NA	NA	NA	NA	NA	NA	NA	NA	NA	NA	NA	NA
TR192968	Coast live oak	Quercus agrifolia	San Diego	California	-117.1924534	32.91466106	naturally_occurring	SanDiego	NA	NA	NA	NA	NA	NA	NA	NA	NA	NA	NA	NA	NA	NA	NA	NA	NA	NA	NA
TR193019	Coast live oak	Quercus agrifolia	San Diego	California	-117.1870093	32.91776978	naturally_occurring	SanDiego	NA	NA	NA	NA	NA	NA	NA	NA	NA	NA	NA	NA	NA	NA	NA	NA	NA	NA	NA
TR193388	Pine	Pinus	San Diego	California	-117.1680851	32.90810398	no_info	SanDiego	NA	NA	NA	NA	NA	NA	NA	NA	NA	NA	NA	NA	NA	NA	NA	NA	NA	NA	NA
TR193440	Sweet gum	Liquidambar styraciflua	San Diego	California	-117.1681252	32.91102328	introduced	SanDiego	NA	NA	NA	NA	NA	NA	NA	NA	NA	NA	NA	NA	NA	NA	NA	NA	NA	NA	NA
TR193448	Sweet gum	Liquidambar styraciflua	San Diego	California	-117.1670547	32.91103021	introduced	SanDiego	NA	NA	NA	NA	NA	NA	NA	NA	NA	NA	NA	NA	NA	NA	NA	NA	NA	NA	NA
TR193469	Sweet gum	Liquidambar styraciflua	San Diego	California	-117.1684072	32.91241719	introduced	SanDiego	NA	NA	NA	NA	NA	NA	NA	NA	NA	NA	NA	NA	NA	NA	NA	NA	NA	NA	NA
TR193494	Queen palm	Syagrus romanzoffianum	San Diego	California	-117.1687398	32.91000391	no_info	SanDiego	NA	NA	NA	NA	NA	NA	NA	NA	NA	NA	NA	NA	NA	NA	NA	NA	NA	NA	NA
TR193510	Brisbane box	Lophostemon confertus	San Diego	California	-117.1706791	32.91092362	introduced	SanDiego	NA	NA	NA	NA	NA	NA	NA	NA	NA	NA	NA	NA	NA	NA	NA	NA	NA	NA	NA
TR193596	Pine	Pinus	San Diego	California	-117.1706395	32.90860586	no_info	SanDiego	NA	NA	NA	NA	NA	NA	NA	NA	NA	NA	NA	NA	NA	NA	NA	NA	NA	NA	NA
TR193603	Carrot wood	Cupaniopsis anacardioides	San Diego	California	-117.1672525	32.90960427	introduced	SanDiego	NA	NA	NA	NA	NA	NA	NA	NA	NA	NA	NA	NA	NA	NA	NA	NA	NA	NA	NA
TR193634	Camphor tree	Cinnamomum camphora	San Diego	California	-117.1498238	32.90756807	introduced	SanDiego	NA	NA	NA	NA	NA	NA	NA	NA	NA	NA	NA	NA	NA	NA	NA	NA	NA	NA	NA
TR194002	Eugenia	Syzygium australe	San Diego	California	-117.1332303	32.90269917	introduced	SanDiego	NA	NA	NA	NA	NA	NA	NA	NA	NA	NA	NA	NA	NA	NA	NA	NA	NA	NA	NA
TR194130	Carrot wood	Cupaniopsis anacardioides	San Diego	California	-117.1290658	32.90920821	introduced	SanDiego	NA	NA	NA	NA	NA	NA	NA	NA	NA	NA	NA	NA	NA	NA	NA	NA	NA	NA	NA
TR194385	Pine	Pinus	San Diego	California	-117.1275692	32.91711021	no_info	SanDiego	NA	NA	NA	NA	NA	NA	NA	NA	NA	NA	NA	NA	NA	NA	NA	NA	NA	NA	NA
TR194418	Italian cypress	Cupressus sempervirens	San Diego	California	-117.1334727	32.91422133	introduced	SanDiego	NA	NA	NA	NA	NA	NA	NA	NA	NA	NA	NA	NA	NA	NA	NA	NA	NA	NA	NA
TR194587	Queen palm	Syagrus romanzoffianum	San Diego	California	-117.0639698	32.92719338	no_info	SanDiego	NA	NA	NA	NA	NA	NA	NA	NA	NA	NA	NA	NA	NA	NA	NA	NA	NA	NA	NA
TR194746	Brazilian pepper tree	Schinus terebinthifolia	San Diego	California	-117.1988113	32.90203925	introduced	SanDiego	NA	NA	NA	NA	NA	NA	NA	NA	NA	NA	NA	NA	NA	NA	NA	NA	NA	NA	NA
TR194803	Brazilian pepper tree	Schinus terebinthifolia	San Diego	California	-117.208565	32.9006204	introduced	SanDiego	NA	NA	NA	NA	NA	NA	NA	NA	NA	NA	NA	NA	NA	NA	NA	NA	NA	NA	NA
TR194840	Brazilian pepper tree	Schinus terebinthifolia	San Diego	California	-117.2156456	32.90091144	introduced	SanDiego	NA	NA	NA	NA	NA	NA	NA	NA	NA	NA	NA	NA	NA	NA	NA	NA	NA	NA	NA
TR194872	Brazilian pepper tree	Schinus terebinthifolia	San Diego	California	-117.214387	32.90143413	introduced	SanDiego	NA	NA	NA	NA	NA	NA	NA	NA	NA	NA	NA	NA	NA	NA	NA	NA	NA	NA	NA
TR195334	Eucalyptus	Eucalyptus	San Diego	California	-117.1079762	32.7843281	no_info	SanDiego	NA	NA	NA	NA	NA	NA	NA	NA	NA	NA	NA	NA	NA	NA	NA	NA	NA	NA	NA
TR195348	Carrot wood	Cupaniopsis anacardioides	San Diego	California	-117.1101966	32.78578866	introduced	SanDiego	NA	NA	NA	NA	NA	NA	NA	NA	NA	NA	NA	NA	NA	NA	NA	NA	NA	NA	NA
TR195439	Poplar	Populus	San Diego	California	-117.1267015	32.78516084	no_info	SanDiego	NA	NA	NA	NA	NA	NA	NA	NA	NA	NA	NA	NA	NA	NA	NA	NA	NA	NA	NA
TR195546	Peppermint willow	Agonis flexuosa	San Diego	California	-117.1845421	32.75913983	introduced	SanDiego	NA	NA	NA	NA	NA	NA	NA	NA	NA	NA	NA	NA	NA	NA	NA	NA	NA	NA	NA
TR195603	Weeping chinese banyan	Ficus	San Diego	California	-117.1709143	32.75961873	no_info	SanDiego	NA	NA	NA	NA	NA	NA	NA	NA	NA	NA	NA	NA	NA	NA	NA	NA	NA	NA	NA
TR195608	Weeping chinese banyan	Ficus	San Diego	California	-117.170581	32.75979176	no_info	SanDiego	NA	NA	NA	NA	NA	NA	NA	NA	NA	NA	NA	NA	NA	NA	NA	NA	NA	NA	NA
TR195666	Pine	Pinus	San Diego	California	-117.1129136	32.71149034	no_info	SanDiego	NA	NA	NA	NA	NA	NA	NA	NA	NA	NA	NA	NA	NA	NA	NA	NA	NA	NA	NA
TR195903	Carrot wood	Cupaniopsis anacardioides	San Diego	California	-117.1066344	32.71188296	introduced	SanDiego	NA	NA	NA	NA	NA	NA	NA	NA	NA	NA	NA	NA	NA	NA	NA	NA	NA	NA	NA
TR196311	Italian cypress	Cupressus sempervirens	San Diego	California	-117.098141	32.71224503	introduced	SanDiego	NA	NA	NA	NA	NA	NA	NA	NA	NA	NA	NA	NA	NA	NA	NA	NA	NA	NA	NA
TR196429	California fan palm	Washingtonia filifera	San Diego	California	-117.1313489	32.7361943	naturally_occurring	SanDiego	NA	NA	NA	NA	NA	NA	NA	NA	NA	NA	NA	NA	NA	NA	NA	NA	NA	NA	NA
TR196520	Queen palm	Syagrus romanzoffianum	San Diego	California	-117.1325853	32.73779526	no_info	SanDiego	NA	NA	NA	NA	NA	NA	NA	NA	NA	NA	NA	NA	NA	NA	NA	NA	NA	NA	NA
TR196551	Queen palm	Syagrus romanzoffianum	San Diego	California	-117.1324221	32.73707604	no_info	SanDiego	NA	NA	NA	NA	NA	NA	NA	NA	NA	NA	NA	NA	NA	NA	NA	NA	NA	NA	NA
TR196566	Mexican fan palm	Washingtonia robusta	San Diego	California	-117.1324225	32.74043197	introduced	SanDiego	NA	NA	NA	NA	NA	NA	NA	NA	NA	NA	NA	NA	NA	NA	NA	NA	NA	NA	NA
TR196572	Queen palm	Syagrus romanzoffianum	San Diego	California	-117.1315216	32.74056135	no_info	SanDiego	NA	NA	NA	NA	NA	NA	NA	NA	NA	NA	NA	NA	NA	NA	NA	NA	NA	NA	NA
TR196612	Queen palm	Syagrus romanzoffianum	San Diego	California	-117.1302807	32.73642977	no_info	SanDiego	NA	NA	NA	NA	NA	NA	NA	NA	NA	NA	NA	NA	NA	NA	NA	NA	NA	NA	NA
TR196625	Queen palm	Syagrus romanzoffianum	San Diego	California	-117.1304831	32.73840765	no_info	SanDiego	NA	NA	NA	NA	NA	NA	NA	NA	NA	NA	NA	NA	NA	NA	NA	NA	NA	NA	NA
TR196638	Canary island date palm	Phoenix canariensis	San Diego	California	-117.1302909	32.73901459	introduced	SanDiego	NA	NA	NA	NA	NA	NA	NA	NA	NA	NA	NA	NA	NA	NA	NA	NA	NA	NA	NA
TR196652	Queen palm	Syagrus romanzoffianum	San Diego	California	-117.1307657	32.73932254	no_info	SanDiego	NA	NA	NA	NA	NA	NA	NA	NA	NA	NA	NA	NA	NA	NA	NA	NA	NA	NA	NA
TR196680	Crape myrtle	Lagerstroemia indica	San Diego	California	-117.1299928	32.73918934	introduced	SanDiego	NA	NA	NA	NA	NA	NA	NA	NA	NA	NA	NA	NA	NA	NA	NA	NA	NA	NA	NA
TR196842	Carrot wood	Cupaniopsis anacardioides	San Diego	California	-117.2268461	32.74907768	introduced	SanDiego	NA	NA	NA	NA	NA	NA	NA	NA	NA	NA	NA	NA	NA	NA	NA	NA	NA	NA	NA
TR196861	Mexican fan palm	Washingtonia robusta	San Diego	California	-117.2262645	32.75205567	introduced	SanDiego	NA	NA	NA	NA	NA	NA	NA	NA	NA	NA	NA	NA	NA	NA	NA	NA	NA	NA	NA
TR196890	Date palm	Phoenix dactylifera	San Diego	California	-117.2249741	32.75023372	introduced	SanDiego	NA	NA	NA	NA	NA	NA	NA	NA	NA	NA	NA	NA	NA	NA	NA	NA	NA	NA	NA
TR197110	Yucca	Yucca	San Diego	California	-117.2252274	32.74580936	no_info	SanDiego	NA	NA	NA	NA	NA	NA	NA	NA	NA	NA	NA	NA	NA	NA	NA	NA	NA	NA	NA
TR197223	Queen palm	Syagrus romanzoffianum	San Diego	California	-117.2203325	32.73632261	no_info	SanDiego	NA	NA	NA	NA	NA	NA	NA	NA	NA	NA	NA	NA	NA	NA	NA	NA	NA	NA	NA
TR197237	Pine	Pinus	San Diego	California	-117.2205362	32.73672701	no_info	SanDiego	NA	NA	NA	NA	NA	NA	NA	NA	NA	NA	NA	NA	NA	NA	NA	NA	NA	NA	NA
TR197296	Pine	Pinus	San Diego	California	-117.1302895	32.77389987	no_info	SanDiego	NA	NA	NA	NA	NA	NA	NA	NA	NA	NA	NA	NA	NA	NA	NA	NA	NA	NA	NA
TR197297	Pine	Pinus	San Diego	California	-117.13018	32.77390944	no_info	SanDiego	NA	NA	NA	NA	NA	NA	NA	NA	NA	NA	NA	NA	NA	NA	NA	NA	NA	NA	NA
TR197453	Eucalyptus	Eucalyptus	San Diego	California	-117.1819397	32.76596528	no_info	SanDiego	NA	NA	NA	NA	NA	NA	NA	NA	NA	NA	NA	NA	NA	NA	NA	NA	NA	NA	NA
TR197484	Eucalyptus	Eucalyptus	San Diego	California	-117.1790213	32.76612537	no_info	SanDiego	NA	NA	NA	NA	NA	NA	NA	NA	NA	NA	NA	NA	NA	NA	NA	NA	NA	NA	NA
TR197516	Eucalyptus	Eucalyptus	San Diego	California	-117.1768879	32.76677221	no_info	SanDiego	NA	NA	NA	NA	NA	NA	NA	NA	NA	NA	NA	NA	NA	NA	NA	NA	NA	NA	NA
TR197528	Eucalyptus	Eucalyptus	San Diego	California	-117.1759374	32.7670672	no_info	SanDiego	NA	NA	NA	NA	NA	NA	NA	NA	NA	NA	NA	NA	NA	NA	NA	NA	NA	NA	NA
TR197532	Eucalyptus	Eucalyptus	San Diego	California	-117.1755871	32.76717592	no_info	SanDiego	NA	NA	NA	NA	NA	NA	NA	NA	NA	NA	NA	NA	NA	NA	NA	NA	NA	NA	NA
TR197655	Carrot wood	Cupaniopsis anacardioides	San Diego	California	-117.1071737	32.71689286	introduced	SanDiego	NA	NA	NA	NA	NA	NA	NA	NA	NA	NA	NA	NA	NA	NA	NA	NA	NA	NA	NA
TR197686	Brazilian pepper tree	Schinus terebinthifolia	San Diego	California	-117.1109881	32.71695288	introduced	SanDiego	NA	NA	NA	NA	NA	NA	NA	NA	NA	NA	NA	NA	NA	NA	NA	NA	NA	NA	NA
TR197783	Carrot wood	Cupaniopsis anacardioides	San Diego	California	-117.1098755	32.71160122	introduced	SanDiego	NA	NA	NA	NA	NA	NA	NA	NA	NA	NA	NA	NA	NA	NA	NA	NA	NA	NA	NA
TR197926	Magnolia st marys	Magnolia grandiflora	San Diego	California	-117.1145454	32.71429977	introduced	SanDiego	NA	NA	NA	NA	NA	NA	NA	NA	NA	NA	NA	NA	NA	NA	NA	NA	NA	NA	NA
TR198056	Silk oak	Grevillea robusta	San Diego	California	-117.0906645	32.71495932	introduced	SanDiego	NA	NA	NA	NA	NA	NA	NA	NA	NA	NA	NA	NA	NA	NA	NA	NA	NA	NA	NA
TR198225	Myoporum	Myoporum	San Diego	California	-117.2108244	32.74627412	no_info	SanDiego	NA	NA	NA	NA	NA	NA	NA	NA	NA	NA	NA	NA	NA	NA	NA	NA	NA	NA	NA
TR198393	Acacia	Acacia	San Diego	California	-117.2221666	32.74338766	no_info	SanDiego	NA	NA	NA	NA	NA	NA	NA	NA	NA	NA	NA	NA	NA	NA	NA	NA	NA	NA	NA
TR198408	King palm	Archontophoenix cunninghamiana	San Diego	California	-117.2178742	32.74102154	introduced	SanDiego	NA	NA	NA	NA	NA	NA	NA	NA	NA	NA	NA	NA	NA	NA	NA	NA	NA	NA	NA
TR198601	Sweet gum	Liquidambar styraciflua	San Diego	California	-117.2266252	32.73648078	introduced	SanDiego	NA	NA	NA	NA	NA	NA	NA	NA	NA	NA	NA	NA	NA	NA	NA	NA	NA	NA	NA
TR198607	Jacaranda	Jacaranda acutifolia	San Diego	California	-117.2279585	32.73692889	introduced	SanDiego	NA	NA	NA	NA	NA	NA	NA	NA	NA	NA	NA	NA	NA	NA	NA	NA	NA	NA	NA
TR198977	Brazilian pepper tree	Schinus terebinthifolia	San Diego	California	-117.2352401	32.74043154	introduced	SanDiego	NA	NA	NA	NA	NA	NA	NA	NA	NA	NA	NA	NA	NA	NA	NA	NA	NA	NA	NA
TR199063	Yucca	Yucca	San Diego	California	-117.2310136	32.73862175	no_info	SanDiego	NA	NA	NA	NA	NA	NA	NA	NA	NA	NA	NA	NA	NA	NA	NA	NA	NA	NA	NA
TR199214	Ash	Fraxinus	San Diego	California	-117.2294499	32.73366374	no_info	SanDiego	NA	NA	NA	NA	NA	NA	NA	NA	NA	NA	NA	NA	NA	NA	NA	NA	NA	NA	NA
TR199245	Jacaranda	Jacaranda acutifolia	San Diego	California	-117.231872	32.731686	introduced	SanDiego	NA	NA	NA	NA	NA	NA	NA	NA	NA	NA	NA	NA	NA	NA	NA	NA	NA	NA	NA
TR199384	Eucalyptus	Eucalyptus	San Diego	California	-117.2286426	32.73371173	no_info	SanDiego	NA	NA	NA	NA	NA	NA	NA	NA	NA	NA	NA	NA	NA	NA	NA	NA	NA	NA	NA
TR199454	New zealand christmas	Metrosideros excelsa	San Diego	California	-117.2322717	32.7278422	introduced	SanDiego	NA	NA	NA	NA	NA	NA	NA	NA	NA	NA	NA	NA	NA	NA	NA	NA	NA	NA	NA
TR199637	Carrot wood	Cupaniopsis anacardioides	San Diego	California	-117.1032625	32.71136715	introduced	SanDiego	NA	NA	NA	NA	NA	NA	NA	NA	NA	NA	NA	NA	NA	NA	NA	NA	NA	NA	NA
TR200000	Melaleuca	Melaleuca	San Diego	California	-117.0848616	32.71125013	no_info	SanDiego	NA	NA	NA	NA	NA	NA	NA	NA	NA	NA	NA	NA	NA	NA	NA	NA	NA	NA	NA
TR200064	Coral tree	Erythrina	San Diego	California	-117.2243048	32.75607505	no_info	SanDiego	NA	NA	NA	NA	NA	NA	NA	NA	NA	NA	NA	NA	NA	NA	NA	NA	NA	NA	NA
TR200818	Carrot wood	Cupaniopsis anacardioides	San Diego	California	-117.1194385	32.89833085	introduced	SanDiego	NA	NA	NA	NA	NA	NA	NA	NA	NA	NA	NA	NA	NA	NA	NA	NA	NA	NA	NA
TR201027	Eucalyptus	Eucalyptus	San Diego	California	-117.17262	32.89011048	no_info	SanDiego	NA	NA	NA	NA	NA	NA	NA	NA	NA	NA	NA	NA	NA	NA	NA	NA	NA	NA	NA
TR201138	Eucalyptus	Eucalyptus	San Diego	California	-117.1597476	32.8889799	no_info	SanDiego	NA	NA	NA	NA	NA	NA	NA	NA	NA	NA	NA	NA	NA	NA	NA	NA	NA	NA	NA
TR201625	Carrot wood	Cupaniopsis anacardioides	San Diego	California	-117.1746928	32.88820746	introduced	SanDiego	NA	NA	NA	NA	NA	NA	NA	NA	NA	NA	NA	NA	NA	NA	NA	NA	NA	NA	NA
TR201697	Carrot wood	Cupaniopsis anacardioides	San Diego	California	-117.1752631	32.88818305	introduced	SanDiego	NA	NA	NA	NA	NA	NA	NA	NA	NA	NA	NA	NA	NA	NA	NA	NA	NA	NA	NA
TR201882	Melaleuca	Melaleuca	San Diego	California	-117.2000116	32.88999704	no_info	SanDiego	NA	NA	NA	NA	NA	NA	NA	NA	NA	NA	NA	NA	NA	NA	NA	NA	NA	NA	NA
TR202221	Eucalyptus	Eucalyptus	San Diego	California	-117.1388594	32.77810923	no_info	SanDiego	NA	NA	NA	NA	NA	NA	NA	NA	NA	NA	NA	NA	NA	NA	NA	NA	NA	NA	NA
TR202487	Chinese elm	Ulmus parvifolia	San Diego	California	-117.2329968	32.7383631	introduced	SanDiego	NA	NA	NA	NA	NA	NA	NA	NA	NA	NA	NA	NA	NA	NA	NA	NA	NA	NA	NA
TR202870	Victorian box	Pittosporum undulatum	San Diego	California	-117.2306846	32.71996292	introduced	SanDiego	NA	NA	NA	NA	NA	NA	NA	NA	NA	NA	NA	NA	NA	NA	NA	NA	NA	NA	NA
TR203078	Coast live oak	Quercus agrifolia	San Diego	California	-117.2367585	32.73330411	naturally_occurring	SanDiego	NA	NA	NA	NA	NA	NA	NA	NA	NA	NA	NA	NA	NA	NA	NA	NA	NA	NA	NA
TR203220	Queen palm	Syagrus romanzoffianum	San Diego	California	-117.2406206	32.73539436	no_info	SanDiego	NA	NA	NA	NA	NA	NA	NA	NA	NA	NA	NA	NA	NA	NA	NA	NA	NA	NA	NA
TR203466	Mexican fan palm	Washingtonia robusta	San Diego	California	-117.2540191	32.72351443	introduced	SanDiego	NA	NA	NA	NA	NA	NA	NA	NA	NA	NA	NA	NA	NA	NA	NA	NA	NA	NA	NA
TR203670	Brazilian pepper tree	Schinus terebinthifolia	San Diego	California	-117.238762	32.71751167	introduced	SanDiego	NA	NA	NA	NA	NA	NA	NA	NA	NA	NA	NA	NA	NA	NA	NA	NA	NA	NA	NA
TR203681	Date palm	Phoenix dactylifera	San Diego	California	-117.2383287	32.71840487	introduced	SanDiego	NA	NA	NA	NA	NA	NA	NA	NA	NA	NA	NA	NA	NA	NA	NA	NA	NA	NA	NA
TR203684	Olive fruitless	Olea	San Diego	California	-117.2388564	32.71753225	no_info	SanDiego	NA	NA	NA	NA	NA	NA	NA	NA	NA	NA	NA	NA	NA	NA	NA	NA	NA	NA	NA
TR203750	Sweet gum	Liquidambar styraciflua	San Diego	California	-117.2414219	32.71845907	introduced	SanDiego	NA	NA	NA	NA	NA	NA	NA	NA	NA	NA	NA	NA	NA	NA	NA	NA	NA	NA	NA
TR203836	Poplar	Populus	San Diego	California	-117.245777	32.72065912	no_info	SanDiego	NA	NA	NA	NA	NA	NA	NA	NA	NA	NA	NA	NA	NA	NA	NA	NA	NA	NA	NA
TR203913	Queen palm	Syagrus romanzoffianum	San Diego	California	-117.2356792	32.72175988	no_info	SanDiego	NA	NA	NA	NA	NA	NA	NA	NA	NA	NA	NA	NA	NA	NA	NA	NA	NA	NA	NA
TR203976	Juniper	Juniperus chinensis	San Diego	California	-117.2383939	32.72491982	introduced	SanDiego	NA	NA	NA	NA	NA	NA	NA	NA	NA	NA	NA	NA	NA	NA	NA	NA	NA	NA	NA
TR204168	Queen palm	Syagrus romanzoffianum	San Diego	California	-117.2403302	32.73052913	no_info	SanDiego	NA	NA	NA	NA	NA	NA	NA	NA	NA	NA	NA	NA	NA	NA	NA	NA	NA	NA	NA
TR204299	Queen palm	Syagrus romanzoffianum	San Diego	California	-117.2368632	32.73102521	no_info	SanDiego	NA	NA	NA	NA	NA	NA	NA	NA	NA	NA	NA	NA	NA	NA	NA	NA	NA	NA	NA
TR204469	Gold medallion tree	Cassia leptophylla	San Diego	California	-117.2369846	32.73857633	introduced	SanDiego	NA	NA	NA	NA	NA	NA	NA	NA	NA	NA	NA	NA	NA	NA	NA	NA	NA	NA	NA
TR204593	Queen palm	Syagrus romanzoffianum	San Diego	California	-117.2430156	32.74202968	no_info	SanDiego	NA	NA	NA	NA	NA	NA	NA	NA	NA	NA	NA	NA	NA	NA	NA	NA	NA	NA	NA
TR204691	Queen palm	Syagrus romanzoffianum	San Diego	California	-117.241048	32.74340438	no_info	SanDiego	NA	NA	NA	NA	NA	NA	NA	NA	NA	NA	NA	NA	NA	NA	NA	NA	NA	NA	NA
TR204740	King palm	Archontophoenix cunninghamiana	San Diego	California	-117.2560483	32.72495478	introduced	SanDiego	NA	NA	NA	NA	NA	NA	NA	NA	NA	NA	NA	NA	NA	NA	NA	NA	NA	NA	NA
TR204909	Silk oak	Grevillea robusta	San Diego	California	-117.2452419	32.71221963	introduced	SanDiego	NA	NA	NA	NA	NA	NA	NA	NA	NA	NA	NA	NA	NA	NA	NA	NA	NA	NA	NA
TR204969	California pepper tree	Schinus molle	San Diego	California	-117.2459815	32.71107136	introduced	SanDiego	NA	NA	NA	NA	NA	NA	NA	NA	NA	NA	NA	NA	NA	NA	NA	NA	NA	NA	NA
TR205064	Pine	Pinus	San Diego	California	-117.2447728	32.71413244	no_info	SanDiego	NA	NA	NA	NA	NA	NA	NA	NA	NA	NA	NA	NA	NA	NA	NA	NA	NA	NA	NA
TR205081	Canary island date palm	Phoenix canariensis	San Diego	California	-117.2470164	32.71442184	introduced	SanDiego	NA	NA	NA	NA	NA	NA	NA	NA	NA	NA	NA	NA	NA	NA	NA	NA	NA	NA	NA
TR205116	California pepper tree	Schinus molle	San Diego	California	-117.2466014	32.7154636	introduced	SanDiego	NA	NA	NA	NA	NA	NA	NA	NA	NA	NA	NA	NA	NA	NA	NA	NA	NA	NA	NA
TR205356	Evergreen pear	Pyrus kawakamii	San Diego	California	-117.2375717	32.71307351	no_info	SanDiego	NA	NA	NA	NA	NA	NA	NA	NA	NA	NA	NA	NA	NA	NA	NA	NA	NA	NA	NA
TR205374	Queen palm	Syagrus romanzoffianum	San Diego	California	-117.2178066	32.80688627	no_info	SanDiego	NA	NA	NA	NA	NA	NA	NA	NA	NA	NA	NA	NA	NA	NA	NA	NA	NA	NA	NA
TR205406	Brisbane box	Lophostemon confertus	San Diego	California	-117.2206809	32.80800908	introduced	SanDiego	NA	NA	NA	NA	NA	NA	NA	NA	NA	NA	NA	NA	NA	NA	NA	NA	NA	NA	NA
TR205723	Purple leaf plum	Prunus cerasifera	San Diego	California	-117.2541716	32.7272235	introduced	SanDiego	NA	NA	NA	NA	NA	NA	NA	NA	NA	NA	NA	NA	NA	NA	NA	NA	NA	NA	NA
TR206124	Mexican fan palm	Washingtonia robusta	San Diego	California	-117.2504574	32.72178089	introduced	SanDiego	NA	NA	NA	NA	NA	NA	NA	NA	NA	NA	NA	NA	NA	NA	NA	NA	NA	NA	NA
TR206221	King palm	Archontophoenix cunninghamiana	San Diego	California	-117.2489298	32.72321536	introduced	SanDiego	NA	NA	NA	NA	NA	NA	NA	NA	NA	NA	NA	NA	NA	NA	NA	NA	NA	NA	NA
TR206236	Birch	Betula	San Diego	California	-117.2484763	32.72268858	no_info	SanDiego	NA	NA	NA	NA	NA	NA	NA	NA	NA	NA	NA	NA	NA	NA	NA	NA	NA	NA	NA
TR206396	California pepper tree	Schinus molle	San Diego	California	-117.2410744	32.70922932	introduced	SanDiego	NA	NA	NA	NA	NA	NA	NA	NA	NA	NA	NA	NA	NA	NA	NA	NA	NA	NA	NA
TR206449	California pepper tree	Schinus molle	San Diego	California	-117.2397166	32.71261731	introduced	SanDiego	NA	NA	NA	NA	NA	NA	NA	NA	NA	NA	NA	NA	NA	NA	NA	NA	NA	NA	NA
TR206574	California pepper tree	Schinus molle	San Diego	California	-117.2394047	32.71553019	introduced	SanDiego	NA	NA	NA	NA	NA	NA	NA	NA	NA	NA	NA	NA	NA	NA	NA	NA	NA	NA	NA
TR206648	Melaleuca	Melaleuca	San Diego	California	-117.236509	32.71400653	no_info	SanDiego	NA	NA	NA	NA	NA	NA	NA	NA	NA	NA	NA	NA	NA	NA	NA	NA	NA	NA	NA
TR206923	Jacaranda	Jacaranda acutifolia	San Diego	California	-117.2420717	32.72726187	introduced	SanDiego	NA	NA	NA	NA	NA	NA	NA	NA	NA	NA	NA	NA	NA	NA	NA	NA	NA	NA	NA
TR206988	King palm	Archontophoenix cunninghamiana	San Diego	California	-117.2458302	32.72586254	introduced	SanDiego	NA	NA	NA	NA	NA	NA	NA	NA	NA	NA	NA	NA	NA	NA	NA	NA	NA	NA	NA
TR207100	King palm	Archontophoenix cunninghamiana	San Diego	California	-117.2469821	32.7262885	introduced	SanDiego	NA	NA	NA	NA	NA	NA	NA	NA	NA	NA	NA	NA	NA	NA	NA	NA	NA	NA	NA
TR207206	Purple leaf plum	Prunus cerasifera	San Diego	California	-117.2421828	32.73284583	introduced	SanDiego	NA	NA	NA	NA	NA	NA	NA	NA	NA	NA	NA	NA	NA	NA	NA	NA	NA	NA	NA
TR207610	African fern pine	Podocarpus gracilior	San Diego	California	-117.2457085	32.73441649	no_info	SanDiego	NA	NA	NA	NA	NA	NA	NA	NA	NA	NA	NA	NA	NA	NA	NA	NA	NA	NA	NA
TR207843	London plane	Platanus acerifolia	San Diego	California	-117.1646081	32.96958681	introduced	SanDiego	NA	NA	NA	NA	NA	NA	NA	NA	NA	NA	NA	NA	NA	NA	NA	NA	NA	NA	NA
TR207939	African fern pine	Podocarpus gracilior	San Diego	California	-117.162204	32.96841473	no_info	SanDiego	NA	NA	NA	NA	NA	NA	NA	NA	NA	NA	NA	NA	NA	NA	NA	NA	NA	NA	NA
TR208030	African fern pine	Podocarpus gracilior	San Diego	California	-117.1650369	32.96987178	no_info	SanDiego	NA	NA	NA	NA	NA	NA	NA	NA	NA	NA	NA	NA	NA	NA	NA	NA	NA	NA	NA
TR208105	African fern pine	Podocarpus gracilior	San Diego	California	-117.1597334	32.96931178	no_info	SanDiego	NA	NA	NA	NA	NA	NA	NA	NA	NA	NA	NA	NA	NA	NA	NA	NA	NA	NA	NA
TR208151	London plane	Platanus acerifolia	San Diego	California	-117.1423383	32.97677875	introduced	SanDiego	NA	NA	NA	NA	NA	NA	NA	NA	NA	NA	NA	NA	NA	NA	NA	NA	NA	NA	NA
TR208319	Jacaranda	Jacaranda acutifolia	San Diego	California	-117.1672688	32.95936347	introduced	SanDiego	NA	NA	NA	NA	NA	NA	NA	NA	NA	NA	NA	NA	NA	NA	NA	NA	NA	NA	NA
TR208468	Magnolia st. mary's	Magnolia grandiflora	San Diego	California	-117.1602451	32.95953022	introduced	SanDiego	NA	NA	NA	NA	NA	NA	NA	NA	NA	NA	NA	NA	NA	NA	NA	NA	NA	NA	NA
TR208560	Brisbane box	Lophostemon confertus	San Diego	California	-117.1494708	32.95946712	introduced	SanDiego	NA	NA	NA	NA	NA	NA	NA	NA	NA	NA	NA	NA	NA	NA	NA	NA	NA	NA	NA
TR208566	Brisbane box	Lophostemon confertus	San Diego	California	-117.1486419	32.95985089	introduced	SanDiego	NA	NA	NA	NA	NA	NA	NA	NA	NA	NA	NA	NA	NA	NA	NA	NA	NA	NA	NA
TR208583	Tipu tree	TipuanaÃƒâ€šÃ‚Â tipu	San Diego	California	-117.1500213	32.95992111	no_info	SanDiego	NA	NA	NA	NA	NA	NA	NA	NA	NA	NA	NA	NA	NA	NA	NA	NA	NA	NA	NA
TR208586	Brisbane box	Lophostemon confertus	San Diego	California	-117.1502915	32.95897197	introduced	SanDiego	NA	NA	NA	NA	NA	NA	NA	NA	NA	NA	NA	NA	NA	NA	NA	NA	NA	NA	NA
TR208809	Pine	Pinus	San Diego	California	-117.1452618	32.97494666	no_info	SanDiego	NA	NA	NA	NA	NA	NA	NA	NA	NA	NA	NA	NA	NA	NA	NA	NA	NA	NA	NA
TR208883	Tipu tree	TipuanaÃƒâ€šÃ‚Â tipu	San Diego	California	-117.1455234	32.96364228	no_info	SanDiego	NA	NA	NA	NA	NA	NA	NA	NA	NA	NA	NA	NA	NA	NA	NA	NA	NA	NA	NA
TR208931	London plane	Platanus acerifolia	San Diego	California	-117.1670914	32.96884815	introduced	SanDiego	NA	NA	NA	NA	NA	NA	NA	NA	NA	NA	NA	NA	NA	NA	NA	NA	NA	NA	NA
TR209021	Pine	Pinus	San Diego	California	-117.1638189	32.96624788	no_info	SanDiego	NA	NA	NA	NA	NA	NA	NA	NA	NA	NA	NA	NA	NA	NA	NA	NA	NA	NA	NA
TR209325	African fern pine	Podocarpus gracilior	San Diego	California	-117.1431621	32.972455	no_info	SanDiego	NA	NA	NA	NA	NA	NA	NA	NA	NA	NA	NA	NA	NA	NA	NA	NA	NA	NA	NA
TR209372	London plane	Platanus acerifolia	San Diego	California	-117.1541186	32.95700927	introduced	SanDiego	NA	NA	NA	NA	NA	NA	NA	NA	NA	NA	NA	NA	NA	NA	NA	NA	NA	NA	NA
TR209401	Magnolia st. mary's	Magnolia grandiflora	San Diego	California	-117.1566735	32.9598736	introduced	SanDiego	NA	NA	NA	NA	NA	NA	NA	NA	NA	NA	NA	NA	NA	NA	NA	NA	NA	NA	NA
TR209425	Magnolia st. mary's	Magnolia grandiflora	San Diego	California	-117.1584586	32.96013642	introduced	SanDiego	NA	NA	NA	NA	NA	NA	NA	NA	NA	NA	NA	NA	NA	NA	NA	NA	NA	NA	NA
TR209455	African fern pine	Podocarpus gracilior	San Diego	California	-117.1645728	32.95979144	no_info	SanDiego	NA	NA	NA	NA	NA	NA	NA	NA	NA	NA	NA	NA	NA	NA	NA	NA	NA	NA	NA
TR209509	Chinese flame	Koelreuteria bipinnata	San Diego	California	-117.1666379	32.95832225	introduced	SanDiego	NA	NA	NA	NA	NA	NA	NA	NA	NA	NA	NA	NA	NA	NA	NA	NA	NA	NA	NA
TR210175	Coast live oak	Quercus agrifolia	San Diego	California	-117.1471703	32.97726507	naturally_occurring	SanDiego	NA	NA	NA	NA	NA	NA	NA	NA	NA	NA	NA	NA	NA	NA	NA	NA	NA	NA	NA
TR210240	Eucalyptus	Eucalyptus	San Diego	California	-117.2355647	32.98097555	no_info	SanDiego	NA	NA	NA	NA	NA	NA	NA	NA	NA	NA	NA	NA	NA	NA	NA	NA	NA	NA	NA
TR210591	London plane	Platanus acerifolia	San Diego	California	-117.167033	32.96118896	introduced	SanDiego	NA	NA	NA	NA	NA	NA	NA	NA	NA	NA	NA	NA	NA	NA	NA	NA	NA	NA	NA
TR210594	London plane	Platanus acerifolia	San Diego	California	-117.1669801	32.96099956	introduced	SanDiego	NA	NA	NA	NA	NA	NA	NA	NA	NA	NA	NA	NA	NA	NA	NA	NA	NA	NA	NA
TR210635	Brisbane box	Lophostemon confertus	San Diego	California	-117.1997349	32.95679759	introduced	SanDiego	NA	NA	NA	NA	NA	NA	NA	NA	NA	NA	NA	NA	NA	NA	NA	NA	NA	NA	NA
TR210754	Crape myrtle	Lagerstroemia indica	San Diego	California	-117.1455055	32.79323313	introduced	SanDiego	NA	NA	NA	NA	NA	NA	NA	NA	NA	NA	NA	NA	NA	NA	NA	NA	NA	NA	NA
TR210766	Magnolia st marys	Magnolia grandiflora	San Diego	California	-117.1449736	32.79884023	introduced	SanDiego	NA	NA	NA	NA	NA	NA	NA	NA	NA	NA	NA	NA	NA	NA	NA	NA	NA	NA	NA
TR210812	Crape myrtle	Lagerstroemia indica	San Diego	California	-117.0799931	32.74486803	introduced	SanDiego	NA	NA	NA	NA	NA	NA	NA	NA	NA	NA	NA	NA	NA	NA	NA	NA	NA	NA	NA
TR210885	Gold medallion tree	Cassia leptophylla	San Diego	California	-117.1044412	32.74156253	introduced	SanDiego	NA	NA	NA	NA	NA	NA	NA	NA	NA	NA	NA	NA	NA	NA	NA	NA	NA	NA	NA
TR211019	Jacaranda	Jacaranda acutifolia	San Diego	California	-117.1081537	32.73995536	introduced	SanDiego	NA	NA	NA	NA	NA	NA	NA	NA	NA	NA	NA	NA	NA	NA	NA	NA	NA	NA	NA
TR211322	Torrey pine	Pinus torreyana	San Diego	California	-117.0758079	32.93433887	naturally_occurring	SanDiego	NA	NA	NA	NA	NA	NA	NA	NA	NA	NA	NA	NA	NA	NA	NA	NA	NA	NA	NA
TR211454	Purple leaf plum	Prunus cerasifera	San Diego	California	-117.1226321	32.7109833	introduced	SanDiego	NA	NA	NA	NA	NA	NA	NA	NA	NA	NA	NA	NA	NA	NA	NA	NA	NA	NA	NA
TR211566	Gold medallion tree	Cassia leptophylla	San Diego	California	-117.2388768	32.74857437	introduced	SanDiego	NA	NA	NA	NA	NA	NA	NA	NA	NA	NA	NA	NA	NA	NA	NA	NA	NA	NA	NA
TR211860	Hong kong orchid	Bauhinia blakeana	San Diego	California	-117.1344289	32.7068112	introduced	SanDiego	NA	NA	NA	NA	NA	NA	NA	NA	NA	NA	NA	NA	NA	NA	NA	NA	NA	NA	NA
TR211874	Hong kong orchid	Bauhinia blakeana	San Diego	California	-117.1351827	32.71512716	introduced	SanDiego	NA	NA	NA	NA	NA	NA	NA	NA	NA	NA	NA	NA	NA	NA	NA	NA	NA	NA	NA
TR211937	Crape myrtle	Lagerstroemia indica	San Diego	California	-117.1067945	32.68397477	introduced	SanDiego	NA	NA	NA	NA	NA	NA	NA	NA	NA	NA	NA	NA	NA	NA	NA	NA	NA	NA	NA
TR212026	Crape myrtle	Lagerstroemia indica	San Diego	California	-117.0566065	32.81468312	introduced	SanDiego	NA	NA	NA	NA	NA	NA	NA	NA	NA	NA	NA	NA	NA	NA	NA	NA	NA	NA	NA
TR212163	Chinese pistache	Pistacia chinensis	San Diego	California	-117.0771199	32.71434418	introduced	SanDiego	NA	NA	NA	NA	NA	NA	NA	NA	NA	NA	NA	NA	NA	NA	NA	NA	NA	NA	NA
TR212224	Crape myrtle	Lagerstroemia indica	San Diego	California	-117.0726789	32.71353056	introduced	SanDiego	NA	NA	NA	NA	NA	NA	NA	NA	NA	NA	NA	NA	NA	NA	NA	NA	NA	NA	NA
TR000191	Chinese flame	Koelreuteria bipinnata	San Diego	California	-117.1681746	32.71216511	introduced	SanDiego	NA	NA	NA	NA	NA	NA	NA	NA	NA	NA	NA	NA	NA	NA	NA	NA	NA	NA	NA
TR000318	Sweet gum	Liquidambar styraciflua	San Diego	California	-117.1636626	32.71190586	introduced	SanDiego	NA	NA	NA	NA	NA	NA	NA	NA	NA	NA	NA	NA	NA	NA	NA	NA	NA	NA	NA
TR000563	African fern pine	Podocarpus gracilior	San Diego	California	-117.1663809	32.71609929	no_info	SanDiego	NA	NA	NA	NA	NA	NA	NA	NA	NA	NA	NA	NA	NA	NA	NA	NA	NA	NA	NA
TR000656	Palm	Washingtonia robusta	San Diego	California	-117.1642221	32.71571791	introduced	SanDiego	NA	NA	NA	NA	NA	NA	NA	NA	NA	NA	NA	NA	NA	NA	NA	NA	NA	NA	NA
TR001042	Eucalyptus	Eucalyptus	San Diego	California	-117.1518347	32.71689595	no_info	SanDiego	NA	NA	NA	NA	NA	NA	NA	NA	NA	NA	NA	NA	NA	NA	NA	NA	NA	NA	NA
TR001379	Carrot wood	Cupaniopsis anacardioides	San Diego	California	-117.1594119	32.7192489	introduced	SanDiego	NA	NA	NA	NA	NA	NA	NA	NA	NA	NA	NA	NA	NA	NA	NA	NA	NA	NA	NA
TR001476	Indian laurel fig	Ficus microcarpa	San Diego	California	-117.2292378	32.72117244	introduced	SanDiego	NA	NA	NA	NA	NA	NA	NA	NA	NA	NA	NA	NA	NA	NA	NA	NA	NA	NA	NA
TR001550	Gold medallion tree	Cassia leptophylla	San Diego	California	-117.2330013	32.722062	introduced	SanDiego	NA	NA	NA	NA	NA	NA	NA	NA	NA	NA	NA	NA	NA	NA	NA	NA	NA	NA	NA
TR001684	Jacaranda	Jacaranda acutifolia	San Diego	California	-117.2325872	32.72038727	introduced	SanDiego	NA	NA	NA	NA	NA	NA	NA	NA	NA	NA	NA	NA	NA	NA	NA	NA	NA	NA	NA
TR002253	Guadalupe palm	Brahea edulis	San Diego	California	-117.2519398	32.72778135	introduced	SanDiego	NA	NA	NA	NA	NA	NA	NA	NA	NA	NA	NA	NA	NA	NA	NA	NA	NA	NA	NA
TR002379	Mexican fan palm	Washingtonia robusta	San Diego	California	-117.2488766	32.73062636	introduced	SanDiego	NA	NA	NA	NA	NA	NA	NA	NA	NA	NA	NA	NA	NA	NA	NA	NA	NA	NA	NA
TR002470	Sweet gum	Liquidambar styraciflua	San Diego	California	-117.2491057	32.71594176	introduced	SanDiego	NA	NA	NA	NA	NA	NA	NA	NA	NA	NA	NA	NA	NA	NA	NA	NA	NA	NA	NA
TR002992	Eucalyptus	Eucalyptus	San Diego	California	-117.1280956	32.83142706	no_info	SanDiego	NA	NA	NA	NA	NA	NA	NA	NA	NA	NA	NA	NA	NA	NA	NA	NA	NA	NA	NA
TR003016	California sycamore	Platanus racemosa	San Diego	California	-117.1244108	32.83495334	naturally_occurring	SanDiego	NA	NA	NA	NA	NA	NA	NA	NA	NA	NA	NA	NA	NA	NA	NA	NA	NA	NA	NA
TR003074	Bottle tree	Brachychiton	San Diego	California	-117.1214031	32.82606652	no_info	SanDiego	NA	NA	NA	NA	NA	NA	NA	NA	NA	NA	NA	NA	NA	NA	NA	NA	NA	NA	NA
TR003855	Mexican fan palm	Washingtonia robusta	San Diego	California	-117.1554402	32.83585881	introduced	SanDiego	NA	NA	NA	NA	NA	NA	NA	NA	NA	NA	NA	NA	NA	NA	NA	NA	NA	NA	NA
TR003864	African fern pine	Podocarpus gracilior	San Diego	California	-117.1548533	32.83586925	no_info	SanDiego	NA	NA	NA	NA	NA	NA	NA	NA	NA	NA	NA	NA	NA	NA	NA	NA	NA	NA	NA
TR004143	Magnolia st marys	Magnolia grandiflora	San Diego	California	-117.1222415	32.80803357	introduced	SanDiego	NA	NA	NA	NA	NA	NA	NA	NA	NA	NA	NA	NA	NA	NA	NA	NA	NA	NA	NA
TR004192	Carrot wood	Cupaniopsis anacardioides	San Diego	California	-117.1538276	32.83077162	introduced	SanDiego	NA	NA	NA	NA	NA	NA	NA	NA	NA	NA	NA	NA	NA	NA	NA	NA	NA	NA	NA
TR004456	Purple robe	Robinia pseudoacacia	San Diego	California	-117.1401663	32.8116153	introduced	SanDiego	NA	NA	NA	NA	NA	NA	NA	NA	NA	NA	NA	NA	NA	NA	NA	NA	NA	NA	NA
TR004605	Fig	Ficus	San Diego	California	-117.1170544	32.80296031	no_info	SanDiego	NA	NA	NA	NA	NA	NA	NA	NA	NA	NA	NA	NA	NA	NA	NA	NA	NA	NA	NA
TR004779	Eucalyptus	Eucalyptus	San Diego	California	-117.1132799	32.79766652	no_info	SanDiego	NA	NA	NA	NA	NA	NA	NA	NA	NA	NA	NA	NA	NA	NA	NA	NA	NA	NA	NA
TR004956	Eucalyptus	Eucalyptus	San Diego	California	-117.1251855	32.81826827	no_info	SanDiego	NA	NA	NA	NA	NA	NA	NA	NA	NA	NA	NA	NA	NA	NA	NA	NA	NA	NA	NA
TR005485	Pine	Pinus	San Diego	California	-117.2563966	32.9474469	no_info	SanDiego	NA	NA	NA	NA	NA	NA	NA	NA	NA	NA	NA	NA	NA	NA	NA	NA	NA	NA	NA
TR005582	Pine	Pinus	San Diego	California	-117.2559248	32.94704354	no_info	SanDiego	NA	NA	NA	NA	NA	NA	NA	NA	NA	NA	NA	NA	NA	NA	NA	NA	NA	NA	NA
TR005659	Ficus	Ficus	San Diego	California	-117.247925	32.95710691	no_info	SanDiego	NA	NA	NA	NA	NA	NA	NA	NA	NA	NA	NA	NA	NA	NA	NA	NA	NA	NA	NA
TR006553	Magnolia st marys	Magnolia grandiflora	San Diego	California	-117.242561	32.9354165	introduced	SanDiego	NA	NA	NA	NA	NA	NA	NA	NA	NA	NA	NA	NA	NA	NA	NA	NA	NA	NA	NA
TR006614	Magnolia st marys	Magnolia grandiflora	San Diego	California	-117.2445602	32.94454325	introduced	SanDiego	NA	NA	NA	NA	NA	NA	NA	NA	NA	NA	NA	NA	NA	NA	NA	NA	NA	NA	NA
TR006622	Ash	Fraxinus	San Diego	California	-117.2446596	32.94557767	no_info	SanDiego	NA	NA	NA	NA	NA	NA	NA	NA	NA	NA	NA	NA	NA	NA	NA	NA	NA	NA	NA
TR006866	Evergreen pear	Pyrus kawakamii	San Diego	California	-117.0783347	32.75380986	no_info	SanDiego	NA	NA	NA	NA	NA	NA	NA	NA	NA	NA	NA	NA	NA	NA	NA	NA	NA	NA	NA
TR007210	Carrot wood	Cupaniopsis anacardioides	San Diego	California	-117.0757171	32.76750034	introduced	SanDiego	NA	NA	NA	NA	NA	NA	NA	NA	NA	NA	NA	NA	NA	NA	NA	NA	NA	NA	NA
TR007803	Queen palm	Syagrus romanzoffianum	San Diego	California	-117.0739359	32.77058235	no_info	SanDiego	NA	NA	NA	NA	NA	NA	NA	NA	NA	NA	NA	NA	NA	NA	NA	NA	NA	NA	NA
TR007865	Chinese flame	Koelreuteria bipinnata	San Diego	California	-117.0730215	32.76561035	introduced	SanDiego	NA	NA	NA	NA	NA	NA	NA	NA	NA	NA	NA	NA	NA	NA	NA	NA	NA	NA	NA
TR007912	Sweet gum	Liquidambar styraciflua	San Diego	California	-117.0714781	32.76625638	introduced	SanDiego	NA	NA	NA	NA	NA	NA	NA	NA	NA	NA	NA	NA	NA	NA	NA	NA	NA	NA	NA
TR008228	Jacaranda	Jacaranda acutifolia	San Diego	California	-117.0804529	32.76216359	introduced	SanDiego	NA	NA	NA	NA	NA	NA	NA	NA	NA	NA	NA	NA	NA	NA	NA	NA	NA	NA	NA
TR008492	Brazilian pepper tree	Schinus terebinthifolia	San Diego	California	-117.0600381	32.76946666	introduced	SanDiego	NA	NA	NA	NA	NA	NA	NA	NA	NA	NA	NA	NA	NA	NA	NA	NA	NA	NA	NA
TR008571	Eucalyptus	Eucalyptus	San Diego	California	-117.056214	32.76984707	no_info	SanDiego	NA	NA	NA	NA	NA	NA	NA	NA	NA	NA	NA	NA	NA	NA	NA	NA	NA	NA	NA
TR008722	Ficus	Ficus	San Diego	California	-117.0835307	32.76386254	no_info	SanDiego	NA	NA	NA	NA	NA	NA	NA	NA	NA	NA	NA	NA	NA	NA	NA	NA	NA	NA	NA
TR008984	Magnolia st marys	Magnolia grandiflora	San Diego	California	-117.0693926	32.76254932	introduced	SanDiego	NA	NA	NA	NA	NA	NA	NA	NA	NA	NA	NA	NA	NA	NA	NA	NA	NA	NA	NA
TR009791	Carrot wood	Cupaniopsis anacardioides	San Diego	California	-117.0823065	32.77273386	introduced	SanDiego	NA	NA	NA	NA	NA	NA	NA	NA	NA	NA	NA	NA	NA	NA	NA	NA	NA	NA	NA
TR009905	Brazilian pepper tree	Schinus terebinthifolia	San Diego	California	-117.0891778	32.77769975	introduced	SanDiego	NA	NA	NA	NA	NA	NA	NA	NA	NA	NA	NA	NA	NA	NA	NA	NA	NA	NA	NA
TR010379	London plane	Platanus acerifolia	San Diego	California	-117.0709934	32.97886525	introduced	SanDiego	NA	NA	NA	NA	NA	NA	NA	NA	NA	NA	NA	NA	NA	NA	NA	NA	NA	NA	NA
TR010523	Moreton bay fig	Ficus macrophylla	San Diego	California	-117.0802715	32.97135213	introduced	SanDiego	NA	NA	NA	NA	NA	NA	NA	NA	NA	NA	NA	NA	NA	NA	NA	NA	NA	NA	NA
TR010810	Sweet gum	Liquidambar styraciflua	San Diego	California	-117.0821681	32.96908268	introduced	SanDiego	NA	NA	NA	NA	NA	NA	NA	NA	NA	NA	NA	NA	NA	NA	NA	NA	NA	NA	NA
TR010820	Brisbane box	Lophostemon confertus	San Diego	California	-117.082637	32.96868402	introduced	SanDiego	NA	NA	NA	NA	NA	NA	NA	NA	NA	NA	NA	NA	NA	NA	NA	NA	NA	NA	NA
TR011176	Magnolia st marys	Magnolia grandiflora	San Diego	California	-117.0695455	32.97340186	introduced	SanDiego	NA	NA	NA	NA	NA	NA	NA	NA	NA	NA	NA	NA	NA	NA	NA	NA	NA	NA	NA
TR011562	Carrot wood	Cupaniopsis anacardioides	San Diego	California	-117.076052	32.97302433	introduced	SanDiego	NA	NA	NA	NA	NA	NA	NA	NA	NA	NA	NA	NA	NA	NA	NA	NA	NA	NA	NA
TR011840	African fern pine	Podocarpus gracilior	San Diego	California	-117.079997	32.9658603	no_info	SanDiego	NA	NA	NA	NA	NA	NA	NA	NA	NA	NA	NA	NA	NA	NA	NA	NA	NA	NA	NA
TR011987	Jacaranda	Jacaranda acutifolia	San Diego	California	-117.0804361	32.96836209	introduced	SanDiego	NA	NA	NA	NA	NA	NA	NA	NA	NA	NA	NA	NA	NA	NA	NA	NA	NA	NA	NA
TR012182	Brisbane box	Lophostemon confertus	San Diego	California	-117.0832419	32.96776521	introduced	SanDiego	NA	NA	NA	NA	NA	NA	NA	NA	NA	NA	NA	NA	NA	NA	NA	NA	NA	NA	NA
TR012430	Palm	Washingtonia robusta	San Diego	California	-117.0679431	32.97563705	introduced	SanDiego	NA	NA	NA	NA	NA	NA	NA	NA	NA	NA	NA	NA	NA	NA	NA	NA	NA	NA	NA
TR012906	Purple orchid tree	Bauhinia purpurea	San Diego	California	-117.2103239	32.80254217	introduced	SanDiego	NA	NA	NA	NA	NA	NA	NA	NA	NA	NA	NA	NA	NA	NA	NA	NA	NA	NA	NA
TR013087	Queen palm	Syagrus romanzoffianum	San Diego	California	-117.20723	32.80593922	no_info	SanDiego	NA	NA	NA	NA	NA	NA	NA	NA	NA	NA	NA	NA	NA	NA	NA	NA	NA	NA	NA
TR013160	Eucalyptus	Eucalyptus	San Diego	California	-117.1914982	32.79415548	no_info	SanDiego	NA	NA	NA	NA	NA	NA	NA	NA	NA	NA	NA	NA	NA	NA	NA	NA	NA	NA	NA
TR013246	Sweet gum	Liquidambar styraciflua	San Diego	California	-117.1963148	32.80805659	introduced	SanDiego	NA	NA	NA	NA	NA	NA	NA	NA	NA	NA	NA	NA	NA	NA	NA	NA	NA	NA	NA
TR013330	Brisbane box	Lophostemon confertus	San Diego	California	-117.2047491	32.79692527	introduced	SanDiego	NA	NA	NA	NA	NA	NA	NA	NA	NA	NA	NA	NA	NA	NA	NA	NA	NA	NA	NA
TR013459	Brisbane box	Lophostemon confertus	San Diego	California	-117.1989997	32.8034097	introduced	SanDiego	NA	NA	NA	NA	NA	NA	NA	NA	NA	NA	NA	NA	NA	NA	NA	NA	NA	NA	NA
TR013598	Siberian elm	Ulmus pumila	San Diego	California	-117.2011265	32.81092758	introduced	SanDiego	NA	NA	NA	NA	NA	NA	NA	NA	NA	NA	NA	NA	NA	NA	NA	NA	NA	NA	NA
TR013787	Eucalyptus	Eucalyptus	San Diego	California	-117.1980225	32.79333739	no_info	SanDiego	NA	NA	NA	NA	NA	NA	NA	NA	NA	NA	NA	NA	NA	NA	NA	NA	NA	NA	NA
TR013957	Mexican fan palm	Washingtonia robusta	San Diego	California	-117.1861608	32.78099058	introduced	SanDiego	NA	NA	NA	NA	NA	NA	NA	NA	NA	NA	NA	NA	NA	NA	NA	NA	NA	NA	NA
TR014427	Sweet gum	Liquidambar styraciflua	San Diego	California	-117.1976039	32.7775505	introduced	SanDiego	NA	NA	NA	NA	NA	NA	NA	NA	NA	NA	NA	NA	NA	NA	NA	NA	NA	NA	NA
TR015084	Australian tea tree	Leptospermum laevigatum	San Diego	California	-117.2128897	32.81213293	introduced	SanDiego	NA	NA	NA	NA	NA	NA	NA	NA	NA	NA	NA	NA	NA	NA	NA	NA	NA	NA	NA
TR015394	Carrot wood	Cupaniopsis anacardioides	San Diego	California	-117.2134538	32.81744438	introduced	SanDiego	NA	NA	NA	NA	NA	NA	NA	NA	NA	NA	NA	NA	NA	NA	NA	NA	NA	NA	NA
TR015685	Sweet gum	Liquidambar styraciflua	San Diego	California	-117.2108756	32.81316159	introduced	SanDiego	NA	NA	NA	NA	NA	NA	NA	NA	NA	NA	NA	NA	NA	NA	NA	NA	NA	NA	NA
TR015949	Pine	Pinus	San Diego	California	-117.2257317	32.83112322	no_info	SanDiego	NA	NA	NA	NA	NA	NA	NA	NA	NA	NA	NA	NA	NA	NA	NA	NA	NA	NA	NA
TR016197	Palm	Washingtonia robusta	San Diego	California	-117.222258	32.82664377	introduced	SanDiego	NA	NA	NA	NA	NA	NA	NA	NA	NA	NA	NA	NA	NA	NA	NA	NA	NA	NA	NA
TR016303	Jacaranda	Jacaranda acutifolia	San Diego	California	-117.1615253	32.81327477	introduced	SanDiego	NA	NA	NA	NA	NA	NA	NA	NA	NA	NA	NA	NA	NA	NA	NA	NA	NA	NA	NA
TR016593	Jacaranda	Jacaranda acutifolia	San Diego	California	-117.2013919	32.81369508	introduced	SanDiego	NA	NA	NA	NA	NA	NA	NA	NA	NA	NA	NA	NA	NA	NA	NA	NA	NA	NA	NA
TR016697	Lilly pilly tree	Acmena smithii	San Diego	California	-117.2028584	32.81416424	no_info	SanDiego	NA	NA	NA	NA	NA	NA	NA	NA	NA	NA	NA	NA	NA	NA	NA	NA	NA	NA	NA
TR016808	Evergreen pear	Pyrus kawakamii	San Diego	California	-117.1997144	32.81434413	no_info	SanDiego	NA	NA	NA	NA	NA	NA	NA	NA	NA	NA	NA	NA	NA	NA	NA	NA	NA	NA	NA
TR016877	Brisbane box	Lophostemon confertus	San Diego	California	-117.2046344	32.8206852	introduced	SanDiego	NA	NA	NA	NA	NA	NA	NA	NA	NA	NA	NA	NA	NA	NA	NA	NA	NA	NA	NA
TR017335	Jacaranda	Jacaranda acutifolia	San Diego	California	-117.2211895	32.83539738	introduced	SanDiego	NA	NA	NA	NA	NA	NA	NA	NA	NA	NA	NA	NA	NA	NA	NA	NA	NA	NA	NA
TR017833	Ash	Fraxinus	San Diego	California	-117.2014273	32.82790136	no_info	SanDiego	NA	NA	NA	NA	NA	NA	NA	NA	NA	NA	NA	NA	NA	NA	NA	NA	NA	NA	NA
TR018005	Melaleuca	Melaleuca	San Diego	California	-117.1974384	32.82791875	no_info	SanDiego	NA	NA	NA	NA	NA	NA	NA	NA	NA	NA	NA	NA	NA	NA	NA	NA	NA	NA	NA
TR018259	Carob	Ceratonia siliqua	San Diego	California	-117.1616374	32.80651001	introduced	SanDiego	NA	NA	NA	NA	NA	NA	NA	NA	NA	NA	NA	NA	NA	NA	NA	NA	NA	NA	NA
TR018458	Brisbane box	Lophostemon confertus	San Diego	California	-117.1811273	32.83237139	introduced	SanDiego	NA	NA	NA	NA	NA	NA	NA	NA	NA	NA	NA	NA	NA	NA	NA	NA	NA	NA	NA
TR018654	Brisbane box	Lophostemon confertus	San Diego	California	-117.1777091	32.83739492	introduced	SanDiego	NA	NA	NA	NA	NA	NA	NA	NA	NA	NA	NA	NA	NA	NA	NA	NA	NA	NA	NA
TR019042	Italian cypress	Cupressus sempervirens	San Diego	California	-117.1680574	32.82806517	introduced	SanDiego	NA	NA	NA	NA	NA	NA	NA	NA	NA	NA	NA	NA	NA	NA	NA	NA	NA	NA	NA
TR019288	Siberian elm	Ulmus pumila	San Diego	California	-117.1913114	32.83541776	introduced	SanDiego	NA	NA	NA	NA	NA	NA	NA	NA	NA	NA	NA	NA	NA	NA	NA	NA	NA	NA	NA
TR019753	Camphor tree	Cinnamomum camphora	San Diego	California	-117.1753139	32.8072014	introduced	SanDiego	NA	NA	NA	NA	NA	NA	NA	NA	NA	NA	NA	NA	NA	NA	NA	NA	NA	NA	NA
TR019844	Mexican fan palm	Washingtonia robusta	San Diego	California	-117.1708537	32.80787711	introduced	SanDiego	NA	NA	NA	NA	NA	NA	NA	NA	NA	NA	NA	NA	NA	NA	NA	NA	NA	NA	NA
TR019880	Mexican fan palm	Washingtonia robusta	San Diego	California	-117.1952967	32.84233226	introduced	SanDiego	NA	NA	NA	NA	NA	NA	NA	NA	NA	NA	NA	NA	NA	NA	NA	NA	NA	NA	NA
TR020151	Ash	Fraxinus	San Diego	California	-117.1871033	32.83078046	no_info	SanDiego	NA	NA	NA	NA	NA	NA	NA	NA	NA	NA	NA	NA	NA	NA	NA	NA	NA	NA	NA
TR020476	Palm	Washingtonia robusta	San Diego	California	-117.1836266	32.81196184	introduced	SanDiego	NA	NA	NA	NA	NA	NA	NA	NA	NA	NA	NA	NA	NA	NA	NA	NA	NA	NA	NA
TR020612	Brazilian pepper tree	Schinus terebinthifolia	San Diego	California	-117.1891369	32.803002	introduced	SanDiego	NA	NA	NA	NA	NA	NA	NA	NA	NA	NA	NA	NA	NA	NA	NA	NA	NA	NA	NA
TR020796	Jacaranda	Jacaranda acutifolia	San Diego	California	-117.1876846	32.81011375	introduced	SanDiego	NA	NA	NA	NA	NA	NA	NA	NA	NA	NA	NA	NA	NA	NA	NA	NA	NA	NA	NA
TR021111	Brisbane box	Lophostemon confertus	San Diego	California	-117.1769978	32.80062942	introduced	SanDiego	NA	NA	NA	NA	NA	NA	NA	NA	NA	NA	NA	NA	NA	NA	NA	NA	NA	NA	NA
TR021203	Queen palm	Syagrus romanzoffianum	San Diego	California	-117.1951617	32.828612	no_info	SanDiego	NA	NA	NA	NA	NA	NA	NA	NA	NA	NA	NA	NA	NA	NA	NA	NA	NA	NA	NA
TR021282	Carrot wood	Cupaniopsis anacardioides	San Diego	California	-117.1943	32.83356075	introduced	SanDiego	NA	NA	NA	NA	NA	NA	NA	NA	NA	NA	NA	NA	NA	NA	NA	NA	NA	NA	NA
TR021294	Brisbane box	Lophostemon confertus	San Diego	California	-117.1910965	32.83217991	introduced	SanDiego	NA	NA	NA	NA	NA	NA	NA	NA	NA	NA	NA	NA	NA	NA	NA	NA	NA	NA	NA
TR021686	Ash	Fraxinus	San Diego	California	-117.1940677	32.81129298	no_info	SanDiego	NA	NA	NA	NA	NA	NA	NA	NA	NA	NA	NA	NA	NA	NA	NA	NA	NA	NA	NA
TR021759	Palm	Washingtonia robusta	San Diego	California	-117.1976173	32.83912484	introduced	SanDiego	NA	NA	NA	NA	NA	NA	NA	NA	NA	NA	NA	NA	NA	NA	NA	NA	NA	NA	NA
TR021851	Brisbane box	Lophostemon confertus	San Diego	California	-117.2020211	32.84315475	introduced	SanDiego	NA	NA	NA	NA	NA	NA	NA	NA	NA	NA	NA	NA	NA	NA	NA	NA	NA	NA	NA
TR022033	Mexican fan palm	Washingtonia robusta	San Diego	California	-117.189027	32.81495434	introduced	SanDiego	NA	NA	NA	NA	NA	NA	NA	NA	NA	NA	NA	NA	NA	NA	NA	NA	NA	NA	NA
TR022419	Cedar	Cedrus	San Diego	California	-117.1882264	32.82953021	no_info	SanDiego	NA	NA	NA	NA	NA	NA	NA	NA	NA	NA	NA	NA	NA	NA	NA	NA	NA	NA	NA
TR022606	Sweet gum	Liquidambar styraciflua	San Diego	California	-117.1873917	32.82552512	introduced	SanDiego	NA	NA	NA	NA	NA	NA	NA	NA	NA	NA	NA	NA	NA	NA	NA	NA	NA	NA	NA
TR022738	Jacaranda	Jacaranda acutifolia	San Diego	California	-117.2014803	32.83910437	introduced	SanDiego	NA	NA	NA	NA	NA	NA	NA	NA	NA	NA	NA	NA	NA	NA	NA	NA	NA	NA	NA
TR022896	Carrot wood	Cupaniopsis anacardioides	San Diego	California	-117.2004177	32.8360028	introduced	SanDiego	NA	NA	NA	NA	NA	NA	NA	NA	NA	NA	NA	NA	NA	NA	NA	NA	NA	NA	NA
TR022922	Brisbane box	Lophostemon confertus	San Diego	California	-117.2052873	32.83151692	introduced	SanDiego	NA	NA	NA	NA	NA	NA	NA	NA	NA	NA	NA	NA	NA	NA	NA	NA	NA	NA	NA
TR025454	Queen palm	Syagrus romanzoffianum	San Diego	California	-117.1095307	32.76986269	no_info	SanDiego	NA	NA	NA	NA	NA	NA	NA	NA	NA	NA	NA	NA	NA	NA	NA	NA	NA	NA	NA
TR025990	Jacaranda	Jacaranda acutifolia	San Diego	California	-117.0900016	32.76087713	introduced	SanDiego	NA	NA	NA	NA	NA	NA	NA	NA	NA	NA	NA	NA	NA	NA	NA	NA	NA	NA	NA
TR026151	Queen palm	Syagrus romanzoffianum	San Diego	California	-117.102893	32.76329446	no_info	SanDiego	NA	NA	NA	NA	NA	NA	NA	NA	NA	NA	NA	NA	NA	NA	NA	NA	NA	NA	NA
TR026933	Mexican fan palm	Washingtonia robusta	San Diego	California	-117.1063725	32.76431205	introduced	SanDiego	NA	NA	NA	NA	NA	NA	NA	NA	NA	NA	NA	NA	NA	NA	NA	NA	NA	NA	NA
TR027283	Yucca	Yucca	San Diego	California	-117.065753	32.77484947	no_info	SanDiego	NA	NA	NA	NA	NA	NA	NA	NA	NA	NA	NA	NA	NA	NA	NA	NA	NA	NA	NA
TR027344	Queen palm	Syagrus romanzoffianum	San Diego	California	-117.0907166	32.75638777	no_info	SanDiego	NA	NA	NA	NA	NA	NA	NA	NA	NA	NA	NA	NA	NA	NA	NA	NA	NA	NA	NA
TR027471	Queen palm	Syagrus romanzoffianum	San Diego	California	-117.0868786	32.75982171	no_info	SanDiego	NA	NA	NA	NA	NA	NA	NA	NA	NA	NA	NA	NA	NA	NA	NA	NA	NA	NA	NA
TR027678	Brazilian pepper tree	Schinus terebinthifolia	San Diego	California	-117.1174488	32.77179591	introduced	SanDiego	NA	NA	NA	NA	NA	NA	NA	NA	NA	NA	NA	NA	NA	NA	NA	NA	NA	NA	NA
TR028135	Queen palm	Syagrus romanzoffianum	San Diego	California	-117.1062268	32.77233397	no_info	SanDiego	NA	NA	NA	NA	NA	NA	NA	NA	NA	NA	NA	NA	NA	NA	NA	NA	NA	NA	NA
TR028449	Jacaranda	Jacaranda acutifolia	San Diego	California	-117.1220624	32.7581615	introduced	SanDiego	NA	NA	NA	NA	NA	NA	NA	NA	NA	NA	NA	NA	NA	NA	NA	NA	NA	NA	NA
TR028982	Queen palm	Syagrus romanzoffianum	San Diego	California	-117.1082029	32.76938315	no_info	SanDiego	NA	NA	NA	NA	NA	NA	NA	NA	NA	NA	NA	NA	NA	NA	NA	NA	NA	NA	NA
TR029117	Queen palm	Syagrus romanzoffianum	San Diego	California	-117.1074411	32.77090927	no_info	SanDiego	NA	NA	NA	NA	NA	NA	NA	NA	NA	NA	NA	NA	NA	NA	NA	NA	NA	NA	NA
TR029252	Carrot wood	Cupaniopsis anacardioides	San Diego	California	-117.111031	32.76351092	introduced	SanDiego	NA	NA	NA	NA	NA	NA	NA	NA	NA	NA	NA	NA	NA	NA	NA	NA	NA	NA	NA
TR029447	Silk oak	Grevillea robusta	San Diego	California	-117.0605428	32.77517345	introduced	SanDiego	NA	NA	NA	NA	NA	NA	NA	NA	NA	NA	NA	NA	NA	NA	NA	NA	NA	NA	NA
TR029690	Queen palm	Syagrus romanzoffianum	San Diego	California	-117.1023629	32.75899016	no_info	SanDiego	NA	NA	NA	NA	NA	NA	NA	NA	NA	NA	NA	NA	NA	NA	NA	NA	NA	NA	NA
TR029718	Myoporum	Myoporum	San Diego	California	-117.1032137	32.76029693	no_info	SanDiego	NA	NA	NA	NA	NA	NA	NA	NA	NA	NA	NA	NA	NA	NA	NA	NA	NA	NA	NA
TR029958	Sweet gum	Liquidambar styraciflua	San Diego	California	-117.0990978	32.74970016	introduced	SanDiego	NA	NA	NA	NA	NA	NA	NA	NA	NA	NA	NA	NA	NA	NA	NA	NA	NA	NA	NA
TR030151	Carrot wood	Cupaniopsis anacardioides	San Diego	California	-117.0966298	32.75267564	introduced	SanDiego	NA	NA	NA	NA	NA	NA	NA	NA	NA	NA	NA	NA	NA	NA	NA	NA	NA	NA	NA
TR030212	Queen palm	Syagrus romanzoffianum	San Diego	California	-117.0977186	32.75003357	no_info	SanDiego	NA	NA	NA	NA	NA	NA	NA	NA	NA	NA	NA	NA	NA	NA	NA	NA	NA	NA	NA
TR030371	Queen palm	Syagrus romanzoffianum	San Diego	California	-117.1183977	32.76478843	no_info	SanDiego	NA	NA	NA	NA	NA	NA	NA	NA	NA	NA	NA	NA	NA	NA	NA	NA	NA	NA	NA
TR030402	African fern pine	Podocarpus gracilior	San Diego	California	-117.1196068	32.76361772	no_info	SanDiego	NA	NA	NA	NA	NA	NA	NA	NA	NA	NA	NA	NA	NA	NA	NA	NA	NA	NA	NA
TR030560	Carrot wood	Cupaniopsis anacardioides	San Diego	California	-117.1176401	32.7632363	introduced	SanDiego	NA	NA	NA	NA	NA	NA	NA	NA	NA	NA	NA	NA	NA	NA	NA	NA	NA	NA	NA
TR030631	Queen palm	Syagrus romanzoffianum	San Diego	California	-117.1149731	32.76655197	no_info	SanDiego	NA	NA	NA	NA	NA	NA	NA	NA	NA	NA	NA	NA	NA	NA	NA	NA	NA	NA	NA
TR030647	Fruit tree	Prunus persica	San Diego	California	-117.1142869	32.76581113	introduced	SanDiego	NA	NA	NA	NA	NA	NA	NA	NA	NA	NA	NA	NA	NA	NA	NA	NA	NA	NA	NA
TR030653	Sweet gum	Liquidambar styraciflua	San Diego	California	-117.1141706	32.76524028	introduced	SanDiego	NA	NA	NA	NA	NA	NA	NA	NA	NA	NA	NA	NA	NA	NA	NA	NA	NA	NA	NA
TR030657	Chinese flame	Koelreuteria bipinnata	San Diego	California	-117.1139041	32.76512248	introduced	SanDiego	NA	NA	NA	NA	NA	NA	NA	NA	NA	NA	NA	NA	NA	NA	NA	NA	NA	NA	NA
TR031193	Brisbane box	Lophostemon confertus	San Diego	California	-117.1212678	32.75711872	introduced	SanDiego	NA	NA	NA	NA	NA	NA	NA	NA	NA	NA	NA	NA	NA	NA	NA	NA	NA	NA	NA
TR033225	Brisbane box	Lophostemon confertus	San Diego	California	-117.1075618	32.72838167	introduced	SanDiego	NA	NA	NA	NA	NA	NA	NA	NA	NA	NA	NA	NA	NA	NA	NA	NA	NA	NA	NA
TR033230	King palm	Archontophoenix cunninghamiana	San Diego	California	-117.1069172	32.72721188	introduced	SanDiego	NA	NA	NA	NA	NA	NA	NA	NA	NA	NA	NA	NA	NA	NA	NA	NA	NA	NA	NA
TR033305	Loquat	Eriobotrya japonica	San Diego	California	-117.112635	32.72182283	introduced	SanDiego	NA	NA	NA	NA	NA	NA	NA	NA	NA	NA	NA	NA	NA	NA	NA	NA	NA	NA	NA
TR033954	African fern pine	Podocarpus gracilior	San Diego	California	-117.1103241	32.75556213	no_info	SanDiego	NA	NA	NA	NA	NA	NA	NA	NA	NA	NA	NA	NA	NA	NA	NA	NA	NA	NA	NA
TR034201	Eucalyptus	Eucalyptus	San Diego	California	-117.1144154	32.75139736	no_info	SanDiego	NA	NA	NA	NA	NA	NA	NA	NA	NA	NA	NA	NA	NA	NA	NA	NA	NA	NA	NA
TR034537	Mexican fan palm	Washingtonia robusta	San Diego	California	-117.1081654	32.75343199	introduced	SanDiego	NA	NA	NA	NA	NA	NA	NA	NA	NA	NA	NA	NA	NA	NA	NA	NA	NA	NA	NA
TR034578	Queen palm	Syagrus romanzoffianum	San Diego	California	-117.1070357	32.74989571	no_info	SanDiego	NA	NA	NA	NA	NA	NA	NA	NA	NA	NA	NA	NA	NA	NA	NA	NA	NA	NA	NA
TR034781	Black acacia	Acacia melanoxylon	San Diego	California	-117.118171	32.74742493	introduced	SanDiego	NA	NA	NA	NA	NA	NA	NA	NA	NA	NA	NA	NA	NA	NA	NA	NA	NA	NA	NA
TR034902	Jacaranda	Jacaranda acutifolia	San Diego	California	-117.1143041	32.74376746	introduced	SanDiego	NA	NA	NA	NA	NA	NA	NA	NA	NA	NA	NA	NA	NA	NA	NA	NA	NA	NA	NA
TR035271	Evergreen pear	Pyrus kawakamii	San Diego	California	-117.1228547	32.75239887	no_info	SanDiego	NA	NA	NA	NA	NA	NA	NA	NA	NA	NA	NA	NA	NA	NA	NA	NA	NA	NA	NA
TR035699	Purple orchid tree	Bauhinia purpurea	San Diego	California	-117.0782537	32.72938945	introduced	SanDiego	NA	NA	NA	NA	NA	NA	NA	NA	NA	NA	NA	NA	NA	NA	NA	NA	NA	NA	NA
TR036032	Chinese elm	Ulmus parvifolia	San Diego	California	-117.0868883	32.72123721	introduced	SanDiego	NA	NA	NA	NA	NA	NA	NA	NA	NA	NA	NA	NA	NA	NA	NA	NA	NA	NA	NA
TR036230	Chinese elm	Ulmus parvifolia	San Diego	California	-117.0943079	32.72023894	introduced	SanDiego	NA	NA	NA	NA	NA	NA	NA	NA	NA	NA	NA	NA	NA	NA	NA	NA	NA	NA	NA
TR036258	Sweet gum	Liquidambar styraciflua	San Diego	California	-117.085469	32.72130011	introduced	SanDiego	NA	NA	NA	NA	NA	NA	NA	NA	NA	NA	NA	NA	NA	NA	NA	NA	NA	NA	NA
TR036401	Myoporum	Myoporum	San Diego	California	-117.0943449	32.73940205	no_info	SanDiego	NA	NA	NA	NA	NA	NA	NA	NA	NA	NA	NA	NA	NA	NA	NA	NA	NA	NA	NA
TR036423	Ficus	Ficus	San Diego	California	-117.0955467	32.73775015	no_info	SanDiego	NA	NA	NA	NA	NA	NA	NA	NA	NA	NA	NA	NA	NA	NA	NA	NA	NA	NA	NA
TR036464	Queen palm	Syagrus romanzoffianum	San Diego	California	-117.0976753	32.74163854	no_info	SanDiego	NA	NA	NA	NA	NA	NA	NA	NA	NA	NA	NA	NA	NA	NA	NA	NA	NA	NA	NA
TR036507	Eucalyptus	Eucalyptus	San Diego	California	-117.0978454	32.73913988	no_info	SanDiego	NA	NA	NA	NA	NA	NA	NA	NA	NA	NA	NA	NA	NA	NA	NA	NA	NA	NA	NA
TR036511	Brazilian pepper tree	Schinus terebinthifolia	San Diego	California	-117.098162	32.736921	introduced	SanDiego	NA	NA	NA	NA	NA	NA	NA	NA	NA	NA	NA	NA	NA	NA	NA	NA	NA	NA	NA
TR037054	Queen palm	Syagrus romanzoffianum	San Diego	California	-117.0914025	32.74175364	no_info	SanDiego	NA	NA	NA	NA	NA	NA	NA	NA	NA	NA	NA	NA	NA	NA	NA	NA	NA	NA	NA
TR037082	Queen palm	Syagrus romanzoffianum	San Diego	California	-117.0907049	32.74093534	no_info	SanDiego	NA	NA	NA	NA	NA	NA	NA	NA	NA	NA	NA	NA	NA	NA	NA	NA	NA	NA	NA
TR037105	Queen palm	Syagrus romanzoffianum	San Diego	California	-117.0905804	32.74054774	no_info	SanDiego	NA	NA	NA	NA	NA	NA	NA	NA	NA	NA	NA	NA	NA	NA	NA	NA	NA	NA	NA
TR037621	Purple orchid tree	Bauhinia purpurea	San Diego	California	-117.0539647	32.74810137	introduced	SanDiego	NA	NA	NA	NA	NA	NA	NA	NA	NA	NA	NA	NA	NA	NA	NA	NA	NA	NA	NA
TR037745	Evergreen pear	Pyrus kawakamii	San Diego	California	-117.0581106	32.75594157	no_info	SanDiego	NA	NA	NA	NA	NA	NA	NA	NA	NA	NA	NA	NA	NA	NA	NA	NA	NA	NA	NA
TR038099	Ash	Fraxinus	San Diego	California	-117.0776619	32.74070629	no_info	SanDiego	NA	NA	NA	NA	NA	NA	NA	NA	NA	NA	NA	NA	NA	NA	NA	NA	NA	NA	NA
TR038114	Queen palm	Syagrus romanzoffianum	San Diego	California	-117.0749976	32.74242085	no_info	SanDiego	NA	NA	NA	NA	NA	NA	NA	NA	NA	NA	NA	NA	NA	NA	NA	NA	NA	NA	NA
TR038230	Italian cypress	Cupressus sempervirens	San Diego	California	-117.0784548	32.74398891	introduced	SanDiego	NA	NA	NA	NA	NA	NA	NA	NA	NA	NA	NA	NA	NA	NA	NA	NA	NA	NA	NA
TR038858	Jacaranda	Jacaranda acutifolia	San Diego	California	-117.0532474	32.75340624	introduced	SanDiego	NA	NA	NA	NA	NA	NA	NA	NA	NA	NA	NA	NA	NA	NA	NA	NA	NA	NA	NA
TR038947	Crape myrtle	Lagerstroemia indica	San Diego	California	-117.0602361	32.75617207	introduced	SanDiego	NA	NA	NA	NA	NA	NA	NA	NA	NA	NA	NA	NA	NA	NA	NA	NA	NA	NA	NA
TR039546	Mexican fan palm	Washingtonia robusta	San Diego	California	-117.0541714	32.74576037	introduced	SanDiego	NA	NA	NA	NA	NA	NA	NA	NA	NA	NA	NA	NA	NA	NA	NA	NA	NA	NA	NA
TR039567	Australian willow	Geijera parviflora	San Diego	California	-117.0586221	32.74997681	introduced	SanDiego	NA	NA	NA	NA	NA	NA	NA	NA	NA	NA	NA	NA	NA	NA	NA	NA	NA	NA	NA
TR039753	Queen palm	Syagrus romanzoffianum	San Diego	California	-117.0542603	32.76357647	no_info	SanDiego	NA	NA	NA	NA	NA	NA	NA	NA	NA	NA	NA	NA	NA	NA	NA	NA	NA	NA	NA
TR040479	California sycamore	Platanus racemosa	San Diego	California	-117.1517316	32.80259766	naturally_occurring	SanDiego	NA	NA	NA	NA	NA	NA	NA	NA	NA	NA	NA	NA	NA	NA	NA	NA	NA	NA	NA
TR040785	Brisbane box	Lophostemon confertus	San Diego	California	-117.1395049	32.794554	introduced	SanDiego	NA	NA	NA	NA	NA	NA	NA	NA	NA	NA	NA	NA	NA	NA	NA	NA	NA	NA	NA
TR040957	Pine	Pinus	San Diego	California	-117.1526665	32.78701384	no_info	SanDiego	NA	NA	NA	NA	NA	NA	NA	NA	NA	NA	NA	NA	NA	NA	NA	NA	NA	NA	NA
TR040984	Pine	Pinus	San Diego	California	-117.1533474	32.78278262	no_info	SanDiego	NA	NA	NA	NA	NA	NA	NA	NA	NA	NA	NA	NA	NA	NA	NA	NA	NA	NA	NA
TR041079	Brisbane box	Lophostemon confertus	San Diego	California	-117.1518573	32.78076489	introduced	SanDiego	NA	NA	NA	NA	NA	NA	NA	NA	NA	NA	NA	NA	NA	NA	NA	NA	NA	NA	NA
TR041201	Carrot wood	Cupaniopsis anacardioides	San Diego	California	-117.1493722	32.78594712	introduced	SanDiego	NA	NA	NA	NA	NA	NA	NA	NA	NA	NA	NA	NA	NA	NA	NA	NA	NA	NA	NA
TR042203	Carrot wood	Cupaniopsis anacardioides	San Diego	California	-117.133918	32.80645891	introduced	SanDiego	NA	NA	NA	NA	NA	NA	NA	NA	NA	NA	NA	NA	NA	NA	NA	NA	NA	NA	NA
TR042566	Jacaranda	Jacaranda acutifolia	San Diego	California	-117.1559031	32.79060918	introduced	SanDiego	NA	NA	NA	NA	NA	NA	NA	NA	NA	NA	NA	NA	NA	NA	NA	NA	NA	NA	NA
TR043313	Sweet gum	Liquidambar styraciflua	San Diego	California	-117.2267404	32.84266608	introduced	SanDiego	NA	NA	NA	NA	NA	NA	NA	NA	NA	NA	NA	NA	NA	NA	NA	NA	NA	NA	NA
TR044046	Juniper	Juniperus chinensis	San Diego	California	-117.1597461	32.78164347	introduced	SanDiego	NA	NA	NA	NA	NA	NA	NA	NA	NA	NA	NA	NA	NA	NA	NA	NA	NA	NA	NA
TR044163	Myoporum	Myoporum	San Diego	California	-117.1990049	32.85410215	no_info	SanDiego	NA	NA	NA	NA	NA	NA	NA	NA	NA	NA	NA	NA	NA	NA	NA	NA	NA	NA	NA
TR044224	Kaffir plum	Harpephyllum caffrum	San Diego	California	-117.1922678	32.85764343	introduced	SanDiego	NA	NA	NA	NA	NA	NA	NA	NA	NA	NA	NA	NA	NA	NA	NA	NA	NA	NA	NA
TR044527	Italian cypress	Cupressus sempervirens	San Diego	California	-117.1948304	32.85280468	introduced	SanDiego	NA	NA	NA	NA	NA	NA	NA	NA	NA	NA	NA	NA	NA	NA	NA	NA	NA	NA	NA
TR044720	Coral tree	Erythrina	San Diego	California	-117.220628	32.86794024	no_info	SanDiego	NA	NA	NA	NA	NA	NA	NA	NA	NA	NA	NA	NA	NA	NA	NA	NA	NA	NA	NA
TR045514	Pine	Pinus	San Diego	California	-117.2170364	32.86663222	no_info	SanDiego	NA	NA	NA	NA	NA	NA	NA	NA	NA	NA	NA	NA	NA	NA	NA	NA	NA	NA	NA
TR045699	Olive fruitless	Olea	San Diego	California	-117.2373637	32.85724516	no_info	SanDiego	NA	NA	NA	NA	NA	NA	NA	NA	NA	NA	NA	NA	NA	NA	NA	NA	NA	NA	NA
TR045889	Sweet gum	Liquidambar styraciflua	San Diego	California	-117.2084336	32.85620166	introduced	SanDiego	NA	NA	NA	NA	NA	NA	NA	NA	NA	NA	NA	NA	NA	NA	NA	NA	NA	NA	NA
TR046087	Kaffir plum	Harpephyllum caffrum	San Diego	California	-117.1897965	32.85941485	introduced	SanDiego	NA	NA	NA	NA	NA	NA	NA	NA	NA	NA	NA	NA	NA	NA	NA	NA	NA	NA	NA
TR046115	Italian cypress	Cupressus sempervirens	San Diego	California	-117.1870732	32.85729871	introduced	SanDiego	NA	NA	NA	NA	NA	NA	NA	NA	NA	NA	NA	NA	NA	NA	NA	NA	NA	NA	NA
TR046313	Lemon bottle brush	Melaleuca citrina	San Diego	California	-117.1856979	32.84958834	introduced	SanDiego	NA	NA	NA	NA	NA	NA	NA	NA	NA	NA	NA	NA	NA	NA	NA	NA	NA	NA	NA
TR046411	Yucca	Yucca	San Diego	California	-117.211669	32.8532937	no_info	SanDiego	NA	NA	NA	NA	NA	NA	NA	NA	NA	NA	NA	NA	NA	NA	NA	NA	NA	NA	NA
TR046418	Brisbane box	Lophostemon confertus	San Diego	California	-117.2108485	32.85246952	introduced	SanDiego	NA	NA	NA	NA	NA	NA	NA	NA	NA	NA	NA	NA	NA	NA	NA	NA	NA	NA	NA
TR046439	Mexican fan palm	Washingtonia robusta	San Diego	California	-117.2149468	32.85089067	introduced	SanDiego	NA	NA	NA	NA	NA	NA	NA	NA	NA	NA	NA	NA	NA	NA	NA	NA	NA	NA	NA
TR046527	Weeping chinese banyan	Ficus	San Diego	California	-117.2167643	32.84625637	no_info	SanDiego	NA	NA	NA	NA	NA	NA	NA	NA	NA	NA	NA	NA	NA	NA	NA	NA	NA	NA	NA
TR047647	Pine	Pinus	San Diego	California	-117.2356038	32.86198971	no_info	SanDiego	NA	NA	NA	NA	NA	NA	NA	NA	NA	NA	NA	NA	NA	NA	NA	NA	NA	NA	NA
TR047982	Purple orchid tree	Bauhinia purpurea	San Diego	California	-117.2003737	32.76376747	introduced	SanDiego	NA	NA	NA	NA	NA	NA	NA	NA	NA	NA	NA	NA	NA	NA	NA	NA	NA	NA	NA
TR048145	Brisbane box	Lophostemon confertus	San Diego	California	-117.2011254	32.86821513	introduced	SanDiego	NA	NA	NA	NA	NA	NA	NA	NA	NA	NA	NA	NA	NA	NA	NA	NA	NA	NA	NA
TR048722	Sweet gum	Liquidambar styraciflua	San Diego	California	-117.2065975	32.87969782	introduced	SanDiego	NA	NA	NA	NA	NA	NA	NA	NA	NA	NA	NA	NA	NA	NA	NA	NA	NA	NA	NA
TR049220	Bottle tree	Brachychiton	San Diego	California	-117.1965624	32.88452275	no_info	SanDiego	NA	NA	NA	NA	NA	NA	NA	NA	NA	NA	NA	NA	NA	NA	NA	NA	NA	NA	NA
TR049504	Maidenhair tree	Ginkgo biloba	San Diego	California	-117.2055357	32.87717747	introduced	SanDiego	NA	NA	NA	NA	NA	NA	NA	NA	NA	NA	NA	NA	NA	NA	NA	NA	NA	NA	NA
TR049823	Fruit tree	Prunus persica	San Diego	California	-117.1587768	32.79801306	introduced	SanDiego	NA	NA	NA	NA	NA	NA	NA	NA	NA	NA	NA	NA	NA	NA	NA	NA	NA	NA	NA
TR049879	Italian cypress	Cupressus sempervirens	San Diego	California	-117.1694013	32.78857705	introduced	SanDiego	NA	NA	NA	NA	NA	NA	NA	NA	NA	NA	NA	NA	NA	NA	NA	NA	NA	NA	NA
TR049936	Chinese flame	Koelreuteria bipinnata	San Diego	California	-117.1698553	32.78705857	introduced	SanDiego	NA	NA	NA	NA	NA	NA	NA	NA	NA	NA	NA	NA	NA	NA	NA	NA	NA	NA	NA
TR050308	Pine	Pinus	San Diego	California	-117.2028908	32.77150175	no_info	SanDiego	NA	NA	NA	NA	NA	NA	NA	NA	NA	NA	NA	NA	NA	NA	NA	NA	NA	NA	NA
TR050694	Evergreen pear	Pyrus kawakamii	San Diego	California	-117.1772393	32.77732755	no_info	SanDiego	NA	NA	NA	NA	NA	NA	NA	NA	NA	NA	NA	NA	NA	NA	NA	NA	NA	NA	NA
TR051196	Italian cypress	Cupressus sempervirens	San Diego	California	-117.1628982	32.77397127	introduced	SanDiego	NA	NA	NA	NA	NA	NA	NA	NA	NA	NA	NA	NA	NA	NA	NA	NA	NA	NA	NA
TR051273	Pine	Pinus	San Diego	California	-117.1655898	32.7738562	no_info	SanDiego	NA	NA	NA	NA	NA	NA	NA	NA	NA	NA	NA	NA	NA	NA	NA	NA	NA	NA	NA
TR051767	Eucalyptus	Eucalyptus	San Diego	California	-117.1768044	32.79726079	no_info	SanDiego	NA	NA	NA	NA	NA	NA	NA	NA	NA	NA	NA	NA	NA	NA	NA	NA	NA	NA	NA
TR052125	Yucca	Yucca	San Diego	California	-117.1615997	32.78718305	no_info	SanDiego	NA	NA	NA	NA	NA	NA	NA	NA	NA	NA	NA	NA	NA	NA	NA	NA	NA	NA	NA
TR052399	Carrot wood	Cupaniopsis anacardioides	San Diego	California	-117.0115544	32.81614839	introduced	SanDiego	NA	NA	NA	NA	NA	NA	NA	NA	NA	NA	NA	NA	NA	NA	NA	NA	NA	NA	NA
TR052439	Juniper	Juniperus chinensis	San Diego	California	-117.015459	32.81204754	introduced	SanDiego	NA	NA	NA	NA	NA	NA	NA	NA	NA	NA	NA	NA	NA	NA	NA	NA	NA	NA	NA
TR052927	Brisbane box	Lophostemon confertus	San Diego	California	-117.0220539	32.8033613	introduced	SanDiego	NA	NA	NA	NA	NA	NA	NA	NA	NA	NA	NA	NA	NA	NA	NA	NA	NA	NA	NA
TR052962	Brisbane box	Lophostemon confertus	San Diego	California	-117.0189592	32.8033404	introduced	SanDiego	NA	NA	NA	NA	NA	NA	NA	NA	NA	NA	NA	NA	NA	NA	NA	NA	NA	NA	NA
TR053041	Carrot wood	Cupaniopsis anacardioides	San Diego	California	-117.0202514	32.80687331	introduced	SanDiego	NA	NA	NA	NA	NA	NA	NA	NA	NA	NA	NA	NA	NA	NA	NA	NA	NA	NA	NA
TR053497	Purple leaf plum	Prunus cerasifera	San Diego	California	-117.0143454	32.79183323	introduced	SanDiego	NA	NA	NA	NA	NA	NA	NA	NA	NA	NA	NA	NA	NA	NA	NA	NA	NA	NA	NA
TR053737	Jacaranda	Jacaranda acutifolia	San Diego	California	-117.0251635	32.80082397	introduced	SanDiego	NA	NA	NA	NA	NA	NA	NA	NA	NA	NA	NA	NA	NA	NA	NA	NA	NA	NA	NA
TR054136	California sycamore	Platanus racemosa	San Diego	California	-117.1541998	32.76838789	naturally_occurring	SanDiego	NA	NA	NA	NA	NA	NA	NA	NA	NA	NA	NA	NA	NA	NA	NA	NA	NA	NA	NA
TR054211	African fern pine	Podocarpus gracilior	San Diego	California	-117.1550727	32.76573629	no_info	SanDiego	NA	NA	NA	NA	NA	NA	NA	NA	NA	NA	NA	NA	NA	NA	NA	NA	NA	NA	NA
TR054232	Evergreen pear	Pyrus kawakamii	San Diego	California	-117.1604158	32.76561608	no_info	SanDiego	NA	NA	NA	NA	NA	NA	NA	NA	NA	NA	NA	NA	NA	NA	NA	NA	NA	NA	NA
TR054511	California sycamore	Platanus racemosa	San Diego	California	-117.1474704	32.77079103	naturally_occurring	SanDiego	NA	NA	NA	NA	NA	NA	NA	NA	NA	NA	NA	NA	NA	NA	NA	NA	NA	NA	NA
TR054643	Gold medallion tree	Cassia leptophylla	San Diego	California	-117.1436602	32.76971083	introduced	SanDiego	NA	NA	NA	NA	NA	NA	NA	NA	NA	NA	NA	NA	NA	NA	NA	NA	NA	NA	NA
TR054766	Bottle tree	Brachychiton	San Diego	California	-117.1459923	32.77361584	no_info	SanDiego	NA	NA	NA	NA	NA	NA	NA	NA	NA	NA	NA	NA	NA	NA	NA	NA	NA	NA	NA
TR054803	Eucalyptus	Eucalyptus	San Diego	California	-117.1507688	32.77443994	no_info	SanDiego	NA	NA	NA	NA	NA	NA	NA	NA	NA	NA	NA	NA	NA	NA	NA	NA	NA	NA	NA
TR055129	Chinese flame	Koelreuteria bipinnata	San Diego	California	-117.0399527	32.8009536	introduced	SanDiego	NA	NA	NA	NA	NA	NA	NA	NA	NA	NA	NA	NA	NA	NA	NA	NA	NA	NA	NA
TR055198	Pine	Pinus	San Diego	California	-117.0567608	32.7905194	no_info	SanDiego	NA	NA	NA	NA	NA	NA	NA	NA	NA	NA	NA	NA	NA	NA	NA	NA	NA	NA	NA
TR055469	Eucalyptus	Eucalyptus	San Diego	California	-117.1449473	32.77676727	no_info	SanDiego	NA	NA	NA	NA	NA	NA	NA	NA	NA	NA	NA	NA	NA	NA	NA	NA	NA	NA	NA
TR056293	African fern pine	Podocarpus gracilior	San Diego	California	-117.0147557	32.79802792	no_info	SanDiego	NA	NA	NA	NA	NA	NA	NA	NA	NA	NA	NA	NA	NA	NA	NA	NA	NA	NA	NA
TR056381	Carrot wood	Cupaniopsis anacardioides	San Diego	California	-117.0549391	32.78009351	introduced	SanDiego	NA	NA	NA	NA	NA	NA	NA	NA	NA	NA	NA	NA	NA	NA	NA	NA	NA	NA	NA
TR056512	Ficus	Ficus	San Diego	California	-117.0564958	32.77799159	no_info	SanDiego	NA	NA	NA	NA	NA	NA	NA	NA	NA	NA	NA	NA	NA	NA	NA	NA	NA	NA	NA
TR056971	Italian cypress	Cupressus sempervirens	San Diego	California	-117.0355109	32.79304547	introduced	SanDiego	NA	NA	NA	NA	NA	NA	NA	NA	NA	NA	NA	NA	NA	NA	NA	NA	NA	NA	NA
TR057057	Acacia	Acacia	San Diego	California	-117.0636209	32.78925666	no_info	SanDiego	NA	NA	NA	NA	NA	NA	NA	NA	NA	NA	NA	NA	NA	NA	NA	NA	NA	NA	NA
TR057130	Red ironbark	Eucalyptus	San Diego	California	-117.0642675	32.79332304	no_info	SanDiego	NA	NA	NA	NA	NA	NA	NA	NA	NA	NA	NA	NA	NA	NA	NA	NA	NA	NA	NA
TR057376	Pine	Pinus	San Diego	California	-117.0430702	32.79645544	no_info	SanDiego	NA	NA	NA	NA	NA	NA	NA	NA	NA	NA	NA	NA	NA	NA	NA	NA	NA	NA	NA
TR057539	African fern pine	Podocarpus gracilior	San Diego	California	-117.0773803	32.79595717	no_info	SanDiego	NA	NA	NA	NA	NA	NA	NA	NA	NA	NA	NA	NA	NA	NA	NA	NA	NA	NA	NA
TR058057	Brisbane box	Lophostemon confertus	San Diego	California	-117.060325	32.7847389	introduced	SanDiego	NA	NA	NA	NA	NA	NA	NA	NA	NA	NA	NA	NA	NA	NA	NA	NA	NA	NA	NA
TR058976	Ash	Fraxinus	San Diego	California	-117.0890623	32.78380387	no_info	SanDiego	NA	NA	NA	NA	NA	NA	NA	NA	NA	NA	NA	NA	NA	NA	NA	NA	NA	NA	NA
TR059099	Ash	Fraxinus	San Diego	California	-117.0893036	32.79038974	no_info	SanDiego	NA	NA	NA	NA	NA	NA	NA	NA	NA	NA	NA	NA	NA	NA	NA	NA	NA	NA	NA
TR059871	California sycamore	Platanus racemosa	San Diego	California	-117.0870327	32.8028707	naturally_occurring	SanDiego	NA	NA	NA	NA	NA	NA	NA	NA	NA	NA	NA	NA	NA	NA	NA	NA	NA	NA	NA
TR060200	Eucalyptus	Eucalyptus	San Diego	California	-117.07408	32.80812249	no_info	SanDiego	NA	NA	NA	NA	NA	NA	NA	NA	NA	NA	NA	NA	NA	NA	NA	NA	NA	NA	NA
TR060239	Eucalyptus	Eucalyptus	San Diego	California	-117.0755367	32.80790973	no_info	SanDiego	NA	NA	NA	NA	NA	NA	NA	NA	NA	NA	NA	NA	NA	NA	NA	NA	NA	NA	NA
TR061502	Chinese flame	Koelreuteria bipinnata	San Diego	California	-117.0556336	32.80384932	introduced	SanDiego	NA	NA	NA	NA	NA	NA	NA	NA	NA	NA	NA	NA	NA	NA	NA	NA	NA	NA	NA
TR061556	Yucca	Yucca	San Diego	California	-117.0603893	32.80320696	no_info	SanDiego	NA	NA	NA	NA	NA	NA	NA	NA	NA	NA	NA	NA	NA	NA	NA	NA	NA	NA	NA
TR061602	Brazilian pepper tree	Schinus terebinthifolia	San Diego	California	-117.054801	32.80255314	introduced	SanDiego	NA	NA	NA	NA	NA	NA	NA	NA	NA	NA	NA	NA	NA	NA	NA	NA	NA	NA	NA
TR063038	Crape myrtle	Lagerstroemia indica	San Diego	California	-117.1059827	32.81505885	introduced	SanDiego	NA	NA	NA	NA	NA	NA	NA	NA	NA	NA	NA	NA	NA	NA	NA	NA	NA	NA	NA
TR063638	Evergreen pear	Pyrus kawakamii	San Diego	California	-117.1093405	32.83028028	no_info	SanDiego	NA	NA	NA	NA	NA	NA	NA	NA	NA	NA	NA	NA	NA	NA	NA	NA	NA	NA	NA
TR063696	White alder	Alnus rhombifolia	San Diego	California	-117.1095486	32.8310838	naturally_occurring	SanDiego	NA	NA	NA	NA	NA	NA	NA	NA	NA	NA	NA	NA	NA	NA	NA	NA	NA	NA	NA
TR063855	Italian cypress	Cupressus sempervirens	San Diego	California	-117.1077446	32.83300317	introduced	SanDiego	NA	NA	NA	NA	NA	NA	NA	NA	NA	NA	NA	NA	NA	NA	NA	NA	NA	NA	NA
TR063857	Pine	Pinus	San Diego	California	-117.106193	32.83361114	no_info	SanDiego	NA	NA	NA	NA	NA	NA	NA	NA	NA	NA	NA	NA	NA	NA	NA	NA	NA	NA	NA
TR063898	Silk oak	Grevillea robusta	San Diego	California	-117.1018259	32.83723062	introduced	SanDiego	NA	NA	NA	NA	NA	NA	NA	NA	NA	NA	NA	NA	NA	NA	NA	NA	NA	NA	NA
TR064194	Eucalyptus	Eucalyptus	San Diego	California	-117.0981097	32.82735007	no_info	SanDiego	NA	NA	NA	NA	NA	NA	NA	NA	NA	NA	NA	NA	NA	NA	NA	NA	NA	NA	NA
TR064274	Pine	Pinus	San Diego	California	-117.1015917	32.83269433	no_info	SanDiego	NA	NA	NA	NA	NA	NA	NA	NA	NA	NA	NA	NA	NA	NA	NA	NA	NA	NA	NA
TR064345	Sweet gum	Liquidambar styraciflua	San Diego	California	-117.1002209	32.83144008	introduced	SanDiego	NA	NA	NA	NA	NA	NA	NA	NA	NA	NA	NA	NA	NA	NA	NA	NA	NA	NA	NA
TR064513	Brazilian pepper tree	Schinus terebinthifolia	San Diego	California	-117.0986853	32.83793519	introduced	SanDiego	NA	NA	NA	NA	NA	NA	NA	NA	NA	NA	NA	NA	NA	NA	NA	NA	NA	NA	NA
TR064630	California sycamore	Platanus racemosa	San Diego	California	-117.0886514	32.83756204	naturally_occurring	SanDiego	NA	NA	NA	NA	NA	NA	NA	NA	NA	NA	NA	NA	NA	NA	NA	NA	NA	NA	NA
TR065150	Queen palm	Syagrus romanzoffianum	San Diego	California	-117.0977265	32.83416476	no_info	SanDiego	NA	NA	NA	NA	NA	NA	NA	NA	NA	NA	NA	NA	NA	NA	NA	NA	NA	NA	NA
TR065355	Eucalyptus	Eucalyptus	San Diego	California	-117.0826384	32.83915634	no_info	SanDiego	NA	NA	NA	NA	NA	NA	NA	NA	NA	NA	NA	NA	NA	NA	NA	NA	NA	NA	NA
TR065541	Red ironbark	Eucalyptus	San Diego	California	-117.0777088	32.82534119	no_info	SanDiego	NA	NA	NA	NA	NA	NA	NA	NA	NA	NA	NA	NA	NA	NA	NA	NA	NA	NA	NA
TR065877	Red ironbark	Eucalyptus	San Diego	California	-117.0950854	32.8181055	no_info	SanDiego	NA	NA	NA	NA	NA	NA	NA	NA	NA	NA	NA	NA	NA	NA	NA	NA	NA	NA	NA
TR066200	Eucalyptus	Eucalyptus	San Diego	California	-117.0883184	32.82943434	no_info	SanDiego	NA	NA	NA	NA	NA	NA	NA	NA	NA	NA	NA	NA	NA	NA	NA	NA	NA	NA	NA
TR066336	Juniper	Juniperus chinensis	San Diego	California	-117.0785845	32.81638328	introduced	SanDiego	NA	NA	NA	NA	NA	NA	NA	NA	NA	NA	NA	NA	NA	NA	NA	NA	NA	NA	NA
TR066387	Carrot wood	Cupaniopsis anacardioides	San Diego	California	-117.0796535	32.81436352	introduced	SanDiego	NA	NA	NA	NA	NA	NA	NA	NA	NA	NA	NA	NA	NA	NA	NA	NA	NA	NA	NA
TR066810	Birch	Betula	San Diego	California	-117.2382078	32.86096692	no_info	SanDiego	NA	NA	NA	NA	NA	NA	NA	NA	NA	NA	NA	NA	NA	NA	NA	NA	NA	NA	NA
TR066997	Eucalyptus	Eucalyptus	San Diego	California	-117.2437234	32.87927031	no_info	SanDiego	NA	NA	NA	NA	NA	NA	NA	NA	NA	NA	NA	NA	NA	NA	NA	NA	NA	NA	NA
TR067003	Eucalyptus	Eucalyptus	San Diego	California	-117.2440789	32.87975797	no_info	SanDiego	NA	NA	NA	NA	NA	NA	NA	NA	NA	NA	NA	NA	NA	NA	NA	NA	NA	NA	NA
TR067670	Eucalyptus	Eucalyptus	San Diego	California	-117.2400729	32.85787021	no_info	SanDiego	NA	NA	NA	NA	NA	NA	NA	NA	NA	NA	NA	NA	NA	NA	NA	NA	NA	NA	NA
TR067938	Palm	Washingtonia robusta	San Diego	California	-117.2489134	32.85920656	introduced	SanDiego	NA	NA	NA	NA	NA	NA	NA	NA	NA	NA	NA	NA	NA	NA	NA	NA	NA	NA	NA
TR067996	Torrey pine	Pinus torreyana	San Diego	California	-117.2499998	32.85970214	naturally_occurring	SanDiego	NA	NA	NA	NA	NA	NA	NA	NA	NA	NA	NA	NA	NA	NA	NA	NA	NA	NA	NA
TR068137	Oleander	Nerium oleander	San Diego	California	-117.258388	32.85045378	introduced	SanDiego	NA	NA	NA	NA	NA	NA	NA	NA	NA	NA	NA	NA	NA	NA	NA	NA	NA	NA	NA
TR068412	Ficus	Ficus	San Diego	California	-117.2483959	32.85131337	no_info	SanDiego	NA	NA	NA	NA	NA	NA	NA	NA	NA	NA	NA	NA	NA	NA	NA	NA	NA	NA	NA
TR068738	Mexican fan palm	Washingtonia robusta	San Diego	California	-117.2561636	32.85676213	introduced	SanDiego	NA	NA	NA	NA	NA	NA	NA	NA	NA	NA	NA	NA	NA	NA	NA	NA	NA	NA	NA
TR068776	Jacaranda	Jacaranda acutifolia	San Diego	California	-117.2553515	32.85392963	introduced	SanDiego	NA	NA	NA	NA	NA	NA	NA	NA	NA	NA	NA	NA	NA	NA	NA	NA	NA	NA	NA
TR068786	Oleander	Nerium oleander	San Diego	California	-117.2563318	32.85291862	introduced	SanDiego	NA	NA	NA	NA	NA	NA	NA	NA	NA	NA	NA	NA	NA	NA	NA	NA	NA	NA	NA
TR069694	Acacia	Acacia	San Diego	California	-117.268009	32.84749547	no_info	SanDiego	NA	NA	NA	NA	NA	NA	NA	NA	NA	NA	NA	NA	NA	NA	NA	NA	NA	NA	NA
TR069814	Carrot wood	Cupaniopsis anacardioides	San Diego	California	-117.275976	32.84612682	introduced	SanDiego	NA	NA	NA	NA	NA	NA	NA	NA	NA	NA	NA	NA	NA	NA	NA	NA	NA	NA	NA
TR069969	Palm	Washingtonia robusta	San Diego	California	-117.2789751	32.84392347	introduced	SanDiego	NA	NA	NA	NA	NA	NA	NA	NA	NA	NA	NA	NA	NA	NA	NA	NA	NA	NA	NA
TR070462	Queen palm	Syagrus romanzoffianum	San Diego	California	-117.2752605	32.84064516	no_info	SanDiego	NA	NA	NA	NA	NA	NA	NA	NA	NA	NA	NA	NA	NA	NA	NA	NA	NA	NA	NA
TR070934	Yucca	Yucca	San Diego	California	-117.2782772	32.82658227	no_info	SanDiego	NA	NA	NA	NA	NA	NA	NA	NA	NA	NA	NA	NA	NA	NA	NA	NA	NA	NA	NA
TR070981	Palm	Washingtonia robusta	San Diego	California	-117.2785852	32.8249628	introduced	SanDiego	NA	NA	NA	NA	NA	NA	NA	NA	NA	NA	NA	NA	NA	NA	NA	NA	NA	NA	NA
[truncated: 210,305 more rows]
