# Supplementary material for: Species clustering, climate effects, and introduced species in 5 million city trees across 63 US cities
Source: eLife. 2022 Sep 27;11:e77891. doi: 10.7554/eLife.77891 (PMC9578703; doi:10.7554/eLife.77891)
Supplement: Figure 1—source data 1. — This zipped file includes all of the cleaned data used in the study (63 spreadsheets, one for each city, where each row is a tree). It is available on Dryad at https://doi.org/10.5061/dryad.2jm63xsrf. [file elife-77891-fig1-data1.zip › WashingtonDC_Final_2022-06-18.csv]

city_ID	planted_date	most_recent_observation	common_name	scientific_name	city	state	longitude_coordinate	latitude_coordinate	address	ward	overhead_utility	diameter_breast_height_CM	condition	native	diameter_breast_height_binned_CM	greater_metro	tree_ID	retired_date	most_recent_observation_type	location_type	zipcode	neighborhood	location_name	district	height_M	height_binned_M	percent_population
15297-200-3001-0323-000	01/01/1970	01/15/2020	Pin oak	Quercus palustris	Washington DC	District of Columbia	-77.04638404	38.93275209	2020 Klingle rd Nw	1	No	67.31	good	naturally_occurring	60.96 to 76.2 cm	WashingtonDC	NA	NA	NA	NA	NA	NA	NA	NA	NA	NA	NA
15297-200-3001-0279-000	01/01/1970	05/11/2020	Pin oak	Quercus palustris	Washington DC	District of Columbia	-77.04624306	38.93280341	2016 Klingle rd Nw	1	No	57.658	good	naturally_occurring	45.72 to 60.96 cm	WashingtonDC	NA	NA	NA	NA	NA	NA	NA	NA	NA	NA	NA
36981-060-3001-0097-000	12/15/2014	12/30/2019	Nuttall oak	Quercus nuttallii	Washington DC	District of Columbia	-76.99789593	38.88557378	600 Pennsylvania Ave Se	6	No	12.7	good	no_info	0 to 15.24 cm	WashingtonDC	NA	NA	NA	NA	NA	NA	NA	NA	NA	NA	NA
19048-300-3001-0321-000	01/01/1970	01/15/2020	Red oak	Quercus rubra	Washington DC	District of Columbia	-77.04547067	38.93237612	3226 Walbridge Pl Nw	1	No	27.94	good	naturally_occurring	15.24 to 30.48 cm	WashingtonDC	NA	NA	NA	NA	NA	NA	NA	NA	NA	NA	NA
10170-310-3005-0211-000	01/01/1970	04/24/2019	Bradford callery pear	Pyrus calleryana	Washington DC	District of Columbia	-77.03880041	38.92938776	3105 17th St Nw	1	No	22.86	fair	introduced	15.24 to 30.48 cm	WashingtonDC	NA	NA	NA	NA	NA	NA	NA	NA	NA	NA	NA
15297-200-3005-0194-000	01/01/1970	01/15/2020	Chinese elm	Ulmus parvifolia	Washington DC	District of Columbia	-77.04603585	38.93300419	2011 Klingle rd Nw	1	Yes	39.878	excellent	introduced	30.48 to 45.72 cm	WashingtonDC	NA	NA	NA	NA	NA	NA	NA	NA	NA	NA	NA
30050-020-3001-0328-000	01/01/1970	12/14/2015	Littleleaf linden	Tilia cordata	Washington DC	District of Columbia	-76.99944255	38.88670817	226 5th St Se	6	No	36.576	good	introduced	30.48 to 45.72 cm	WashingtonDC	NA	NA	NA	NA	NA	NA	NA	NA	NA	NA	NA
31982-060-3005-0468-000	12/04/2017	09/26/2018	Hackberry	Celtis occidentalis	Washington DC	District of Columbia	-76.9967635	38.88599588	649 C St Se	6	No	3.81	good	naturally_occurring	0 to 15.24 cm	WashingtonDC	NA	NA	NA	NA	NA	NA	NA	NA	NA	NA	NA
17702-200-3005-0419-000	01/26/2018	01/15/2020	New harmony elm	Ulmus americana	Washington DC	District of Columbia	-77.04689824	38.93387347	2037 Rosemount Ave Nw	1	No	5.08	excellent	naturally_occurring	0 to 15.24 cm	WashingtonDC	NA	NA	NA	NA	NA	NA	NA	NA	NA	NA	NA
16253-310-3005-0307-000	03/11/2010	04/24/2017	Plane tree	Platanus	Washington DC	District of Columbia	-77.03758906	38.92956312	3131 Mount Pleasant St Nw	1	No	10.16	fair	no_info	0 to 15.24 cm	WashingtonDC	NA	NA	NA	NA	NA	NA	NA	NA	NA	NA	NA
10180-350-3001-0053-000	01/01/1970	04/10/2018	American elm	Ulmus americana	Washington DC	District of Columbia	-77.04135911	38.93256077	3324 18th St Nw	1	No	3.556	good	naturally_occurring	0 to 15.24 cm	WashingtonDC	NA	NA	NA	NA	NA	NA	NA	NA	NA	NA	NA
15375-160-3001-0486-000	01/01/1970	11/20/2019	Siberian elm	Ulmus pumila	Washington DC	District of Columbia	-77.03808711	38.93102667	1654 Lamont St Nw	1	No	27.94	good	introduced	15.24 to 30.48 cm	WashingtonDC	NA	NA	NA	NA	NA	NA	NA	NA	NA	NA	NA
15232-170-3001-0167-000	01/01/1970	06/12/2018	Red oak	Quercus rubra	Washington DC	District of Columbia	-77.03944422	38.9296441	1712 Kenyon St Nw	1	No	25.908	excellent	naturally_occurring	15.24 to 30.48 cm	WashingtonDC	NA	NA	NA	NA	NA	NA	NA	NA	NA	NA	NA
38138-090-3001-0089-000	01/01/1970	05/10/2019	American elm	Ulmus americana	Washington DC	District of Columbia	-76.99340021	38.88468516	904 South Carolina Ave Se	6	No	43.942	good	naturally_occurring	30.48 to 45.72 cm	WashingtonDC	NA	NA	NA	NA	NA	NA	NA	NA	NA	NA	NA
31982-060-3005-0248-000	01/01/1970	04/10/2018	Red maple	Acer rubrum	Washington DC	District of Columbia	-76.99752673	38.88599604	653 C St Se	6	No	5.08	good	naturally_occurring	0 to 15.24 cm	WashingtonDC	NA	NA	NA	NA	NA	NA	NA	NA	NA	NA	NA
15375-180-3001-0488-000	01/01/1970	04/11/2018	Japanese zelkova	Zelkova serrata	Washington DC	District of Columbia	-77.04301713	38.93141254	1836 Lamont St Nw	1	No	15.24	good	introduced	0 to 15.24 cm	WashingtonDC	NA	NA	NA	NA	NA	NA	NA	NA	NA	NA	NA
11079-165-3005-0533-000	11/28/2018	09/30/2019	American linden	Tilia americana	Washington DC	District of Columbia	-77.039155	38.92633035	1600 Blk Argonne Pl Nw	1	No	3.81	excellent	naturally_occurring	0 to 15.24 cm	WashingtonDC	NA	NA	NA	NA	NA	NA	NA	NA	NA	NA	NA
15297-200-3005-0233-000	01/01/1970	01/15/2020	Norway maple	Acer platanoides	Washington DC	District of Columbia	-77.04615791	38.9329521	2017 Klingle rd Nw	1	Yes	24.892	good	introduced	15.24 to 30.48 cm	WashingtonDC	NA	NA	NA	NA	NA	NA	NA	NA	NA	NA	NA
30060-020-3001-0026-000	02/13/2016	07/05/2019	Kentucky coffeetree	Gymnocladus dioicus	Washington DC	District of Columbia	-76.99838177	38.88749187	200 6th St Se	6	No	10.668	good	introduced	0 to 15.24 cm	WashingtonDC	NA	NA	NA	NA	NA	NA	NA	NA	NA	NA	NA
10910-317-3005-0231-000	01/01/1970	08/20/2019	New harmony elm	Ulmus americana	Washington DC	District of Columbia	-77.04457626	38.9303054	3125 Adams Mill rd Nw	1	No	27.432	excellent	naturally_occurring	15.24 to 30.48 cm	WashingtonDC	NA	NA	NA	NA	NA	NA	NA	NA	NA	NA	NA
10180-360-3001-0200-000	01/01/1970	04/11/2018	Pin oak	Quercus palustris	Washington DC	District of Columbia	-77.04135481	38.93384543	3358 18th St Nw	1	No	27.94	good	naturally_occurring	15.24 to 30.48 cm	WashingtonDC	NA	NA	NA	NA	NA	NA	NA	NA	NA	NA	NA
30060-010-3005-0272-000	01/01/1970	04/10/2018	Red maple	Acer rubrum	Washington DC	District of Columbia	-76.99850639	38.88787262	127 6th St Se	6	No	13.208	good	naturally_occurring	0 to 15.24 cm	WashingtonDC	NA	NA	NA	NA	NA	NA	NA	NA	NA	NA	NA
34797-130-3005-0424-000	11/25/2013	02/04/2019	New harmony elm	Ulmus americana	Washington DC	District of Columbia	-76.98682495	38.88754622	Opp 1342 Independence Ave Se	6	No	19.304	good	naturally_occurring	15.24 to 30.48 cm	WashingtonDC	NA	NA	NA	NA	NA	NA	NA	NA	NA	NA	NA
30070-035-3005-0041-000	01/01/1970	08/05/2019	Willow oak	Quercus phellos	Washington DC	District of Columbia	-76.99624997	38.88440498	400 Blk 7th St Se	6	No	33.02	good	naturally_occurring	30.48 to 45.72 cm	WashingtonDC	NA	NA	NA	NA	NA	NA	NA	NA	NA	NA	NA
30858-050-3005-0241-000	01/01/1970	04/10/2018	Red maple	Acer rubrum	Washington DC	District of Columbia	-76.99866868	38.8886343	513 A St Se	6	No	12.7	fair	naturally_occurring	0 to 15.24 cm	WashingtonDC	NA	NA	NA	NA	NA	NA	NA	NA	NA	NA	NA
16422-170-3001-0085-000	01/01/1970	04/11/2018	Pin oak	Quercus palustris	Washington DC	District of Columbia	-77.04056919	38.91284682	1708 New Hampshire Ave Nw	2	No	37.846	good	naturally_occurring	30.48 to 45.72 cm	WashingtonDC	NA	NA	NA	NA	NA	NA	NA	NA	NA	NA	NA
36428-050-3001-0214-000	01/01/1970	04/11/2018	Japanese zelkova	Zelkova serrata	Washington DC	District of Columbia	-77.00628427	38.88258257	New Jersey Ave Se	6	No	10.16	good	introduced	0 to 15.24 cm	WashingtonDC	NA	NA	NA	NA	NA	NA	NA	NA	NA	NA	NA
99999-999-9999-3931-	01/01/1970	04/10/2018	(see notes)	NA	Washington DC	District of Columbia	-77.00863367	38.88223742	Virginia Ave Se	6	No	12.7	good	no_info	0 to 15.24 cm	WashingtonDC	NA	NA	NA	NA	NA	NA	NA	NA	NA	NA	NA
10190-180-3005-0187-000	04/04/2014	01/29/2019	Sweetgum (sterile)	Liquidambar styraciflua	Washington DC	District of Columbia	-77.0433712	38.91461288	1815 19th St Nw	2	No	6.604	fair	naturally_occurring	0 to 15.24 cm	WashingtonDC	NA	NA	NA	NA	NA	NA	NA	NA	NA	NA	NA
19340-170-3001-0474-000	11/06/2019	11/06/2019	Oak	Quercus	Washington DC	District of Columbia	-77.04014349	38.91625179	1746 Willard St Nw	2	No	5.08	excellent	no_info	0 to 15.24 cm	WashingtonDC	NA	NA	NA	NA	NA	NA	NA	NA	NA	NA	NA
16838-170-3005-0823-000	11/09/2017	09/07/2018	Swamp white oak	Quercus bicolor	Washington DC	District of Columbia	-77.04138683	38.90971246	1767 P St Nw	2	No	6.35	good	naturally_occurring	0 to 15.24 cm	WashingtonDC	NA	NA	NA	NA	NA	NA	NA	NA	NA	NA	NA
18417-180-3005-0310-000	01/01/1970	01/24/2019	Ginkgo (male)	Ginkgo biloba	Washington DC	District of Columbia	-77.04283451	38.91488816	1833 Swann St Nw	2	No	30.48	good	introduced	15.24 to 30.48 cm	WashingtonDC	NA	NA	NA	NA	NA	NA	NA	NA	NA	NA	NA
10180-193-3005-0062-000	03/24/2020	03/24/2020	Redbud	Cercis	Washington DC	District of Columbia	-77.04156541	38.91647626	1929 18th St Nw	2	No	6.35	excellent	no_info	0 to 15.24 cm	WashingtonDC	NA	NA	NA	NA	NA	NA	NA	NA	NA	NA	NA
34777-110-3001-0085-000	01/01/1970	04/10/2018	Red maple	Acer rubrum	Washington DC	District of Columbia	-76.99111302	38.87934064	1106 I St Se	6	No	7.62	good	naturally_occurring	0 to 15.24 cm	WashingtonDC	NA	NA	NA	NA	NA	NA	NA	NA	NA	NA	NA
32691-010-3005-0228-000	01/01/1970	11/07/2018	Littleleaf linden	Tilia cordata	Washington DC	District of Columbia	-77.00502464	38.88501785	119 D St Se	6	No	44.45	good	introduced	30.48 to 45.72 cm	WashingtonDC	NA	NA	NA	NA	NA	NA	NA	NA	NA	NA	NA
10190-125-3005-0039-000	01/01/1970	01/24/2019	Green mountain sugar maple	Acer saccharum	Washington DC	District of Columbia	-77.04338171	38.90656985	1225 19th St Nw	2	No	7.62	good	introduced	0 to 15.24 cm	WashingtonDC	NA	NA	NA	NA	NA	NA	NA	NA	NA	NA	NA
16838-160-3005-0112-000	01/01/1970	04/11/2018	Pin oak	Quercus palustris	Washington DC	District of Columbia	-77.03692032	38.90971109	1600 Blk Of P Street Nw	2	No	46.228	good	naturally_occurring	45.72 to 60.96 cm	WashingtonDC	NA	NA	NA	NA	NA	NA	NA	NA	NA	NA	NA
30020-030-3005-0212-000	04/27/2016	09/14/2016	Japanese zelkova	Zelkova serrata	Washington DC	District of Columbia	-77.00358718	38.88543355	321 2Nd St Se	6	No	6.35	good	introduced	0 to 15.24 cm	WashingtonDC	NA	NA	NA	NA	NA	NA	NA	NA	NA	NA	NA
34797-130-3001-0387-000	01/01/1970	02/04/2019	Red maple	Acer rubrum	Washington DC	District of Columbia	-76.98687934	38.88765344	1340 Independence Ave Se	6	No	14.478	good	naturally_occurring	0 to 15.24 cm	WashingtonDC	NA	NA	NA	NA	NA	NA	NA	NA	NA	NA	NA
10200-120-3005-0341-000	03/27/2017	01/09/2020	London plane tree	Platanus acerifolia	Washington DC	District of Columbia	-77.04480944	38.90667091	1233 20th St Nw	2	No	6.35	good	introduced	0 to 15.24 cm	WashingtonDC	NA	NA	NA	NA	NA	NA	NA	NA	NA	NA	NA
17546-170-3001-0521-000	01/01/1970	07/24/2020	Willow oak	Quercus phellos	Washington DC	District of Columbia	-77.04013366	38.90591867	1700 Blk Rhode Island Ave Nw	2	No	57.404	fair	naturally_occurring	45.72 to 60.96 cm	WashingtonDC	NA	NA	NA	NA	NA	NA	NA	NA	NA	NA	NA
34797-060-3001-0601-000	01/01/1970	07/05/2019	Scarlet oak	Quercus coccinea	Washington DC	District of Columbia	-76.99634279	38.88765637	668 Independence Ave Se	6	No	14.986	excellent	naturally_occurring	0 to 15.24 cm	WashingtonDC	NA	NA	NA	NA	NA	NA	NA	NA	NA	NA	NA
10140-130-3001-0461-000	01/01/1970	06/25/2020	Pin oak	Quercus palustris	Washington DC	District of Columbia	-77.03208586	38.9085579	1338 14th St Nw	2	No	61.468	good	naturally_occurring	60.96 to 76.2 cm	WashingtonDC	NA	NA	NA	NA	NA	NA	NA	NA	NA	NA	NA
10160-145-3005-0171-000	10/26/2016	03/02/2020	Oak	Quercus	Washington DC	District of Columbia	-77.03643211	38.90919523	Opp 1400 16th St Nw	2	No	6.35	good	no_info	0 to 15.24 cm	WashingtonDC	NA	NA	NA	NA	NA	NA	NA	NA	NA	NA	NA
30040-000-3001-0061-000	04/27/2016	09/13/2016	Japanese zelkova	Zelkova serrata	Washington DC	District of Columbia	-77.00050811	38.88953995	4 4th St Se	6	No	3.81	good	introduced	0 to 15.24 cm	WashingtonDC	NA	NA	NA	NA	NA	NA	NA	NA	NA	NA	NA
16584-150-3001-0180-000	01/01/1970	04/11/2018	Red maple	Acer rubrum	Washington DC	District of Columbia	-77.0353429	38.90866009	1520 O St Nw	2	No	19.812	good	naturally_occurring	15.24 to 30.48 cm	WashingtonDC	NA	NA	NA	NA	NA	NA	NA	NA	NA	NA	NA
32691-150-3001-0209-000	01/01/1970	05/01/2018	Littleleaf linden	Tilia cordata	Washington DC	District of Columbia	-76.98292306	38.88416462	1522 D St Se	6	No	49.53	good	introduced	45.72 to 60.96 cm	WashingtonDC	NA	NA	NA	NA	NA	NA	NA	NA	NA	NA	NA
30040-020-3001-0175-000	01/01/1970	05/30/2019	Red maple	Acer rubrum	Washington DC	District of Columbia	-77.00050979	38.88711747	214 4th St Se	6	No	48.26	good	naturally_occurring	45.72 to 60.96 cm	WashingtonDC	NA	NA	NA	NA	NA	NA	NA	NA	NA	NA	NA
30010-040-3001-0048-000	01/01/1970	06/11/2019	(see notes)	NA	Washington DC	District of Columbia	-77.00580747	38.88493931	400 Blk 1St St Se	6	No	17.78	good	no_info	15.24 to 30.48 cm	WashingtonDC	NA	NA	NA	NA	NA	NA	NA	NA	NA	NA	NA
30060-070-3005-0248-000	01/01/1970	04/03/2020	NA	NA	Washington DC	District of Columbia	-76.99851945	38.88056175	721 6th St Se	6	No	NA	NA	no_info	NA	WashingtonDC	NA	NA	NA	NA	NA	NA	NA	NA	NA	NA	NA
NA	01/01/1970	04/11/2018	Norway maple	Acer platanoides	Washington DC	District of Columbia	-76.99017936	38.87906965	900 12th St Se	6	No	17.78	good	introduced	15.24 to 30.48 cm	WashingtonDC	NA	NA	NA	NA	NA	NA	NA	NA	NA	NA	NA
10170-135-3001-0207-000	01/01/1970	01/30/2019	Princeton elm	Ulmus americana	Washington DC	District of Columbia	-77.0385794	38.90853933	1300 Blk 17th St Nw	2	No	15.748	good	naturally_occurring	15.24 to 30.48 cm	WashingtonDC	NA	NA	NA	NA	NA	NA	NA	NA	NA	NA	NA
16838-210-3005-0519-000	03/19/2015	07/02/2020	Rotundiloba sweetgum	Liquidambar L.	Washington DC	District of Columbia	-77.04844045	38.90970932	2157 P St Nw	2	No	9.144	good	no_info	0 to 15.24 cm	WashingtonDC	NA	NA	NA	NA	NA	NA	NA	NA	NA	NA	NA
15115-240-3005-0661-000	01/01/1970	11/29/2018	Pin oak	Quercus palustris	Washington DC	District of Columbia	-77.05466668	38.91740682	2443 Kalorama rd Nw	2	No	104.902	fair	naturally_occurring	more than 76.2 cm	WashingtonDC	NA	NA	NA	NA	NA	NA	NA	NA	NA	NA	NA
17767-230-3001-0011-000	10/05/2012	04/10/2018	Green vase japanese zelkova	Zelkova serrata	Washington DC	District of Columbia	-77.05065962	38.91405096	2300 S St Nw	2	No	6.35	good	introduced	0 to 15.24 cm	WashingtonDC	NA	NA	NA	NA	NA	NA	NA	NA	NA	NA	NA
44777-015-3005-0117-000	12/24/2015	04/11/2018	Willow oak	Quercus phellos	Washington DC	District of Columbia	-77.01339381	38.87936569	Opp 202 I St Sw	6	No	13.716	good	naturally_occurring	0 to 15.24 cm	WashingtonDC	NA	NA	NA	NA	NA	NA	NA	NA	NA	NA	NA
17767-230-3005-0305-000	03/27/2007	04/11/2018	Green vase japanese zelkova	Zelkova serrata	Washington DC	District of Columbia	-77.05167686	38.91414534	2325 S St Nw	2	No	12.446	good	introduced	0 to 15.24 cm	WashingtonDC	NA	NA	NA	NA	NA	NA	NA	NA	NA	NA	NA
17286-200-3001-0131-000	01/01/1970	01/31/2020	London plane tree	Platanus acerifolia	Washington DC	District of Columbia	-77.04532693	38.91108706	2000 Blk Of Q St Nw	2	No	54.61	good	introduced	45.72 to 60.96 cm	WashingtonDC	NA	NA	NA	NA	NA	NA	NA	NA	NA	NA	NA
10230-210-3001-0069-000	01/01/1970	06/01/2020	Norway maple	Acer platanoides	Washington DC	District of Columbia	-77.05067279	38.91690359	1900 Blk 23rd St Nw	2	No	36.576	poor	introduced	30.48 to 45.72 cm	WashingtonDC	NA	NA	NA	NA	NA	NA	NA	NA	NA	NA	NA
17767-220-3005-0226-000	01/01/1970	06/01/2020	Sawtooth oak	Quercus acutissima	Washington DC	District of Columbia	-77.04957095	38.91414927	2200 Blk S St Nw	2	No	19.812	good	introduced	15.24 to 30.48 cm	WashingtonDC	NA	NA	NA	NA	NA	NA	NA	NA	NA	NA	NA
15960-232-3001-0318-000	04/04/2014	02/22/2018	Silver linden	Tilia tomentosa	Washington DC	District of Columbia	-77.0521717	38.91315065	2358 Massachusetts Ave Nw	2	No	8.89	good	introduced	0 to 15.24 cm	WashingtonDC	NA	NA	NA	NA	NA	NA	NA	NA	NA	NA	NA
13672-214-3001-0003-000	01/01/1970	01/16/2019	Pin oak	Quercus palustris	Washington DC	District of Columbia	-77.04688163	38.91360542	2100 Blk Florida Ave Nw	2	No	57.15	fair	naturally_occurring	45.72 to 60.96 cm	WashingtonDC	NA	NA	NA	NA	NA	NA	NA	NA	NA	NA	NA
30070-030-3005-0213-000	01/01/1970	04/10/2018	Red maple	Acer rubrum	Washington DC	District of Columbia	-76.9962409	38.88543538	317 7th St Se	6	No	10.16	good	naturally_occurring	0 to 15.24 cm	WashingtonDC	NA	NA	NA	NA	NA	NA	NA	NA	NA	NA	NA
15375-180-3001-0099-000	01/01/1970	05/05/2020	American elm	Ulmus americana	Washington DC	District of Columbia	-77.04164888	38.93140686	1804 Lamont St Nw	1	No	58.928	good	naturally_occurring	45.72 to 60.96 cm	WashingtonDC	NA	NA	NA	NA	NA	NA	NA	NA	NA	NA	NA
16890-178-3001-0020-000	01/01/1970	02/25/2020	American elm	Ulmus americana	Washington DC	District of Columbia	-77.03989114	38.93246108	1732 Park rd Nw	1	No	45.72	good	naturally_occurring	30.48 to 45.72 cm	WashingtonDC	NA	NA	NA	NA	NA	NA	NA	NA	NA	NA	NA
10150-300-3005-0541-000	11/09/2012	04/22/2019	Green vase japanese zelkova	Zelkova serrata	Washington DC	District of Columbia	-77.03605384	38.92852666	3047 15th St Nw	1	No	15.24	excellent	introduced	0 to 15.24 cm	WashingtonDC	NA	NA	NA	NA	NA	NA	NA	NA	NA	NA	NA
31982-060-3001-0421-000	11/28/2012	04/10/2018	Sweetgum (sterile)	Liquidambar styraciflua	Washington DC	District of Columbia	-76.99694538	38.88609794	600 Blk C St Se	6	No	6.35	good	naturally_occurring	0 to 15.24 cm	WashingtonDC	NA	NA	NA	NA	NA	NA	NA	NA	NA	NA	NA
16740-305-3005-0064-000	01/01/1970	02/27/2019	Willow oak	Quercus phellos	Washington DC	District of Columbia	-77.04363781	38.92568857	Opp 2920 Ontario rd Nw	1	No	85.09	excellent	naturally_occurring	more than 76.2 cm	WashingtonDC	NA	NA	NA	NA	NA	NA	NA	NA	NA	NA	NA
16890-190-3005-0290-000	01/01/1970	03/20/2020	Willow oak	Quercus phellos	Washington DC	District of Columbia	-77.04508669	38.93311621	1925 Park rd Nw	1	No	73.66	good	naturally_occurring	60.96 to 76.2 cm	WashingtonDC	NA	NA	NA	NA	NA	NA	NA	NA	NA	NA	NA
10190-330-3005-0196-000	04/12/2016	07/24/2018	Rotundiloba sweetgum	Liquidambar L.	Washington DC	District of Columbia	-77.04413047	38.93386371	Opp 3316 19th St Nw	1	No	8.89	excellent	no_info	0 to 15.24 cm	WashingtonDC	NA	NA	NA	NA	NA	NA	NA	NA	NA	NA	NA
10180-350-3005-0257-000	01/01/1970	05/28/2020	American elm	Ulmus americana	Washington DC	District of Columbia	-77.04122981	38.93308439	3325 18th St Nw	1	No	52.578	good	naturally_occurring	45.72 to 60.96 cm	WashingtonDC	NA	NA	NA	NA	NA	NA	NA	NA	NA	NA	NA
10160-355-3001-0142-000	11/09/2012	04/26/2019	Pin oak	Quercus palustris	Washington DC	District of Columbia	-77.03655403	38.93546023	3608 16th St Nw	1	No	11.43	excellent	naturally_occurring	0 to 15.24 cm	WashingtonDC	NA	NA	NA	NA	NA	NA	NA	NA	NA	NA	NA
36539-050-3001-0241-000	01/01/1970	04/11/2018	Japanese zelkova	Zelkova serrata	Washington DC	District of Columbia	-76.998807	38.88640173	500 Block North Carolina Ave Se	6	No	66.802	good	introduced	60.96 to 76.2 cm	WashingtonDC	NA	NA	NA	NA	NA	NA	NA	NA	NA	NA	NA
38138-090-3001-0131-000	01/01/1970	04/11/2018	American elm	Ulmus americana	Washington DC	District of Columbia	-76.99326009	38.88472105	906 S. Carolina Ave Se/9th St	6	No	32.258	good	naturally_occurring	30.48 to 45.72 cm	WashingtonDC	NA	NA	NA	NA	NA	NA	NA	NA	NA	NA	NA
14582-160-3005-0925-000	01/01/1970	04/10/2018	Pin oak	Quercus palustris	Washington DC	District of Columbia	-77.040369	38.92804443	1717 Hobart St Nw	1	No	26.924	good	naturally_occurring	15.24 to 30.48 cm	WashingtonDC	NA	NA	NA	NA	NA	NA	NA	NA	NA	NA	NA
37917-048-3001-0099-000	01/01/1970	04/11/2018	Elm	Ulmus	Washington DC	District of Columbia	-77.0001089	38.88559745	400 Blk Seward Sq Se	6	No	18.542	fair	no_info	15.24 to 30.48 cm	WashingtonDC	NA	NA	NA	NA	NA	NA	NA	NA	NA	NA	NA
36539-060-3001-0260-000	01/01/1970	04/22/2019	Japanese zelkova	Zelkova serrata	Washington DC	District of Columbia	-76.99757424	38.88691771	616 North Carolina Ave Se	6	No	25.908	good	introduced	15.24 to 30.48 cm	WashingtonDC	NA	NA	NA	NA	NA	NA	NA	NA	NA	NA	NA
10170-320-3005-0067-000	01/01/1970	11/26/2019	Japanese zelkova	Zelkova serrata	Washington DC	District of Columbia	-77.03878893	38.93157447	Opp 3200 17th St Nw	1	No	21.844	excellent	introduced	15.24 to 30.48 cm	WashingtonDC	NA	NA	NA	NA	NA	NA	NA	NA	NA	NA	NA
34797-050-3005-0127-000	01/01/1970	04/11/2018	Sugar maple	Acer saccharum	Washington DC	District of Columbia	-76.99901319	38.88754931	507 Independence Ave Se	6	No	18.288	good	introduced	15.24 to 30.48 cm	WashingtonDC	NA	NA	NA	NA	NA	NA	NA	NA	NA	NA	NA
12463-140-3005-0404-000	01/01/1970	12/31/2018	Siberian elm	Ulmus pumila	Washington DC	District of Columbia	-77.03393564	38.92749597	1429 Columbia rd Nw	1	No	38.1	good	introduced	30.48 to 45.72 cm	WashingtonDC	NA	NA	NA	NA	NA	NA	NA	NA	NA	NA	NA
15375-170-3005-0137-000	01/01/1970	12/19/2019	Swamp white oak	Quercus bicolor	Washington DC	District of Columbia	-77.03931434	38.93150375	1709 Lamont St Nw	1	No	34.29	excellent	naturally_occurring	30.48 to 45.72 cm	WashingtonDC	NA	NA	NA	NA	NA	NA	NA	NA	NA	NA	NA
36539-040-3005-0114-000	04/25/2019	09/03/2019	Bur oak	Quercus macrocarpa	Washington DC	District of Columbia	-77.00009881	38.88573342	400 Blk North Carolina Ave Se	6	No	2.54	excellent	introduced	0 to 15.24 cm	WashingtonDC	NA	NA	NA	NA	NA	NA	NA	NA	NA	NA	NA
14582-160-3001-1062-000	01/01/1970	04/11/2018	Pin oak	Quercus palustris	Washington DC	District of Columbia	-77.04073642	38.92796253	1724 Hobart St Nw	1	No	46.99	good	naturally_occurring	45.72 to 60.96 cm	WashingtonDC	NA	NA	NA	NA	NA	NA	NA	NA	NA	NA	NA
37917-050-3001-0115-000	02/27/2014	02/11/2020	NA	NA	Washington DC	District of Columbia	-76.99910359	38.88568108	500 Blk Seward Sq Se	6	No	NA	NA	no_info	NA	WashingtonDC	NA	NA	NA	NA	NA	NA	NA	NA	NA	NA	NA
14823-180-3005-1005-000	01/01/1970	03/20/2020	Sugar maple	Acer saccharum	Washington DC	District of Columbia	-77.04210728	38.93062864	1815 Kilbourne Pl Nw	1	No	28.448	poor	introduced	15.24 to 30.48 cm	WashingtonDC	NA	NA	NA	NA	NA	NA	NA	NA	NA	NA	NA
34797-150-3001-0223-000	01/01/1970	04/10/2018	Sugar maple	Acer saccharum	Washington DC	District of Columbia	-76.98286506	38.88766297	1524 Independence Ave Se	6	No	15.24	good	introduced	0 to 15.24 cm	WashingtonDC	NA	NA	NA	NA	NA	NA	NA	NA	NA	NA	NA
53191-040-3001-0052-000	11/06/2017	06/07/2019	Jefferson elm	Ulmus americana	Washington DC	District of Columbia	-77.00039745	38.88988893	400 East Capitol St Bn	6	No	5.588	good	naturally_occurring	0 to 15.24 cm	WashingtonDC	NA	NA	NA	NA	NA	NA	NA	NA	NA	NA	NA
99999-999-9999-2077-	01/01/1970	04/10/2018	(see notes)	NA	Washington DC	District of Columbia	-76.99033744	38.88055404	733 12th St Se	6	No	0	good	no_info	NA	WashingtonDC	NA	NA	NA	NA	NA	NA	NA	NA	NA	NA	NA
16422-127-3005-0419-000	01/01/1970	04/10/2018	Pin oak	Quercus palustris	Washington DC	District of Columbia	-77.045693	38.90712516	1255 New Hampshire Ave Nw	2	No	68.072	good	naturally_occurring	60.96 to 76.2 cm	WashingtonDC	NA	NA	NA	NA	NA	NA	NA	NA	NA	NA	NA
32691-150-3001-0339-000	01/01/1970	02/06/2020	Littleleaf linden	Tilia cordata	Washington DC	District of Columbia	-76.98237696	38.88416175	1546 D St Se	6	No	33.528	good	introduced	30.48 to 45.72 cm	WashingtonDC	NA	NA	NA	NA	NA	NA	NA	NA	NA	NA	NA
30060-033-3001-0297-000	01/01/1970	04/11/2018	Crape myrtle	Lagerstroemia indica	Washington DC	District of Columbia	-76.99838112	38.8845633	330 6th St Se	6	No	17.78	good	introduced	15.24 to 30.48 cm	WashingtonDC	NA	NA	NA	NA	NA	NA	NA	NA	NA	NA	NA
30010-040-3001-0494-000	01/01/1970	10/27/2017	NA	NA	Washington DC	District of Columbia	-77.00580527	38.88364661	430 1St St Se	6	No	NA	NA	no_info	NA	WashingtonDC	NA	NA	NA	NA	NA	NA	NA	NA	NA	NA	NA
20060-000-3005-0164-000	01/01/1970	04/11/2018	Red maple	Acer rubrum	Washington DC	District of Columbia	-76.99838312	38.89026717	9 6th St Ne	6	No	22.352	fair	naturally_occurring	15.24 to 30.48 cm	WashingtonDC	NA	NA	NA	NA	NA	NA	NA	NA	NA	NA	NA
37189-120-3001-0167-000	01/01/1970	01/09/2019	Princeton elm	Ulmus americana	Washington DC	District of Columbia	-76.98976348	38.87867069	1210 Potomac Ave Se	6	No	25.4	good	naturally_occurring	15.24 to 30.48 cm	WashingtonDC	NA	NA	NA	NA	NA	NA	NA	NA	NA	NA	NA
34797-150-3001-0083-000	01/16/2018	06/10/2020	Sweetgum	Liquidambar styraciflua	Washington DC	District of Columbia	-76.98330478	38.88767029	Opp 1511 Independence Ave Se	6	No	6.35	dead	naturally_occurring	0 to 15.24 cm	WashingtonDC	NA	NA	NA	NA	NA	NA	NA	NA	NA	NA	NA
12515-120-3005-0196-000	01/01/1970	04/23/2018	Red maple	Acer rubrum	Washington DC	District of Columbia	-77.04130458	38.90625041	1211 Connecticut Ave Nw	2	No	8.636	good	naturally_occurring	0 to 15.24 cm	WashingtonDC	NA	NA	NA	NA	NA	NA	NA	NA	NA	NA	NA
12340-150-3001-0372-000	01/01/1970	08/27/2018	Red maple	Acer rubrum	Washington DC	District of Columbia	-77.03593545	38.91035708	1500 Bock Church St Nw	2	No	15.494	good	naturally_occurring	15.24 to 30.48 cm	WashingtonDC	NA	NA	NA	NA	NA	NA	NA	NA	NA	NA	NA
10140-130-3001-0287-000	01/01/1970	07/24/2020	Pin oak	Quercus palustris	Washington DC	District of Columbia	-77.03208057	38.90807624	1324 14th St Nw	2	No	68.326	good	naturally_occurring	60.96 to 76.2 cm	WashingtonDC	NA	NA	NA	NA	NA	NA	NA	NA	NA	NA	NA
30060-010-3005-0140-000	11/29/2012	04/11/2018	Rotundiloba sweetgum	Liquidambar L.	Washington DC	District of Columbia	-76.99852115	38.88829986	105 6th St Se	6	No	9.144	good	no_info	0 to 15.24 cm	WashingtonDC	NA	NA	NA	NA	NA	NA	NA	NA	NA	NA	NA
15785-170-3001-0505-000	04/15/2010	04/23/2018	Shumard oak	Quercus shumardii	Washington DC	District of Columbia	-77.04035826	38.90560271	1740 M St Nw	2	No	12.446	good	naturally_occurring	0 to 15.24 cm	WashingtonDC	NA	NA	NA	NA	NA	NA	NA	NA	NA	NA	NA
15232-190-3001-0125-000	01/01/1970	07/09/2019	Pin oak	Quercus palustris	Washington DC	District of Columbia	-77.04310836	38.92966023	1844 Kenyon St Nw	1	No	104.14	fair	naturally_occurring	more than 76.2 cm	WashingtonDC	NA	NA	NA	NA	NA	NA	NA	NA	NA	NA	NA
16461-170-3001-0133-000	01/06/2020	03/05/2020	Katsuratree	Cercidiphyllum japonicum	Washington DC	District of Columbia	-77.03928725	38.93414248	Opp 1715 Newton St Nw	1	No	5.08	excellent	introduced	0 to 15.24 cm	WashingtonDC	NA	NA	NA	NA	NA	NA	NA	NA	NA	NA	NA
15375-160-3005-0307-000	01/01/1970	11/26/2019	American elm	Ulmus americana	Washington DC	District of Columbia	-77.03752433	38.93091347	1627 Lamont St Nw	1	No	44.45	good	naturally_occurring	30.48 to 45.72 cm	WashingtonDC	NA	NA	NA	NA	NA	NA	NA	NA	NA	NA	NA
16890-180-3005-0483-000	01/01/1970	04/06/2020	Willow oak	Quercus phellos	Washington DC	District of Columbia	-77.04299752	38.93242187	1843 Park rd Nw	1	No	30.988	good	naturally_occurring	30.48 to 45.72 cm	WashingtonDC	NA	NA	NA	NA	NA	NA	NA	NA	NA	NA	NA
10910-320-3005-0406-000	01/01/1970	10/24/2019	American elm	Ulmus americana	Washington DC	District of Columbia	-77.04629719	38.93222286	3223 Adams Mill rd Nw	1	No	85.09	good	naturally_occurring	more than 76.2 cm	WashingtonDC	NA	NA	NA	NA	NA	NA	NA	NA	NA	NA	NA
16461-180-3001-0379-000	11/05/2007	03/05/2020	London plane tree	Platanus acerifolia	Washington DC	District of Columbia	-77.0426226	38.93412816	Opp 1839 Newton St Nw	1	No	13.462	excellent	introduced	0 to 15.24 cm	WashingtonDC	NA	NA	NA	NA	NA	NA	NA	NA	NA	NA	NA
31982-030-3005-0082-000	01/01/1970	04/11/2018	Chestnut oak	Quercus prinus	Washington DC	District of Columbia	-77.00175338	38.88599197	300 Blk C St Se	6	No	45.72	good	no_info	30.48 to 45.72 cm	WashingtonDC	NA	NA	NA	NA	NA	NA	NA	NA	NA	NA	NA
10180-340-3001-0230-000	01/01/1970	05/07/2019	American elm	Ulmus americana	Washington DC	District of Columbia	-77.04136257	38.93209097	3218 18th St Nw	1	No	13.97	good	naturally_occurring	0 to 15.24 cm	WashingtonDC	NA	NA	NA	NA	NA	NA	NA	NA	NA	NA	NA
31982-090-3001-0269-000	02/01/2018	09/26/2018	Rock chestnut oak	Quercus montana	Washington DC	District of Columbia	-76.99281513	38.88608985	922 C St Se	6	No	5.08	good	naturally_occurring	0 to 15.24 cm	WashingtonDC	NA	NA	NA	NA	NA	NA	NA	NA	NA	NA	NA
31982-100-3005-0155-000	01/01/1970	05/07/2020	Red maple	Acer rubrum	Washington DC	District of Columbia	-76.99205659	38.88598989	1017 C St Se	6	No	44.45	fair	naturally_occurring	30.48 to 45.72 cm	WashingtonDC	NA	NA	NA	NA	NA	NA	NA	NA	NA	NA	NA
10150-300-3001-0050-000	01/01/1970	04/22/2019	English oak	Quercus robur	Washington DC	District of Columbia	-77.03566733	38.92726946	3029 15th St Nw	1	No	27.686	fair	introduced	15.24 to 30.48 cm	WashingtonDC	NA	NA	NA	NA	NA	NA	NA	NA	NA	NA	NA
32691-092-3001-0105-000	01/01/1970	02/13/2020	American linden	Tilia americana	Washington DC	District of Columbia	-76.99333686	38.88416746	904 D St Se	6	No	34.036	good	naturally_occurring	30.48 to 45.72 cm	WashingtonDC	NA	NA	NA	NA	NA	NA	NA	NA	NA	NA	NA
30060-020-3001-0101-000	01/01/1970	04/11/2018	Norway maple	Acer platanoides	Washington DC	District of Columbia	-76.9983807	38.88728003	208 6th St Se	6	No	28.448	good	introduced	15.24 to 30.48 cm	WashingtonDC	NA	NA	NA	NA	NA	NA	NA	NA	NA	NA	NA
14582-160-3005-0656-000	02/17/2011	04/10/2018	Oak	Quercus	Washington DC	District of Columbia	-77.03930533	38.92800037	1653 Hobart St Nw	1	No	12.954	excellent	no_info	0 to 15.24 cm	WashingtonDC	NA	NA	NA	NA	NA	NA	NA	NA	NA	NA	NA
31982-030-3005-0176-000	01/01/1970	03/29/2019	Red maple	Acer rubrum	Washington DC	District of Columbia	-77.00140088	38.8859917	315 C St Se	6	No	48.26	good	naturally_occurring	45.72 to 60.96 cm	WashingtonDC	NA	NA	NA	NA	NA	NA	NA	NA	NA	NA	NA
16604-165-3005-0160-000	11/20/2014	03/20/2020	New harmony elm	Ulmus americana	Washington DC	District of Columbia	-77.03746645	38.93576355	Opp 1630 Oak St Nw	1	No	13.97	excellent	naturally_occurring	0 to 15.24 cm	WashingtonDC	NA	NA	NA	NA	NA	NA	NA	NA	NA	NA	NA
30030-030-3001-0237-000	01/01/1970	07/22/2020	Pin oak	Quercus palustris	Washington DC	District of Columbia	-77.00198437	38.88539108	Opp 319 3rd St Se	6	No	62.23	fair	naturally_occurring	60.96 to 76.2 cm	WashingtonDC	NA	NA	NA	NA	NA	NA	NA	NA	NA	NA	NA
16890-178-3005-0043-000	01/01/1970	02/25/2020	Willow oak	Quercus phellos	Washington DC	District of Columbia	-77.04008704	38.93253542	1737 Park rd Nw	1	No	49.53	excellent	naturally_occurring	45.72 to 60.96 cm	WashingtonDC	NA	NA	NA	NA	NA	NA	NA	NA	NA	NA	NA
16253-310-3001-0112-000	04/19/2016	04/24/2017	Elm (accolade)	Ulmus	Washington DC	District of Columbia	-77.03755485	38.92901405	3102 Mount Pleasant St Nw	1	No	6.35	excellent	no_info	0 to 15.24 cm	WashingtonDC	NA	NA	NA	NA	NA	NA	NA	NA	NA	NA	NA
34797-090-3005-0242-000	01/01/1970	01/31/2020	Elm	Ulmus	Washington DC	District of Columbia	-76.99291243	38.88755087	Opp 918 Independence Ave Se	6	No	22.098	good	no_info	15.24 to 30.48 cm	WashingtonDC	NA	NA	NA	NA	NA	NA	NA	NA	NA	NA	NA
15408-165-3005-0467-000	01/01/1970	04/11/2018	Pin oak	Quercus palustris	Washington DC	District of Columbia	-77.04089907	38.92535047	1741 Lanier Pl Nw	1	No	69.088	excellent	naturally_occurring	60.96 to 76.2 cm	WashingtonDC	NA	NA	NA	NA	NA	NA	NA	NA	NA	NA	NA
14582-160-3005-1575-000	01/01/1970	11/23/2015	Willow oak	Quercus phellos	Washington DC	District of Columbia	-77.04209425	38.92869453	1700Blk Hobart St Nw	1	No	29.972	excellent	naturally_occurring	15.24 to 30.48 cm	WashingtonDC	NA	NA	NA	NA	NA	NA	NA	NA	NA	NA	NA
34797-060-3005-0325-000	01/01/1970	04/11/2018	Elm	Ulmus	Washington DC	District of Columbia	-76.99724788	38.88754534	Opp 638 Independence Ave Se	6	No	5.08	good	no_info	0 to 15.24 cm	WashingtonDC	NA	NA	NA	NA	NA	NA	NA	NA	NA	NA	NA
31982-060-3001-0234-000	01/01/1970	03/05/2020	Red maple	Acer rubrum	Washington DC	District of Columbia	-76.99756094	38.88609457	616 C St Se	6	No	52.07	good	naturally_occurring	45.72 to 60.96 cm	WashingtonDC	NA	NA	NA	NA	NA	NA	NA	NA	NA	NA	NA
10180-340-3001-0262-000	01/01/1970	05/07/2019	Augustine elm	Ulmus americana	Washington DC	District of Columbia	-77.04135928	38.93223717	3224 18th St Nw	1	No	36.068	fair	naturally_occurring	30.48 to 45.72 cm	WashingtonDC	NA	NA	NA	NA	NA	NA	NA	NA	NA	NA	NA
31982-100-3005-0090-000	01/01/1970	04/11/2018	Sawtooth oak	Quercus acutissima	Washington DC	District of Columbia	-76.99229179	38.88598892	1000 Blk C St Se	6	No	12.7	excellent	introduced	0 to 15.24 cm	WashingtonDC	NA	NA	NA	NA	NA	NA	NA	NA	NA	NA	NA
31982-100-3005-0122-000	01/01/1970	04/11/2018	Red maple	Acer rubrum	Washington DC	District of Columbia	-76.99216681	38.8859937	1013 C St Se	6	No	17.526	excellent	naturally_occurring	15.24 to 30.48 cm	WashingtonDC	NA	NA	NA	NA	NA	NA	NA	NA	NA	NA	NA
14823-180-3001-0052-000	01/01/1970	04/11/2018	American elm	Ulmus americana	Washington DC	District of Columbia	-77.04149112	38.93457598	1800 Block Ingleside Ter Nw	1	No	59.944	good	naturally_occurring	45.72 to 60.96 cm	WashingtonDC	NA	NA	NA	NA	NA	NA	NA	NA	NA	NA	NA
36539-050-3005-0206-000	01/01/1970	04/11/2018	American elm	Ulmus americana	Washington DC	District of Columbia	-76.99884464	38.88625013	500 Blk North Carolina Ave Se	6	No	65.786	good	naturally_occurring	60.96 to 76.2 cm	WashingtonDC	NA	NA	NA	NA	NA	NA	NA	NA	NA	NA	NA
14582-160-3005-0968-000	01/01/1970	04/11/2018	Pin oak	Quercus palustris	Washington DC	District of Columbia	-77.04046703	38.92804862	1721 Hobart St Nw	1	No	43.942	good	naturally_occurring	30.48 to 45.72 cm	WashingtonDC	NA	NA	NA	NA	NA	NA	NA	NA	NA	NA	NA
14875-165-3001-0436-000	01/01/1970	04/24/2019	Sugar maple	Acer saccharum	Washington DC	District of Columbia	-77.0389141	38.92875954	1676 Irving St Nw	1	No	21.082	good	introduced	15.24 to 30.48 cm	WashingtonDC	NA	NA	NA	NA	NA	NA	NA	NA	NA	NA	NA
14823-180-3001-0644-000	01/01/1970	04/11/2018	American elm	Ulmus americana	Washington DC	District of Columbia	-77.0432625	38.93502907	1858 Ingleside Ter Nw	1	No	29.21	excellent	naturally_occurring	15.24 to 30.48 cm	WashingtonDC	NA	NA	NA	NA	NA	NA	NA	NA	NA	NA	NA
17033-200-3001-0270-000	01/01/1970	04/13/2011	NA	NA	Washington DC	District of Columbia	-77.04624566	38.93417832	2034 Pierce Mill rd Nw	1	No	NA	NA	no_info	NA	WashingtonDC	NA	NA	NA	NA	NA	NA	NA	NA	NA	NA	NA
10180-350-3001-0190-000	01/01/1970	04/11/2018	American elm	Ulmus americana	Washington DC	District of Columbia	-77.04135388	38.93289915	3324 18th St Nw	1	No	15.24	good	naturally_occurring	0 to 15.24 cm	WashingtonDC	NA	NA	NA	NA	NA	NA	NA	NA	NA	NA	NA
16890-190-3001-0127-000	01/01/1970	06/01/2020	American elm	Ulmus americana	Washington DC	District of Columbia	-77.04463184	38.93282072	1910 Park rd Nw	1	No	41.91	good	naturally_occurring	30.48 to 45.72 cm	WashingtonDC	NA	NA	NA	NA	NA	NA	NA	NA	NA	NA	NA
15252-180-3005-0503-000	01/01/1970	03/20/2020	Sugar maple	Acer saccharum	Washington DC	District of Columbia	-77.04309191	38.93063326	1843 Kilbourne Pl Nw	1	No	19.05	good	introduced	15.24 to 30.48 cm	WashingtonDC	NA	NA	NA	NA	NA	NA	NA	NA	NA	NA	NA
34797-060-3005-0050-000	11/05/2019	11/05/2019	Overcup oak	Quercus lyrata	Washington DC	District of Columbia	-76.99819411	38.88755324	Opp 602 Independence Ave Se	6	No	3.81	good	introduced	0 to 15.24 cm	WashingtonDC	NA	NA	NA	NA	NA	NA	NA	NA	NA	NA	NA
16253-310-3005-0192-000	01/01/1970	04/24/2017	London plane tree	Platanus acerifolia	Washington DC	District of Columbia	-77.03747341	38.92926433	3121 Mount Pleasant St Nw	1	No	24.892	excellent	introduced	15.24 to 30.48 cm	WashingtonDC	NA	NA	NA	NA	NA	NA	NA	NA	NA	NA	NA
15375-160-3005-0414-000	01/01/1970	11/26/2019	American elm	Ulmus americana	Washington DC	District of Columbia	-77.03774294	38.93100001	1647 Lamont St Nw	1	No	45.466	good	naturally_occurring	30.48 to 45.72 cm	WashingtonDC	NA	NA	NA	NA	NA	NA	NA	NA	NA	NA	NA
37917-050-3005-0071-000	01/01/1970	04/11/2018	Silver linden	Tilia tomentosa	Washington DC	District of Columbia	-76.9992632	38.8864929	Opp 504 Seward Sq Se	6	No	12.954	good	introduced	0 to 15.24 cm	WashingtonDC	NA	NA	NA	NA	NA	NA	NA	NA	NA	NA	NA
16253-305-3001-0108-000	02/23/2018	06/12/2019	Overcup oak	Quercus lyrata	Washington DC	District of Columbia	-77.03720403	38.92813601	3054 Mount Pleasant St Nw	1	No	6.35	excellent	introduced	0 to 15.24 cm	WashingtonDC	NA	NA	NA	NA	NA	NA	NA	NA	NA	NA	NA
36981-060-3005-0342-000	01/01/1970	07/27/2020	Willow oak	Quercus phellos	Washington DC	District of Columbia	-76.99732578	38.8849574	631 Pennsylvania Ave Se	6	No	45.974	fair	naturally_occurring	45.72 to 60.96 cm	WashingtonDC	NA	NA	NA	NA	NA	NA	NA	NA	NA	NA	NA
14582-160-3005-0332-000	01/01/1970	04/10/2018	Pin oak	Quercus palustris	Washington DC	District of Columbia	-77.03817314	38.92794597	1625 Hobart St Nw	1	No	30.48	good	naturally_occurring	15.24 to 30.48 cm	WashingtonDC	NA	NA	NA	NA	NA	NA	NA	NA	NA	NA	NA
36539-040-3001-0149-000	01/01/1970	04/11/2018	Japanese zelkova	Zelkova serrata	Washington DC	District of Columbia	-77.00005212	38.88589848	400 Blk North Carolina Ave Se	6	No	10.16	good	introduced	0 to 15.24 cm	WashingtonDC	NA	NA	NA	NA	NA	NA	NA	NA	NA	NA	NA
15375-160-3005-0444-000	01/01/1970	11/20/2019	Siberian elm	Ulmus pumila	Washington DC	District of Columbia	-77.03795559	38.9310816	1651 Lamont St Nw	1	No	44.704	good	introduced	30.48 to 45.72 cm	WashingtonDC	NA	NA	NA	NA	NA	NA	NA	NA	NA	NA	NA
11079-163-3005-0201-000	01/07/2020	06/01/2020	Hackberry	Celtis occidentalis	Washington DC	District of Columbia	-77.03739859	38.92704557	1613 Harvard Street Nw/Argonne Pl Nw	1	No	3.81	poor	naturally_occurring	0 to 15.24 cm	WashingtonDC	NA	NA	NA	NA	NA	NA	NA	NA	NA	NA	NA
36539-060-3001-0446-000	01/01/1970	04/22/2019	Elm	Ulmus	Washington DC	District of Columbia	-76.99700117	38.88715122	638 North Carolina Ave Se	6	No	17.018	fair	no_info	15.24 to 30.48 cm	WashingtonDC	NA	NA	NA	NA	NA	NA	NA	NA	NA	NA	NA
30060-030-3005-0034-000	10/11/2012	04/10/2018	Silver linden	Tilia tomentosa	Washington DC	District of Columbia	-76.99851552	38.88594482	300 Blk 6th St Se	6	No	6.35	good	introduced	0 to 15.24 cm	WashingtonDC	NA	NA	NA	NA	NA	NA	NA	NA	NA	NA	NA
16045-150-3001-0170-000	01/01/1970	11/09/2018	Ginkgo (female)	Ginkgo biloba	Washington DC	District of Columbia	-77.03620854	38.93429715	Meridian Pl Nw	1	No	33.02	good	introduced	30.48 to 45.72 cm	WashingtonDC	NA	NA	NA	NA	NA	NA	NA	NA	NA	NA	NA
15375-180-3005-0313-000	01/01/1970	04/11/2018	American elm	Ulmus americana	Washington DC	District of Columbia	-77.04249597	38.93150963	1829 Lamont St Nw	1	No	7.62	excellent	naturally_occurring	0 to 15.24 cm	WashingtonDC	NA	NA	NA	NA	NA	NA	NA	NA	NA	NA	NA
12463-163-3005-0275-000	03/22/2007	01/21/2020	London plane tree	Platanus acerifolia	Washington DC	District of Columbia	-77.0377737	38.92585149	1629 Columbia rd Nw	1	No	16.51	excellent	introduced	15.24 to 30.48 cm	WashingtonDC	NA	NA	NA	NA	NA	NA	NA	NA	NA	NA	NA
36981-060-3005-0310-000	01/01/1970	04/11/2018	Willow oak	Quercus phellos	Washington DC	District of Columbia	-76.99741439	38.88499301	627 Pennsylvania Ave Se	6	No	46.99	good	naturally_occurring	45.72 to 60.96 cm	WashingtonDC	NA	NA	NA	NA	NA	NA	NA	NA	NA	NA	NA
37917-048-3001-0153-000	01/01/1970	04/11/2018	Elm	Ulmus	Washington DC	District of Columbia	-76.99990539	38.88559449	Opp 421 Seward Sq Se	6	No	17.78	fair	no_info	15.24 to 30.48 cm	WashingtonDC	NA	NA	NA	NA	NA	NA	NA	NA	NA	NA	NA
16253-310-3005-0709-000	01/29/2019	11/20/2019	Elm (accolade)	Ulmus	Washington DC	District of Columbia	-77.03801483	38.93064356	3161 Mount Pleasant St Nw	1	No	5.08	good	no_info	0 to 15.24 cm	WashingtonDC	NA	NA	NA	NA	NA	NA	NA	NA	NA	NA	NA
14374-164-3005-0313-000	01/01/1970	10/06/2014	Willow oak	Quercus phellos	Washington DC	District of Columbia	-77.0386113	38.9272303	1641 Harvard St Nw	1	No	33.02	excellent	naturally_occurring	30.48 to 45.72 cm	WashingtonDC	NA	NA	NA	NA	NA	NA	NA	NA	NA	NA	NA
14875-145-3005-0102-000	01/01/1970	10/13/2017	Oak	Quercus	Washington DC	District of Columbia	-77.03504301	38.92871122	Opp 1460 Irving St Nw	1	No	49.022	excellent	no_info	45.72 to 60.96 cm	WashingtonDC	NA	NA	NA	NA	NA	NA	NA	NA	NA	NA	NA
37917-042-3005-0230-000	01/01/1970	04/11/2018	Norway maple	Acer platanoides	Washington DC	District of Columbia	-76.99870556	38.88649296	Opp 520 Seward Sq Se	6	No	8.382	good	introduced	0 to 15.24 cm	WashingtonDC	NA	NA	NA	NA	NA	NA	NA	NA	NA	NA	NA
31982-030-3005-0134-000	12/21/2017	07/20/2020	London plane tree	Platanus acerifolia	Washington DC	District of Columbia	-77.00157595	38.88599561	305 C St Se	6	No	8.636	excellent	introduced	0 to 15.24 cm	WashingtonDC	NA	NA	NA	NA	NA	NA	NA	NA	NA	NA	NA
31982-060-3001-0039-000	01/01/1970	07/21/2020	Red maple	Acer rubrum	Washington DC	District of Columbia	-76.99827123	38.88609276	600 Blk C St Se	6	No	23.622	dead	naturally_occurring	15.24 to 30.48 cm	WashingtonDC	NA	NA	NA	NA	NA	NA	NA	NA	NA	NA	NA
16253-302-3001-0055-000	10/26/2012	06/12/2019	Chinese elm	Ulmus parvifolia	Washington DC	District of Columbia	-77.03685789	38.92724766	3010 Mount Pleasant St Nw	1	No	11.43	excellent	introduced	0 to 15.24 cm	WashingtonDC	NA	NA	NA	NA	NA	NA	NA	NA	NA	NA	NA
10160-340-3005-0165-000	01/01/1970	12/31/2018	English oak	Quercus robur	Washington DC	District of Columbia	-77.0363636	38.93307002	3355 16th St Nw	1	No	38.1	good	introduced	30.48 to 45.72 cm	WashingtonDC	NA	NA	NA	NA	NA	NA	NA	NA	NA	NA	NA
16890-178-3005-0337-000	01/01/1970	04/11/2018	American elm	Ulmus americana	Washington DC	District of Columbia	-77.04108111	38.93241896	Opp 1770 Park rd Nw	1	No	57.15	excellent	naturally_occurring	45.72 to 60.96 cm	WashingtonDC	NA	NA	NA	NA	NA	NA	NA	NA	NA	NA	NA
19048-310-3005-0443-000	01/01/1970	01/15/2020	Maple	Acer	Washington DC	District of Columbia	-77.04534762	38.93270244	Opp 3236 Walbridge Pl Nw	1	No	26.924	good	no_info	15.24 to 30.48 cm	WashingtonDC	NA	NA	NA	NA	NA	NA	NA	NA	NA	NA	NA
10170-317-3005-0090-000	01/01/1970	12/19/2019	Japanese zelkova	Zelkova serrata	Washington DC	District of Columbia	-77.03879148	38.93082925	Opp 3162 17th St Nw	1	No	37.846	excellent	introduced	30.48 to 45.72 cm	WashingtonDC	NA	NA	NA	NA	NA	NA	NA	NA	NA	NA	NA
10160-330-3001-0238-000	01/01/1970	05/03/2019	English oak	Quercus robur	Washington DC	District of Columbia	-77.03655823	38.93240866	3300 16th St Nw	1	No	22.86	excellent	introduced	15.24 to 30.48 cm	WashingtonDC	NA	NA	NA	NA	NA	NA	NA	NA	NA	NA	NA
16461-170-3001-0280-000	11/06/2019	11/06/2019	Nuttall oak	Quercus nuttallii	Washington DC	District of Columbia	-77.03980705	38.93413591	1712 Newton St Nw	1	No	5.08	excellent	no_info	0 to 15.24 cm	WashingtonDC	NA	NA	NA	NA	NA	NA	NA	NA	NA	NA	NA
10180-350-3005-0333-000	01/01/1970	04/10/2018	Pin oak	Quercus palustris	Washington DC	District of Columbia	-77.04123016	38.93329296	3333 18th St Nw	1	No	12.7	good	naturally_occurring	0 to 15.24 cm	WashingtonDC	NA	NA	NA	NA	NA	NA	NA	NA	NA	NA	NA
15232-180-3001-0184-000	11/06/2017	01/02/2019	Willow oak	Quercus phellos	Washington DC	District of Columbia	-77.04195682	38.92965833	1814 Kenyon St Nw	1	No	5.08	excellent	naturally_occurring	0 to 15.24 cm	WashingtonDC	NA	NA	NA	NA	NA	NA	NA	NA	NA	NA	NA
14582-160-3005-0723-000	01/01/1970	07/24/2019	Pin oak	Quercus palustris	Washington DC	District of Columbia	-77.03962152	38.92801034	1661 Hobart St Nw	1	No	96.52	fair	naturally_occurring	more than 76.2 cm	WashingtonDC	NA	NA	NA	NA	NA	NA	NA	NA	NA	NA	NA
14582-160-3001-0773-000	01/01/1970	04/11/2018	Pin oak	Quercus palustris	Washington DC	District of Columbia	-77.03972535	38.92791722	1662 Hobart St Nw	1	No	36.576	good	naturally_occurring	30.48 to 45.72 cm	WashingtonDC	NA	NA	NA	NA	NA	NA	NA	NA	NA	NA	NA
16142-180-3005-0188-000	03/02/2011	03/06/2020	Hornbeam	Carpinus	Washington DC	District of Columbia	-77.04195692	38.93334145	1817 Monroe St Nw	1	No	9.652	good	no_info	0 to 15.24 cm	WashingtonDC	NA	NA	NA	NA	NA	NA	NA	NA	NA	NA	NA
14875-145-3005-0291-000	01/01/1970	10/13/2017	Oak	Quercus	Washington DC	District of Columbia	-77.03565946	38.92871288	1400 Irving St Nw	1	No	12.192	good	no_info	0 to 15.24 cm	WashingtonDC	NA	NA	NA	NA	NA	NA	NA	NA	NA	NA	NA
16253-339-3001-0158-000	01/01/1970	06/30/2020	American sycamore	Platanus occidentalis	Washington DC	District of Columbia	-77.03997353	38.9329769	3314 Mount Pleasant St Nw	1	No	40.64	good	naturally_occurring	30.48 to 45.72 cm	WashingtonDC	NA	NA	NA	NA	NA	NA	NA	NA	NA	NA	NA
10150-300-3005-0391-000	03/31/2007	04/22/2019	Rotundiloba sweetgum	Liquidambar L.	Washington DC	District of Columbia	-77.0358846	38.92809457	3035 15th St Nw	1	No	7.62	excellent	no_info	0 to 15.24 cm	WashingtonDC	NA	NA	NA	NA	NA	NA	NA	NA	NA	NA	NA
16890-180-3005-0753-000	01/01/1970	04/06/2020	Willow oak	Quercus phellos	Washington DC	District of Columbia	-77.04385209	38.9326609	1869 Park rd Nw	1	No	29.21	good	naturally_occurring	15.24 to 30.48 cm	WashingtonDC	NA	NA	NA	NA	NA	NA	NA	NA	NA	NA	NA
16142-180-3005-0208-000	01/01/1970	03/06/2020	Silver maple	Acer saccharinum	Washington DC	District of Columbia	-77.04202017	38.93334188	1821 Monroe St Nw	1	No	17.272	good	naturally_occurring	15.24 to 30.48 cm	WashingtonDC	NA	NA	NA	NA	NA	NA	NA	NA	NA	NA	NA
30060-020-3005-0185-000	01/01/1970	01/05/2018	Sugar maple	Acer saccharum	Washington DC	District of Columbia	-76.9985309	38.8870606	217 6th St Se	6	No	53.848	fair	introduced	45.72 to 60.96 cm	WashingtonDC	NA	NA	NA	NA	NA	NA	NA	NA	NA	NA	NA
10190-310-3001-0121-000	12/06/2017	09/12/2019	Japanese zelkova	Zelkova serrata	Washington DC	District of Columbia	-77.0429329	38.92995793	Opp 3107 19th St Nw	1	No	7.62	excellent	introduced	0 to 15.24 cm	WashingtonDC	NA	NA	NA	NA	NA	NA	NA	NA	NA	NA	NA
16890-180-3005-0791-000	11/16/2016	04/06/2020	Kentucky coffeetree	Gymnocladus dioicus	Washington DC	District of Columbia	-77.04396939	38.93270984	1871 Park rd Nw	1	No	6.35	excellent	introduced	0 to 15.24 cm	WashingtonDC	NA	NA	NA	NA	NA	NA	NA	NA	NA	NA	NA
15375-180-3001-0236-000	01/01/1970	04/11/2018	Japanese zelkova	Zelkova serrata	Washington DC	District of Columbia	-77.04213332	38.9314093	1816 Lamont St Nw	1	No	10.16	fair	introduced	0 to 15.24 cm	WashingtonDC	NA	NA	NA	NA	NA	NA	NA	NA	NA	NA	NA
14452-310-3001-0306-000	01/04/2012	10/13/2017	Ginkgo (male)	Ginkgo biloba	Washington DC	District of Columbia	-77.0347746	38.92952681	3100 Blk Hiatt Pl Nw	1	No	6.35	fair	introduced	0 to 15.24 cm	WashingtonDC	NA	NA	NA	NA	NA	NA	NA	NA	NA	NA	NA
16669-145-3001-0060-000	01/01/1970	11/08/2018	Ginkgo (male)	Ginkgo biloba	Washington DC	District of Columbia	-77.03340577	38.93422647	1400 Blk Ogden St Nw	1	No	40.64	good	introduced	30.48 to 45.72 cm	WashingtonDC	NA	NA	NA	NA	NA	NA	NA	NA	NA	NA	NA
14875-180-3005-0060-000	01/01/1970	06/25/2020	Red maple	Acer rubrum	Washington DC	District of Columbia	-77.04156961	38.92887123	1803 Irving St Nw	1	No	44.45	good	naturally_occurring	30.48 to 45.72 cm	WashingtonDC	NA	NA	NA	NA	NA	NA	NA	NA	NA	NA	NA
14433-350-3005-0158-000	01/01/1970	04/11/2019	Norway maple	Acer platanoides	Washington DC	District of Columbia	-77.03593437	38.93525452	3525 Hertford Pl Nw	1	No	27.94	good	introduced	15.24 to 30.48 cm	WashingtonDC	NA	NA	NA	NA	NA	NA	NA	NA	NA	NA	NA
10160-330-3005-0121-000	03/16/2010	12/31/2018	Swamp white oak	Quercus bicolor	Washington DC	District of Columbia	-77.03636906	38.93199458	3311 16th St Nw	1	No	10.16	excellent	naturally_occurring	0 to 15.24 cm	WashingtonDC	NA	NA	NA	NA	NA	NA	NA	NA	NA	NA	NA
12463-140-3005-0488-000	12/20/2017	08/29/2018	Elm (accolade)	Ulmus	Washington DC	District of Columbia	-77.03423394	38.9274779	1433 Columbia rd Nw	1	No	5.08	excellent	no_info	0 to 15.24 cm	WashingtonDC	NA	NA	NA	NA	NA	NA	NA	NA	NA	NA	NA
10180-360-3005-0268-000	01/01/1970	03/15/2016	Augustine elm	Ulmus americana	Washington DC	District of Columbia	-77.04123379	38.93402944	3369 18th St Nw	1	No	39.37	good	naturally_occurring	30.48 to 45.72 cm	WashingtonDC	NA	NA	NA	NA	NA	NA	NA	NA	NA	NA	NA
10180-310-3005-0255-000	11/29/2017	07/01/2020	Chinese pistachio	Pistacia chinensis	Washington DC	District of Columbia	-77.04125747	38.92958277	3100 Blk 18th St Nw	1	No	6.35	excellent	introduced	0 to 15.24 cm	WashingtonDC	NA	NA	NA	NA	NA	NA	NA	NA	NA	NA	NA
15375-170-3005-0526-000	01/01/1970	05/06/2020	Elm	Ulmus	Washington DC	District of Columbia	-77.04062755	38.9315048	1735 Lamont St Nw	1	No	30.988	good	no_info	30.48 to 45.72 cm	WashingtonDC	NA	NA	NA	NA	NA	NA	NA	NA	NA	NA	NA
16890-170-3005-0175-000	01/01/1970	06/30/2020	American elm	Ulmus americana	Washington DC	District of Columbia	-77.03943656	38.93265233	Opp 1724 Park rd Nw	1	No	21.844	good	naturally_occurring	15.24 to 30.48 cm	WashingtonDC	NA	NA	NA	NA	NA	NA	NA	NA	NA	NA	NA
14875-170-3005-0330-000	01/01/1970	10/18/2019	Sugar maple	Acer saccharum	Washington DC	District of Columbia	-77.04003203	38.9288705	1725 Irving St Nw	1	No	17.018	fair	introduced	15.24 to 30.48 cm	WashingtonDC	NA	NA	NA	NA	NA	NA	NA	NA	NA	NA	NA
10170-320-3005-0262-000	01/01/1970	11/26/2019	(see notes)	NA	Washington DC	District of Columbia	-77.03879878	38.93210965	3200 Blk Mount Pleasant St Nw	1	No	15.24	good	no_info	0 to 15.24 cm	WashingtonDC	NA	NA	NA	NA	NA	NA	NA	NA	NA	NA	NA
36539-030-3001-0194-000	01/01/1970	04/11/2018	Elm	Ulmus	Washington DC	District of Columbia	-77.00145963	38.88533805	310 North Carolina Ave Se	6	No	24.13	good	no_info	15.24 to 30.48 cm	WashingtonDC	NA	NA	NA	NA	NA	NA	NA	NA	NA	NA	NA
16253-310-3001-0192-000	01/01/1970	04/10/2018	London plane tree	Platanus acerifolia	Washington DC	District of Columbia	-77.03766523	38.92928651	3112 Mount Pleasant St Nw	1	No	22.86	good	introduced	15.24 to 30.48 cm	WashingtonDC	NA	NA	NA	NA	NA	NA	NA	NA	NA	NA	NA
38138-090-3001-0181-000	01/01/1970	05/10/2019	American elm	Ulmus americana	Washington DC	District of Columbia	-76.99308828	38.88476904	912 South Carolina Ave Se	6	No	100.076	fair	naturally_occurring	more than 76.2 cm	WashingtonDC	NA	NA	NA	NA	NA	NA	NA	NA	NA	NA	NA
16890-178-3001-0359-000	01/01/1970	04/10/2018	Willow oak	Quercus phellos	Washington DC	District of Columbia	-77.04116195	38.93231794	1770 Park rd Nw	1	No	48.006	good	naturally_occurring	45.72 to 60.96 cm	WashingtonDC	NA	NA	NA	NA	NA	NA	NA	NA	NA	NA	NA
10180-340-3005-0039-000	11/08/2002	09/12/2018	Pin oak	Quercus palustris	Washington DC	District of Columbia	-77.04123512	38.93156678	3201 18th St Nw	1	No	32.004	excellent	naturally_occurring	30.48 to 45.72 cm	WashingtonDC	NA	NA	NA	NA	NA	NA	NA	NA	NA	NA	NA
16890-178-3005-0147-000	01/01/1970	02/25/2020	American elm	Ulmus americana	Washington DC	District of Columbia	-77.04043629	38.93246826	1749 Park rd Nw	1	No	43.18	fair	naturally_occurring	30.48 to 45.72 cm	WashingtonDC	NA	NA	NA	NA	NA	NA	NA	NA	NA	NA	NA
16461-180-3001-0178-000	11/06/2007	03/05/2020	Bloodgood london plane tree	Platanus acerifolia	Washington DC	District of Columbia	-77.04201426	38.93413164	1814 Newton St Nw	1	No	8.382	excellent	introduced	0 to 15.24 cm	WashingtonDC	NA	NA	NA	NA	NA	NA	NA	NA	NA	NA	NA
15252-180-3005-0537-000	01/18/2012	03/20/2020	Sweetgum (sterile)	Liquidambar styraciflua	Washington DC	District of Columbia	-77.04322925	38.93063231	1845 Kilbourne Pl Nw	1	No	19.558	excellent	naturally_occurring	15.24 to 30.48 cm	WashingtonDC	NA	NA	NA	NA	NA	NA	NA	NA	NA	NA	NA
14875-145-3001-0286-000	01/01/1970	04/10/2018	Nuttall oak	Quercus nuttallii	Washington DC	District of Columbia	-77.03564692	38.92861626	1470 Irving St Nw	1	No	16.764	good	no_info	15.24 to 30.48 cm	WashingtonDC	NA	NA	NA	NA	NA	NA	NA	NA	NA	NA	NA
14582-160-3005-0526-000	01/01/1970	04/10/2018	Scarlet oak	Quercus coccinea	Washington DC	District of Columbia	-77.0388534	38.92797724	1643 Hobart St Nw	1	No	17.272	excellent	naturally_occurring	15.24 to 30.48 cm	WashingtonDC	NA	NA	NA	NA	NA	NA	NA	NA	NA	NA	NA
30050-020-3001-0092-000	01/01/1970	12/14/2015	NA	NA	Washington DC	District of Columbia	-76.99944061	38.88730459	206 5th St Se	6	No	NA	NA	no_info	NA	WashingtonDC	NA	NA	NA	NA	NA	NA	NA	NA	NA	NA	NA
16253-310-3001-0147-000	10/26/2012	04/24/2017	Honeylocust	Gleditsia	Washington DC	District of Columbia	-77.03759233	38.92910549	3106 Mount Pleasant St Nw	1	No	7.62	excellent	no_info	0 to 15.24 cm	WashingtonDC	NA	NA	NA	NA	NA	NA	NA	NA	NA	NA	NA
11079-165-3005-0098-000	01/01/1970	05/30/2018	Willow oak	Quercus phellos	Washington DC	District of Columbia	-77.03788487	38.92682844	1601 Argonne Pl Nw	1	No	31.242	fair	naturally_occurring	30.48 to 45.72 cm	WashingtonDC	NA	NA	NA	NA	NA	NA	NA	NA	NA	NA	NA
10190-320-3001-0037-000	11/06/2019	11/06/2019	London plane tree	Platanus acerifolia	Washington DC	District of Columbia	-77.04426594	38.93156567	3200 19th St Nw	1	No	5.08	excellent	introduced	0 to 15.24 cm	WashingtonDC	NA	NA	NA	NA	NA	NA	NA	NA	NA	NA	NA
10190-320-3001-0231-000	12/05/2008	03/20/2020	Chinese elm	Ulmus parvifolia	Washington DC	District of Columbia	-77.04426271	38.93209682	3218 19th St Nw	1	No	22.86	excellent	introduced	15.24 to 30.48 cm	WashingtonDC	NA	NA	NA	NA	NA	NA	NA	NA	NA	NA	NA
14374-163-3001-0073-000	01/01/1970	08/08/2019	Pin oak	Quercus palustris	Washington DC	District of Columbia	-77.03714592	38.92642211	1600 Blk Harvard St Nw	1	No	28.956	fair	naturally_occurring	15.24 to 30.48 cm	WashingtonDC	NA	NA	NA	NA	NA	NA	NA	NA	NA	NA	NA
10150-300-3001-0294-000	01/01/1970	04/22/2019	Scarlet oak	Quercus coccinea	Washington DC	District of Columbia	-77.03581518	38.92766276	Opp 3029 15th St Nw	1	No	24.13	good	naturally_occurring	15.24 to 30.48 cm	WashingtonDC	NA	NA	NA	NA	NA	NA	NA	NA	NA	NA	NA
10160-350-3001-0070-000	12/06/2019	12/06/2019	Pin oak	Quercus palustris	Washington DC	District of Columbia	-77.03655504	38.93463114	3500 16th St Nw	1	No	5.08	excellent	naturally_occurring	0 to 15.24 cm	WashingtonDC	NA	NA	NA	NA	NA	NA	NA	NA	NA	NA	NA
15232-170-3001-0380-000	01/01/1970	06/12/2018	Red oak	Quercus rubra	Washington DC	District of Columbia	-77.04019261	38.92964738	1734 Kenyon St Nw	1	No	37.592	excellent	naturally_occurring	30.48 to 45.72 cm	WashingtonDC	NA	NA	NA	NA	NA	NA	NA	NA	NA	NA	NA
14582-160-3005-0191-000	03/11/2010	05/31/2019	Red oak	Quercus rubra	Washington DC	District of Columbia	-77.03777191	38.92792918	1613 Hobart St Nw	1	No	11.43	good	naturally_occurring	0 to 15.24 cm	WashingtonDC	NA	NA	NA	NA	NA	NA	NA	NA	NA	NA	NA
30060-020-3001-0070-000	01/01/1970	01/05/2018	Red maple	Acer rubrum	Washington DC	District of Columbia	-76.99838178	38.8873673	204 6th St Se	6	No	18.288	good	naturally_occurring	15.24 to 30.48 cm	WashingtonDC	NA	NA	NA	NA	NA	NA	NA	NA	NA	NA	NA
16461-180-3001-0488-000	01/01/1970	03/05/2020	Sugar maple	Acer saccharum	Washington DC	District of Columbia	-77.04300712	38.93413091	Opp 1855 Newton St Nw	1	No	6.35	fair	introduced	0 to 15.24 cm	WashingtonDC	NA	NA	NA	NA	NA	NA	NA	NA	NA	NA	NA
14452-310-3001-0364-000	01/31/2012	04/10/2018	Ginkgo	Ginkgo biloba	Washington DC	District of Columbia	-77.03479187	38.92970873	3100 Blk Hiatt Pl Nw	1	No	6.35	good	introduced	0 to 15.24 cm	WashingtonDC	NA	NA	NA	NA	NA	NA	NA	NA	NA	NA	NA
30030-070-3001-0145-000	02/06/2013	04/10/2018	Kentucky coffeetree	Gymnocladus dioicus	Washington DC	District of Columbia	-77.00540675	38.88600059	109 3rd St Se	6	No	8.382	good	introduced	0 to 15.24 cm	WashingtonDC	NA	NA	NA	NA	NA	NA	NA	NA	NA	NA	NA
17286-150-3001-0185-000	01/31/2012	05/02/2019	Sweetgum (sterile)	Liquidambar styraciflua	Washington DC	District of Columbia	-77.03529697	38.91108517	1514 Q St Nw	2	No	10.16	good	naturally_occurring	0 to 15.24 cm	WashingtonDC	NA	NA	NA	NA	NA	NA	NA	NA	NA	NA	NA
30050-070-3001-0299-000	01/01/1970	04/10/2018	American linden	Tilia americana	Washington DC	District of Columbia	-76.9994466	38.88041854	726 5th St Se	6	No	46.228	good	naturally_occurring	45.72 to 60.96 cm	WashingtonDC	NA	NA	NA	NA	NA	NA	NA	NA	NA	NA	NA
NA	12/08/2017	09/11/2019	Red oak	Quercus rubra	Washington DC	District of Columbia	-76.99735766	38.88011272	628 I St Se	6	No	6.604	good	naturally_occurring	0 to 15.24 cm	WashingtonDC	NA	NA	NA	NA	NA	NA	NA	NA	NA	NA	NA
30858-050-3001-0077-000	01/01/1970	08/05/2019	Red maple	Acer rubrum	Washington DC	District of Columbia	-76.99918679	38.88874095	504 A St Se	6	No	19.304	good	naturally_occurring	15.24 to 30.48 cm	WashingtonDC	NA	NA	NA	NA	NA	NA	NA	NA	NA	NA	NA
30050-010-3005-0047-000	01/01/1970	02/14/2020	Littleleaf linden	Tilia cordata	Washington DC	District of Columbia	-76.99958409	38.88851335	100 Blk 5th St Se	6	No	48.26	fair	introduced	45.72 to 60.96 cm	WashingtonDC	NA	NA	NA	NA	NA	NA	NA	NA	NA	NA	NA
16838-160-3001-0052-000	01/01/1970	10/16/2017	NA	NA	Washington DC	District of Columbia	-77.03679803	38.90959359	1600 Block P St Nw	2	No	NA	NA	no_info	NA	WashingtonDC	NA	NA	NA	NA	NA	NA	NA	NA	NA	NA	NA
30858-040-3005-0169-000	11/05/2012	11/13/2019	Sweetgum (sterile)	Liquidambar styraciflua	Washington DC	District of Columbia	-76.9999324	38.88863144	411 A St Se	6	No	16.256	excellent	naturally_occurring	15.24 to 30.48 cm	WashingtonDC	NA	NA	NA	NA	NA	NA	NA	NA	NA	NA	NA
31982-001-3001-0439-000	01/01/1970	04/10/2018	Scarlet oak	Quercus coccinea	Washington DC	District of Columbia	-77.00606171	38.8860981	C St Se	6	No	63.5	good	naturally_occurring	60.96 to 76.2 cm	WashingtonDC	NA	NA	NA	NA	NA	NA	NA	NA	NA	NA	NA
16838-160-3005-0448-000	01/01/1970	04/11/2018	Pin oak	Quercus palustris	Washington DC	District of Columbia	-77.03820484	38.90971087	1637 P St Nw	2	No	50.546	good	naturally_occurring	45.72 to 60.96 cm	WashingtonDC	NA	NA	NA	NA	NA	NA	NA	NA	NA	NA	NA
30050-010-3001-0183-000	01/01/1970	01/29/2015	Redbud	Cercis	Washington DC	District of Columbia	-76.9994447	38.88813387	118 5th St Se	6	No	5.08	good	no_info	0 to 15.24 cm	WashingtonDC	NA	NA	NA	NA	NA	NA	NA	NA	NA	NA	NA
33861-040-3005-0103-000	01/01/1970	04/30/2020	Red maple	Acer rubrum	Washington DC	District of Columbia	-77.00021226	38.88122437	407 G St Se	6	No	28.194	good	naturally_occurring	15.24 to 30.48 cm	WashingtonDC	NA	NA	NA	NA	NA	NA	NA	NA	NA	NA	NA
16422-127-3005-0083-000	04/26/2016	06/22/2017	Swamp white oak	Quercus bicolor	Washington DC	District of Columbia	-77.04639822	38.90636865	1255 New Hampshire Ave Nw	2	No	6.35	good	naturally_occurring	0 to 15.24 cm	WashingtonDC	NA	NA	NA	NA	NA	NA	NA	NA	NA	NA	NA
14481-142-3005-0644-000	01/01/1970	07/30/2019	American linden	Tilia americana	Washington DC	District of Columbia	-77.03434523	38.90660694	1400 Block Highland Ter Nw	2	No	29.972	good	naturally_occurring	15.24 to 30.48 cm	WashingtonDC	NA	NA	NA	NA	NA	NA	NA	NA	NA	NA	NA
32691-000-3001-0252-000	01/01/1970	04/10/2018	Littleleaf linden	Tilia cordata	Washington DC	District of Columbia	-77.0081775	38.88512382	D St Se	6	No	40.64	good	introduced	30.48 to 45.72 cm	WashingtonDC	NA	NA	NA	NA	NA	NA	NA	NA	NA	NA	NA
32691-150-3001-0240-000	02/15/2011	04/10/2018	American linden	Tilia americana	Washington DC	District of Columbia	-76.98275309	38.8841599	1530 D St Se	6	No	6.35	good	naturally_occurring	0 to 15.24 cm	WashingtonDC	NA	NA	NA	NA	NA	NA	NA	NA	NA	NA	NA
20060-010-3005-0209-000	01/01/1970	02/04/2019	Red maple	Acer rubrum	Washington DC	District of Columbia	-76.9983788	38.89151985	117 6th St Ne	6	No	37.592	good	naturally_occurring	30.48 to 45.72 cm	WashingtonDC	NA	NA	NA	NA	NA	NA	NA	NA	NA	NA	NA
35960-130-3005-0265-000	01/01/1970	05/05/2020	Silver linden	Tilia tomentosa	Washington DC	District of Columbia	-76.98751831	38.88862862	1319 Massachusetts Ave Se	6	No	31.75	good	introduced	30.48 to 45.72 cm	WashingtonDC	NA	NA	NA	NA	NA	NA	NA	NA	NA	NA	NA
17546-170-3005-0303-000	01/01/1970	01/30/2019	Willow oak	Quercus phellos	Washington DC	District of Columbia	-77.03941803	38.90632986	1717 Rhode Island Ave Nw	2	No	15.494	good	naturally_occurring	15.24 to 30.48 cm	WashingtonDC	NA	NA	NA	NA	NA	NA	NA	NA	NA	NA	NA
31982-000-3001-0089-000	01/01/1970	04/10/2018	Littleleaf linden	Tilia cordata	Washington DC	District of Columbia	-77.00874995	38.88609918	C St Se	6	No	45.72	good	introduced	30.48 to 45.72 cm	WashingtonDC	NA	NA	NA	NA	NA	NA	NA	NA	NA	NA	NA
30010-040-3001-0320-000	01/01/1970	04/11/2018	American elm	Ulmus americana	Washington DC	District of Columbia	-77.00580794	38.88419264	400 Blk 1St St Se	6	No	61.722	good	naturally_occurring	60.96 to 76.2 cm	WashingtonDC	NA	NA	NA	NA	NA	NA	NA	NA	NA	NA	NA
41982-000-3005-0049-000	01/01/1970	04/11/2018	Sugar maple	Acer saccharum	Washington DC	District of Columbia	-77.00923762	38.88609481	C St Sw	6	No	10.16	good	introduced	0 to 15.24 cm	WashingtonDC	NA	NA	NA	NA	NA	NA	NA	NA	NA	NA	NA
33861-120-3005-0225-000	01/17/2020	01/17/2020	American sycamore	Platanus occidentalis	Washington DC	District of Columbia	-76.98945829	38.88121761	Opp 1224 G St Se	6	No	5.08	excellent	naturally_occurring	0 to 15.24 cm	WashingtonDC	NA	NA	NA	NA	NA	NA	NA	NA	NA	NA	NA
30010-030-3005-0131-000	01/01/1970	04/10/2018	Thornless honeylocust	Gleditsia triacanthos	Washington DC	District of Columbia	-77.00598277	38.88568545	Opp 300 1St St Se	6	No	50.8	dead	introduced	45.72 to 60.96 cm	WashingtonDC	NA	NA	NA	NA	NA	NA	NA	NA	NA	NA	NA
12515-120-3005-0291-000	04/13/2010	04/23/2018	Willow oak	Quercus phellos	Washington DC	District of Columbia	-77.04143735	38.90648418	1219 Connecticut Ave Nw	2	No	15.748	good	naturally_occurring	15.24 to 30.48 cm	WashingtonDC	NA	NA	NA	NA	NA	NA	NA	NA	NA	NA	NA
34797-130-3001-0617-000	01/01/1970	04/10/2018	Sugar maple	Acer saccharum	Washington DC	District of Columbia	-76.98606098	38.88765222	1364 Independence Ave Se	6	No	15.24	good	introduced	0 to 15.24 cm	WashingtonDC	NA	NA	NA	NA	NA	NA	NA	NA	NA	NA	NA
34797-030-3001-0158-000	12/14/2012	02/28/2020	New harmony elm	Ulmus americana	Washington DC	District of Columbia	-77.00143477	38.88766346	314 Independence Ave Se	6	No	25.908	NA	naturally_occurring	15.24 to 30.48 cm	WashingtonDC	NA	NA	NA	NA	NA	NA	NA	NA	NA	NA	NA
36428-030-3001-0095-000	01/01/1970	04/10/2018	American elm	Ulmus americana	Washington DC	District of Columbia	-77.00742208	38.88581173	New Jersey Ave Se	6	No	40.64	good	naturally_occurring	30.48 to 45.72 cm	WashingtonDC	NA	NA	NA	NA	NA	NA	NA	NA	NA	NA	NA
30130-070-3005-0508-000	01/01/1970	03/27/2019	Red maple	Acer rubrum	Washington DC	District of Columbia	-76.98837647	38.87981844	Opp 758 13th St Se	6	No	18.796	good	naturally_occurring	15.24 to 30.48 cm	WashingtonDC	NA	NA	NA	NA	NA	NA	NA	NA	NA	NA	NA
16584-150-3005-0331-000	12/11/2017	09/21/2018	Swamp white oak	Quercus bicolor	Washington DC	District of Columbia	-77.03583631	38.90875358	1529 O St Nw	2	No	6.35	good	naturally_occurring	0 to 15.24 cm	WashingtonDC	NA	NA	NA	NA	NA	NA	NA	NA	NA	NA	NA
20050-000-3001-0218-000	01/01/1970	10/15/2019	Crabapple	Malus	Washington DC	District of Columbia	-76.99959309	38.89041615	14 5th St Ne	6	No	25.908	good	no_info	15.24 to 30.48 cm	WashingtonDC	NA	NA	NA	NA	NA	NA	NA	NA	NA	NA	NA
16318-170-3001-0235-000	10/16/2018	09/05/2019	Swamp white oak	Quercus bicolor	Washington DC	District of Columbia	-77.03959888	38.90720227	1726 N St Nw	2	No	6.35	good	naturally_occurring	0 to 15.24 cm	WashingtonDC	NA	NA	NA	NA	NA	NA	NA	NA	NA	NA	NA
35960-130-3005-0184-000	03/19/2014	07/06/2020	Silver linden	Tilia tomentosa	Washington DC	District of Columbia	-76.98777186	38.8887281	Opp 1318 Massachusetts Ave Se	6	No	13.716	good	introduced	0 to 15.24 cm	WashingtonDC	NA	NA	NA	NA	NA	NA	NA	NA	NA	NA	NA
16584-160-3001-0124-000	01/01/1970	05/12/2020	London plane tree	Platanus acerifolia	Washington DC	District of Columbia	-77.03712542	38.90865536	1600 Blk O St Nw	2	No	31.242	fair	introduced	30.48 to 45.72 cm	WashingtonDC	NA	NA	NA	NA	NA	NA	NA	NA	NA	NA	NA
19340-170-3005-0145-000	02/26/2019	09/05/2019	Eastern redbud	Cercis canadensis	Washington DC	District of Columbia	-77.0389866	38.9163352	1711 Willard St Nw	2	No	6.35	good	naturally_occurring	0 to 15.24 cm	WashingtonDC	NA	NA	NA	NA	NA	NA	NA	NA	NA	NA	NA
16448-210-3001-0139-000	01/01/1970	07/31/2019	Chinese elm	Ulmus parvifolia	Washington DC	District of Columbia	-77.04712798	38.90786825	2100 Newport Pl Nw	2	No	16.51	fair	introduced	15.24 to 30.48 cm	WashingtonDC	NA	NA	NA	NA	NA	NA	NA	NA	NA	NA	NA
10180-140-3005-0152-000	01/01/1970	08/05/2019	Ginkgo (male)	Ginkgo biloba	Washington DC	District of Columbia	-77.04160881	38.90950378	1400 Blk 18th St Nw	2	No	5.08	good	introduced	0 to 15.24 cm	WashingtonDC	NA	NA	NA	NA	NA	NA	NA	NA	NA	NA	NA
33133-040-3001-0168-000	01/01/1970	03/18/2019	Red maple	Acer rubrum	Washington DC	District of Columbia	-76.99992917	38.88328919	412/414 E St Se	6	No	28.956	good	naturally_occurring	15.24 to 30.48 cm	WashingtonDC	NA	NA	NA	NA	NA	NA	NA	NA	NA	NA	NA
13672-180-3001-0256-000	01/01/1970	04/24/2019	Pin oak	Quercus palustris	Washington DC	District of Columbia	-77.04248582	38.91629204	1814 Florida Ave Nw	2	No	86.36	fair	naturally_occurring	more than 76.2 cm	WashingtonDC	NA	NA	NA	NA	NA	NA	NA	NA	NA	NA	NA
32691-000-3005-0282-000	01/01/1970	05/21/2019	Littleleaf linden	Tilia cordata	Washington DC	District of Columbia	-77.00807182	38.88501975	25 D St Se	6	No	18.288	good	introduced	15.24 to 30.48 cm	WashingtonDC	NA	NA	NA	NA	NA	NA	NA	NA	NA	NA	NA
99999-999-9999-3576-	01/01/1970	04/11/2018	(see notes)	NA	Washington DC	District of Columbia	-77.00995041	38.88459118	Washington Ave Sw	6	No	22.86	good	no_info	15.24 to 30.48 cm	WashingtonDC	NA	NA	NA	NA	NA	NA	NA	NA	NA	NA	NA
32691-005-3005-0183-000	01/01/1970	05/09/2020	Norway maple	Acer platanoides	Washington DC	District of Columbia	-77.00661689	38.88501857	Unit Block D St Se	6	No	35.56	dead	introduced	30.48 to 45.72 cm	WashingtonDC	NA	NA	NA	NA	NA	NA	NA	NA	NA	NA	NA
10200-130-3005-0080-000	01/01/1970	01/24/2019	American linden	Tilia americana	Washington DC	District of Columbia	-77.04480449	38.90751522	1301 20th St Nw	2	No	42.672	good	naturally_occurring	30.48 to 45.72 cm	WashingtonDC	NA	NA	NA	NA	NA	NA	NA	NA	NA	NA	NA
30030-050-3005-0305-000	01/01/1970	04/10/2018	Silver maple	Acer saccharinum	Washington DC	District of Columbia	-77.00210656	38.88240437	500 Block 3rd St Se	6	No	40.132	good	naturally_occurring	30.48 to 45.72 cm	WashingtonDC	NA	NA	NA	NA	NA	NA	NA	NA	NA	NA	NA
30040-040-3005-0323-000	11/05/2012	11/08/2018	Hornbeam	Carpinus	Washington DC	District of Columbia	-77.00065376	38.88338253	427 4th St Se	6	No	6.35	good	no_info	0 to 15.24 cm	WashingtonDC	NA	NA	NA	NA	NA	NA	NA	NA	NA	NA	NA
58125-040-3005-0106-000	01/01/1970	04/10/2018	Cherry (snowgoose)	Prunus	Washington DC	District of Columbia	-77.00914867	38.88478042	Opp 408 South Capitol St Bn	6	No	7.62	good	no_info	0 to 15.24 cm	WashingtonDC	NA	NA	NA	NA	NA	NA	NA	NA	NA	NA	NA
15960-170-3001-0904-000	01/01/1970	07/22/2020	Littleleaf linden	Tilia cordata	Washington DC	District of Columbia	-77.04144405	38.90886804	1780 Massachusetts Ave Nw	2	No	33.02	poor	introduced	30.48 to 45.72 cm	WashingtonDC	NA	NA	NA	NA	NA	NA	NA	NA	NA	NA	NA
15960-170-3005-0548-000	01/01/1970	07/16/2020	Littleleaf linden	Tilia cordata	Washington DC	District of Columbia	-77.0402164	38.90861912	1755 Massachusetts Ave Nw	2	No	26.67	good	introduced	15.24 to 30.48 cm	WashingtonDC	NA	NA	NA	NA	NA	NA	NA	NA	NA	NA	NA
33133-030-3005-0164-000	01/01/1970	04/10/2018	Norway maple	Acer platanoides	Washington DC	District of Columbia	-77.00141271	38.8831801	319 E St Se	6	No	35.56	poor	introduced	30.48 to 45.72 cm	WashingtonDC	NA	NA	NA	NA	NA	NA	NA	NA	NA	NA	NA
30020-050-3001-0088-000	01/01/1970	04/10/2018	Sugar maple	Acer saccharum	Washington DC	District of Columbia	-77.00345451	38.88292655	506 2Nd St Se	6	No	25.4	good	introduced	15.24 to 30.48 cm	WashingtonDC	NA	NA	NA	NA	NA	NA	NA	NA	NA	NA	NA
17286-160-3005-0320-000	04/28/2014	12/09/2018	Kentucky coffeetree	Gymnocladus dioicus	Washington DC	District of Columbia	-77.03772485	38.91118384	1625 Q St Nw	2	No	7.62	good	introduced	0 to 15.24 cm	WashingtonDC	NA	NA	NA	NA	NA	NA	NA	NA	NA	NA	NA
58125-040-3005-0226-000	02/28/2011	04/11/2018	Japanese zelkova	Zelkova serrata	Washington DC	District of Columbia	-77.00914647	38.88441699	Unit Block South Capitol St Bn	6	No	6.35	fair	introduced	0 to 15.24 cm	WashingtonDC	NA	NA	NA	NA	NA	NA	NA	NA	NA	NA	NA
58125-040-3005-0259-000	01/01/1970	04/11/2018	Yoshino cherry	Prunus yedoensis	Washington DC	District of Columbia	-77.00914573	38.884321	South Capitol St Bn	6	No	58.42	good	introduced	45.72 to 60.96 cm	WashingtonDC	NA	NA	NA	NA	NA	NA	NA	NA	NA	NA	NA
17598-175-3005-0207-000	01/01/1970	07/02/2020	Ginkgo (female)	Ginkgo biloba	Washington DC	District of Columbia	-77.04074562	38.91340938	1719 Riggs Pl Nw	2	No	60.706	good	introduced	45.72 to 60.96 cm	WashingtonDC	NA	NA	NA	NA	NA	NA	NA	NA	NA	NA	NA
32691-035-3005-0059-000	01/17/2014	12/05/2019	American linden	Tilia americana	Washington DC	District of Columbia	-77.00183561	38.88422697	300 Blk D St Se	6	No	10.16	good	naturally_occurring	0 to 15.24 cm	WashingtonDC	NA	NA	NA	NA	NA	NA	NA	NA	NA	NA	NA
15960-170-3001-0235-000	01/01/1970	06/13/2019	Silver linden	Tilia tomentosa	Washington DC	District of Columbia	-77.03927751	38.90812272	1724 Massachusetts Ave Nw	2	No	11.938	good	introduced	0 to 15.24 cm	WashingtonDC	NA	NA	NA	NA	NA	NA	NA	NA	NA	NA	NA
10180-130-3005-0526-000	01/01/1970	01/15/2020	Swamp white oak	Quercus bicolor	Washington DC	District of Columbia	-77.04160994	38.90873444	1300 18th St Nw	2	No	10.16	good	naturally_occurring	0 to 15.24 cm	WashingtonDC	NA	NA	NA	NA	NA	NA	NA	NA	NA	NA	NA
17767-175-3001-0392-000	11/09/2017	09/26/2018	Tupelo	Nyssa sylvatica	Washington DC	District of Columbia	-77.04065575	38.91404583	1732 S St Nw	2	No	5.08	excellent	naturally_occurring	0 to 15.24 cm	WashingtonDC	NA	NA	NA	NA	NA	NA	NA	NA	NA	NA	NA
15960-170-3005-0074-000	01/01/1970	07/16/2020	Silver linden	Tilia tomentosa	Washington DC	District of Columbia	-77.03880809	38.90812529	1701 Massachusetts Ave Nw	2	No	32.766	good	introduced	30.48 to 45.72 cm	WashingtonDC	NA	NA	NA	NA	NA	NA	NA	NA	NA	NA	NA
30040-035-3001-0090-000	01/01/1970	05/08/2019	Red maple	Acer rubrum	Washington DC	District of Columbia	-77.00051122	38.88526104	302 4th St Se	6	No	19.304	good	naturally_occurring	15.24 to 30.48 cm	WashingtonDC	NA	NA	NA	NA	NA	NA	NA	NA	NA	NA	NA
12340-170-3005-0233-000	01/01/1970	06/28/2019	Pin oak	Quercus palustris	Washington DC	District of Columbia	-77.03938548	38.91043461	1731 Church St Nw	2	No	44.196	good	naturally_occurring	30.48 to 45.72 cm	WashingtonDC	NA	NA	NA	NA	NA	NA	NA	NA	NA	NA	NA
10200-130-3005-0168-000	01/01/1970	01/24/2019	Littleleaf linden	Tilia cordata	Washington DC	District of Columbia	-77.04480717	38.90775915	1301 20th St Nw	2	No	31.242	good	introduced	30.48 to 45.72 cm	WashingtonDC	NA	NA	NA	NA	NA	NA	NA	NA	NA	NA	NA
16584-210-3001-0271-000	03/19/2015	08/11/2017	White oak	Quercus alba	Washington DC	District of Columbia	-77.04763996	38.90852148	2124 O St Nw	2	No	6.35	good	naturally_occurring	0 to 15.24 cm	WashingtonDC	NA	NA	NA	NA	NA	NA	NA	NA	NA	NA	NA
10170-170-3001-0212-000	01/01/1970	06/22/2017	Chinese elm	Ulmus parvifolia	Washington DC	District of Columbia	-77.038572	38.91327377	1720 17th St Nw	2	No	51.054	good	introduced	45.72 to 60.96 cm	WashingtonDC	NA	NA	NA	NA	NA	NA	NA	NA	NA	NA	NA
17598-175-3001-0404-000	01/01/1970	10/11/2019	Ginkgo (male)	Ginkgo biloba	Washington DC	District of Columbia	-77.04137991	38.91330967	Opp 1737 Riggs Pl Nw	2	No	70.612	good	introduced	60.96 to 76.2 cm	WashingtonDC	NA	NA	NA	NA	NA	NA	NA	NA	NA	NA	NA
17416-170-3001-0186-000	12/21/2011	09/20/2019	Silver linden	Tilia tomentosa	Washington DC	District of Columbia	-77.03920491	38.91256124	1712 R St Nw	2	No	10.16	fair	introduced	0 to 15.24 cm	WashingtonDC	NA	NA	NA	NA	NA	NA	NA	NA	NA	NA	NA
10200-135-3001-0071-000	01/01/1970	07/06/2016	NA	NA	Washington DC	District of Columbia	-77.04497466	38.90826403	1300 Blk 20 St Nw	2	No	0	NA	no_info	NA	WashingtonDC	NA	NA	NA	NA	NA	NA	NA	NA	NA	NA	NA
18456-180-3005-0353-000	01/01/1970	04/11/2018	Purple leaf plum	Prunus cerasifera	Washington DC	District of Columbia	-77.04290414	38.91563422	1825 T St Nw	2	No	9.398	good	introduced	0 to 15.24 cm	WashingtonDC	NA	NA	NA	NA	NA	NA	NA	NA	NA	NA	NA
18456-170-3001-0833-000	10/05/2012	12/31/2018	Green vase japanese zelkova	Zelkova serrata	Washington DC	District of Columbia	-77.04140926	38.91552677	Opp 1775 T St Nw	2	No	25.4	good	introduced	15.24 to 30.48 cm	WashingtonDC	NA	NA	NA	NA	NA	NA	NA	NA	NA	NA	NA
19340-170-3005-0677-000	01/01/1970	05/01/2019	Silver maple	Acer saccharinum	Washington DC	District of Columbia	-77.04088887	38.91633597	1765 Willard St Nw	2	No	30.48	good	naturally_occurring	15.24 to 30.48 cm	WashingtonDC	NA	NA	NA	NA	NA	NA	NA	NA	NA	NA	NA
10170-195-3001-0189-000	12/21/2011	06/13/2018	Princeton elm	Ulmus americana	Washington DC	District of Columbia	-77.03853763	38.91676057	1930 17th St Nw	2	No	15.24	good	naturally_occurring	0 to 15.24 cm	WashingtonDC	NA	NA	NA	NA	NA	NA	NA	NA	NA	NA	NA
10200-130-3001-0064-000	01/01/1970	07/07/2020	Littleleaf linden	Tilia cordata	Washington DC	District of Columbia	-77.04497524	38.90746842	1300 Block 1301 20th St Nw	2	No	61.468	good	introduced	60.96 to 76.2 cm	WashingtonDC	NA	NA	NA	NA	NA	NA	NA	NA	NA	NA	NA
10190-135-3005-0158-000	11/07/2019	11/07/2019	London plane tree	Platanus acerifolia	Washington DC	District of Columbia	-77.04337512	38.90834028	1300 Blk 19th St Nw	2	No	6.35	excellent	introduced	0 to 15.24 cm	WashingtonDC	NA	NA	NA	NA	NA	NA	NA	NA	NA	NA	NA
10170-140-3001-0258-000	01/01/1970	02/28/2019	Chinese elm	Ulmus parvifolia	Washington DC	District of Columbia	-77.03856993	38.9094213	1414 17th St Nw	2	No	20.32	good	introduced	15.24 to 30.48 cm	WashingtonDC	NA	NA	NA	NA	NA	NA	NA	NA	NA	NA	NA
33133-040-3001-0099-000	01/01/1970	06/29/2020	Red maple	Acer rubrum	Washington DC	District of Columbia	-77.00022816	38.88328751	406 E St Se	6	No	33.02	good	naturally_occurring	30.48 to 45.72 cm	WashingtonDC	NA	NA	NA	NA	NA	NA	NA	NA	NA	NA	NA
12515-130-3005-0053-000	01/01/1970	08/20/2018	Southern magnolia	Magnolia grandiflora	Washington DC	District of Columbia	-77.04214497	38.90741867	1300 Blk Connecticut Ave Nw/ Median	2	No	29.464	good	introduced	15.24 to 30.48 cm	WashingtonDC	NA	NA	NA	NA	NA	NA	NA	NA	NA	NA	NA
43133-000-3001-0361-000	01/01/1970	11/01/2017	(see notes)	NA	Washington DC	District of Columbia	-77.01033821	38.88314228	Unit Blk E St Sw	6	No	NA	excellent	no_info	NA	WashingtonDC	NA	NA	NA	NA	NA	NA	NA	NA	NA	NA	NA
13672-180-3001-0203-000	01/01/1970	07/03/2019	Pin oak	Quercus palustris	Washington DC	District of Columbia	-77.04221549	38.91643061	1806 Florida Ave Nw	2	No	49.53	good	naturally_occurring	45.72 to 60.96 cm	WashingtonDC	NA	NA	NA	NA	NA	NA	NA	NA	NA	NA	NA
12340-170-3005-0162-000	01/01/1970	12/27/2019	Pin oak	Quercus palustris	Washington DC	District of Columbia	-77.03914479	38.91043511	1723 Church St Nw	2	No	56.642	good	naturally_occurring	45.72 to 60.96 cm	WashingtonDC	NA	NA	NA	NA	NA	NA	NA	NA	NA	NA	NA
10170-160-3001-0207-000	01/01/1970	06/05/2018	Japanese zelkova	Zelkova serrata	Washington DC	District of Columbia	-77.03857335	38.91177867	1618 17th St Nw	2	No	54.61	fair	introduced	45.72 to 60.96 cm	WashingtonDC	NA	NA	NA	NA	NA	NA	NA	NA	NA	NA	NA
17286-170-3005-0140-000	01/01/1970	10/31/2019	Norway maple	Acer platanoides	Washington DC	District of Columbia	-77.03899298	38.91118778	1705 Q St Nw	2	No	11.176	good	introduced	0 to 15.24 cm	WashingtonDC	NA	NA	NA	NA	NA	NA	NA	NA	NA	NA	NA
58125-020-3005-0458-000	01/01/1970	04/11/2018	American linden	Tilia americana	Washington DC	District of Columbia	-77.00915499	38.88633772	South Capitol St Bn	6	No	33.02	good	naturally_occurring	30.48 to 45.72 cm	WashingtonDC	NA	NA	NA	NA	NA	NA	NA	NA	NA	NA	NA
35960-130-3005-0245-000	01/01/1970	07/25/2013	NA	NA	Washington DC	District of Columbia	-76.98762258	38.88858728	1319 Massachusetts Ave Se	6	No	NA	NA	no_info	NA	WashingtonDC	NA	NA	NA	NA	NA	NA	NA	NA	NA	NA	NA
17286-160-3001-0426-000	01/01/1970	08/28/2019	London plane tree	Platanus acerifolia	Washington DC	District of Columbia	-77.03809592	38.91108265	1624 Q St Nw	2	No	25.908	good	introduced	15.24 to 30.48 cm	WashingtonDC	NA	NA	NA	NA	NA	NA	NA	NA	NA	NA	NA
10170-127-3001-0139-000	11/22/2016	07/16/2020	Jefferson elm	Ulmus americana	Washington DC	District of Columbia	-77.03860293	38.90691824	1224 17th St Nw	2	No	7.62	good	naturally_occurring	0 to 15.24 cm	WashingtonDC	NA	NA	NA	NA	NA	NA	NA	NA	NA	NA	NA
16838-150-3005-0314-000	01/01/1970	12/23/2019	Sugar maple	Acer saccharum	Washington DC	District of Columbia	-77.03575147	38.90970243	1527 P St Nw	2	No	16.002	good	introduced	15.24 to 30.48 cm	WashingtonDC	NA	NA	NA	NA	NA	NA	NA	NA	NA	NA	NA
10160-155-3005-0066-000	03/14/2014	12/09/2018	London plane tree	Platanus acerifolia	Washington DC	District of Columbia	-77.03642996	38.91061151	1523 16th St Nw	2	No	7.366	good	introduced	0 to 15.24 cm	WashingtonDC	NA	NA	NA	NA	NA	NA	NA	NA	NA	NA	NA
53191-040-3005-0217-000	01/01/1970	04/11/2018	American elm	Ulmus americana	Washington DC	District of Columbia	-76.9998206	38.8897469	417 East Capitol St Bn	6	No	73.152	good	naturally_occurring	60.96 to 76.2 cm	WashingtonDC	NA	NA	NA	NA	NA	NA	NA	NA	NA	NA	NA
99999-999-9999-1816-	01/01/1970	04/10/2018	(see notes)	NA	Washington DC	District of Columbia	-76.99691253	38.88496899	641 Pennsylvania Ave Se	6	No	7.62	good	no_info	0 to 15.24 cm	WashingtonDC	NA	NA	NA	NA	NA	NA	NA	NA	NA	NA	NA
30040-000-3005-0086-000	01/01/1970	04/10/2018	Red maple	Acer rubrum	Washington DC	District of Columbia	-77.00064465	38.88957889	Unit Blk 4th St Se	6	No	25.4	good	naturally_occurring	15.24 to 30.48 cm	WashingtonDC	NA	NA	NA	NA	NA	NA	NA	NA	NA	NA	NA
36539-007-3001-0146-000	01/01/1970	07/07/2020	American elm	Ulmus americana	Washington DC	District of Columbia	-77.00616107	38.88344099	16 North Carolina Ave Se	6	No	48.514	fair	naturally_occurring	45.72 to 60.96 cm	WashingtonDC	NA	NA	NA	NA	NA	NA	NA	NA	NA	NA	NA
17416-170-3005-0284-000	01/01/1970	01/02/2020	Linden	Tilia	Washington DC	District of Columbia	-77.039577	38.91266617	1727 R St Nw	2	No	10.922	good	no_info	0 to 15.24 cm	WashingtonDC	NA	NA	NA	NA	NA	NA	NA	NA	NA	NA	NA
10180-180-3005-0200-000	01/01/1970	09/13/2016	Sugar maple	Acer saccharum	Washington DC	District of Columbia	-77.04157648	38.9146948	1815 18th St Nw	2	No	12.7	fair	introduced	0 to 15.24 cm	WashingtonDC	NA	NA	NA	NA	NA	NA	NA	NA	NA	NA	NA
33133-030-3005-0316-000	01/06/2014	05/15/2016	Ginkgo	Ginkgo biloba	Washington DC	District of Columbia	-77.00088362	38.88317081	333 E St Se	6	No	6.096	good	introduced	0 to 15.24 cm	WashingtonDC	NA	NA	NA	NA	NA	NA	NA	NA	NA	NA	NA
10170-150-3001-0097-000	01/01/1970	01/30/2019	Willow oak	Quercus phellos	Washington DC	District of Columbia	-77.03858046	38.90991913	1508 17th St Nw	2	No	13.208	good	naturally_occurring	0 to 15.24 cm	WashingtonDC	NA	NA	NA	NA	NA	NA	NA	NA	NA	NA	NA
12515-130-3001-0171-000	02/10/2020	02/10/2020	Swamp white oak	Quercus bicolor	Washington DC	District of Columbia	-77.04250283	38.90768895	1300 Connecticut Ave Nw	2	No	5.08	NA	naturally_occurring	0 to 15.24 cm	WashingtonDC	NA	NA	NA	NA	NA	NA	NA	NA	NA	NA	NA
17286-170-3001-0451-000	01/01/1970	10/31/2019	London plane tree	Platanus acerifolia	Washington DC	District of Columbia	-77.04011804	38.91108802	1736 Q St Nw	2	No	20.066	good	introduced	15.24 to 30.48 cm	WashingtonDC	NA	NA	NA	NA	NA	NA	NA	NA	NA	NA	NA
34907-040-3001-0542-000	01/01/1970	04/10/2018	Ginkgo (male)	Ginkgo biloba	Washington DC	District of Columbia	-77.00715287	38.88425653	Unit Blk Ivy St Se	6	No	66.548	good	introduced	60.96 to 76.2 cm	WashingtonDC	NA	NA	NA	NA	NA	NA	NA	NA	NA	NA	NA
19340-170-3005-0205-000	01/01/1970	04/10/2018	Red maple	Acer rubrum	Washington DC	District of Columbia	-77.03921902	38.91633907	1719 Willard St Nw	2	No	31.242	good	naturally_occurring	30.48 to 45.72 cm	WashingtonDC	NA	NA	NA	NA	NA	NA	NA	NA	NA	NA	NA
10180-140-3001-0064-000	01/01/1970	06/22/2020	Littleleaf linden	Tilia cordata	Washington DC	District of Columbia	-77.0417435	38.90918927	1400 Block 18th St Nw	2	No	29.972	good	introduced	15.24 to 30.48 cm	WashingtonDC	NA	NA	NA	NA	NA	NA	NA	NA	NA	NA	NA
16584-200-3005-0133-000	01/01/1970	04/10/2018	Red oak	Quercus rubra	Washington DC	District of Columbia	-77.0454422	38.90863468	2007 O St Nw	2	No	43.942	good	naturally_occurring	30.48 to 45.72 cm	WashingtonDC	NA	NA	NA	NA	NA	NA	NA	NA	NA	NA	NA
34907-040-3005-0336-000	01/09/2019	08/28/2019	Ginkgo (male)	Ginkgo biloba	Washington DC	District of Columbia	-77.00787826	38.88417681	Opp 30 Ivy St Se	6	No	3.81	excellent	introduced	0 to 15.24 cm	WashingtonDC	NA	NA	NA	NA	NA	NA	NA	NA	NA	NA	NA
16318-190-3005-0312-000	01/01/1970	01/24/2019	Red maple	Acer rubrum	Washington DC	District of Columbia	-77.04451236	38.90730041	Opp 1924 N St Nw	2	No	24.384	good	naturally_occurring	15.24 to 30.48 cm	WashingtonDC	NA	NA	NA	NA	NA	NA	NA	NA	NA	NA	NA
NA	02/26/2019	05/08/2019	Black locust	Robinia pseudoacacia	Washington DC	District of Columbia	-77.01020238	38.88325916	Unit Blk E St Sw	6	No	5.08	good	naturally_occurring	0 to 15.24 cm	WashingtonDC	NA	NA	NA	NA	NA	NA	NA	NA	NA	NA	NA
16318-170-3005-0684-000	01/01/1970	07/16/2020	Ironwood	Carpinus caroliniana	Washington DC	District of Columbia	-77.04098093	38.90730056	1763 N St Nw	2	No	6.35	good	naturally_occurring	0 to 15.24 cm	WashingtonDC	NA	NA	NA	NA	NA	NA	NA	NA	NA	NA	NA
38989-000-3001-0550-000	01/01/1970	04/11/2018	Pin oak	Quercus palustris	Washington DC	District of Columbia	-77.00710112	38.88180808	Virginia Ave Se	6	No	45.72	good	naturally_occurring	30.48 to 45.72 cm	WashingtonDC	NA	NA	NA	NA	NA	NA	NA	NA	NA	NA	NA
32028-040-3005-0137-000	01/29/2013	04/19/2018	Crape myrtle	Lagerstroemia indica	Washington DC	District of Columbia	-77.00858516	38.88339822	Unit Blk Canal St Se	6	No	6.35	excellent	introduced	0 to 15.24 cm	WashingtonDC	NA	NA	NA	NA	NA	NA	NA	NA	NA	NA	NA
18456-170-3005-0193-000	11/23/2016	04/10/2018	Kentucky coffeetree	Gymnocladus dioicus	Washington DC	District of Columbia	-77.03916073	38.91563334	1711 T St Nw	2	No	6.35	good	introduced	0 to 15.24 cm	WashingtonDC	NA	NA	NA	NA	NA	NA	NA	NA	NA	NA	NA
13120-000-3005-0229-000	11/17/2017	10/03/2019	New harmony elm	Ulmus americana	Washington DC	District of Columbia	-77.04281656	38.90920245	Dupont Cir Nw (Ifo Suntrust Bank)	2	No	6.35	good	naturally_occurring	0 to 15.24 cm	WashingtonDC	NA	NA	NA	NA	NA	NA	NA	NA	NA	NA	NA
13672-180-3001-0242-000	01/01/1970	06/05/2019	Pin oak	Quercus palustris	Washington DC	District of Columbia	-77.0423302	38.91637276	1808 Florida Ave Nw	2	No	60.96	good	naturally_occurring	45.72 to 60.96 cm	WashingtonDC	NA	NA	NA	NA	NA	NA	NA	NA	NA	NA	NA
10180-130-3001-0132-000	02/21/2013	01/15/2020	Chinese elm	Ulmus parvifolia	Washington DC	District of Columbia	-77.04174747	38.90765035	1300 Blk 18th St Nw	2	No	8.89	good	introduced	0 to 15.24 cm	WashingtonDC	NA	NA	NA	NA	NA	NA	NA	NA	NA	NA	NA
15960-180-3005-0193-000	03/01/2011	04/09/2020	Japanese zelkova	Zelkova serrata	Washington DC	District of Columbia	-77.04233937	38.90935257	1801 Massachusetts Ave Nw	2	No	15.748	good	introduced	15.24 to 30.48 cm	WashingtonDC	NA	NA	NA	NA	NA	NA	NA	NA	NA	NA	NA
30050-030-3001-0151-000	11/29/2016	06/05/2019	Sugarberry	Celtis laevigata	Washington DC	District of Columbia	-76.99944904	38.88509734	308 5th St Se	6	No	7.366	good	naturally_occurring	0 to 15.24 cm	WashingtonDC	NA	NA	NA	NA	NA	NA	NA	NA	NA	NA	NA
36428-040-3001-0585-000	04/17/2019	07/16/2020	River birch	Betula nigra	Washington DC	District of Columbia	-77.00659633	38.88351479	458 New Jersey Ave Se	6	No	5.08	good	naturally_occurring	0 to 15.24 cm	WashingtonDC	NA	NA	NA	NA	NA	NA	NA	NA	NA	NA	NA
12515-130-3005-0187-000	01/01/1970	08/20/2018	Southern magnolia	Magnolia grandiflora	Washington DC	District of Columbia	-77.04232995	38.90773835	1300 Blk Connecticut Ave Nw/ Median	2	No	41.656	good	introduced	30.48 to 45.72 cm	WashingtonDC	NA	NA	NA	NA	NA	NA	NA	NA	NA	NA	NA
33133-010-3001-0377-000	01/30/2020	01/30/2020	Crape myrtle	Lagerstroemia indica	Washington DC	District of Columbia	-77.00456895	38.88331013	122 E St Se	6	No	5.08	excellent	introduced	0 to 15.24 cm	WashingtonDC	NA	NA	NA	NA	NA	NA	NA	NA	NA	NA	NA
12515-130-3005-0266-000	01/01/1970	08/20/2018	Southern magnolia	Magnolia grandiflora	Washington DC	District of Columbia	-77.04244116	38.90792325	1300 Blk Connecticut Ave Nw/ Median	2	No	27.686	good	introduced	15.24 to 30.48 cm	WashingtonDC	NA	NA	NA	NA	NA	NA	NA	NA	NA	NA	NA
10190-130-3005-0187-000	04/11/2019	07/15/2020	Kentucky coffeetree	Gymnocladus dioicus	Washington DC	District of Columbia	-77.04337741	38.9077951	Opp 1314 19th St Nw	2	No	5.08	good	introduced	0 to 15.24 cm	WashingtonDC	NA	NA	NA	NA	NA	NA	NA	NA	NA	NA	NA
19340-170-3005-0762-000	11/22/2014	04/18/2016	American hop hornbeam	Ostrya virginiana	Washington DC	District of Columbia	-77.04115442	38.91633313	1773 Willard St Nw	2	No	7.62	good	naturally_occurring	0 to 15.24 cm	WashingtonDC	NA	NA	NA	NA	NA	NA	NA	NA	NA	NA	NA
33074-010-3001-0374-000	01/01/1970	04/10/2018	Ginkgo (male)	Ginkgo biloba	Washington DC	District of Columbia	-77.00452708	38.88265303	142 Duddington Pl Se	6	No	54.864	good	introduced	45.72 to 60.96 cm	WashingtonDC	NA	NA	NA	NA	NA	NA	NA	NA	NA	NA	NA
16838-170-3001-0343-000	03/30/2007	08/19/2019	Scarlet oak	Quercus coccinea	Washington DC	District of Columbia	-77.03981017	38.90959204	1732 P St Nw	2	No	17.526	good	naturally_occurring	15.24 to 30.48 cm	WashingtonDC	NA	NA	NA	NA	NA	NA	NA	NA	NA	NA	NA
10180-155-3005-0191-000	01/01/1970	03/02/2020	Crape myrtle	Lagerstroemia indica	Washington DC	District of Columbia	-77.04160279	38.91090572	1545 18th St Nw	2	No	17.78	good	introduced	15.24 to 30.48 cm	WashingtonDC	NA	NA	NA	NA	NA	NA	NA	NA	NA	NA	NA
10170-160-3005-0159-000	01/01/1970	01/06/2020	Ginkgo (male)	Ginkgo biloba	Washington DC	District of Columbia	-77.03839778	38.91160504	1613 17th St Nw	2	No	38.862	good	introduced	30.48 to 45.72 cm	WashingtonDC	NA	NA	NA	NA	NA	NA	NA	NA	NA	NA	NA
NA	01/01/1970	06/16/2020	Elm	Ulmus	Washington DC	District of Columbia	-77.04314054	38.90925581	Dupont Circle	2	No	91.44	good	no_info	more than 76.2 cm	WashingtonDC	NA	NA	NA	NA	NA	NA	NA	NA	NA	NA	NA
16448-210-3005-0299-000	03/19/2010	04/11/2018	Sweetgum	Liquidambar styraciflua	Washington DC	District of Columbia	-77.0477419	38.90795223	2131 Newport Pl Nw	2	No	17.526	good	naturally_occurring	15.24 to 30.48 cm	WashingtonDC	NA	NA	NA	NA	NA	NA	NA	NA	NA	NA	NA
32691-035-3005-0070-000	01/01/1970	05/14/2019	American linden	Tilia americana	Washington DC	District of Columbia	-77.00175706	38.88423013	300 Blk D St Se	6	No	70.104	good	naturally_occurring	60.96 to 76.2 cm	WashingtonDC	NA	NA	NA	NA	NA	NA	NA	NA	NA	NA	NA
10170-190-3001-0036-000	03/20/2007	04/28/2020	Japanese zelkova	Zelkova serrata	Washington DC	District of Columbia	-77.03854522	38.91572968	1904 17th St Nw	2	No	18.034	good	introduced	15.24 to 30.48 cm	WashingtonDC	NA	NA	NA	NA	NA	NA	NA	NA	NA	NA	NA
10190-180-3005-0117-000	01/01/1970	09/30/2019	Hedge maple	Acer campestre	Washington DC	District of Columbia	-77.04336784	38.91446331	1809 19th St Nw	2	No	21.59	good	introduced	15.24 to 30.48 cm	WashingtonDC	NA	NA	NA	NA	NA	NA	NA	NA	NA	NA	NA
33074-010-3001-0064-000	01/01/1970	04/10/2018	Ginkgo (male)	Ginkgo biloba	Washington DC	District of Columbia	-77.00561335	38.88265228	100 Blk Duddington Pl Se	6	No	57.912	good	introduced	45.72 to 60.96 cm	WashingtonDC	NA	NA	NA	NA	NA	NA	NA	NA	NA	NA	NA
99999-999-9999-3535-	01/01/1970	03/18/2019	Norway maple	Acer platanoides	Washington DC	District of Columbia	-76.99981139	38.88328623	400 Blk E St Se	6	No	17.018	fair	introduced	15.24 to 30.48 cm	WashingtonDC	NA	NA	NA	NA	NA	NA	NA	NA	NA	NA	NA
16422-135-3005-0181-000	01/01/1970	06/18/2018	Red maple	Acer rubrum	Washington DC	District of Columbia	-77.04447318	38.90842905	1333 New Hampshire Ave Nw	2	No	12.192	good	naturally_occurring	0 to 15.24 cm	WashingtonDC	NA	NA	NA	NA	NA	NA	NA	NA	NA	NA	NA
10180-185-3005-0099-000	01/30/2020	01/30/2020	Yellowwood	Cladrastis lutea	Washington DC	District of Columbia	-77.04156778	38.91511179	1827 18th St Nw	2	No	5.08	excellent	no_info	0 to 15.24 cm	WashingtonDC	NA	NA	NA	NA	NA	NA	NA	NA	NA	NA	NA
15252-180-3001-0155-000	01/01/1970	03/20/2020	Sugar maple	Acer saccharum	Washington DC	District of Columbia	-77.04190215	38.93053047	1802 Kilbourne Pl Nw	1	No	50.038	good	introduced	45.72 to 60.96 cm	WashingtonDC	NA	NA	NA	NA	NA	NA	NA	NA	NA	NA	NA
16740-305-3005-0020-000	01/01/1970	02/27/2019	Willow oak	Quercus phellos	Washington DC	District of Columbia	-77.04352678	38.92563977	Opp 2920 Ontario rd Nw	1	No	89.154	excellent	naturally_occurring	more than 76.2 cm	WashingtonDC	NA	NA	NA	NA	NA	NA	NA	NA	NA	NA	NA
17319-270-3005-0123-000	01/01/1970	07/18/2011	NA	NA	Washington DC	District of Columbia	-77.03881149	38.92564101	1669 Quarry rd Nw	1	No	NA	NA	no_info	NA	WashingtonDC	NA	NA	NA	NA	NA	NA	NA	NA	NA	NA	NA
16142-180-3005-0480-000	01/01/1970	07/05/2019	American elm	Ulmus americana	Washington DC	District of Columbia	-77.0429822	38.93334264	1853 Monroe St Nw	1	No	50.292	fair	naturally_occurring	45.72 to 60.96 cm	WashingtonDC	NA	NA	NA	NA	NA	NA	NA	NA	NA	NA	NA
14374-168-3005-0009-000	01/01/1970	06/25/2020	Willow oak	Quercus phellos	Washington DC	District of Columbia	-77.03918233	38.92734303	1651 Harvard St Nw	1	No	33.02	excellent	naturally_occurring	30.48 to 45.72 cm	WashingtonDC	NA	NA	NA	NA	NA	NA	NA	NA	NA	NA	NA
16890-178-3001-0232-000	01/01/1970	04/10/2018	Willow oak	Quercus phellos	Washington DC	District of Columbia	-77.04070859	38.93231771	1756 Park rd Nw	1	No	25.4	good	naturally_occurring	15.24 to 30.48 cm	WashingtonDC	NA	NA	NA	NA	NA	NA	NA	NA	NA	NA	NA
16461-180-3005-0136-000	02/03/2012	03/05/2020	Tupelo	Nyssa sylvatica	Washington DC	District of Columbia	-77.0418171	38.934227	1813 Newton St Nw	1	No	9.652	good	naturally_occurring	0 to 15.24 cm	WashingtonDC	NA	NA	NA	NA	NA	NA	NA	NA	NA	NA	NA
31982-060-3001-0316-000	03/13/2014	05/05/2020	Chokecherry	Prunus virginiana	Washington DC	District of Columbia	-76.99734591	38.88609496	632 C St Se	6	No	11.43	dead	naturally_occurring	0 to 15.24 cm	WashingtonDC	NA	NA	NA	NA	NA	NA	NA	NA	NA	NA	NA
37917-042-3005-0195-000	02/23/2011	04/11/2018	American linden	Tilia americana	Washington DC	District of Columbia	-76.99880142	38.88649096	Opp 516 Seward Sq Se	6	No	6.35	good	naturally_occurring	0 to 15.24 cm	WashingtonDC	NA	NA	NA	NA	NA	NA	NA	NA	NA	NA	NA
10160-320-3001-0048-000	10/21/2016	10/21/2016	Hornbeam (european) (common)	Carpinus betulus	Washington DC	District of Columbia	-77.03656707	38.93067442	3200 16th St Nw	1	No	5.08	excellent	introduced	0 to 15.24 cm	WashingtonDC	NA	NA	NA	NA	NA	NA	NA	NA	NA	NA	NA
36539-030-3001-0385-000	03/03/2017	08/30/2017	Lilac	Syringa reticulata	Washington DC	District of Columbia	-77.00083647	38.88559379	300 Blk North Carolina Ave Se	6	No	3.81	fair	introduced	0 to 15.24 cm	WashingtonDC	NA	NA	NA	NA	NA	NA	NA	NA	NA	NA	NA
10160-330-3005-0076-000	01/01/1970	12/31/2018	Red oak	Quercus rubra	Washington DC	District of Columbia	-77.03637149	38.93187162	3305 16th St Nw	1	No	10.16	good	naturally_occurring	0 to 15.24 cm	WashingtonDC	NA	NA	NA	NA	NA	NA	NA	NA	NA	NA	NA
10170-320-3001-0299-000	03/19/2003	04/10/2018	Japanese zelkova	Zelkova serrata	Washington DC	District of Columbia	-77.03891356	38.93221032	3220 17th St Nw	1	No	22.606	excellent	introduced	15.24 to 30.48 cm	WashingtonDC	NA	NA	NA	NA	NA	NA	NA	NA	NA	NA	NA
36539-030-3001-0112-000	12/20/2006	07/25/2016	Rotundiloba sweetgum	Liquidambar L.	Washington DC	District of Columbia	-77.00171259	38.88523388	302 North Carolina Ave Se	6	No	24.638	fair	no_info	15.24 to 30.48 cm	WashingtonDC	NA	NA	NA	NA	NA	NA	NA	NA	NA	NA	NA
14875-170-3005-0235-000	01/01/1970	10/18/2019	Red maple	Acer rubrum	Washington DC	District of Columbia	-77.03970993	38.92886793	1717 Irving St Nw	1	No	48.26	good	naturally_occurring	45.72 to 60.96 cm	WashingtonDC	NA	NA	NA	NA	NA	NA	NA	NA	NA	NA	NA
16142-180-3005-0078-000	11/20/2013	03/06/2020	Lilac	Syringa reticulata	Washington DC	District of Columbia	-77.0415688	38.93334733	1803 Monroe St Nw	1	No	7.112	excellent	introduced	0 to 15.24 cm	WashingtonDC	NA	NA	NA	NA	NA	NA	NA	NA	NA	NA	NA
16461-180-3001-0724-000	01/01/1970	03/05/2020	Sugar maple	Acer saccharum	Washington DC	District of Columbia	-77.04383364	38.93413407	1882 Newton St Nw	1	No	43.18	good	introduced	30.48 to 45.72 cm	WashingtonDC	NA	NA	NA	NA	NA	NA	NA	NA	NA	NA	NA
30060-033-3001-0221-000	02/22/2016	09/07/2018	London plane tree	Platanus acerifolia	Washington DC	District of Columbia	-76.99838256	38.88477852	Opp 325 6th St Se	6	No	9.652	excellent	introduced	0 to 15.24 cm	WashingtonDC	NA	NA	NA	NA	NA	NA	NA	NA	NA	NA	NA
15785-145-3005-0265-000	01/25/2012	04/14/2020	Sweetgum (sterile)	Liquidambar styraciflua	Washington DC	District of Columbia	-77.03346583	38.90571712	1400 Blk M St Nw	2	No	7.62	good	naturally_occurring	0 to 15.24 cm	WashingtonDC	NA	NA	NA	NA	NA	NA	NA	NA	NA	NA	NA
15785-170-3001-0214-000	01/01/1970	04/11/2019	Red maple	Acer rubrum	Washington DC	District of Columbia	-77.03934262	38.9056042	1726 M St Nw	2	No	10.16	fair	naturally_occurring	0 to 15.24 cm	WashingtonDC	NA	NA	NA	NA	NA	NA	NA	NA	NA	NA	NA
37189-120-3001-0300-000	01/01/1970	04/11/2018	Japanese zelkova	Zelkova serrata	Washington DC	District of Columbia	-76.98923093	38.87889851	Opp 1201 Potomac Ave Se	6	No	36.322	good	introduced	30.48 to 45.72 cm	WashingtonDC	NA	NA	NA	NA	NA	NA	NA	NA	NA	NA	NA
32691-060-3001-0610-000	12/17/2012	08/05/2019	Silver linden	Tilia tomentosa	Washington DC	District of Columbia	-76.99630756	38.88433452	600 Blk D St Se	6	No	13.716	good	introduced	0 to 15.24 cm	WashingtonDC	NA	NA	NA	NA	NA	NA	NA	NA	NA	NA	NA
34797-040-3001-0104-000	02/10/2015	10/17/2019	Princeton elm	Ulmus americana	Washington DC	District of Columbia	-77.00021551	38.887661	404 Independence Ave Se	6	No	6.35	good	naturally_occurring	0 to 15.24 cm	WashingtonDC	NA	NA	NA	NA	NA	NA	NA	NA	NA	NA	NA
30858-060-3005-0469-000	10/27/2017	08/26/2019	Yellowwood	Cladrastis lutea	Washington DC	District of Columbia	-76.99676085	38.88862844	649 A St Se	6	No	5.842	good	no_info	0 to 15.24 cm	WashingtonDC	NA	NA	NA	NA	NA	NA	NA	NA	NA	NA	NA
34797-150-3005-0119-000	12/14/2017	09/25/2018	Sweetgum	Liquidambar styraciflua	Washington DC	District of Columbia	-76.98323323	38.88753053	1511 Independence Ave Se	6	No	5.08	good	naturally_occurring	0 to 15.24 cm	WashingtonDC	NA	NA	NA	NA	NA	NA	NA	NA	NA	NA	NA
35226-020-3005-0520-000	01/01/1970	09/10/2019	American elm	Ulmus americana	Washington DC	District of Columbia	-76.98747056	38.88634444	200 Blk Kentucky Ave Se	6	No	88.9	good	naturally_occurring	more than 76.2 cm	WashingtonDC	NA	NA	NA	NA	NA	NA	NA	NA	NA	NA	NA
33861-040-3005-0171-000	01/01/1970	04/10/2018	Red maple	Acer rubrum	Washington DC	District of Columbia	-76.99997553	38.88122528	413 G St Se	6	No	17.78	good	naturally_occurring	15.24 to 30.48 cm	WashingtonDC	NA	NA	NA	NA	NA	NA	NA	NA	NA	NA	NA
10170-120-3001-0184-000	01/01/1970	08/09/2018	Chinese elm	Ulmus parvifolia	Washington DC	District of Columbia	-77.03861605	38.90620505	1200 17th St Nw	2	No	8.89	good	introduced	0 to 15.24 cm	WashingtonDC	NA	NA	NA	NA	NA	NA	NA	NA	NA	NA	NA
NA	12/14/2017	09/17/2018	Ironwood	Carpinus caroliniana	Washington DC	District of Columbia	-76.9977196	38.88008282	619 I St Se	6	No	5.08	good	naturally_occurring	0 to 15.24 cm	WashingtonDC	NA	NA	NA	NA	NA	NA	NA	NA	NA	NA	NA
10150-135-3001-0051-000	01/01/1970	01/14/2015	NA	NA	Washington DC	District of Columbia	-77.03467114	38.9081021	1300 Blk 15th St Nw/ Rhode Island Ave	2	No	NA	NA	no_info	NA	WashingtonDC	NA	NA	NA	NA	NA	NA	NA	NA	NA	NA	NA
16318-170-3001-0423-000	03/30/2016	07/16/2020	Sweetgum	Liquidambar styraciflua	Washington DC	District of Columbia	-77.04006539	38.90720492	1740 N St Nw	2	No	6.35	excellent	naturally_occurring	0 to 15.24 cm	WashingtonDC	NA	NA	NA	NA	NA	NA	NA	NA	NA	NA	NA
30140-020-3005-0265-000	01/01/1970	04/11/2018	Red oak	Quercus rubra	Washington DC	District of Columbia	-76.98556445	38.88680706	200 Blk 14th St Se	6	No	32.004	good	naturally_occurring	30.48 to 45.72 cm	WashingtonDC	NA	NA	NA	NA	NA	NA	NA	NA	NA	NA	NA
20858-060-3005-0592-000	04/20/2011	10/04/2019	Sweetgum (sterile)	Liquidambar styraciflua	Washington DC	District of Columbia	-76.99637029	38.89089294	653 A St Ne	6	No	19.812	good	naturally_occurring	15.24 to 30.48 cm	WashingtonDC	NA	NA	NA	NA	NA	NA	NA	NA	NA	NA	NA
38989-110-3001-0094-000	01/01/1970	04/10/2018	(see notes)	NA	Washington DC	District of Columbia	-77.00020937	38.88042171	Virginia Ave Se	6	No	27.94	good	no_info	15.24 to 30.48 cm	WashingtonDC	NA	NA	NA	NA	NA	NA	NA	NA	NA	NA	NA
58125-030-3001-0295-000	01/01/1970	02/03/2010	NA	NA	Washington DC	District of Columbia	-77.0089764	38.88523267	South Capitol St Bn	6	No	NA	NA	no_info	NA	WashingtonDC	NA	NA	NA	NA	NA	NA	NA	NA	NA	NA	NA
53191-030-3001-0264-000	03/26/2015	05/22/2019	Princeton elm	Ulmus americana	Washington DC	District of Columbia	-77.00111229	38.88989027	318 East Capitol St Bn	6	No	5.08	good	naturally_occurring	0 to 15.24 cm	WashingtonDC	NA	NA	NA	NA	NA	NA	NA	NA	NA	NA	NA
12912-170-3005-0060-000	01/01/1970	07/11/2019	Bradford callery pear	Pyrus calleryana	Washington DC	District of Columbia	-77.03881005	38.90482224	1705 De Sales St Nw	2	No	38.862	good	introduced	30.48 to 45.72 cm	WashingtonDC	NA	NA	NA	NA	NA	NA	NA	NA	NA	NA	NA
32691-060-3001-0256-000	01/01/1970	03/23/2017	Linden	Tilia	Washington DC	District of Columbia	-76.99748789	38.88432963	624 D St Se	6	No	35.814	fair	no_info	30.48 to 45.72 cm	WashingtonDC	NA	NA	NA	NA	NA	NA	NA	NA	NA	NA	NA
16838-160-3001-0139-000	01/01/1970	04/11/2018	Pin oak	Quercus palustris	Washington DC	District of Columbia	-77.03697875	38.9095933	1600 Of Blk P St Nw	2	No	46.228	good	naturally_occurring	45.72 to 60.96 cm	WashingtonDC	NA	NA	NA	NA	NA	NA	NA	NA	NA	NA	NA
30130-070-3005-0365-000	01/12/2009	04/10/2018	Hedge maple	Acer campestre	Washington DC	District of Columbia	-76.9883711	38.88022787	Opp 740 13th St Se	6	No	5.08	fair	introduced	0 to 15.24 cm	WashingtonDC	NA	NA	NA	NA	NA	NA	NA	NA	NA	NA	NA
30130-010-3001-0206-000	01/01/1970	09/14/2017	NA	NA	Washington DC	District of Columbia	-76.9882397	38.88825531	136 13th St Se	6	No	NA	NA	no_info	NA	WashingtonDC	NA	NA	NA	NA	NA	NA	NA	NA	NA	NA	NA
34777-120-3005-0336-000	02/11/2014	06/16/2020	Chinese elm	Ulmus parvifolia	Washington DC	District of Columbia	-76.98906572	38.87923313	1200 Blk I St Se	6	No	12.7	good	introduced	0 to 15.24 cm	WashingtonDC	NA	NA	NA	NA	NA	NA	NA	NA	NA	NA	NA
34797-130-3001-0154-000	01/01/1970	04/10/2018	Sugar maple	Acer saccharum	Washington DC	District of Columbia	-76.98769122	38.88765367	1316 Independence Ave Se	6	No	43.18	fair	introduced	30.48 to 45.72 cm	WashingtonDC	NA	NA	NA	NA	NA	NA	NA	NA	NA	NA	NA
30060-070-3005-0224-000	11/21/2012	05/25/2018	Yellowwood	Cladrastis lutea	Washington DC	District of Columbia	-76.99851951	38.88066321	715 6th St Se	6	No	13.462	good	no_info	0 to 15.24 cm	WashingtonDC	NA	NA	NA	NA	NA	NA	NA	NA	NA	NA	NA
32691-060-3001-0114-000	11/16/2012	09/03/2019	Chinese pistachio	Pistacia chinensis	Washington DC	District of Columbia	-76.99798349	38.88433063	608 D St Se	6	No	15.748	good	introduced	15.24 to 30.48 cm	WashingtonDC	NA	NA	NA	NA	NA	NA	NA	NA	NA	NA	NA
30858-030-3001-0347-000	01/01/1970	04/10/2018	Sugar maple	Acer saccharum	Washington DC	District of Columbia	-77.00077995	38.88874053	328 A St Se	6	No	8.89	good	introduced	0 to 15.24 cm	WashingtonDC	NA	NA	NA	NA	NA	NA	NA	NA	NA	NA	NA
20050-000-3001-0240-000	01/01/1970	04/11/2018	American linden	Tilia americana	Washington DC	District of Columbia	-76.99959052	38.89047786	18 5th St Ne	6	No	72.39	good	naturally_occurring	60.96 to 76.2 cm	WashingtonDC	NA	NA	NA	NA	NA	NA	NA	NA	NA	NA	NA
20858-060-3001-0135-000	01/01/1970	07/02/2020	Sugar maple	Acer saccharum	Washington DC	District of Columbia	-76.99797764	38.89099201	604 A St Ne	6	No	21.844	fair	introduced	15.24 to 30.48 cm	WashingtonDC	NA	NA	NA	NA	NA	NA	NA	NA	NA	NA	NA
12340-150-3001-0428-000	01/01/1970	08/27/2018	Red maple	Acer rubrum	Washington DC	District of Columbia	-77.03614849	38.91035934	1500 Bock Church St Nw	2	No	12.954	good	naturally_occurring	0 to 15.24 cm	WashingtonDC	NA	NA	NA	NA	NA	NA	NA	NA	NA	NA	NA
34777-065-3005-0269-000	10/28/2016	08/13/2019	London plane tree	Platanus acerifolia	Washington DC	District of Columbia	-76.99753775	38.88003866	623 I St Se	6	No	10.668	good	introduced	0 to 15.24 cm	WashingtonDC	NA	NA	NA	NA	NA	NA	NA	NA	NA	NA	NA
30040-010-3001-0061-000	12/08/2017	10/15/2019	River birch	Betula nigra	Washington DC	District of Columbia	-77.00050836	38.8884555	102 4th St Se	6	No	7.62	good	naturally_occurring	0 to 15.24 cm	WashingtonDC	NA	NA	NA	NA	NA	NA	NA	NA	NA	NA	NA
30050-020-3005-0099-000	01/01/1970	04/11/2018	Littleleaf linden	Tilia cordata	Washington DC	District of Columbia	-76.99958485	38.8873322	Opp 204 5th St Se	6	No	36.322	good	introduced	30.48 to 45.72 cm	WashingtonDC	NA	NA	NA	NA	NA	NA	NA	NA	NA	NA	NA
16838-160-3005-0327-000	01/01/1970	04/11/2018	Red oak	Quercus rubra	Washington DC	District of Columbia	-77.0376951	38.90971039	1600 Block P St Nw	2	No	13.462	good	naturally_occurring	0 to 15.24 cm	WashingtonDC	NA	NA	NA	NA	NA	NA	NA	NA	NA	NA	NA
30070-070-3005-0484-000	12/26/2013	08/30/2019	Kentucky coffeetree	Gymnocladus dioicus	Washington DC	District of Columbia	-76.99624947	38.87994744	737 7th St Se	6	No	12.192	good	introduced	0 to 15.24 cm	WashingtonDC	NA	NA	NA	NA	NA	NA	NA	NA	NA	NA	NA
16318-190-3001-0215-000	01/01/1970	05/02/2018	Sugar maple	Acer saccharum	Washington DC	District of Columbia	-77.04425405	38.90720162	1920 N St Nw	2	No	13.97	NA	introduced	0 to 15.24 cm	WashingtonDC	NA	NA	NA	NA	NA	NA	NA	NA	NA	NA	NA
20858-030-3005-0182-000	03/25/2010	04/11/2018	Sweetgum (sterile)	Liquidambar styraciflua	Washington DC	District of Columbia	-77.00136208	38.8908924	317 A St Ne	6	No	17.018	good	naturally_occurring	15.24 to 30.48 cm	WashingtonDC	NA	NA	NA	NA	NA	NA	NA	NA	NA	NA	NA
12515-115-3005-0023-000	01/01/1970	01/24/2019	Princeton elm	Ulmus americana	Washington DC	District of Columbia	-77.04050324	38.90487523	1133 Connecticut Ave Nw	2	No	10.668	good	naturally_occurring	0 to 15.24 cm	WashingtonDC	NA	NA	NA	NA	NA	NA	NA	NA	NA	NA	NA
17546-170-3001-0203-000	01/01/1970	07/24/2020	Willow oak	Quercus phellos	Washington DC	District of Columbia	-77.03927074	38.90621113	1710 Rhode Island Ave Nw	2	No	61.468	fair	naturally_occurring	60.96 to 76.2 cm	WashingtonDC	NA	NA	NA	NA	NA	NA	NA	NA	NA	NA	NA
30858-040-3005-0072-000	01/01/1970	04/11/2018	Sugar maple	Acer saccharum	Washington DC	District of Columbia	-77.00027626	38.88862779	400 Blk A St Se	6	No	17.526	good	introduced	15.24 to 30.48 cm	WashingtonDC	NA	NA	NA	NA	NA	NA	NA	NA	NA	NA	NA
30050-070-3001-0167-000	04/20/2011	01/17/2019	American linden	Tilia americana	Washington DC	District of Columbia	-76.99945226	38.88082	710 5th St Se	6	No	11.43	good	naturally_occurring	0 to 15.24 cm	WashingtonDC	NA	NA	NA	NA	NA	NA	NA	NA	NA	NA	NA
16318-140-3001-0149-000	10/18/2018	09/03/2019	London plane tree	Platanus acerifolia	Washington DC	District of Columbia	-77.0325907	38.90720121	Opp 1411 N St Nw	2	No	5.08	good	introduced	0 to 15.24 cm	WashingtonDC	NA	NA	NA	NA	NA	NA	NA	NA	NA	NA	NA
17546-140-3001-0289-000	01/07/2016	11/15/2019	Willow oak	Quercus phellos	Washington DC	District of Columbia	-77.03300887	38.90839535	1424 Rhode Island Ave Nw	2	No	6.35	good	naturally_occurring	0 to 15.24 cm	WashingtonDC	NA	NA	NA	NA	NA	NA	NA	NA	NA	NA	NA
38138-060-3001-0414-000	01/01/1970	10/10/2019	Elm	Ulmus	Washington DC	District of Columbia	-76.99701032	38.8837262	640 South Carolina Ave Se/6th St	6	No	32.004	fair	no_info	30.48 to 45.72 cm	WashingtonDC	NA	NA	NA	NA	NA	NA	NA	NA	NA	NA	NA
30040-010-3001-0158-000	01/01/1970	05/29/2019	Red maple	Acer rubrum	Washington DC	District of Columbia	-77.00051016	38.88821692	114 4th St Se	6	No	30.734	good	naturally_occurring	30.48 to 45.72 cm	WashingtonDC	NA	NA	NA	NA	NA	NA	NA	NA	NA	NA	NA
10170-127-3001-0070-000	01/01/1970	09/23/2019	American elm	Ulmus americana	Washington DC	District of Columbia	-77.03861925	38.9067542	1200 17th St Nw	2	No	56.134	fair	naturally_occurring	45.72 to 60.96 cm	WashingtonDC	NA	NA	NA	NA	NA	NA	NA	NA	NA	NA	NA
30120-090-3001-0208-000	02/11/2011	04/11/2018	Japanese zelkova	Zelkova serrata	Washington DC	District of Columbia	-76.99018468	38.87868386	900 Blk 12th St Se	6	No	6.35	good	introduced	0 to 15.24 cm	WashingtonDC	NA	NA	NA	NA	NA	NA	NA	NA	NA	NA	NA
32691-060-3001-0278-000	01/01/1970	04/11/2018	Littleleaf linden	Tilia cordata	Washington DC	District of Columbia	-76.99740325	38.88432991	626 D St Se	6	No	34.544	good	introduced	30.48 to 45.72 cm	WashingtonDC	NA	NA	NA	NA	NA	NA	NA	NA	NA	NA	NA
30858-040-3001-0206-000	10/28/2019	10/28/2019	Willow oak	Quercus phellos	Washington DC	District of Columbia	-76.99980814	38.88874194	418 A St Se	6	No	5.08	excellent	naturally_occurring	0 to 15.24 cm	WashingtonDC	NA	NA	NA	NA	NA	NA	NA	NA	NA	NA	NA
15960-159-3005-0057-000	01/01/1970	05/21/2020	Princeton elm	Ulmus americana	Washington DC	District of Columbia	-77.03698607	38.90754204	1601 Massachusetts Ave Nw	2	No	19.812	good	naturally_occurring	15.24 to 30.48 cm	WashingtonDC	NA	NA	NA	NA	NA	NA	NA	NA	NA	NA	NA
20060-000-3001-0116-000	01/01/1970	04/11/2018	Red maple	Acer rubrum	Washington DC	District of Columbia	-76.99852039	38.89013687	2 6th St Ne	6	No	14.732	good	naturally_occurring	0 to 15.24 cm	WashingtonDC	NA	NA	NA	NA	NA	NA	NA	NA	NA	NA	NA
53191-030-3001-0316-000	01/01/1970	04/07/2020	American elm	Ulmus americana	Washington DC	District of Columbia	-77.00097644	38.88989148	322 East Capitol St Bn	6	No	132.842	fair	naturally_occurring	more than 76.2 cm	WashingtonDC	NA	NA	NA	NA	NA	NA	NA	NA	NA	NA	NA
30858-040-3001-0182-000	10/28/2019	10/28/2019	Nuttall oak	Quercus nuttallii	Washington DC	District of Columbia	-76.99988594	38.88874348	414 A St Se	6	No	5.08	excellent	no_info	0 to 15.24 cm	WashingtonDC	NA	NA	NA	NA	NA	NA	NA	NA	NA	NA	NA
30020-030-3005-0040-000	02/27/2017	07/15/2020	London plane tree	Platanus acerifolia	Washington DC	District of Columbia	-77.0035836	38.88589734	301 2Nd St Se	6	No	10.668	good	introduced	0 to 15.24 cm	WashingtonDC	NA	NA	NA	NA	NA	NA	NA	NA	NA	NA	NA
16422-127-3001-0222-000	01/01/1970	07/16/2020	American elm	Ulmus americana	Washington DC	District of Columbia	-77.04624639	38.90678165	1266 New Hampshire Ave Nw	2	No	100.076	good	naturally_occurring	more than 76.2 cm	WashingtonDC	NA	NA	NA	NA	NA	NA	NA	NA	NA	NA	NA
35960-130-3005-0295-000	01/01/1970	05/05/2020	Silver linden	Tilia tomentosa	Washington DC	District of Columbia	-76.98742511	38.88859231	1319 Massachusetts Ave Se	6	No	30.48	good	introduced	15.24 to 30.48 cm	WashingtonDC	NA	NA	NA	NA	NA	NA	NA	NA	NA	NA	NA
30050-000-3005-0095-000	01/01/1970	09/12/2019	Silver linden	Tilia tomentosa	Washington DC	District of Columbia	-76.99958265	38.88955353	Unit Block 5th St Se	6	No	23.114	good	introduced	15.24 to 30.48 cm	WashingtonDC	NA	NA	NA	NA	NA	NA	NA	NA	NA	NA	NA
10170-127-3001-0210-000	01/01/1970	07/16/2020	American elm	Ulmus americana	Washington DC	District of Columbia	-77.03860727	38.90711904	1232 17th St Nw	2	No	40.386	good	naturally_occurring	30.48 to 45.72 cm	WashingtonDC	NA	NA	NA	NA	NA	NA	NA	NA	NA	NA	NA
20858-060-3005-0285-000	11/07/2016	01/04/2019	Swamp white oak	Quercus bicolor	Washington DC	District of Columbia	-76.99740406	38.89089214	627 A St Ne	6	No	7.874	good	naturally_occurring	0 to 15.24 cm	WashingtonDC	NA	NA	NA	NA	NA	NA	NA	NA	NA	NA	NA
30858-150-3005-0259-000	01/01/1970	06/18/2019	Chinese pistachio	NA	Washington DC	District of Columbia	-76.98282412	38.88862843	1521 A St Se	6	No	13.462	excellent	no_info	0 to 15.24 cm	WashingtonDC	NA	NA	NA	NA	NA	NA	NA	NA	NA	NA	NA
30150-025-3001-0226-000	10/27/2017	02/10/2020	American beech	Fagus grandifolia	Washington DC	District of Columbia	-76.98358491	38.88650965	242 15th St Se	6	No	5.08	good	naturally_occurring	0 to 15.24 cm	WashingtonDC	NA	NA	NA	NA	NA	NA	NA	NA	NA	NA	NA
30060-010-3005-0047-000	11/09/2016	06/19/2020	Red oak	Quercus rubra	Washington DC	District of Columbia	-76.99851812	38.88850889	105 6th St Se	6	No	3.81	NA	naturally_occurring	0 to 15.24 cm	WashingtonDC	NA	NA	NA	NA	NA	NA	NA	NA	NA	NA	NA
10160-145-3001-0214-000	03/30/2016	03/02/2020	Oak	Quercus	Washington DC	District of Columbia	-77.03661709	38.90929355	1420 16th St Nw	2	No	5.08	good	no_info	0 to 15.24 cm	WashingtonDC	NA	NA	NA	NA	NA	NA	NA	NA	NA	NA	NA
15960-162-3005-0171-000	01/01/1970	04/09/2020	Japanese zelkova	Zelkova serrata	Washington DC	District of Columbia	-77.0381688	38.90790215	1625 Massachusetts Ave Nw	2	No	31.75	good	introduced	30.48 to 45.72 cm	WashingtonDC	NA	NA	NA	NA	NA	NA	NA	NA	NA	NA	NA
30858-030-3001-0065-000	01/24/2012	06/15/2020	Tupelo	Nyssa sylvatica	Washington DC	District of Columbia	-77.00175861	38.8887422	300 A St Se	6	No	12.7	good	naturally_occurring	0 to 15.24 cm	WashingtonDC	NA	NA	NA	NA	NA	NA	NA	NA	NA	NA	NA
30060-040-3005-0041-000	01/01/1970	04/11/2018	Norway maple	Acer platanoides	Washington DC	District of Columbia	-76.99852196	38.88412541	403 6th St Se	6	No	26.67	good	introduced	15.24 to 30.48 cm	WashingtonDC	NA	NA	NA	NA	NA	NA	NA	NA	NA	NA	NA
17546-170-3005-0582-000	01/01/1970	01/30/2019	Willow oak	Quercus phellos	Washington DC	District of Columbia	-77.04041044	38.90598048	1700 Blk Rhode Island Ave Nw	2	No	30.988	good	naturally_occurring	30.48 to 45.72 cm	WashingtonDC	NA	NA	NA	NA	NA	NA	NA	NA	NA	NA	NA
30050-040-3001-0050-000	01/01/1970	05/15/2017	Bradford callery pear	Pyrus calleryana	Washington DC	District of Columbia	-76.99944801	38.88413667	400 Blk 5th St Se	6	No	23.622	good	introduced	15.24 to 30.48 cm	WashingtonDC	NA	NA	NA	NA	NA	NA	NA	NA	NA	NA	NA
30858-060-3005-0455-000	11/19/2012	08/26/2019	Chinese pistachio	Pistacia chinensis	Washington DC	District of Columbia	-76.9968549	38.88863155	645 A St Se	6	No	19.812	good	introduced	15.24 to 30.48 cm	WashingtonDC	NA	NA	NA	NA	NA	NA	NA	NA	NA	NA	NA
36428-030-3001-0239-000	01/01/1970	04/10/2018	(see notes)	NA	Washington DC	District of Columbia	-77.00729235	38.88543058	New Jersey Ave Se	6	No	0	poor	no_info	NA	WashingtonDC	NA	NA	NA	NA	NA	NA	NA	NA	NA	NA	NA
30060-000-3005-0305-000	01/01/1970	04/10/2018	Red maple	Acer rubrum	Washington DC	District of Columbia	-76.9985179	38.88892955	15 6th St Se	6	No	25.4	good	naturally_occurring	15.24 to 30.48 cm	WashingtonDC	NA	NA	NA	NA	NA	NA	NA	NA	NA	NA	NA
34797-060-3001-0102-000	01/01/1970	07/05/2019	Pin oak	Quercus palustris	Washington DC	District of Columbia	-76.99804247	38.88765796	610 Independence Ave Se	6	No	21.844	good	naturally_occurring	15.24 to 30.48 cm	WashingtonDC	NA	NA	NA	NA	NA	NA	NA	NA	NA	NA	NA
31982-010-3005-0296-000	01/01/1970	04/18/2017	NA	NA	Washington DC	District of Columbia	-77.00485209	38.88600195	123 C St Se	6	No	NA	NA	no_info	NA	WashingtonDC	NA	NA	NA	NA	NA	NA	NA	NA	NA	NA	NA
58125-030-3001-0201-000	01/01/1970	04/10/2018	Scarlet oak	Quercus coccinea	Washington DC	District of Columbia	-77.0089741	38.88549	South Capitol St Bn	6	No	35.56	good	naturally_occurring	30.48 to 45.72 cm	WashingtonDC	NA	NA	NA	NA	NA	NA	NA	NA	NA	NA	NA
32691-060-3005-0458-000	01/01/1970	04/10/2018	Littleleaf linden	Tilia cordata	Washington DC	District of Columbia	-76.99675133	38.884227	641 D St Se	6	No	20.32	good	introduced	15.24 to 30.48 cm	WashingtonDC	NA	NA	NA	NA	NA	NA	NA	NA	NA	NA	NA
20040-000-3005-0262-000	01/01/1970	04/11/2018	Sugar maple	Acer saccharum	Washington DC	District of Columbia	-77.00050581	38.89053637	17 4th St Ne	6	No	33.02	fair	introduced	30.48 to 45.72 cm	WashingtonDC	NA	NA	NA	NA	NA	NA	NA	NA	NA	NA	NA
30120-070-3005-0389-000	02/09/2012	04/10/2018	Yellowwood	Cladrastis lutea	Washington DC	District of Columbia	-76.99031696	38.88020403	729 12th St Se	6	No	6.35	good	no_info	0 to 15.24 cm	WashingtonDC	NA	NA	NA	NA	NA	NA	NA	NA	NA	NA	NA
30010-020-3005-0476-000	01/01/1970	04/10/2018	American elm	Ulmus americana	Washington DC	District of Columbia	-77.00597834	38.88631096	1St St Se	6	No	50.8	good	naturally_occurring	45.72 to 60.96 cm	WashingtonDC	NA	NA	NA	NA	NA	NA	NA	NA	NA	NA	NA
33861-060-3005-0342-000	01/01/1970	07/13/2020	Kentucky coffeetree	Gymnocladus dioicus	Washington DC	District of Columbia	-76.99719627	38.88122595	631 G St Se	6	No	8.128	good	introduced	0 to 15.24 cm	WashingtonDC	NA	NA	NA	NA	NA	NA	NA	NA	NA	NA	NA
32691-000-3001-0107-000	01/01/1970	04/10/2018	Littleleaf linden	Tilia cordata	Washington DC	District of Columbia	-77.00868478	38.88512532	D St Se	6	No	43.18	good	introduced	30.48 to 45.72 cm	WashingtonDC	NA	NA	NA	NA	NA	NA	NA	NA	NA	NA	NA
30858-030-3001-0113-000	01/01/1970	10/02/2019	Sugar maple	Acer saccharum	Washington DC	District of Columbia	-77.00158788	38.8887415	306 A St Se	6	No	36.322	good	introduced	30.48 to 45.72 cm	WashingtonDC	NA	NA	NA	NA	NA	NA	NA	NA	NA	NA	NA
20858-060-3001-0235-000	01/01/1970	04/10/2018	Sugar maple	Acer saccharum	Washington DC	District of Columbia	-76.99762248	38.89099584	614 A St Ne	6	No	32.258	good	introduced	30.48 to 45.72 cm	WashingtonDC	NA	NA	NA	NA	NA	NA	NA	NA	NA	NA	NA
16584-160-3001-0080-000	01/01/1970	05/12/2020	Sugar maple	Acer saccharum	Washington DC	District of Columbia	-77.03680851	38.90865551	1600 O St Nw	2	No	22.606	good	introduced	15.24 to 30.48 cm	WashingtonDC	NA	NA	NA	NA	NA	NA	NA	NA	NA	NA	NA
34777-120-3005-0097-000	01/01/1970	11/26/2019	American sycamore	Platanus occidentalis	Washington DC	District of Columbia	-76.98990378	38.87923104	1207 I St Se	6	No	30.988	excellent	naturally_occurring	30.48 to 45.72 cm	WashingtonDC	NA	NA	NA	NA	NA	NA	NA	NA	NA	NA	NA
30130-020-3001-0146-000	01/01/1970	04/10/2018	Red maple	Acer rubrum	Washington DC	District of Columbia	-76.98823775	38.88696866	13th St Se	6	No	33.02	good	naturally_occurring	30.48 to 45.72 cm	WashingtonDC	NA	NA	NA	NA	NA	NA	NA	NA	NA	NA	NA
10190-120-3001-0040-000	01/01/1970	01/24/2019	Red maple	Acer rubrum	Washington DC	District of Columbia	-77.04351703	38.90587158	1200 19th St Nw	2	No	13.97	good	naturally_occurring	0 to 15.24 cm	WashingtonDC	NA	NA	NA	NA	NA	NA	NA	NA	NA	NA	NA
32691-010-3001-0480-000	01/01/1970	01/10/2019	Littleleaf linden	Tilia cordata	Washington DC	District of Columbia	-77.00414184	38.8851295	144 D St Se	6	No	41.402	good	introduced	30.48 to 45.72 cm	WashingtonDC	NA	NA	NA	NA	NA	NA	NA	NA	NA	NA	NA
10160-135-3005-0129-000	11/20/2013	12/09/2018	Oak	Quercus	Washington DC	District of Columbia	-77.03635309	38.90784555	1300 Blk 16 St Nw	2	No	10.16	good	no_info	0 to 15.24 cm	WashingtonDC	NA	NA	NA	NA	NA	NA	NA	NA	NA	NA	NA
35960-150-3005-0395-000	02/18/2011	04/11/2018	Littleleaf linden	Tilia cordata	Washington DC	District of Columbia	-76.98235307	38.88652975	1535 Massachusetts Ave Se	6	No	8.128	fair	introduced	0 to 15.24 cm	WashingtonDC	NA	NA	NA	NA	NA	NA	NA	NA	NA	NA	NA
16584-150-3001-0444-000	01/01/1970	12/09/2018	Red oak	Quercus rubra	Washington DC	District of Columbia	-77.03622151	38.90865968	1500 Blk O St Nw	2	No	77.47	good	naturally_occurring	more than 76.2 cm	WashingtonDC	NA	NA	NA	NA	NA	NA	NA	NA	NA	NA	NA
35226-020-3005-0314-000	01/01/1970	09/10/2019	Japanese zelkova	Zelkova serrata	Washington DC	District of Columbia	-76.98769422	38.88660258	233 Kentucky Ave Se	6	No	20.066	good	introduced	15.24 to 30.48 cm	WashingtonDC	NA	NA	NA	NA	NA	NA	NA	NA	NA	NA	NA
16318-140-3001-0084-000	01/01/1970	04/02/2020	Sugar maple	Acer saccharum	Washington DC	District of Columbia	-77.03224325	38.90720123	1400 Blk N St Nw	2	No	12.446	good	introduced	0 to 15.24 cm	WashingtonDC	NA	NA	NA	NA	NA	NA	NA	NA	NA	NA	NA
31982-001-3001-0050-000	01/01/1970	04/10/2018	Scarlet oak	Quercus coccinea	Washington DC	District of Columbia	-77.00743136	38.88610545	C St Se	6	No	22.86	good	naturally_occurring	15.24 to 30.48 cm	WashingtonDC	NA	NA	NA	NA	NA	NA	NA	NA	NA	NA	NA
34797-130-3001-0511-000	12/28/2011	04/10/2018	Jefferson elm	Ulmus americana	Washington DC	District of Columbia	-76.98643883	38.88765367	1358 Independence Ave Se	6	No	13.208	good	naturally_occurring	0 to 15.24 cm	WashingtonDC	NA	NA	NA	NA	NA	NA	NA	NA	NA	NA	NA
16584-160-3001-0445-000	01/01/1970	05/12/2020	Silver linden	Tilia tomentosa	Washington DC	District of Columbia	-77.0382573	38.90865273	1700 Block O St Nw	2	No	10.16	good	introduced	0 to 15.24 cm	WashingtonDC	NA	NA	NA	NA	NA	NA	NA	NA	NA	NA	NA
58125-020-3001-0508-000	01/01/1970	04/10/2018	American linden	Tilia americana	Washington DC	District of Columbia	-77.00898533	38.88619814	South Capitol St Bn	6	No	38.1	good	naturally_occurring	30.48 to 45.72 cm	WashingtonDC	NA	NA	NA	NA	NA	NA	NA	NA	NA	NA	NA
30010-040-3001-0127-000	11/21/2012	06/11/2019	New harmony elm	Ulmus americana	Washington DC	District of Columbia	-77.00580607	38.8847473	406 1St St Se	6	No	21.082	good	naturally_occurring	15.24 to 30.48 cm	WashingtonDC	NA	NA	NA	NA	NA	NA	NA	NA	NA	NA	NA
44777-005-3001-0329-000	01/01/1970	11/14/2018	Pin oak	Quercus palustris	Washington DC	District of Columbia	-77.0118599	38.87922623	60 I St Sw	6	No	66.04	fair	naturally_occurring	60.96 to 76.2 cm	WashingtonDC	NA	NA	NA	NA	NA	NA	NA	NA	NA	NA	NA
11495-245-3001-0956-000	01/01/1970	04/23/2020	Red maple	Acer rubrum	Washington DC	District of Columbia	-77.05560445	38.91753215	2534 Belmont rd Nw	2	No	27.94	good	naturally_occurring	15.24 to 30.48 cm	WashingtonDC	NA	NA	NA	NA	NA	NA	NA	NA	NA	NA	NA
16584-210-3005-0388-000	01/01/1970	04/11/2018	Swamp white oak	Quercus bicolor	Washington DC	District of Columbia	-77.04803528	38.90863139	Opp 2136 O St Nw	2	No	22.86	good	naturally_occurring	15.24 to 30.48 cm	WashingtonDC	NA	NA	NA	NA	NA	NA	NA	NA	NA	NA	NA
43861-025-3001-0152-000	02/11/2019	02/11/2019	Yellowwood	Cladrastis lutea	Washington DC	District of Columbia	-77.01278134	38.88123374	200 Blk G St Sw	6	No	11.43	good	no_info	0 to 15.24 cm	WashingtonDC	NA	NA	NA	NA	NA	NA	NA	NA	NA	NA	NA
15960-210-3001-0291-000	03/27/2018	10/03/2019	Silver linden	Tilia tomentosa	Washington DC	District of Columbia	-77.0476084	38.91101229	2118 Massachusetts Ave Nw	2	No	6.35	good	introduced	0 to 15.24 cm	WashingtonDC	NA	NA	NA	NA	NA	NA	NA	NA	NA	NA	NA
17767-230-3005-0498-000	01/01/1970	06/08/2020	Norway maple	Acer platanoides	Washington DC	District of Columbia	-77.05237024	38.91415162	2347 S St Nw	2	No	19.812	fair	introduced	15.24 to 30.48 cm	WashingtonDC	NA	NA	NA	NA	NA	NA	NA	NA	NA	NA	NA
43861-045-3001-0186-000	01/01/1970	04/10/2018	Willow oak	Quercus phellos	Washington DC	District of Columbia	-77.01966925	38.88122109	500 Blk G St Sw	6	No	81.788	good	naturally_occurring	more than 76.2 cm	WashingtonDC	NA	NA	NA	NA	NA	NA	NA	NA	NA	NA	NA
30005-090-3001-0278-000	01/01/1970	12/27/2010	NA	NA	Washington DC	District of Columbia	-77.00739048	38.87852926	900 Blk Half St Se	6	Yes	NA	NA	no_info	NA	WashingtonDC	NA	NA	NA	NA	NA	NA	NA	NA	NA	NA	NA
14563-200-3001-0346-000	01/01/1970	12/23/2019	Ginkgo (female)	Ginkgo biloba	Washington DC	District of Columbia	-77.0461483	38.91183462	2028 Hillyer Pl Nw	2	No	44.45	fair	introduced	30.48 to 45.72 cm	WashingtonDC	NA	NA	NA	NA	NA	NA	NA	NA	NA	NA	NA
12515-175-3003-0061-000	01/01/1970	02/07/2019	Southern magnolia	Magnolia grandiflora	Washington DC	District of Columbia	-77.0453188	38.91287991	1700 Blk Connecticut Ave Nw/ Median	2	No	30.988	fair	introduced	30.48 to 45.72 cm	WashingtonDC	NA	NA	NA	NA	NA	NA	NA	NA	NA	NA	NA
18638-230-3001-0307-000	01/01/1970	12/30/2019	NA	NA	Washington DC	District of Columbia	-77.05170284	38.91625178	2312 Tracy Pl Nw	2	No	NA	NA	no_info	NA	WashingtonDC	NA	NA	NA	NA	NA	NA	NA	NA	NA	NA	NA
40040-050-3001-0554-000	02/23/2011	08/31/2018	Willow oak	Quercus phellos	Washington DC	District of Columbia	-77.01746762	38.88172682	600 Blk 4th St Sw	6	No	14.478	good	naturally_occurring	0 to 15.24 cm	WashingtonDC	NA	NA	NA	NA	NA	NA	NA	NA	NA	NA	NA
43861-025-3001-0028-000	03/10/2014	09/06/2018	Yellowwood	Cladrastis lutea	Washington DC	District of Columbia	-77.01239207	38.88118609	Unit Blk G St Sw	6	No	9.398	fair	no_info	0 to 15.24 cm	WashingtonDC	NA	NA	NA	NA	NA	NA	NA	NA	NA	NA	NA
18638-240-3001-0778-000	10/30/2019	10/30/2019	Yellowwood	Cladrastis lutea	Washington DC	District of Columbia	-77.05516534	38.91666692	2456 Tracy Pl Nw	2	No	5.08	excellent	no_info	0 to 15.24 cm	WashingtonDC	NA	NA	NA	NA	NA	NA	NA	NA	NA	NA	NA
45785-013-3005-0155-000	01/01/1970	12/11/2017	White oak	Quercus alba	Washington DC	District of Columbia	-77.01309514	38.87658973	100 Blk M St Sw	6	No	6.35	fair	naturally_occurring	0 to 15.24 cm	WashingtonDC	NA	NA	NA	NA	NA	NA	NA	NA	NA	NA	NA
45089-020-3001-0199-000	12/22/2017	09/06/2018	Tupelo	Nyssa sylvatica	Washington DC	District of Columbia	-77.01408943	38.87837117	200 Blk K St Sw	6	No	5.08	good	naturally_occurring	0 to 15.24 cm	WashingtonDC	NA	NA	NA	NA	NA	NA	NA	NA	NA	NA	NA
16838-210-3001-0465-000	01/03/2012	07/02/2020	Rotundiloba sweetgum	Liquidambar L.	Washington DC	District of Columbia	-77.04819829	38.9095832	2130 P St Nw	2	No	8.89	poor	no_info	0 to 15.24 cm	WashingtonDC	NA	NA	NA	NA	NA	NA	NA	NA	NA	NA	NA
10220-150-3005-0513-000	11/19/2013	05/28/2015	Oak	Quercus	Washington DC	District of Columbia	-77.04868729	38.91104785	1511 22Nd St Nw	2	No	7.62	good	no_info	0 to 15.24 cm	WashingtonDC	NA	NA	NA	NA	NA	NA	NA	NA	NA	NA	NA
42866-120-3005-0772-000	01/01/1970	08/26/2019	Willow oak	Quercus phellos	Washington DC	District of Columbia	-77.01451609	38.87427722	1200 Blk Delaware Ave Sw	6	No	58.42	good	naturally_occurring	45.72 to 60.96 cm	WashingtonDC	NA	NA	NA	NA	NA	NA	NA	NA	NA	NA	NA
42028-131-3005-0082-000	12/13/2016	04/11/2018	Littleleaf linden	Tilia cordata	Washington DC	District of Columbia	-77.0128389	38.87441074	1300 Blk Canal St Sw	6	No	2.54	good	introduced	0 to 15.24 cm	WashingtonDC	NA	NA	NA	NA	NA	NA	NA	NA	NA	NA	NA
40060-100-3001-0170-000	07/03/2019	07/03/2019	Willow oak	Quercus phellos	Washington DC	District of Columbia	-77.01979726	38.87787868	1000 6th St Sw	6	No	5.08	good	naturally_occurring	0 to 15.24 cm	WashingtonDC	NA	NA	NA	NA	NA	NA	NA	NA	NA	NA	NA
18638-240-3005-0466-000	01/01/1970	04/11/2018	Norway maple	Acer platanoides	Washington DC	District of Columbia	-77.05426172	38.91634333	2435 Tracy Pl Nw	2	No	33.02	fair	introduced	30.48 to 45.72 cm	WashingtonDC	NA	NA	NA	NA	NA	NA	NA	NA	NA	NA	NA
35089-000-3001-0283-000	01/01/1970	04/25/2016	NA	NA	Washington DC	District of Columbia	-77.00798711	38.87846239	Unit Blk K St Se	6	No	NA	NA	no_info	NA	WashingtonDC	NA	NA	NA	NA	NA	NA	NA	NA	NA	NA	NA
15960-245-3005-0287-000	01/01/1970	12/30/2019	NA	NA	Washington DC	District of Columbia	-77.05392885	38.91465736	Opp 2446 Massachusetts Ave Nw	2	No	NA	NA	no_info	NA	WashingtonDC	NA	NA	NA	NA	NA	NA	NA	NA	NA	NA	NA
45785-003-3005-0180-000	01/01/1970	07/21/2020	Red oak	Quercus rubra	Washington DC	District of Columbia	-77.01136715	38.87659104	Unit Blk M St Sw	6	No	36.83	dead	naturally_occurring	30.48 to 45.72 cm	WashingtonDC	NA	NA	NA	NA	NA	NA	NA	NA	NA	NA	NA
43861-025-3001-0370-000	02/25/2014	02/11/2019	Alleghany serviceberry	Amelanchier laevis	Washington DC	District of Columbia	-77.01354878	38.88122165	200 Blk G St Sw	6	No	6.35	fair	naturally_occurring	0 to 15.24 cm	WashingtonDC	NA	NA	NA	NA	NA	NA	NA	NA	NA	NA	NA
42866-110-3001-0206-000	01/01/1970	06/28/2017	Japanese zelkova	NA	Washington DC	District of Columbia	-77.0137199	38.87694107	1100 Block Delaware Ave Sw	6	No	NA	NA	no_info	NA	WashingtonDC	NA	NA	NA	NA	NA	NA	NA	NA	NA	NA	NA
42093-140-3001-0105-000	01/01/1970	10/30/2017	NA	NA	Washington DC	District of Columbia	-77.00984873	38.87267618	1406 Carrollsburg Pl Sw	6	No	7.62	NA	no_info	0 to 15.24 cm	WashingtonDC	NA	NA	NA	NA	NA	NA	NA	NA	NA	NA	NA
12814-220-3001-0623-000	03/26/2018	10/09/2018	Scarlet oak	Quercus coccinea	Washington DC	District of Columbia	-77.05103489	38.91332291	2310 Decatur Pl Nw	2	No	5.08	fair	naturally_occurring	0 to 15.24 cm	WashingtonDC	NA	NA	NA	NA	NA	NA	NA	NA	NA	NA	NA
17000-170-3005-0057-000	03/18/2010	03/10/2020	Chinese elm	Ulmus parvifolia	Washington DC	District of Columbia	-77.04709007	38.91375913	2101 Phelps Pl Nw/Florida Ave	2	No	20.32	good	introduced	15.24 to 30.48 cm	WashingtonDC	NA	NA	NA	NA	NA	NA	NA	NA	NA	NA	NA
10220-163-3001-0063-000	11/21/2017	09/18/2018	London plane tree	Platanus acerifolia	Washington DC	District of Columbia	-77.04885674	38.91178613	1600 Blk 22Nd St Nw	2	No	5.588	excellent	introduced	0 to 15.24 cm	WashingtonDC	NA	NA	NA	NA	NA	NA	NA	NA	NA	NA	NA
15115-240-3001-0702-000	01/01/1970	11/29/2018	Pin oak	Quercus palustris	Washington DC	District of Columbia	-77.05467879	38.91725874	Opp To 2447 Kalorama rd Nw	2	No	82.55	fair	naturally_occurring	more than 76.2 cm	WashingtonDC	NA	NA	NA	NA	NA	NA	NA	NA	NA	NA	NA
40005-100-3001-0083-000	01/01/1970	11/15/2017	Red maple	Acer rubrum	Washington DC	District of Columbia	-77.01058048	38.87812338	1000 Blk Half St Sw	6	No	22.352	fair	naturally_occurring	15.24 to 30.48 cm	WashingtonDC	NA	NA	NA	NA	NA	NA	NA	NA	NA	NA	NA
16838-210-3005-0170-000	04/18/2016	08/29/2016	Hedge maple	Acer campestre	Washington DC	District of Columbia	-77.04723587	38.90971397	2121 P St Nw	2	No	5.08	excellent	introduced	0 to 15.24 cm	WashingtonDC	NA	NA	NA	NA	NA	NA	NA	NA	NA	NA	NA
42093-140-3005-0200-000	04/17/2019	08/27/2019	Ginkgo (male)	Ginkgo biloba	Washington DC	District of Columbia	-77.00995442	38.87237513	1419 Carrollsburg Pl Sw	6	No	5.08	good	introduced	0 to 15.24 cm	WashingtonDC	NA	NA	NA	NA	NA	NA	NA	NA	NA	NA	NA
11989-240-3001-0347-000	03/18/2016	04/10/2018	Crabapple	Malus	Washington DC	District of Columbia	-77.05382627	38.91553119	Opp 2425 California St Nw	2	No	5.08	good	no_info	0 to 15.24 cm	WashingtonDC	NA	NA	NA	NA	NA	NA	NA	NA	NA	NA	NA
18638-230-3005-0256-000	01/01/1970	04/26/2016	Norway maple	Acer platanoides	Washington DC	District of Columbia	-77.05152418	38.91634584	2311 Tracy Pl Nw	2	No	24.13	dead	introduced	15.24 to 30.48 cm	WashingtonDC	NA	NA	NA	NA	NA	NA	NA	NA	NA	NA	NA
10210-167-3001-0156-000	01/01/1970	04/11/2018	Chinese elm	Ulmus parvifolia	Washington DC	District of Columbia	-77.0466932	38.91308431	1712 21St St Nw	2	No	18.288	good	introduced	15.24 to 30.48 cm	WashingtonDC	NA	NA	NA	NA	NA	NA	NA	NA	NA	NA	NA
19483-240-3001-0148-000	01/01/1970	04/11/2018	Sugar maple	Acer saccharum	Washington DC	District of Columbia	-77.05317793	38.91696399	2414 Wyoming Ave Nw	2	No	43.688	good	introduced	30.48 to 45.72 cm	WashingtonDC	NA	NA	NA	NA	NA	NA	NA	NA	NA	NA	NA
17767-220-3005-0432-000	03/18/2010	06/01/2020	Chinese elm	Ulmus parvifolia	Washington DC	District of Columbia	-77.05030461	38.91414859	Opp 2244 S St Nw	2	No	26.924	good	introduced	15.24 to 30.48 cm	WashingtonDC	NA	NA	NA	NA	NA	NA	NA	NA	NA	NA	NA
15960-232-3001-0289-000	01/01/1970	04/11/2018	Littleleaf linden	Tilia cordata	Washington DC	District of Columbia	-77.05180067	38.9129068	2344 Massachusetts Ave Nw	2	No	26.416	good	introduced	15.24 to 30.48 cm	WashingtonDC	NA	NA	NA	NA	NA	NA	NA	NA	NA	NA	NA
15115-240-3005-0776-000	01/01/1970	11/30/2018	Tulip poplar	Liriodendron tulipifera	Washington DC	District of Columbia	-77.05494487	38.91717501	2447 Kalorama rd Nw	2	No	77.47	poor	naturally_occurring	more than 76.2 cm	WashingtonDC	NA	NA	NA	NA	NA	NA	NA	NA	NA	NA	NA
43861-025-3005-0000-000	11/12/2013	02/11/2019	Magnolia	Magnolia	Washington DC	District of Columbia	-77.0121424	38.88122094	Unit Blk G St Sw	6	No	8.89	good	no_info	0 to 15.24 cm	WashingtonDC	NA	NA	NA	NA	NA	NA	NA	NA	NA	NA	NA
11989-230-3005-0495-000	01/01/1970	07/16/2020	Norway maple	Acer platanoides	Washington DC	District of Columbia	-77.05236281	38.9156279	Opp To 2344 California St Nw	2	No	43.942	good	introduced	30.48 to 45.72 cm	WashingtonDC	NA	NA	NA	NA	NA	NA	NA	NA	NA	NA	NA
45349-021-3001-0148-000	01/01/1970	11/15/2017	Red maple	Acer rubrum	Washington DC	District of Columbia	-77.01419514	38.87749284	208 L St Sw	6	No	29.972	fair	naturally_occurring	15.24 to 30.48 cm	WashingtonDC	NA	NA	NA	NA	NA	NA	NA	NA	NA	NA	NA
17767-230-3005-0060-000	03/02/2011	04/10/2018	Nuttall oak	Quercus nuttallii	Washington DC	District of Columbia	-77.05083298	38.91414681	2301 S St Nw	2	No	18.288	good	no_info	15.24 to 30.48 cm	WashingtonDC	NA	NA	NA	NA	NA	NA	NA	NA	NA	NA	NA
42866-120-3005-0056-000	01/01/1970	05/15/2019	Willow oak	Quercus phellos	Washington DC	District of Columbia	-77.01402598	38.87619931	1200 Blk Delaware Ave Sw	6	No	87.884	fair	naturally_occurring	more than 76.2 cm	WashingtonDC	NA	NA	NA	NA	NA	NA	NA	NA	NA	NA	NA
11989-240-3005-0717-000	01/01/1970	01/17/2019	Bradford callery pear	Pyrus calleryana	Washington DC	District of Columbia	-77.05508143	38.91563126	2447 California St Nw	2	No	30.734	fair	introduced	30.48 to 45.72 cm	WashingtonDC	NA	NA	NA	NA	NA	NA	NA	NA	NA	NA	NA
40010-130-3005-0563-000	01/01/1970	04/07/2020	Japanese zelkova	Zelkova serrata	Washington DC	District of Columbia	-77.01223687	38.87311021	1365 1St St Sw	6	No	71.12	good	introduced	60.96 to 76.2 cm	WashingtonDC	NA	NA	NA	NA	NA	NA	NA	NA	NA	NA	NA
10220-150-3005-0088-000	01/01/1970	01/09/2020	Ginkgo (female)	Ginkgo biloba	Washington DC	District of Columbia	-77.04872867	38.90994449	1505 22Nd St Nw	2	No	34.544	good	introduced	30.48 to 45.72 cm	WashingtonDC	NA	NA	NA	NA	NA	NA	NA	NA	NA	NA	NA
10240-180-3001-0121-000	01/01/1970	03/16/2017	Sugar maple	Acer saccharum	Washington DC	District of Columbia	-77.05267009	38.91443208	180824th St Nw	2	No	17.018	good	introduced	15.24 to 30.48 cm	WashingtonDC	NA	NA	NA	NA	NA	NA	NA	NA	NA	NA	NA
44777-005-3001-0044-000	12/12/2012	11/14/2018	Willow oak	Quercus phellos	Washington DC	District of Columbia	-77.01087453	38.87922632	60 I St Sw	6	No	14.986	good	naturally_occurring	0 to 15.24 cm	WashingtonDC	NA	NA	NA	NA	NA	NA	NA	NA	NA	NA	NA
40040-070-3001-0333-000	01/01/1970	07/26/2018	Willow oak	Quercus phellos	Washington DC	District of Columbia	-77.01746088	38.88033159	800 4th St Sw	6	No	66.548	good	naturally_occurring	60.96 to 76.2 cm	WashingtonDC	NA	NA	NA	NA	NA	NA	NA	NA	NA	NA	NA
17416-205-3001-0060-000	12/18/2018	08/27/2019	Ironwood	Carpinus caroliniana	Washington DC	District of Columbia	-77.04537307	38.91256251	2000 Blk R St Nw	2	No	6.35	good	naturally_occurring	0 to 15.24 cm	WashingtonDC	NA	NA	NA	NA	NA	NA	NA	NA	NA	NA	NA
42866-110-3005-0155-000	02/24/2011	04/11/2018	Chinese elm	Ulmus parvifolia	Washington DC	District of Columbia	-77.01382466	38.87710992	1100 Blk Delaware Ave Sw	6	No	12.7	fair	introduced	0 to 15.24 cm	WashingtonDC	NA	NA	NA	NA	NA	NA	NA	NA	NA	NA	NA
10210-150-3001-0144-000	01/01/1970	10/18/2019	Pin oak	Quercus palustris	Washington DC	District of Columbia	-77.0466972	38.91009523	1512 21St St Nw	2	No	25.908	fair	naturally_occurring	15.24 to 30.48 cm	WashingtonDC	NA	NA	NA	NA	NA	NA	NA	NA	NA	NA	NA
11495-245-3001-0993-000	03/22/2019	04/23/2020	Hackberry	Celtis occidentalis	Washington DC	District of Columbia	-77.05569343	38.9174554	2534 Belmont rd Nw	2	No	3.302	good	naturally_occurring	0 to 15.24 cm	WashingtonDC	NA	NA	NA	NA	NA	NA	NA	NA	NA	NA	NA
11267-210-3001-0489-000	01/01/1970	04/10/2018	Sugar maple	Acer saccharum	Washington DC	District of Columbia	-77.04796442	38.91479023	2134 Bancroft Pl Nw	2	No	44.958	good	introduced	30.48 to 45.72 cm	WashingtonDC	NA	NA	NA	NA	NA	NA	NA	NA	NA	NA	NA
17416-215-3005-0045-000	02/21/2012	02/07/2019	Silver linden	Tilia tomentosa	Washington DC	District of Columbia	-77.04783333	38.91266553	2123 R St Nw	2	No	14.732	good	introduced	0 to 15.24 cm	WashingtonDC	NA	NA	NA	NA	NA	NA	NA	NA	NA	NA	NA
11989-240-3001-0552-000	02/16/2012	04/10/2018	Sweetgum (sterile)	Liquidambar styraciflua	Washington DC	District of Columbia	-77.05454679	38.91553046	Opp 2441 California St Nw	2	No	6.35	good	naturally_occurring	0 to 15.24 cm	WashingtonDC	NA	NA	NA	NA	NA	NA	NA	NA	NA	NA	NA
15960-250-3005-0056-000	01/01/1970	06/17/2020	Bradford callery pear	Pyrus calleryana	Washington DC	District of Columbia	-77.05533283	38.91567912	2501 Massachusetts Ave Nw	2	No	27.432	fair	introduced	15.24 to 30.48 cm	WashingtonDC	NA	NA	NA	NA	NA	NA	NA	NA	NA	NA	NA
45785-017-3005-0160-000	01/29/2018	10/09/2019	Shingle oak	Quercus imbricaria	Washington DC	District of Columbia	-77.01449531	38.87658267	201 M St Sw	6	No	5.08	good	naturally_occurring	0 to 15.24 cm	WashingtonDC	NA	NA	NA	NA	NA	NA	NA	NA	NA	NA	NA
16838-210-3001-0377-000	01/03/2008	07/02/2020	Rotundiloba sweetgum	Liquidambar L.	Washington DC	District of Columbia	-77.04794496	38.90958725	Opp 2141 P St Nw	2	No	16.764	fair	no_info	15.24 to 30.48 cm	WashingtonDC	NA	NA	NA	NA	NA	NA	NA	NA	NA	NA	NA
43861-025-3005-0027-000	12/27/2013	09/06/2018	Yellowwood	Cladrastis lutea	Washington DC	District of Columbia	-77.01232102	38.88129422	Unit Blk G St Sw	6	No	10.668	good	no_info	0 to 15.24 cm	WashingtonDC	NA	NA	NA	NA	NA	NA	NA	NA	NA	NA	NA
45089-050-3001-0120-000	07/03/2019	07/03/2019	Silver linden	Tilia tomentosa	Washington DC	District of Columbia	-77.01930332	38.87835459	480 K St Sw	6	No	5.08	good	introduced	0 to 15.24 cm	WashingtonDC	NA	NA	NA	NA	NA	NA	NA	NA	NA	NA	NA
11989-240-3005-0243-000	11/13/2002	02/25/2019	London plane tree	Platanus acerifolia	Washington DC	District of Columbia	-77.05349471	38.91563247	2415 California St Nw	2	No	40.64	good	introduced	30.48 to 45.72 cm	WashingtonDC	NA	NA	NA	NA	NA	NA	NA	NA	NA	NA	NA
44777-000-3005-0074-000	01/01/1970	07/09/2020	Pin oak	Quercus palustris	Washington DC	District of Columbia	-77.00949913	38.87935692	Opp 10 I St Sw	6	No	58.42	fair	naturally_occurring	45.72 to 60.96 cm	WashingtonDC	NA	NA	NA	NA	NA	NA	NA	NA	NA	NA	NA
10210-167-3005-0222-000	03/05/2019	08/27/2019	Hackberry	Celtis occidentalis	Washington DC	District of Columbia	-77.04656706	38.91322845	1721 21St St Nw	2	No	5.08	excellent	naturally_occurring	0 to 15.24 cm	WashingtonDC	NA	NA	NA	NA	NA	NA	NA	NA	NA	NA	NA
18638-230-3005-0294-000	11/20/2017	10/03/2019	Hackberry	Celtis occidentalis	Washington DC	District of Columbia	-77.05165426	38.91634555	2315 Tracy Pl Nw	2	No	3.81	good	naturally_occurring	0 to 15.24 cm	WashingtonDC	NA	NA	NA	NA	NA	NA	NA	NA	NA	NA	NA
18638-230-3001-0274-000	01/01/1970	03/30/2015	Redbud	Cercis	Washington DC	District of Columbia	-77.05158572	38.9162508	2310 Tracy Pl Nw	2	No	6.35	fair	no_info	0 to 15.24 cm	WashingtonDC	NA	NA	NA	NA	NA	NA	NA	NA	NA	NA	NA
42866-100-3001-0246-000	01/01/1970	04/10/2018	Japanese zelkova	Zelkova serrata	Washington DC	District of Columbia	-77.01341532	38.87774449	Opp 1015 Delaware Ave Sw	6	No	65.532	good	introduced	60.96 to 76.2 cm	WashingtonDC	NA	NA	NA	NA	NA	NA	NA	NA	NA	NA	NA
58125-130-3001-0120-000	01/01/1970	07/03/2018	Willow oak	Quercus phellos	Washington DC	District of Columbia	-77.00888603	38.87429167	1300 Block South Capitol St Bn	6	No	11.938	fair	naturally_occurring	0 to 15.24 cm	WashingtonDC	NA	NA	NA	NA	NA	NA	NA	NA	NA	NA	NA
16318-205-3005-0181-000	01/01/1970	07/24/2019	Cherry	Prunus	Washington DC	District of Columbia	-77.04635186	38.90730273	2022 N St Nw	2	No	5.08	fair	no_info	0 to 15.24 cm	WashingtonDC	NA	NA	NA	NA	NA	NA	NA	NA	NA	NA	NA
40040-070-3005-0165-005	01/01/1970	10/11/2018	Willow oak	Quercus phellos	Washington DC	District of Columbia	-77.01767277	38.88078479	800 Blk 4th St Sw	6	No	68.326	good	naturally_occurring	60.96 to 76.2 cm	WashingtonDC	NA	NA	NA	NA	NA	NA	NA	NA	NA	NA	NA
42028-131-3005-0152-000	01/01/1970	06/22/2020	Littleleaf linden	Tilia cordata	Washington DC	District of Columbia	-77.01291802	38.87422371	1300 Blk Canal St Sw	6	No	47.244	fair	introduced	45.72 to 60.96 cm	WashingtonDC	NA	NA	NA	NA	NA	NA	NA	NA	NA	NA	NA
16422-130-3001-0252-000	01/01/1970	12/06/2019	Pin oak	Quercus palustris	Washington DC	District of Columbia	-77.04525572	38.90784264	1330 New Hampshire Ave Nw	2	No	30.734	fair	naturally_occurring	30.48 to 45.72 cm	WashingtonDC	NA	NA	NA	NA	NA	NA	NA	NA	NA	NA	NA
17000-170-3001-0174-000	02/26/2013	03/10/2020	Chinese elm	Ulmus parvifolia	Washington DC	District of Columbia	-77.04748099	38.91388468	1700 Block Phelps Pl Nw	2	No	17.018	good	introduced	15.24 to 30.48 cm	WashingtonDC	NA	NA	NA	NA	NA	NA	NA	NA	NA	NA	NA
NA	01/01/1970	05/19/2020	Red maple	Acer rubrum	Washington DC	District of Columbia	-77.01472746	38.87748139	220 L St Sw	6	No	42.672	fair	naturally_occurring	30.48 to 45.72 cm	WashingtonDC	NA	NA	NA	NA	NA	NA	NA	NA	NA	NA	NA
10230-190-3001-0082-000	01/01/1970	09/26/2019	Norway maple	Acer platanoides	Washington DC	District of Columbia	-77.0506681	38.91588861	1900 23rd St Nw	2	No	30.48	good	introduced	15.24 to 30.48 cm	WashingtonDC	NA	NA	NA	NA	NA	NA	NA	NA	NA	NA	NA
15960-245-3001-0575-000	01/01/1970	05/01/2019	Littleleaf linden	Tilia cordata	Washington DC	District of Columbia	-77.05478203	38.91506099	2500 Massachusetts Ave Nw	2	No	39.624	fair	introduced	30.48 to 45.72 cm	WashingtonDC	NA	NA	NA	NA	NA	NA	NA	NA	NA	NA	NA
42028-120-3005-0288-000	01/01/1970	04/19/2019	Chinese elm	Ulmus parvifolia	Washington DC	District of Columbia	-77.01290976	38.8757259	1200 Blk Canal St Sw	6	No	24.13	good	introduced	15.24 to 30.48 cm	WashingtonDC	NA	NA	NA	NA	NA	NA	NA	NA	NA	NA	NA
42866-120-3001-0575-000	01/01/1970	08/26/2019	Willow oak	Quercus phellos	Washington DC	District of Columbia	-77.01435486	38.87482971	1200 Blk Delaware Ave Sw	6	No	63.5	fair	naturally_occurring	60.96 to 76.2 cm	WashingtonDC	NA	NA	NA	NA	NA	NA	NA	NA	NA	NA	NA
10230-180-3005-0093-000	12/05/2008	10/17/2014	Bloodgood london plane tree	Platanus acerifolia	Washington DC	District of Columbia	-77.05057028	38.91439239	1800 Blk 23rd St Nw/S St	2	No	11.43	good	introduced	0 to 15.24 cm	WashingtonDC	NA	NA	NA	NA	NA	NA	NA	NA	NA	NA	NA
19483-237-3001-0193-000	01/01/1970	04/11/2019	Sugar maple	Acer saccharum	Washington DC	District of Columbia	-77.05130286	38.91696206	2314 Wyoming Ave Nw	2	No	24.892	fair	introduced	15.24 to 30.48 cm	WashingtonDC	NA	NA	NA	NA	NA	NA	NA	NA	NA	NA	NA
11989-220-3001-0194-000	12/20/2011	04/11/2018	Hackberry	Celtis occidentalis	Washington DC	District of Columbia	-77.04958158	38.91584893	Opp 2219 California St Nw	2	No	14.224	good	naturally_occurring	0 to 15.24 cm	WashingtonDC	NA	NA	NA	NA	NA	NA	NA	NA	NA	NA	NA
10200-170-3001-0170-000	03/03/2011	04/11/2018	American linden	Tilia americana	Washington DC	District of Columbia	-77.04494456	38.91308041	Opp 1717 20th St Nw	2	No	9.906	good	naturally_occurring	0 to 15.24 cm	WashingtonDC	NA	NA	NA	NA	NA	NA	NA	NA	NA	NA	NA
10210-150-3005-0252-000	02/19/2013	04/10/2018	Silver linden	Tilia tomentosa	Washington DC	District of Columbia	-77.04657326	38.91039734	Opp 1514 21St St Nw	2	No	6.35	good	introduced	0 to 15.24 cm	WashingtonDC	NA	NA	NA	NA	NA	NA	NA	NA	NA	NA	NA
17416-205-3005-0054-000	01/01/1970	09/06/2018	Littleleaf linden	Tilia cordata	Washington DC	District of Columbia	-77.04556764	38.91266418	2000 Blk R St Nw	2	No	12.446	good	introduced	0 to 15.24 cm	WashingtonDC	NA	NA	NA	NA	NA	NA	NA	NA	NA	NA	NA
12184-235-3005-0515-000	01/01/1970	10/03/2019	Sugar maple	Acer saccharum	Washington DC	District of Columbia	-77.04123918	38.9215807	2351 Champlain St Nw	1	No	33.02	fair	introduced	30.48 to 45.72 cm	WashingtonDC	NA	NA	NA	NA	NA	NA	NA	NA	NA	NA	NA
15109-210-3001-0381-000	01/01/1970	04/10/2018	Willow oak	Quercus phellos	Washington DC	District of Columbia	-77.05211978	38.91868521	84 Kalorama Cir Nw	2	No	25.908	good	naturally_occurring	15.24 to 30.48 cm	WashingtonDC	NA	NA	NA	NA	NA	NA	NA	NA	NA	NA	NA
12002-190-3001-0206-000	01/01/1970	07/13/2020	Japanese zelkova	Zelkova serrata	Washington DC	District of Columbia	-77.04542249	38.92316083	1916 Calvert St Nw	1	No	38.354	good	introduced	30.48 to 45.72 cm	WashingtonDC	NA	NA	NA	NA	NA	NA	NA	NA	NA	NA	NA
40020-180-3001-0226-000	01/01/1970	06/01/2018	NA	NA	Washington DC	District of Columbia	-77.01359037	38.86758859	1800 Blk 2Nd St Sw	6	Yes	NA	NA	no_info	NA	WashingtonDC	NA	NA	NA	NA	NA	NA	NA	NA	NA	NA	NA
13386-175-3005-0176-000	01/01/1970	07/06/2020	Pin oak	Quercus palustris	Washington DC	District of Columbia	-77.04084908	38.92314899	1763 Euclid St Nw	1	No	53.848	good	naturally_occurring	45.72 to 60.96 cm	WashingtonDC	NA	NA	NA	NA	NA	NA	NA	NA	NA	NA	NA
40005-160-3005-0204-000	01/01/1970	04/10/2018	Mulberry	Morus alba	Washington DC	District of Columbia	-77.01073041	38.87019762	1500 Blk Half St Sw	6	Yes	0	good	introduced	NA	WashingtonDC	NA	NA	NA	NA	NA	NA	NA	NA	NA	NA	NA
19483-200-3005-0135-000	02/13/2013	01/29/2020	Eastern redbud	Cercis canadensis	Washington DC	District of Columbia	-77.04623156	38.91810876	2007 Wyoming Ave Nw	1	No	6.35	good	naturally_occurring	0 to 15.24 cm	WashingtonDC	NA	NA	NA	NA	NA	NA	NA	NA	NA	NA	NA
16123-180-3005-0117-000	04/09/2019	10/23/2019	River birch	Betula nigra	Washington DC	District of Columbia	-77.04407261	38.92127205	1841 Mintwood Pl Nw	1	No	5.588	excellent	naturally_occurring	0 to 15.24 cm	WashingtonDC	NA	NA	NA	NA	NA	NA	NA	NA	NA	NA	NA
12463-182-3005-0328-000	01/01/1970	03/26/2020	London plane tree	Platanus acerifolia	Washington DC	District of Columbia	-77.04365332	38.92147647	1841 Columbia rd Nw	1	No	16.51	good	introduced	15.24 to 30.48 cm	WashingtonDC	NA	NA	NA	NA	NA	NA	NA	NA	NA	NA	NA
11989-180-3001-0642-000	01/01/1970	11/25/2019	Sawtooth oak	Quercus acutissima	Washington DC	District of Columbia	-77.04400917	38.9177787	1868 California St Nw	1	No	38.608	good	introduced	30.48 to 45.72 cm	WashingtonDC	NA	NA	NA	NA	NA	NA	NA	NA	NA	NA	NA
40010-190-3005-0482-000	01/01/1970	07/24/2020	NA	NA	Washington DC	District of Columbia	-77.01264162	38.86591831	1900 Blk 1St St Sw	6	Yes	NA	NA	no_info	NA	WashingtonDC	NA	NA	NA	NA	NA	NA	NA	NA	NA	NA	NA
40005-090-3005-0159-000	11/08/2017	10/04/2019	Swamp white oak	Quercus bicolor	Washington DC	District of Columbia	-77.01073256	38.8787838	1001 Half St Sw	6	No	5.08	good	naturally_occurring	0 to 15.24 cm	WashingtonDC	NA	NA	NA	NA	NA	NA	NA	NA	NA	NA	NA
10240-200-3001-0048-000	11/20/2017	09/24/2018	Overcup oak	Quercus lyrata	Washington DC	District of Columbia	-77.052666	38.91714516	2000 24th St Nw	2	No	3.81	excellent	introduced	0 to 15.24 cm	WashingtonDC	NA	NA	NA	NA	NA	NA	NA	NA	NA	NA	NA
10240-180-3001-0249-000	01/01/1970	05/07/2020	NA	NA	Washington DC	District of Columbia	-77.05266219	38.91475799	1824 24th St Nw	2	No	0	NA	no_info	NA	WashingtonDC	NA	NA	NA	NA	NA	NA	NA	NA	NA	NA	NA
10240-190-3005-0213-000	01/01/1970	03/19/2020	Norway maple	Acer platanoides	Washington DC	District of Columbia	-77.05254161	38.91616749	1917 24th St Nw	2	No	33.02	fair	introduced	30.48 to 45.72 cm	WashingtonDC	NA	NA	NA	NA	NA	NA	NA	NA	NA	NA	NA
44777-015-3005-0287-000	11/27/2012	04/11/2018	Post oak	Quercus stellata	Washington DC	District of Columbia	-77.01398506	38.87937071	Opp 216 I St Sw	6	No	12.7	good	naturally_occurring	0 to 15.24 cm	WashingtonDC	NA	NA	NA	NA	NA	NA	NA	NA	NA	NA	NA
16838-200-3005-0059-000	01/09/2017	10/03/2019	Kentucky coffeetree	Gymnocladus dioicus	Washington DC	District of Columbia	-77.04514289	38.90971301	2001 P St Nw	2	No	5.08	good	introduced	0 to 15.24 cm	WashingtonDC	NA	NA	NA	NA	NA	NA	NA	NA	NA	NA	NA
10210-150-3005-0281-000	01/01/1970	04/10/2018	Bloodgood london plane tree	Platanus acerifolia	Washington DC	District of Columbia	-77.04657115	38.91047771	1500 Blk 21St St Nw	2	No	11.43	good	introduced	0 to 15.24 cm	WashingtonDC	NA	NA	NA	NA	NA	NA	NA	NA	NA	NA	NA
46584-005-3005-0014-000	01/01/1970	02/08/2018	American linden	Tilia americana	Washington DC	District of Columbia	-77.00995268	38.87301612	17 O St Sw	6	No	38.354	fair	naturally_occurring	30.48 to 45.72 cm	WashingtonDC	NA	NA	NA	NA	NA	NA	NA	NA	NA	NA	NA
40010-130-3005-0244-000	01/01/1970	04/07/2020	Japanese zelkova	Zelkova serrata	Washington DC	District of Columbia	-77.01224328	38.87397809	1300 Block 1St St Sw	6	No	44.704	fair	introduced	30.48 to 45.72 cm	WashingtonDC	NA	NA	NA	NA	NA	NA	NA	NA	NA	NA	NA
40060-100-3001-0385-000	07/03/2019	07/03/2019	Willow oak	Quercus phellos	Washington DC	District of Columbia	-77.01979978	38.87736099	1100 Block 6th St Sw	6	No	5.08	good	naturally_occurring	0 to 15.24 cm	WashingtonDC	NA	NA	NA	NA	NA	NA	NA	NA	NA	NA	NA
40030-110-3001-0246-000	12/12/2011	04/19/2019	Willow oak	Quercus phellos	Washington DC	District of Columbia	-77.01511408	38.87683187	1124 3rd St Sw	6	No	19.304	good	naturally_occurring	15.24 to 30.48 cm	WashingtonDC	NA	NA	NA	NA	NA	NA	NA	NA	NA	NA	NA
15115-240-3005-0823-000	01/01/1970	11/29/2018	Pin oak	Quercus palustris	Washington DC	District of Columbia	-77.05505759	38.91707995	2475 Kalorama rd Nw	2	No	90.17	good	naturally_occurring	more than 76.2 cm	WashingtonDC	NA	NA	NA	NA	NA	NA	NA	NA	NA	NA	NA
17286-215-3001-0137-000	01/01/1970	07/22/2020	Linden	Tilia	Washington DC	District of Columbia	-77.04829161	38.91108858	2100 Blk Q St Nw	2	No	9.652	dead	no_info	0 to 15.24 cm	WashingtonDC	NA	NA	NA	NA	NA	NA	NA	NA	NA	NA	NA
42093-140-3001-0120-000	01/01/1970	04/11/2018	Ginkgo (male)	Ginkgo biloba	Washington DC	District of Columbia	-77.00986134	38.87261336	1408 Carrollsburg Pl Sw	6	No	34.036	good	introduced	30.48 to 45.72 cm	WashingtonDC	NA	NA	NA	NA	NA	NA	NA	NA	NA	NA	NA
10230-185-3001-0079-000	01/01/1970	01/05/2015	Chinese elm	Ulmus parvifolia	Washington DC	District of Columbia	-77.05067048	38.91505551	1824 23rd St Nw	2	No	11.43	good	introduced	0 to 15.24 cm	WashingtonDC	NA	NA	NA	NA	NA	NA	NA	NA	NA	NA	NA
17286-200-3005-0310-000	01/01/1970	06/28/2019	London plane tree	Platanus acerifolia	Washington DC	District of Columbia	-77.04599835	38.91118031	2025 Q St Nw	2	No	27.94	good	introduced	15.24 to 30.48 cm	WashingtonDC	NA	NA	NA	NA	NA	NA	NA	NA	NA	NA	NA
15960-232-3001-0468-025	01/01/1970	03/11/2019	Littleleaf linden	Tilia cordata	Washington DC	District of Columbia	-77.05259182	38.91346793	2370 Massachusetts Ave Nw	2	No	12.7	good	introduced	0 to 15.24 cm	WashingtonDC	NA	NA	NA	NA	NA	NA	NA	NA	NA	NA	NA
17416-220-3001-0446-000	03/19/2010	03/30/2020	Japanese zelkova	Zelkova serrata	Washington DC	District of Columbia	-77.05035442	38.91256354	Opp 2251 R St Nw	2	No	11.176	fair	introduced	0 to 15.24 cm	WashingtonDC	NA	NA	NA	NA	NA	NA	NA	NA	NA	NA	NA
17416-220-3005-0516-000	01/01/1970	03/30/2020	London plane tree	Platanus acerifolia	Washington DC	District of Columbia	-77.05060541	38.91266495	2251 R St Nw	2	No	33.274	good	introduced	30.48 to 45.72 cm	WashingtonDC	NA	NA	NA	NA	NA	NA	NA	NA	NA	NA	NA
15960-195-3001-0088-000	01/28/2014	02/13/2018	Silver linden	Tilia tomentosa	Washington DC	District of Columbia	-77.04450514	38.90991126	NA	2	No	5.08	good	introduced	0 to 15.24 cm	WashingtonDC	NA	NA	NA	NA	NA	NA	NA	NA	NA	NA	NA
11267-210-3001-0527-000	12/12/2008	07/25/2017	Red maple	Acer rubrum	Washington DC	District of Columbia	-77.04807808	38.91479313	2138 Bancroft Pl Nw	2	No	12.954	good	naturally_occurring	0 to 15.24 cm	WashingtonDC	NA	NA	NA	NA	NA	NA	NA	NA	NA	NA	NA
10200-170-3001-0123-000	01/01/1970	04/10/2018	Silver linden	Tilia tomentosa	Washington DC	District of Columbia	-77.04494052	38.91294914	1700 20th St Nw	2	No	28.956	good	introduced	15.24 to 30.48 cm	WashingtonDC	NA	NA	NA	NA	NA	NA	NA	NA	NA	NA	NA
17767-220-3001-0371-000	12/21/2012	06/01/2020	Swamp white oak	Quercus bicolor	Washington DC	District of Columbia	-77.05009079	38.91405221	2230 S St Nw	2	No	12.7	good	naturally_occurring	0 to 15.24 cm	WashingtonDC	NA	NA	NA	NA	NA	NA	NA	NA	NA	NA	NA
42866-120-3001-0690-000	01/01/1970	08/26/2019	Willow oak	Quercus phellos	Washington DC	District of Columbia	-77.0143548	38.87451681	1200 Blk Delaware Ave Sw	6	No	74.422	good	naturally_occurring	60.96 to 76.2 cm	WashingtonDC	NA	NA	NA	NA	NA	NA	NA	NA	NA	NA	NA
10230-180-3005-0128-000	10/17/2018	07/16/2020	Yellowwood	Cladrastis lutea	Washington DC	District of Columbia	-77.0505637	38.91449504	1800 Blk 23rd St Nw	2	No	5.08	good	no_info	0 to 15.24 cm	WashingtonDC	NA	NA	NA	NA	NA	NA	NA	NA	NA	NA	NA
10200-150-3001-0099-000	02/21/2013	04/11/2018	Chinese elm	Ulmus parvifolia	Washington DC	District of Columbia	-77.04495918	38.91042202	1500 Block 20th St Nw	2	No	6.35	good	introduced	0 to 15.24 cm	WashingtonDC	NA	NA	NA	NA	NA	NA	NA	NA	NA	NA	NA
16838-170-3005-0145-000	01/01/1970	06/30/2020	Pin oak	Quercus palustris	Washington DC	District of Columbia	-77.03907738	38.90971306	1707 P St Nw	2	No	47.244	fair	naturally_occurring	45.72 to 60.96 cm	WashingtonDC	NA	NA	NA	NA	NA	NA	NA	NA	NA	NA	NA
17286-160-3005-0362-000	11/23/2016	08/30/2017	Kentucky coffeetree	Gymnocladus dioicus	Washington DC	District of Columbia	-77.03784772	38.91118408	1625 Q St Nw	2	No	6.35	good	introduced	0 to 15.24 cm	WashingtonDC	NA	NA	NA	NA	NA	NA	NA	NA	NA	NA	NA
15960-170-3001-0055-000	11/22/2013	04/11/2018	Silver linden	Tilia tomentosa	Washington DC	District of Columbia	-77.03877513	38.90794593	1708 Massachusetts Ave Nw	2	No	7.112	excellent	introduced	0 to 15.24 cm	WashingtonDC	NA	NA	NA	NA	NA	NA	NA	NA	NA	NA	NA
99999-999-9999-3572-	01/01/1970	04/11/2018	(see notes)	NA	Washington DC	District of Columbia	-77.01003614	38.88465409	Washington Ave Sw	6	No	22.86	good	no_info	15.24 to 30.48 cm	WashingtonDC	NA	NA	NA	NA	NA	NA	NA	NA	NA	NA	NA
18417-180-3005-0108-000	01/01/1970	01/24/2019	Ginkgo (male)	Ginkgo biloba	Washington DC	District of Columbia	-77.04213114	38.91488813	1801 Swann St Nw	2	No	42.418	good	introduced	30.48 to 45.72 cm	WashingtonDC	NA	NA	NA	NA	NA	NA	NA	NA	NA	NA	NA
34907-040-3001-0512-000	01/01/1970	04/10/2018	Ginkgo (male)	Ginkgo biloba	Washington DC	District of Columbia	-77.00727425	38.88425708	Unit Blk Ivy St Se	6	No	55.372	good	introduced	45.72 to 60.96 cm	WashingtonDC	NA	NA	NA	NA	NA	NA	NA	NA	NA	NA	NA
16318-170-3005-0672-000	11/19/2013	07/16/2020	Ironwood	Carpinus caroliniana	Washington DC	District of Columbia	-77.04086228	38.90730006	1763 N St Nw	2	No	7.62	good	naturally_occurring	0 to 15.24 cm	WashingtonDC	NA	NA	NA	NA	NA	NA	NA	NA	NA	NA	NA
10180-185-3005-0217-000	01/01/1970	10/09/2019	London plane tree	Platanus acerifolia	Washington DC	District of Columbia	-77.04157055	38.91539358	Opp 1840 18th St Nw	2	No	13.208	fair	introduced	0 to 15.24 cm	WashingtonDC	NA	NA	NA	NA	NA	NA	NA	NA	NA	NA	NA
18398-190-3005-0223-000	03/19/2010	06/18/2018	Chinese elm	Ulmus parvifolia	Washington DC	District of Columbia	-77.04422949	38.90795291	Opp 1914 Sunderland Pl Nw	2	No	13.716	good	introduced	0 to 15.24 cm	WashingtonDC	NA	NA	NA	NA	NA	NA	NA	NA	NA	NA	NA
30010-055-3001-0163-000	11/05/2012	04/10/2018	Bald cypress	Taxodium distichum	Washington DC	District of Columbia	-77.00582184	38.88212767	538 1St St Se	6	No	6.35	good	introduced	0 to 15.24 cm	WashingtonDC	NA	NA	NA	NA	NA	NA	NA	NA	NA	NA	NA
16422-167-3005-0282-000	01/01/1970	01/22/2015	NA	NA	Washington DC	District of Columbia	-77.04061785	38.91254341	1627 New Hampshire Ave Nw	2	No	NA	NA	no_info	NA	WashingtonDC	NA	NA	NA	NA	NA	NA	NA	NA	NA	NA	NA
16422-175-3005-0206-000	01/01/1970	03/02/2020	Scarlet oak	Quercus coccinea	Washington DC	District of Columbia	-77.03944974	38.91377834	1735 New Hampshire Ave Nw	2	No	22.606	good	naturally_occurring	15.24 to 30.48 cm	WashingtonDC	NA	NA	NA	NA	NA	NA	NA	NA	NA	NA	NA
18398-190-3001-0071-000	01/01/1970	06/18/2018	Ginkgo (female)	Ginkgo biloba	Washington DC	District of Columbia	-77.04374336	38.90786591	1900 Blk Sunderland Pl Nw	2	No	34.29	fair	introduced	30.48 to 45.72 cm	WashingtonDC	NA	NA	NA	NA	NA	NA	NA	NA	NA	NA	NA
10170-181-3001-0120-000	01/01/1970	04/11/2018	London plane tree	Platanus acerifolia	Washington DC	District of Columbia	-77.03854568	38.91527459	1826 17th St Nw	2	No	14.478	good	introduced	0 to 15.24 cm	WashingtonDC	NA	NA	NA	NA	NA	NA	NA	NA	NA	NA	NA
10190-130-3001-0112-000	01/01/1970	01/24/2019	Goldenrain tree	Koelreuteria paniculata	Washington DC	District of Columbia	-77.04350265	38.90756125	1300 19th St Nw	2	No	22.606	good	introduced	15.24 to 30.48 cm	WashingtonDC	NA	NA	NA	NA	NA	NA	NA	NA	NA	NA	NA
16318-170-3005-0496-000	01/01/1970	08/05/2019	Ginkgo (male)	Ginkgo biloba	Washington DC	District of Columbia	-77.04032591	38.90730379	1745 N St Nw	2	No	5.08	good	introduced	0 to 15.24 cm	WashingtonDC	NA	NA	NA	NA	NA	NA	NA	NA	NA	NA	NA
18417-175-3001-0728-000	01/01/1970	10/09/2019	Ginkgo (male)	Ginkgo biloba	Washington DC	District of Columbia	-77.04139529	38.91479254	Opp 1799 Swann St Nw	2	No	73.152	good	introduced	60.96 to 76.2 cm	WashingtonDC	NA	NA	NA	NA	NA	NA	NA	NA	NA	NA	NA
16422-130-3001-0018-000	01/01/1970	07/16/2020	American elm	Ulmus americana	Washington DC	District of Columbia	-77.04566985	38.90740467	1300 New Hampshire Ave Nw	2	No	80.264	fair	naturally_occurring	more than 76.2 cm	WashingtonDC	NA	NA	NA	NA	NA	NA	NA	NA	NA	NA	NA
16838-170-3005-0275-000	11/09/2010	12/23/2019	Ginkgo (male)	Ginkgo biloba	Washington DC	District of Columbia	-77.03953312	38.90971331	1717 P St Nw	2	No	15.748	good	introduced	15.24 to 30.48 cm	WashingtonDC	NA	NA	NA	NA	NA	NA	NA	NA	NA	NA	NA
18456-180-3005-0120-000	01/01/1970	04/11/2018	Sugar maple	Acer saccharum	Washington DC	District of Columbia	-77.042155	38.915633	1809 T St Nw	2	No	34.29	good	introduced	30.48 to 45.72 cm	WashingtonDC	NA	NA	NA	NA	NA	NA	NA	NA	NA	NA	NA
19340-170-3005-0518-000	11/20/2014	04/18/2016	Yellowwood	Cladrastis lutea	Washington DC	District of Columbia	-77.04029599	38.91634143	1751 Willard St Nw	2	No	2.54	fair	no_info	0 to 15.24 cm	WashingtonDC	NA	NA	NA	NA	NA	NA	NA	NA	NA	NA	NA
34907-040-3005-0157-000	12/20/2017	09/25/2018	Ginkgo (male)	Ginkgo biloba	Washington DC	District of Columbia	-77.00836616	38.88393603	400 Block Ivy St Se	6	No	2.54	good	introduced	0 to 15.24 cm	WashingtonDC	NA	NA	NA	NA	NA	NA	NA	NA	NA	NA	NA
17767-170-3001-0139-000	01/01/1970	05/28/2020	Dawn redwood	Metasequoia glyptostroboides	Washington DC	District of Columbia	-77.03897335	38.91405496	1704 S St Nw	2	No	15.748	good	introduced	15.24 to 30.48 cm	WashingtonDC	NA	NA	NA	NA	NA	NA	NA	NA	NA	NA	NA
30010-050-3001-0073-000	01/01/1970	05/23/2018	Elm	Ulmus	Washington DC	District of Columbia	-77.00581939	38.88298318	506 1St St Se	6	No	29.718	fair	no_info	15.24 to 30.48 cm	WashingtonDC	NA	NA	NA	NA	NA	NA	NA	NA	NA	NA	NA
16838-170-3001-0265-000	01/01/1970	04/30/2018	Red oak	Quercus rubra	Washington DC	District of Columbia	-77.03946824	38.90959075	1718 P St Nw	2	No	28.448	poor	naturally_occurring	15.24 to 30.48 cm	WashingtonDC	NA	NA	NA	NA	NA	NA	NA	NA	NA	NA	NA
38138-030-3001-0125-000	01/01/1970	09/11/2019	American elm	Ulmus americana	Washington DC	District of Columbia	-77.00158954	38.88249996	306 South Carolina Ave Se	6	No	37.846	good	naturally_occurring	30.48 to 45.72 cm	WashingtonDC	NA	NA	NA	NA	NA	NA	NA	NA	NA	NA	NA
17286-170-3001-0336-000	01/01/1970	10/31/2019	Japanese zelkova	Zelkova serrata	Washington DC	District of Columbia	-77.03973074	38.91108662	1724 Q St Nw	2	No	16.002	good	introduced	15.24 to 30.48 cm	WashingtonDC	NA	NA	NA	NA	NA	NA	NA	NA	NA	NA	NA
15960-170-3005-0397-000	01/01/1970	01/15/2020	Birch	Betula	Washington DC	District of Columbia	-77.03983009	38.90848007	1717 Massachusetts Ave Nw	2	No	15.748	good	no_info	15.24 to 30.48 cm	WashingtonDC	NA	NA	NA	NA	NA	NA	NA	NA	NA	NA	NA
16318-210-3005-0161-000	01/01/1970	04/11/2018	Sugar maple	Acer saccharum	Washington DC	District of Columbia	-77.04726876	38.90730185	2115 N St Nw	2	No	10.16	fair	introduced	0 to 15.24 cm	WashingtonDC	NA	NA	NA	NA	NA	NA	NA	NA	NA	NA	NA
30040-040-3005-0080-000	04/20/2015	04/01/2020	Sweetgum	Liquidambar styraciflua	Washington DC	District of Columbia	-77.0006452	38.88405676	403 4th St Se	6	No	9.398	good	naturally_occurring	0 to 15.24 cm	WashingtonDC	NA	NA	NA	NA	NA	NA	NA	NA	NA	NA	NA
16422-170-3005-0112-000	11/10/2016	07/30/2020	Shadblow serviceberry	Amelanchier canadensis	Washington DC	District of Columbia	-77.04022122	38.91295977	1705 New Hampshire Ave Nw	2	No	7.62	dead	naturally_occurring	0 to 15.24 cm	WashingtonDC	NA	NA	NA	NA	NA	NA	NA	NA	NA	NA	NA
18417-175-3001-0760-000	01/01/1970	06/15/2020	Ginkgo (male)	Ginkgo biloba	Washington DC	District of Columbia	-77.04151059	38.91479166	Opp 1799 Swann St Nw	2	No	63.246	good	introduced	60.96 to 76.2 cm	WashingtonDC	NA	NA	NA	NA	NA	NA	NA	NA	NA	NA	NA
99999-999-9999-3641-	01/01/1970	04/19/2018	(see notes)	NA	Washington DC	District of Columbia	-77.00873659	38.8835105	Canal St Se	6	No	0	good	no_info	NA	WashingtonDC	NA	NA	NA	NA	NA	NA	NA	NA	NA	NA	NA
32691-005-3001-0334-000	01/01/1970	04/10/2018	Sugar maple	Acer saccharum	Washington DC	District of Columbia	-77.0060843	38.88513321	D St Se	6	No	10.16	good	introduced	0 to 15.24 cm	WashingtonDC	NA	NA	NA	NA	NA	NA	NA	NA	NA	NA	NA
12593-170-3005-0386-000	01/01/1970	01/02/2020	Ginkgo (female)	Ginkgo biloba	Washington DC	District of Columbia	-77.0399019	38.91191487	1737 Corcoran St Nw	2	No	40.386	good	introduced	30.48 to 45.72 cm	WashingtonDC	NA	NA	NA	NA	NA	NA	NA	NA	NA	NA	NA
17286-170-3005-0348-000	01/01/1970	10/31/2019	Red maple	Acer rubrum	Washington DC	District of Columbia	-77.03978156	38.91118468	1727 Q St Nw	2	No	17.78	good	naturally_occurring	15.24 to 30.48 cm	WashingtonDC	NA	NA	NA	NA	NA	NA	NA	NA	NA	NA	NA
19340-170-3005-0398-000	01/01/1970	03/16/2017	Maple	Acer	Washington DC	District of Columbia	-77.03987616	38.9163373	1735 Willard St Nw	2	No	3.81	good	no_info	0 to 15.24 cm	WashingtonDC	NA	NA	NA	NA	NA	NA	NA	NA	NA	NA	NA
16448-210-3001-0360-000	01/01/1970	04/10/2019	Sugar maple	Acer saccharum	Washington DC	District of Columbia	-77.04794073	38.90786797	2142 Newport Pl Nw	2	No	33.02	good	introduced	30.48 to 45.72 cm	WashingtonDC	NA	NA	NA	NA	NA	NA	NA	NA	NA	NA	NA
99999-999-9999-3666-	01/01/1970	04/10/2018	(see notes)	NA	Washington DC	District of Columbia	-77.00860338	38.88327592	E St Se	6	No	0	good	no_info	NA	WashingtonDC	NA	NA	NA	NA	NA	NA	NA	NA	NA	NA	NA
32691-040-3005-0196-000	01/01/1970	08/05/2019	NA	NA	Washington DC	District of Columbia	-76.99985821	38.88423043	425 D St Se	6	No	NA	NA	no_info	NA	WashingtonDC	NA	NA	NA	NA	NA	NA	NA	NA	NA	NA	NA
99999-999-9999-4063-	01/01/1970	04/11/2018	(see notes)	NA	Washington DC	District of Columbia	-77.04060457	38.9163446	1759 Willard St Nw	2	No	7.62	good	no_info	0 to 15.24 cm	WashingtonDC	NA	NA	NA	NA	NA	NA	NA	NA	NA	NA	NA
17598-175-3001-0280-009	01/01/1970	11/20/2019	Ginkgo (female)	Ginkgo biloba	Washington DC	District of Columbia	-77.04108563	38.91331303	1742 Riggs Pl Nw	2	No	68.072	fair	introduced	60.96 to 76.2 cm	WashingtonDC	NA	NA	NA	NA	NA	NA	NA	NA	NA	NA	NA
10170-170-3001-0094-000	01/01/1970	09/23/2019	American elm	Ulmus americana	Washington DC	District of Columbia	-77.03857254	38.91294089	1700 17th St Nw	2	No	46.482	good	naturally_occurring	45.72 to 60.96 cm	WashingtonDC	NA	NA	NA	NA	NA	NA	NA	NA	NA	NA	NA
19340-170-3001-0514-000	04/09/2018	09/27/2018	Slender silhouette sweetgum	Liquidambar styraciflua	Washington DC	District of Columbia	-77.04033098	38.91625579	1752 Willard St Nw	2	No	5.08	good	naturally_occurring	0 to 15.24 cm	WashingtonDC	NA	NA	NA	NA	NA	NA	NA	NA	NA	NA	NA
30010-050-3001-0150-000	01/01/1970	11/07/2018	Elm	Ulmus	Washington DC	District of Columbia	-77.00581973	38.88278106	516 1St St Se	6	No	40.894	fair	no_info	30.48 to 45.72 cm	WashingtonDC	NA	NA	NA	NA	NA	NA	NA	NA	NA	NA	NA
17286-160-3005-0089-000	01/01/1970	03/04/2020	London plane tree	Platanus acerifolia	Washington DC	District of Columbia	-77.03692027	38.91118466	1600 Blk Q St Nw	2	No	32.766	good	introduced	30.48 to 45.72 cm	WashingtonDC	NA	NA	NA	NA	NA	NA	NA	NA	NA	NA	NA
33438-010-3001-0560-000	01/01/1970	05/20/2019	Japanese zelkova	Zelkova serrata	Washington DC	District of Columbia	-77.00386722	38.88202218	198 F St Se	6	No	17.526	good	introduced	15.24 to 30.48 cm	WashingtonDC	NA	NA	NA	NA	NA	NA	NA	NA	NA	NA	NA
16422-135-3005-0315-000	01/01/1970	06/18/2018	Red maple	Acer rubrum	Washington DC	District of Columbia	-77.04403359	38.90889238	1331 New Hampshire Ave Nw	2	No	24.638	good	naturally_occurring	15.24 to 30.48 cm	WashingtonDC	NA	NA	NA	NA	NA	NA	NA	NA	NA	NA	NA
38989-000-3001-0420-000	01/01/1970	04/11/2018	Pin oak	Quercus palustris	Washington DC	District of Columbia	-77.00753837	38.88193136	Virginia Ave Se	6	No	38.1	good	naturally_occurring	30.48 to 45.72 cm	WashingtonDC	NA	NA	NA	NA	NA	NA	NA	NA	NA	NA	NA
17286-170-3001-0100-000	01/01/1970	10/31/2019	London plane tree	Platanus acerifolia	Washington DC	District of Columbia	-77.03889914	38.91108365	1702 Q St Nw	2	No	25.146	good	introduced	15.24 to 30.48 cm	WashingtonDC	NA	NA	NA	NA	NA	NA	NA	NA	NA	NA	NA
36428-040-3005-0161-000	01/01/1970	04/11/2018	Elm	Ulmus	Washington DC	District of Columbia	-77.00720521	38.88462959	413 New Jersey Ave Se	6	No	30.48	good	no_info	15.24 to 30.48 cm	WashingtonDC	NA	NA	NA	NA	NA	NA	NA	NA	NA	NA	NA
30050-030-3005-0406-000	01/01/1970	04/11/2018	Silver linden	Tilia tomentosa	Washington DC	District of Columbia	-76.99958137	38.88442996	Opp 330 5th St Se	6	No	26.162	excellent	introduced	15.24 to 30.48 cm	WashingtonDC	NA	NA	NA	NA	NA	NA	NA	NA	NA	NA	NA
33074-010-3005-0337-000	01/01/1970	06/08/2018	Ginkgo (female)	Ginkgo biloba	Washington DC	District of Columbia	-77.00470039	38.88256774	137 Duddington Pl Se	6	No	28.194	fair	introduced	15.24 to 30.48 cm	WashingtonDC	NA	NA	NA	NA	NA	NA	NA	NA	NA	NA	NA
33133-030-3001-0288-000	01/01/1970	04/10/2018	Norway maple	Acer platanoides	Washington DC	District of Columbia	-77.00099661	38.8832993	332 E St Se	6	No	5.08	good	introduced	0 to 15.24 cm	WashingtonDC	NA	NA	NA	NA	NA	NA	NA	NA	NA	NA	NA
17416-170-3001-0260-000	03/19/2010	01/02/2020	Hackberry	Celtis occidentalis	Washington DC	District of Columbia	-77.03939055	38.91256567	1730 R St Nw	2	No	11.938	good	naturally_occurring	0 to 15.24 cm	WashingtonDC	NA	NA	NA	NA	NA	NA	NA	NA	NA	NA	NA
99999-999-9999-3546-	01/01/1970	04/11/2018	Yoshino cherry	Prunus yedoensis	Washington DC	District of Columbia	-77.00959425	38.88501841	D St Sw	6	No	43.18	good	introduced	30.48 to 45.72 cm	WashingtonDC	NA	NA	NA	NA	NA	NA	NA	NA	NA	NA	NA
30010-040-3005-0213-000	01/01/1970	04/11/2018	Japanese zelkova	Zelkova serrata	Washington DC	District of Columbia	-77.00598306	38.88448472	417 1St St Se	6	No	31.75	good	introduced	30.48 to 45.72 cm	WashingtonDC	NA	NA	NA	NA	NA	NA	NA	NA	NA	NA	NA
12593-170-3005-0471-000	01/01/1970	01/02/2020	Ginkgo (male)	Ginkgo biloba	Washington DC	District of Columbia	-77.0402125	38.91191451	1747 Corcoran St Nw	2	No	38.608	good	introduced	30.48 to 45.72 cm	WashingtonDC	NA	NA	NA	NA	NA	NA	NA	NA	NA	NA	NA
18456-170-3005-0575-000	01/01/1970	04/11/2018	Redmond american linden	Tilia americana	Washington DC	District of Columbia	-77.04050314	38.91563239	1749 T St Nw	2	No	16.002	good	naturally_occurring	15.24 to 30.48 cm	WashingtonDC	NA	NA	NA	NA	NA	NA	NA	NA	NA	NA	NA
43133-000-3001-0048-000	01/21/2020	01/21/2020	Kentucky coffeetree	Gymnocladus dioicus	Washington DC	District of Columbia	-77.00937249	38.88314187	30 E St Sw	6	No	7.112	excellent	introduced	0 to 15.24 cm	WashingtonDC	NA	NA	NA	NA	NA	NA	NA	NA	NA	NA	NA
12515-130-3001-0034-000	01/01/1970	08/20/2018	Southern magnolia	Magnolia grandiflora	Washington DC	District of Columbia	-77.04211719	38.90737098	1300 Blk Connecticut Ave Nw/ Median	2	No	22.352	good	introduced	15.24 to 30.48 cm	WashingtonDC	NA	NA	NA	NA	NA	NA	NA	NA	NA	NA	NA
33133-010-3001-0474-000	04/08/2016	06/03/2020	Kentucky coffeetree	Gymnocladus dioicus	Washington DC	District of Columbia	-77.00422781	38.88331096	134 E St Se	6	No	8.382	good	introduced	0 to 15.24 cm	WashingtonDC	NA	NA	NA	NA	NA	NA	NA	NA	NA	NA	NA
16448-210-3005-0340-000	01/01/1970	04/10/2018	Sugar maple	Acer saccharum	Washington DC	District of Columbia	-77.04788494	38.90795231	2135 Newport Pl Nw	2	No	37.846	poor	introduced	30.48 to 45.72 cm	WashingtonDC	NA	NA	NA	NA	NA	NA	NA	NA	NA	NA	NA
99999-999-9999-3551-	01/01/1970	04/11/2018	Yoshino cherry	Prunus yedoensis	Washington DC	District of Columbia	-77.00949052	38.88501757	D St Sw	6	No	43.18	good	introduced	30.48 to 45.72 cm	WashingtonDC	NA	NA	NA	NA	NA	NA	NA	NA	NA	NA	NA
33133-000-3005-0410-000	01/01/1970	12/05/2018	Willow oak	Quercus phellos	Washington DC	District of Columbia	-77.00744908	38.88316212	Unit Blk E St Se	6	No	22.86	good	naturally_occurring	15.24 to 30.48 cm	WashingtonDC	NA	NA	NA	NA	NA	NA	NA	NA	NA	NA	NA
34907-040-3005-0085-000	04/25/2014	04/10/2018	Crape myrtle	Lagerstroemia indica	Washington DC	District of Columbia	-77.00853759	38.8837912	400 Blk Ivy St Se	6	No	6.35	excellent	introduced	0 to 15.24 cm	WashingtonDC	NA	NA	NA	NA	NA	NA	NA	NA	NA	NA	NA
19340-170-3005-0479-000	01/01/1970	04/11/2018	Bradford callery pear	Pyrus calleryana	Washington DC	District of Columbia	-77.04016155	38.91633624	1745 Willard St Nw	2	No	34.036	fair	introduced	30.48 to 45.72 cm	WashingtonDC	NA	NA	NA	NA	NA	NA	NA	NA	NA	NA	NA
34907-040-3005-0529-000	01/01/1970	06/08/2018	Ginkgo (female)	Ginkgo biloba	Washington DC	District of Columbia	-77.00722954	38.88417728	Unit Blk Ivy St Se	6	No	68.58	good	introduced	60.96 to 76.2 cm	WashingtonDC	NA	NA	NA	NA	NA	NA	NA	NA	NA	NA	NA
32691-005-3005-0250-000	03/12/2015	10/24/2019	Goldenrain tree	Koelreuteria paniculata	Washington DC	District of Columbia	-77.00640158	38.8850195	45 D St Se	6	No	6.858	fair	introduced	0 to 15.24 cm	WashingtonDC	NA	NA	NA	NA	NA	NA	NA	NA	NA	NA	NA
99999-999-9999-3604-	01/01/1970	04/10/2018	(see notes)	NA	Washington DC	District of Columbia	-77.00947889	38.88424172	Washington Ave Sw	6	No	40.64	good	no_info	30.48 to 45.72 cm	WashingtonDC	NA	NA	NA	NA	NA	NA	NA	NA	NA	NA	NA
10170-160-3005-0071-000	01/01/1970	01/06/2020	Ginkgo (male)	Ginkgo biloba	Washington DC	District of Columbia	-77.03839553	38.91138365	1601 17th St Nw	2	No	16.002	good	introduced	15.24 to 30.48 cm	WashingtonDC	NA	NA	NA	NA	NA	NA	NA	NA	NA	NA	NA
30040-035-3001-0033-000	04/25/2014	01/31/2018	Dawn redwood	Metasequoia glyptostroboides	Washington DC	District of Columbia	-77.00050978	38.88541883	300 Blk 4th St Se	6	No	7.62	fair	introduced	0 to 15.24 cm	WashingtonDC	NA	NA	NA	NA	NA	NA	NA	NA	NA	NA	NA
36539-010-3005-0402-000	01/01/1970	08/25/2018	Japanese zelkova	Zelkova serrata	Washington DC	District of Columbia	-77.00458461	38.8839149	127 North Carolina Ave Se	6	No	29.464	good	introduced	15.24 to 30.48 cm	WashingtonDC	NA	NA	NA	NA	NA	NA	NA	NA	NA	NA	NA
33074-010-3001-0184-000	01/01/1970	04/10/2018	Ginkgo (male)	Ginkgo biloba	Washington DC	District of Columbia	-77.00519231	38.882653	116 Duddington Pl Se	6	No	31.496	good	introduced	30.48 to 45.72 cm	WashingtonDC	NA	NA	NA	NA	NA	NA	NA	NA	NA	NA	NA
16584-205-3001-0211-000	01/01/1970	09/05/2019	NA	NA	Washington DC	District of Columbia	-77.04650346	38.90852405	2000 Blk O St Nw	2	No	NA	NA	no_info	NA	WashingtonDC	NA	NA	NA	NA	NA	NA	NA	NA	NA	NA	NA
16838-170-3001-0079-000	03/19/2010	02/07/2019	Swamp white oak	Quercus bicolor	Washington DC	District of Columbia	-77.03876785	38.90959014	1702 P St Nw	2	No	12.954	good	naturally_occurring	0 to 15.24 cm	WashingtonDC	NA	NA	NA	NA	NA	NA	NA	NA	NA	NA	NA
15960-170-3001-0365-000	11/07/2019	11/07/2019	Silver linden	Tilia tomentosa	Washington DC	District of Columbia	-77.03970037	38.90826923	1736 Massachusetts Ave Nw	2	No	6.35	excellent	introduced	0 to 15.24 cm	WashingtonDC	NA	NA	NA	NA	NA	NA	NA	NA	NA	NA	NA
16318-190-3005-0081-000	11/03/2016	09/07/2017	Chinese elm	Ulmus parvifolia	Washington DC	District of Columbia	-77.04373225	38.90730041	1900 Block N St Nw	2	No	6.35	good	introduced	0 to 15.24 cm	WashingtonDC	NA	NA	NA	NA	NA	NA	NA	NA	NA	NA	NA
12340-170-3005-0486-000	11/09/2007	07/11/2019	Swamp white oak	Quercus bicolor	Washington DC	District of Columbia	-77.0402722	38.91043346	1757 Church St Nw	2	No	19.812	good	naturally_occurring	15.24 to 30.48 cm	WashingtonDC	NA	NA	NA	NA	NA	NA	NA	NA	NA	NA	NA
32691-035-3005-0373-000	01/01/1970	01/17/2020	American linden	Tilia americana	Washington DC	District of Columbia	-77.00070102	38.88422972	329 D St Se	6	No	73.66	good	naturally_occurring	60.96 to 76.2 cm	WashingtonDC	NA	NA	NA	NA	NA	NA	NA	NA	NA	NA	NA
30050-030-3001-0124-000	01/26/2017	03/14/2019	Yoshino cherry	Prunus yedoensis	Washington DC	District of Columbia	-76.99944901	38.88517155	306 5th St Se	6	No	6.35	good	introduced	0 to 15.24 cm	WashingtonDC	NA	NA	NA	NA	NA	NA	NA	NA	NA	NA	NA
17416-170-3001-0126-000	01/01/1970	01/02/2020	Littleleaf linden	Tilia cordata	Washington DC	District of Columbia	-77.03893125	38.91256188	1706 R St Nw	2	No	8.128	fair	introduced	0 to 15.24 cm	WashingtonDC	NA	NA	NA	NA	NA	NA	NA	NA	NA	NA	NA
36428-040-3001-0186-000	01/01/1970	02/19/2019	American elm	Ulmus americana	Washington DC	District of Columbia	-77.0069909	38.88460358	410 New Jersey Ave Se	6	No	62.484	good	naturally_occurring	60.96 to 76.2 cm	WashingtonDC	NA	NA	NA	NA	NA	NA	NA	NA	NA	NA	NA
30060-033-3005-0280-000	01/01/1970	04/13/2020	Red maple	Acer rubrum	Washington DC	District of Columbia	-76.99852267	38.88469547	329 6th St Se	6	No	45.72	poor	naturally_occurring	30.48 to 45.72 cm	WashingtonDC	NA	NA	NA	NA	NA	NA	NA	NA	NA	NA	NA
18638-240-3001-0042-000	03/16/2010	10/22/2019	Japanese zelkova	Zelkova serrata	Washington DC	District of Columbia	-77.05281273	38.91625025	2400 Tracy Pl Nw	2	No	15.748	good	introduced	15.24 to 30.48 cm	WashingtonDC	NA	NA	NA	NA	NA	NA	NA	NA	NA	NA	NA
17416-210-3005-0093-000	01/01/1970	04/10/2018	Red maple	Acer rubrum	Washington DC	District of Columbia	-77.04700821	38.91267079	2105 R St Nw	2	No	16.51	good	naturally_occurring	15.24 to 30.48 cm	WashingtonDC	NA	NA	NA	NA	NA	NA	NA	NA	NA	NA	NA
15960-232-3005-0065-000	04/04/2014	04/24/2018	Silver linden	Tilia tomentosa	Washington DC	District of Columbia	-77.05138368	38.91279226	2305 Massachusetts Ave Nw	2	No	6.096	good	introduced	0 to 15.24 cm	WashingtonDC	NA	NA	NA	NA	NA	NA	NA	NA	NA	NA	NA
12515-175-3003-0284-000	01/01/1970	02/07/2019	Southern magnolia	Magnolia grandiflora	Washington DC	District of Columbia	-77.04564128	38.91343113	1700 Blk Connecticut Ave Nw/ Median	2	No	22.606	fair	introduced	15.24 to 30.48 cm	WashingtonDC	NA	NA	NA	NA	NA	NA	NA	NA	NA	NA	NA
35349-000-3005-0205-000	01/01/1970	11/12/2014	NA	NA	Washington DC	District of Columbia	-77.00836911	38.877482	Unit Block L St Se	6	No	NA	NA	no_info	NA	WashingtonDC	NA	NA	NA	NA	NA	NA	NA	NA	NA	NA	NA
12515-175-3003-0182-000	11/09/2018	08/27/2019	Southern magnolia	Magnolia grandiflora	Washington DC	District of Columbia	-77.04549297	38.91318043	1700 Blk Connecticut Ave Nw/ Median	2	No	2.54	excellent	introduced	0 to 15.24 cm	WashingtonDC	NA	NA	NA	NA	NA	NA	NA	NA	NA	NA	NA
17767-220-3001-0726-000	01/01/1970	01/23/2020	Chinese elm	Ulmus parvifolia	Washington DC	District of Columbia	-77.05139714	38.91405045	2318 S St Nw	2	No	8.128	excellent	introduced	0 to 15.24 cm	WashingtonDC	NA	NA	NA	NA	NA	NA	NA	NA	NA	NA	NA
15109-220-3005-0480-000	01/01/1970	10/25/2017	NA	NA	Washington DC	District of Columbia	-77.05307866	38.91805442	31 Kalorama Cir Nw	2	No	40.64	NA	no_info	30.48 to 45.72 cm	WashingtonDC	NA	NA	NA	NA	NA	NA	NA	NA	NA	NA	NA
44777-050-3005-0145-000	02/28/2011	12/14/2018	Tupelo	Nyssa sylvatica	Washington DC	District of Columbia	-77.01939322	38.87936443	501 I St Sw	6	No	10.668	good	naturally_occurring	0 to 15.24 cm	WashingtonDC	NA	NA	NA	NA	NA	NA	NA	NA	NA	NA	NA
45785-040-3005-0470-000	01/01/1970	07/03/2019	Swamp white oak	Quercus bicolor	Washington DC	District of Columbia	-77.01925941	38.87658229	465 M St Sw	6	No	5.08	good	naturally_occurring	0 to 15.24 cm	WashingtonDC	NA	NA	NA	NA	NA	NA	NA	NA	NA	NA	NA
17767-203-3005-0069-000	04/18/2019	09/04/2019	Silver linden	Tilia tomentosa	Washington DC	District of Columbia	-77.04678929	38.91415598	2105 S St Nw	2	No	2.54	good	introduced	0 to 15.24 cm	WashingtonDC	NA	NA	NA	NA	NA	NA	NA	NA	NA	NA	NA
11267-230-3001-0176-000	01/01/1970	01/23/2020	Eastern redbud	Cercis canadensis	Washington DC	District of Columbia	-77.05124499	38.9148021	Opp 2305 Bancroft Pl Nw	2	No	25.908	good	naturally_occurring	15.24 to 30.48 cm	WashingtonDC	NA	NA	NA	NA	NA	NA	NA	NA	NA	NA	NA
45785-017-3005-0205-000	01/21/2020	01/21/2020	Bur oak	Quercus macrocarpa	Washington DC	District of Columbia	-77.01463396	38.87658603	219 M St Sw	6	No	5.08	excellent	introduced	0 to 15.24 cm	WashingtonDC	NA	NA	NA	NA	NA	NA	NA	NA	NA	NA	NA
42866-120-3005-0177-000	01/01/1970	02/03/2015	NA	NA	Washington DC	District of Columbia	-77.01414188	38.87587626	1200 Blk Delaware Ave Sw	6	No	NA	NA	no_info	NA	WashingtonDC	NA	NA	NA	NA	NA	NA	NA	NA	NA	NA	NA
15109-220-3005-0247-000	01/01/1970	04/11/2018	Oak	Quercus	Washington DC	District of Columbia	-77.05320261	38.91817377	31 Kalorama Cir Nw	2	No	99.822	good	no_info	more than 76.2 cm	WashingtonDC	NA	NA	NA	NA	NA	NA	NA	NA	NA	NA	NA
42866-110-3001-0251-000	01/01/1970	01/08/2018	Japanese zelkova	Zelkova serrata	Washington DC	District of Columbia	-77.01375635	38.87682163	1100 Blk Delaware Ave Sw	6	No	61.468	fair	introduced	60.96 to 76.2 cm	WashingtonDC	NA	NA	NA	NA	NA	NA	NA	NA	NA	NA	NA
19483-240-3005-0328-000	10/17/2018	08/29/2019	Green vase japanese zelkova	Zelkova serrata	Washington DC	District of Columbia	-77.0537599	38.91706259	2425 Wyoming Ave Nw	2	No	5.08	good	introduced	0 to 15.24 cm	WashingtonDC	NA	NA	NA	NA	NA	NA	NA	NA	NA	NA	NA
40030-100-3001-0078-000	01/08/2009	06/27/2017	Japanese zelkova	Zelkova serrata	Washington DC	District of Columbia	-77.01511256	38.87817173	1000 Block 3rd St Sw	6	No	11.938	good	introduced	0 to 15.24 cm	WashingtonDC	NA	NA	NA	NA	NA	NA	NA	NA	NA	NA	NA
42866-120-3001-0090-000	01/01/1970	10/17/2019	Willow oak	Quercus phellos	Washington DC	District of Columbia	-77.01390531	38.87611909	1200 Blk Delaware Ave Sw	6	No	79.502	good	naturally_occurring	more than 76.2 cm	WashingtonDC	NA	NA	NA	NA	NA	NA	NA	NA	NA	NA	NA
35349-000-3005-0106-000	01/01/1970	11/12/2014	NA	NA	Washington DC	District of Columbia	-77.00868748	38.87747986	Unit Block L St Se	6	No	NA	NA	no_info	NA	WashingtonDC	NA	NA	NA	NA	NA	NA	NA	NA	NA	NA	NA
10230-180-3001-0206-000	01/01/1970	06/22/2020	NA	NA	Washington DC	District of Columbia	-77.05066867	38.91466522	1800 Block 23rd St Nw	2	No	NA	NA	no_info	NA	WashingtonDC	NA	NA	NA	NA	NA	NA	NA	NA	NA	NA	NA
46584-000-3001-0096-000	01/01/1970	12/12/2017	Saucer magnolia	Magnolia soulangeana	Washington DC	District of Columbia	-77.00942094	38.87293748	4 O St Sw	6	No	7.62	fair	no_info	0 to 15.24 cm	WashingtonDC	NA	NA	NA	NA	NA	NA	NA	NA	NA	NA	NA
17416-205-3005-0332-000	01/01/1970	05/31/2016	American linden	Tilia americana	Washington DC	District of Columbia	-77.04632647	38.9126691	2023 R St Nw	2	No	59.436	fair	naturally_occurring	45.72 to 60.96 cm	WashingtonDC	NA	NA	NA	NA	NA	NA	NA	NA	NA	NA	NA
19483-240-3001-0241-000	01/01/1970	04/11/2018	Norway maple	Acer platanoides	Washington DC	District of Columbia	-77.05349863	38.91696413	2420 Wyoming Ave Nw	2	No	29.21	good	introduced	15.24 to 30.48 cm	WashingtonDC	NA	NA	NA	NA	NA	NA	NA	NA	NA	NA	NA
17767-206-3005-0179-000	01/01/1970	02/13/2019	NA	NA	Washington DC	District of Columbia	-77.04875877	38.91414797	2100 Blk S St Nw	2	No	NA	NA	no_info	NA	WashingtonDC	NA	NA	NA	NA	NA	NA	NA	NA	NA	NA	NA
45089-050-3001-0073-000	07/03/2019	07/03/2019	Silver linden	Tilia tomentosa	Washington DC	District of Columbia	-77.01916743	38.87835152	480 K St Sw	6	No	5.08	good	introduced	0 to 15.24 cm	WashingtonDC	NA	NA	NA	NA	NA	NA	NA	NA	NA	NA	NA
15960-210-3005-0118-000	01/01/1970	02/13/2018	American linden	Tilia americana	Washington DC	District of Columbia	-77.04696667	38.91096901	2100 Blk Massachusetts Ave Nw	2	No	64.262	fair	naturally_occurring	60.96 to 76.2 cm	WashingtonDC	NA	NA	NA	NA	NA	NA	NA	NA	NA	NA	NA
17767-220-3001-0213-000	01/01/1970	04/11/2018	Sugar maple	Acer saccharum	Washington DC	District of Columbia	-77.04953719	38.9140493	2222 S St Nw	2	No	10.16	good	introduced	0 to 15.24 cm	WashingtonDC	NA	NA	NA	NA	NA	NA	NA	NA	NA	NA	NA
12515-175-3003-0345-000	01/01/1970	02/07/2019	Southern magnolia	Magnolia grandiflora	Washington DC	District of Columbia	-77.04573254	38.91358381	1700 Blk Connecticut Ave Nw/ Median	2	No	31.75	fair	introduced	30.48 to 45.72 cm	WashingtonDC	NA	NA	NA	NA	NA	NA	NA	NA	NA	NA	NA
12463-186-3005-0257-000	01/01/1970	03/26/2020	London plane tree	Platanus acerifolia	Washington DC	District of Columbia	-77.04434474	38.91996465	1875 Columbia rd Nw	1	No	15.24	good	introduced	0 to 15.24 cm	WashingtonDC	NA	NA	NA	NA	NA	NA	NA	NA	NA	NA	NA
11989-180-3005-0305-000	01/01/1970	11/25/2019	London plane tree	Platanus acerifolia	Washington DC	District of Columbia	-77.04272388	38.91787279	1833 California St Nw	1	No	20.32	good	introduced	15.24 to 30.48 cm	WashingtonDC	NA	NA	NA	NA	NA	NA	NA	NA	NA	NA	NA
40010-200-3005-0064-000	01/01/1970	04/10/2018	(see notes)	NA	Washington DC	District of Columbia	-77.01224561	38.86445808	1St St Sw	6	No	0	good	no_info	NA	WashingtonDC	NA	NA	NA	NA	NA	NA	NA	NA	NA	NA	NA
NA	02/11/2014	08/29/2014	Skyline honeylocust	Gleditsia triacanthos	Washington DC	District of Columbia	-76.99017909	38.88160374	Opp 525 12th St Se	6	No	5.08	good	introduced	0 to 15.24 cm	WashingtonDC	NA	NA	NA	NA	NA	NA	NA	NA	NA	NA	NA
32691-110-3001-0283-000	01/01/1970	04/10/2018	Sugar maple	Acer saccharum	Washington DC	District of Columbia	-76.99046158	38.88416571	1124 D St Se	6	No	5.08	good	introduced	0 to 15.24 cm	WashingtonDC	NA	NA	NA	NA	NA	NA	NA	NA	NA	NA	NA
12463-182-3005-0074-000	01/01/1970	03/26/2020	London plane tree	Platanus acerifolia	Washington DC	District of Columbia	-77.04337049	38.92214072	1811 Columbia rd Nw	1	No	30.734	good	introduced	30.48 to 45.72 cm	WashingtonDC	NA	NA	NA	NA	NA	NA	NA	NA	NA	NA	NA
10910-270-3005-0168-000	04/05/2016	09/07/2016	Jefferson elm	Ulmus americana	Washington DC	District of Columbia	-77.04460145	38.92448914	2721 Adams Mill rd Nw	1	No	5.08	excellent	naturally_occurring	0 to 15.24 cm	WashingtonDC	NA	NA	NA	NA	NA	NA	NA	NA	NA	NA	NA
16740-275-3005-0302-000	01/01/1970	01/23/2020	Ash	Fraxinus	Washington DC	District of Columbia	-77.0407887	38.9250244	2729 Ontario rd Nw	1	No	19.558	good	no_info	15.24 to 30.48 cm	WashingtonDC	NA	NA	NA	NA	NA	NA	NA	NA	NA	NA	NA
15115-210-3001-0337-000	03/18/2010	12/19/2017	Shumard oak	Quercus shumardii	Washington DC	District of Columbia	-77.0490207	38.91823498	2124 Kalorama rd Nw	2	No	16.51	good	naturally_occurring	15.24 to 30.48 cm	WashingtonDC	NA	NA	NA	NA	NA	NA	NA	NA	NA	NA	NA
12463-174-3005-0288-000	01/01/1970	04/11/2018	Honeylocust	Gleditsia	Washington DC	District of Columbia	-77.0411797	38.92378234	1753 Columbia rd Nw	1	No	5.08	excellent	no_info	0 to 15.24 cm	WashingtonDC	NA	NA	NA	NA	NA	NA	NA	NA	NA	NA	NA
32691-120-3005-0044-000	01/01/1970	09/26/2018	Littleleaf linden	Tilia cordata	Washington DC	District of Columbia	-76.99002002	38.88405546	1200 Blk D St Se	6	No	19.812	good	introduced	15.24 to 30.48 cm	WashingtonDC	NA	NA	NA	NA	NA	NA	NA	NA	NA	NA	NA
12398-250-3001-0075-000	02/23/2012	01/29/2020	Maple	Acer	Washington DC	District of Columbia	-77.04476281	38.92261687	2502 Cliffbourne Pl Nw	1	No	5.588	good	no_info	0 to 15.24 cm	WashingtonDC	NA	NA	NA	NA	NA	NA	NA	NA	NA	NA	NA
11495-180-3005-0442-000	01/01/1970	10/02/2019	Ginkgo (male)	Ginkgo biloba	Washington DC	District of Columbia	-77.04365778	38.92063714	1800 Blk Belmont rd Nw	1	No	34.544	good	introduced	30.48 to 45.72 cm	WashingtonDC	NA	NA	NA	NA	NA	NA	NA	NA	NA	NA	NA
15512-210-3001-0542-000	01/01/1970	06/22/2020	Silver maple	Acer saccharinum	Washington DC	District of Columbia	-77.04821699	38.91523613	2136 Leroy Pl Nw	2	No	56.642	fair	naturally_occurring	45.72 to 60.96 cm	WashingtonDC	NA	NA	NA	NA	NA	NA	NA	NA	NA	NA	NA
99999-999-9999-8542-	01/18/2018	05/12/2020	American sycamore	Platanus occidentalis	Washington DC	District of Columbia	-76.99958013	38.88256883	500 Blk 5th St Se	6	No	8.89	poor	naturally_occurring	0 to 15.24 cm	WashingtonDC	NA	NA	NA	NA	NA	NA	NA	NA	NA	NA	NA
10910-260-3005-0250-000	01/01/1970	08/06/2018	Pin oak	Quercus palustris	Washington DC	District of Columbia	-77.04443385	38.9238783	2633 Adams Mill rd Nw	1	No	52.324	good	naturally_occurring	45.72 to 60.96 cm	WashingtonDC	NA	NA	NA	NA	NA	NA	NA	NA	NA	NA	NA
32691-100-3005-0106-000	01/01/1970	04/11/2018	American sycamore	Platanus occidentalis	Washington DC	District of Columbia	-76.99223041	38.88405591	1009 D St Se	6	No	39.37	fair	naturally_occurring	30.48 to 45.72 cm	WashingtonDC	NA	NA	NA	NA	NA	NA	NA	NA	NA	NA	NA
19483-200-3001-0233-000	03/11/2010	01/29/2020	Elm (accolade)	Ulmus	Washington DC	District of Columbia	-77.04644883	38.91793785	2000 Blk Wyoming Ave Nw	1	No	27.94	good	no_info	15.24 to 30.48 cm	WashingtonDC	NA	NA	NA	NA	NA	NA	NA	NA	NA	NA	NA
10190-243-3005-0123-000	01/01/1970	03/26/2020	Ginkgo (female)	Ginkgo biloba	Washington DC	District of Columbia	-77.04595938	38.92172233	Opp 2426 19th St Nw	1	No	55.88	fair	introduced	45.72 to 60.96 cm	WashingtonDC	NA	NA	NA	NA	NA	NA	NA	NA	NA	NA	NA
33133-115-3005-0099-000	01/01/1970	08/13/2014	NA	NA	Washington DC	District of Columbia	-76.99068218	38.88278576	Opp 1122 E St Se	6	No	NA	NA	no_info	NA	WashingtonDC	NA	NA	NA	NA	NA	NA	NA	NA	NA	NA	NA
11495-210-3001-0164-000	01/01/1970	01/02/2020	Ginkgo (male)	Ginkgo biloba	Washington DC	District of Columbia	-77.04837123	38.9201323	2040 Belmont rd Nw	1	No	63.5	good	introduced	60.96 to 76.2 cm	WashingtonDC	NA	NA	NA	NA	NA	NA	NA	NA	NA	NA	NA
11495-190-3001-0307-000	02/08/2011	06/25/2020	Hackberry	Celtis occidentalis	Washington DC	District of Columbia	-77.04660497	38.92051251	1926 Belmont rd Nw	1	No	19.812	good	naturally_occurring	15.24 to 30.48 cm	WashingtonDC	NA	NA	NA	NA	NA	NA	NA	NA	NA	NA	NA
46838-005-3001-0245-000	02/28/2011	11/30/2017	Willow oak	Quercus phellos	Washington DC	District of Columbia	-77.01151438	38.87199141	Opp 45 P St Sw	6	No	9.906	fair	naturally_occurring	0 to 15.24 cm	WashingtonDC	NA	NA	NA	NA	NA	NA	NA	NA	NA	NA	NA
99999-999-9999-8509-	01/01/1970	04/10/2018	(see notes)	NA	Washington DC	District of Columbia	-76.98929072	38.88168537	NA	6	No	0	good	no_info	NA	WashingtonDC	NA	NA	NA	NA	NA	NA	NA	NA	NA	NA	NA
40010-180-3001-0704-000	01/01/1970	01/09/2019	Japanese zelkova	Zelkova serrata	Washington DC	District of Columbia	-77.01210152	38.86625143	1900 Blk 1St St Sw	6	No	84.836	fair	introduced	more than 76.2 cm	WashingtonDC	NA	NA	NA	NA	NA	NA	NA	NA	NA	NA	NA
33133-120-3001-0221-000	01/01/1970	04/10/2018	Littleleaf linden	Tilia cordata	Washington DC	District of Columbia	-76.98940357	38.88290965	Opp 1219 E St Se	6	No	41.402	good	introduced	30.48 to 45.72 cm	WashingtonDC	NA	NA	NA	NA	NA	NA	NA	NA	NA	NA	NA
10170-250-3001-0386-000	01/01/1970	06/25/2019	Red maple	Acer rubrum	Washington DC	District of Columbia	-77.03911906	38.92422434	2544 17th St Nw	1	No	10.16	good	naturally_occurring	0 to 15.24 cm	WashingtonDC	NA	NA	NA	NA	NA	NA	NA	NA	NA	NA	NA
19483-210-3001-0189-000	01/01/1970	04/10/2018	Sugar maple	Acer saccharum	Washington DC	District of Columbia	-77.04783209	38.91750913	2120 Wyoming Ave Nw	2	No	7.366	fair	introduced	0 to 15.24 cm	WashingtonDC	NA	NA	NA	NA	NA	NA	NA	NA	NA	NA	NA
10200-231-3001-0129-000	01/01/1970	03/23/2020	Littleleaf linden	Tilia cordata	Washington DC	District of Columbia	-77.04692562	38.9208914	2402 20th St Nw	1	No	59.69	good	introduced	45.72 to 60.96 cm	WashingtonDC	NA	NA	NA	NA	NA	NA	NA	NA	NA	NA	NA
99999-999-9999-9368-	12/06/2018	09/16/2019	Hackberry	Celtis occidentalis	Washington DC	District of Columbia	-77.05573632	38.97412308	2734 Unicorn Ln Nw	4	No	5.08	good	naturally_occurring	0 to 15.24 cm	WashingtonDC	NA	NA	NA	NA	NA	NA	NA	NA	NA	NA	NA
10310-610-3005-0234-000	01/15/2013	04/11/2018	Sawtooth oak	Quercus acutissima	Washington DC	District of Columbia	-77.06199649	38.97117054	6133 31St St Nw	4	No	5.08	good	introduced	0 to 15.24 cm	WashingtonDC	NA	NA	NA	NA	NA	NA	NA	NA	NA	NA	NA
10320-660-3001-0114-000	01/01/1970	04/10/2018	Pin oak	Quercus palustris	Washington DC	District of Columbia	-77.05854615	38.97648127	6666 32Nd St Nw	4	Yes	53.34	good	naturally_occurring	45.72 to 60.96 cm	WashingtonDC	NA	NA	NA	NA	NA	NA	NA	NA	NA	NA	NA
18320-330-3001-0543-000	01/01/1970	04/11/2018	Red oak	Quercus rubra	Washington DC	District of Columbia	-77.06916452	38.97200917	3364 Stuyvesant Pl Nw	4	Yes	94.742	good	naturally_occurring	more than 76.2 cm	WashingtonDC	NA	NA	NA	NA	NA	NA	NA	NA	NA	NA	NA
18528-330-3005-0921-000	01/01/1970	04/11/2018	White oak	Quercus alba	Washington DC	District of Columbia	-77.06961999	38.97289587	3355 Tennyson St Nw	4	No	38.608	good	naturally_occurring	30.48 to 45.72 cm	WashingtonDC	NA	NA	NA	NA	NA	NA	NA	NA	NA	NA	NA
30005-100-3005-0233-000	01/01/1970	12/04/2018	Linden	Tilia	Washington DC	District of Columbia	-77.00752814	38.87778131	1015 Half St Se	6	No	7.62	good	no_info	0 to 15.24 cm	WashingtonDC	NA	NA	NA	NA	NA	NA	NA	NA	NA	NA	NA
30040-070-3005-0220-000	12/17/2019	12/17/2019	Chinese elm	Ulmus parvifolia	Washington DC	District of Columbia	-77.00065076	38.8806745	Opp 724 4th St Se	6	No	5.08	excellent	introduced	0 to 15.24 cm	WashingtonDC	NA	NA	NA	NA	NA	NA	NA	NA	NA	NA	NA
40005-120-3001-0220-000	01/08/2009	11/27/2017	Hedge maple	Acer campestre	Washington DC	District of Columbia	-77.01059095	38.8758576	1218 Half St Sw	6	No	8.382	fair	introduced	0 to 15.24 cm	WashingtonDC	NA	NA	NA	NA	NA	NA	NA	NA	NA	NA	NA
35349-050-3005-0690-000	02/25/2014	08/31/2018	Willow oak	Quercus phellos	Washington DC	District of Columbia	-76.99707431	38.87747629	600 Block L St Se	6	No	8.89	good	naturally_occurring	0 to 15.24 cm	WashingtonDC	NA	NA	NA	NA	NA	NA	NA	NA	NA	NA	NA
35785-030-3001-0255-000	01/01/1970	04/11/2018	Willow oak	Quercus phellos	Washington DC	District of Columbia	-77.0011447	38.87659993	300 M St Se	6	No	12.192	good	naturally_occurring	0 to 15.24 cm	WashingtonDC	NA	NA	NA	NA	NA	NA	NA	NA	NA	NA	NA
17624-290-3005-0354-000	01/01/1970	12/15/2015	NA	NA	Washington DC	District of Columbia	-77.06115046	38.96982049	2915 Rittenhouse St Nw	4	No	10.16	NA	no_info	0 to 15.24 cm	WashingtonDC	NA	NA	NA	NA	NA	NA	NA	NA	NA	NA	NA
10313-630-3005-0068-000	10/09/2018	07/15/2020	Kwanzan cherry	Prunus serrulata	Washington DC	District of Columbia	-77.06127029	38.97294203	Opp 6304 31St Pl Nw	4	Yes	5.08	good	introduced	0 to 15.24 cm	WashingtonDC	NA	NA	NA	NA	NA	NA	NA	NA	NA	NA	NA
10290-620-3001-0503-000	01/01/1970	08/01/2019	Red maple	Acer rubrum	Washington DC	District of Columbia	-77.05782877	38.97151147	6242 29th St Nw	4	Yes	60.96	fair	naturally_occurring	45.72 to 60.96 cm	WashingtonDC	NA	NA	NA	NA	NA	NA	NA	NA	NA	NA	NA
11072-320-3001-0697-000	01/01/1970	04/10/2018	Red maple	Acer rubrum	Washington DC	District of Columbia	-77.06322375	38.97682672	3272 Arcadia Pl Nw	4	No	34.544	poor	naturally_occurring	30.48 to 45.72 cm	WashingtonDC	NA	NA	NA	NA	NA	NA	NA	NA	NA	NA	NA
10170-317-3001-0192-000	01/01/1970	12/19/2019	Japanese zelkova	Zelkova serrata	Washington DC	District of Columbia	-77.03891498	38.93109165	3168 17th St Nw	1	No	53.086	good	introduced	45.72 to 60.96 cm	WashingtonDC	NA	NA	NA	NA	NA	NA	NA	NA	NA	NA	NA
19269-703-3005-0145-000	01/01/1970	04/11/2018	Pin oak	Quercus palustris	Washington DC	District of Columbia	-77.06071971	38.98024588	7009 Western Ave Nw	4	No	73.66	good	naturally_occurring	60.96 to 76.2 cm	WashingtonDC	NA	NA	NA	NA	NA	NA	NA	NA	NA	NA	NA
35785-060-3001-0081-000	01/01/1970	04/11/2018	Willow oak	Quercus phellos	Washington DC	District of Columbia	-76.99748831	38.87659381	600 Blk M St Se	6	No	14.732	fair	naturally_occurring	0 to 15.24 cm	WashingtonDC	NA	NA	NA	NA	NA	NA	NA	NA	NA	NA	NA
35349-030-3001-0331-000	01/01/1970	11/26/2014	Red maple	Acer rubrum	Washington DC	District of Columbia	-77.00086048	38.87758773	334 L St Se	6	No	10.16	fair	naturally_occurring	0 to 15.24 cm	WashingtonDC	NA	NA	NA	NA	NA	NA	NA	NA	NA	NA	NA
10300-610-3005-0234-000	01/01/1970	07/02/2020	Black locust	Robinia pseudoacacia	Washington DC	District of Columbia	-77.0613663	38.97019649	6100 Blk 30th St Nw	4	Yes	14.478	good	naturally_occurring	0 to 15.24 cm	WashingtonDC	NA	NA	NA	NA	NA	NA	NA	NA	NA	NA	NA
18528-290-3001-0213-000	01/01/1970	04/11/2018	Red oak	Quercus rubra	Washington DC	District of Columbia	-77.05689408	38.97278931	2910 Tennyson St Nw	4	Yes	67.564	fair	naturally_occurring	60.96 to 76.2 cm	WashingtonDC	NA	NA	NA	NA	NA	NA	NA	NA	NA	NA	NA
99999-999-9999-9778-	01/01/1970	09/27/2018	Sweetgum	Liquidambar styraciflua	Washington DC	District of Columbia	-77.05959154	38.97289124	Opp 3030 Tennyson St Nw	4	No	5.588	good	naturally_occurring	0 to 15.24 cm	WashingtonDC	NA	NA	NA	NA	NA	NA	NA	NA	NA	NA	NA
33861-040-3001-0121-000	01/01/1970	04/10/2018	Red maple	Acer rubrum	Washington DC	District of Columbia	-77.00009448	38.88133465	406 G St Se	6	No	5.08	good	naturally_occurring	0 to 15.24 cm	WashingtonDC	NA	NA	NA	NA	NA	NA	NA	NA	NA	NA	NA
99999-999-9999-9580-	01/01/1970	04/10/2018	(see notes)	NA	Washington DC	District of Columbia	-77.05469441	38.97911399	3076 Birch St Nw	4	No	0	good	no_info	NA	WashingtonDC	NA	NA	NA	NA	NA	NA	NA	NA	NA	NA	NA
15252-170-3005-0209-000	01/01/1970	04/10/2018	Sugar maple	Acer saccharum	Washington DC	District of Columbia	-77.03958988	38.93062102	1717 Kilbourne Pl Nw	1	No	67.056	good	introduced	60.96 to 76.2 cm	WashingtonDC	NA	NA	NA	NA	NA	NA	NA	NA	NA	NA	NA
NA	01/01/1970	11/07/2014	NA	NA	Washington DC	District of Columbia	-77.00621873	38.87835717	100 Blk K St Se	6	Yes	NA	NA	no_info	NA	WashingtonDC	NA	NA	NA	NA	NA	NA	NA	NA	NA	NA	NA
99999-999-9999-9636-	01/01/1970	06/13/2019	NA	NA	Washington DC	District of Columbia	-77.05420379	38.97471388	2741 Unicorn Ln Nw	4	No	NA	poor	no_info	NA	WashingtonDC	NA	NA	NA	NA	NA	NA	NA	NA	NA	NA	NA
99999-999-9999-9479-	01/01/1970	04/10/2018	(see notes)	NA	Washington DC	District of Columbia	-77.05468284	38.98103961	3108 Dogwood St Nw	4	Yes	20.32	good	no_info	15.24 to 30.48 cm	WashingtonDC	NA	NA	NA	NA	NA	NA	NA	NA	NA	NA	NA
35349-010-3005-0156-000	01/01/1970	04/01/2015	London plane tree	Platanus acerifolia	Washington DC	District of Columbia	-77.00532773	38.87747281	100 Blk L St Se	6	Yes	17.78	dead	introduced	15.24 to 30.48 cm	WashingtonDC	NA	NA	NA	NA	NA	NA	NA	NA	NA	NA	NA
99999-999-9999-9607-	01/01/1970	04/10/2018	White pine	Pinus strobus	Washington DC	District of Columbia	-77.05971346	38.97637384	6653 32Nd Pl Nw	4	No	20.32	good	naturally_occurring	15.24 to 30.48 cm	WashingtonDC	NA	NA	NA	NA	NA	NA	NA	NA	NA	NA	NA
99999-999-9999-1047-1	01/01/1970	03/16/2020	Norway maple	Acer platanoides	Washington DC	District of Columbia	-77.05822234	38.97263689	6245 30th St Nw	4	No	22.86	good	introduced	15.24 to 30.48 cm	WashingtonDC	NA	NA	NA	NA	NA	NA	NA	NA	NA	NA	NA
30050-060-3005-0386-000	01/16/2020	01/16/2020	White oak	Quercus alba	Washington DC	District of Columbia	-76.99958269	38.88165403	543 5th St Se	6	No	5.08	excellent	naturally_occurring	0 to 15.24 cm	WashingtonDC	NA	NA	NA	NA	NA	NA	NA	NA	NA	NA	NA
37189-080-3005-0426-000	01/01/1970	10/30/2017	American elm	Ulmus americana	Washington DC	District of Columbia	-76.99391682	38.87684169	800 Blk Potomac Ave Se	6	No	14.986	good	naturally_occurring	0 to 15.24 cm	WashingtonDC	NA	NA	NA	NA	NA	NA	NA	NA	NA	NA	NA
19444-328-3001-0450-000	01/01/1970	04/11/2018	Red maple	Acer rubrum	Washington DC	District of Columbia	-77.06355272	38.97585152	3258 Worthington St Nw	4	Yes	23.114	good	naturally_occurring	15.24 to 30.48 cm	WashingtonDC	NA	NA	NA	NA	NA	NA	NA	NA	NA	NA	NA
30030-055-3005-0081-000	01/01/1970	04/10/2018	Pin oak	Quercus palustris	Washington DC	District of Columbia	-77.00211751	38.88208712	600 Blk 3rd St Se	6	No	22.352	good	naturally_occurring	15.24 to 30.48 cm	WashingtonDC	NA	NA	NA	NA	NA	NA	NA	NA	NA	NA	NA
18833-630-3001-0038-000	01/01/1970	04/11/2018	Pin oak	Quercus palustris	Washington DC	District of Columbia	-77.06438481	38.97296796	Opp 6307 Utah Ave Nw	4	Yes	62.992	fair	naturally_occurring	60.96 to 76.2 cm	WashingtonDC	NA	NA	NA	NA	NA	NA	NA	NA	NA	NA	NA
10313-610-3001-0424-000	01/01/1970	04/11/2018	Red maple	Acer rubrum	Washington DC	District of Columbia	-77.06213964	38.97239643	6158 31St Pl Nw	4	No	38.608	good	naturally_occurring	30.48 to 45.72 cm	WashingtonDC	NA	NA	NA	NA	NA	NA	NA	NA	NA	NA	NA
19444-328-3001-0085-000	01/01/1970	03/11/2019	NA	NA	Washington DC	District of Columbia	-77.06231471	38.97585773	Opp 3241 Worthington St Nw	4	Yes	0	NA	no_info	NA	WashingtonDC	NA	NA	NA	NA	NA	NA	NA	NA	NA	NA	NA
30040-085-3005-0112-000	01/01/1970	04/11/2018	Honeylocust	Gleditsia	Washington DC	District of Columbia	-77.00065283	38.87944052	800 Blk 4th St Se	6	No	10.16	good	no_info	0 to 15.24 cm	WashingtonDC	NA	NA	NA	NA	NA	NA	NA	NA	NA	NA	NA
30050-060-3001-0230-000	10/11/2012	06/06/2018	Silver linden	Tilia tomentosa	Washington DC	District of Columbia	-76.99944456	38.88210363	520 5th St Se	6	No	8.89	good	introduced	0 to 15.24 cm	WashingtonDC	NA	NA	NA	NA	NA	NA	NA	NA	NA	NA	NA
10313-640-3001-0303-000	01/01/1970	04/11/2018	Columnare red maple	Acer rubrum	Washington DC	District of Columbia	-77.0598609	38.97417682	6346 31St Pl Nw	4	No	28.448	good	naturally_occurring	15.24 to 30.48 cm	WashingtonDC	NA	NA	NA	NA	NA	NA	NA	NA	NA	NA	NA
99999-999-9999-9532-	01/01/1970	10/18/2018	American holly	Ilex opaca	Washington DC	District of Columbia	-77.05523384	38.97951724	3125 Birch St Nw	4	Yes	11.43	good	naturally_occurring	0 to 15.24 cm	WashingtonDC	NA	NA	NA	NA	NA	NA	NA	NA	NA	NA	NA
45785-001-3005-0068-000	12/22/2017	07/30/2019	Rotundiloba sweetgum	Liquidambar L.	Washington DC	District of Columbia	-77.00998187	38.8765993	Unit Blk M St Sw	6	No	5.08	fair	no_info	0 to 15.24 cm	WashingtonDC	NA	NA	NA	NA	NA	NA	NA	NA	NA	NA	NA
18274-270-3001-0378-000	01/01/1970	04/10/2018	Nuttall oak	Quercus nuttallii	Washington DC	District of Columbia	-77.05638656	38.97048101	2730 Stephenson Ln Nw	4	No	19.05	good	no_info	15.24 to 30.48 cm	WashingtonDC	NA	NA	NA	NA	NA	NA	NA	NA	NA	NA	NA
10310-610-3001-0545-000	01/01/1970	04/11/2018	Sawtooth oak	Quercus acutissima	Washington DC	District of Columbia	-77.06129929	38.97185441	6156 31St St Nw	4	Yes	45.72	good	introduced	30.48 to 45.72 cm	WashingtonDC	NA	NA	NA	NA	NA	NA	NA	NA	NA	NA	NA
30060-050-3005-0430-000	01/01/1970	04/11/2018	American elm	Ulmus americana	Washington DC	District of Columbia	-76.99852453	38.88152255	531 6th St Se	6	No	42.672	good	naturally_occurring	30.48 to 45.72 cm	WashingtonDC	NA	NA	NA	NA	NA	NA	NA	NA	NA	NA	NA
10300-620-3005-0317-000	01/01/1970	03/16/2020	Hedge maple	Acer campestre	Washington DC	District of Columbia	-77.05923333	38.97185182	6223 30th St Nw	4	Yes	17.78	good	introduced	15.24 to 30.48 cm	WashingtonDC	NA	NA	NA	NA	NA	NA	NA	NA	NA	NA	NA
99999-999-9999-9564-	01/01/1970	11/22/2017	NA	NA	Washington DC	District of Columbia	-77.05226428	38.98031685	6880 Oregon Ave Nw	4	No	NA	NA	no_info	NA	WashingtonDC	NA	NA	NA	NA	NA	NA	NA	NA	NA	NA	NA
10290-620-3001-0319-000	01/01/1970	04/11/2018	Red maple	Acer rubrum	Washington DC	District of Columbia	-77.05831671	38.97113276	6226 29th St Nw	4	Yes	27.178	good	naturally_occurring	15.24 to 30.48 cm	WashingtonDC	NA	NA	NA	NA	NA	NA	NA	NA	NA	NA	NA
33861-060-3001-0265-000	01/07/2020	01/07/2020	Black locust	Robinia pseudoacacia	Washington DC	District of Columbia	-76.99752327	38.88133631	Opp 621 G St Se	6	No	6.35	excellent	naturally_occurring	0 to 15.24 cm	WashingtonDC	NA	NA	NA	NA	NA	NA	NA	NA	NA	NA	NA
35785-002-3001-0316-000	01/01/1970	04/11/2018	Willow oak	Quercus phellos	Washington DC	District of Columbia	-77.00777992	38.87658369	Unit Blk M St Se	6	No	10.922	good	naturally_occurring	0 to 15.24 cm	WashingtonDC	NA	NA	NA	NA	NA	NA	NA	NA	NA	NA	NA
10313-610-3001-0114-000	12/11/2008	10/07/2019	Yellowwood	Cladrastis lutea	Washington DC	District of Columbia	-77.06297644	38.97174717	6100 Blk 31St Pl Nw	4	No	15.748	good	no_info	15.24 to 30.48 cm	WashingtonDC	NA	NA	NA	NA	NA	NA	NA	NA	NA	NA	NA
11326-640-3001-0440-000	01/14/2013	04/11/2018	Scarlet oak	Quercus coccinea	Washington DC	District of Columbia	-77.06371395	38.97462456	6432 Barnaby St Nw	4	No	5.08	good	naturally_occurring	0 to 15.24 cm	WashingtonDC	NA	NA	NA	NA	NA	NA	NA	NA	NA	NA	NA
11072-320-3005-0899-000	01/01/1970	10/22/2019	NA	NA	Washington DC	District of Columbia	-77.06388832	38.97692834	3283 Arcadia Pl Nw	4	No	0	NA	no_info	NA	WashingtonDC	NA	NA	NA	NA	NA	NA	NA	NA	NA	NA	NA
18320-330-3001-0463-000	12/10/2019	12/10/2019	Chokecherry	Prunus virginiana	Washington DC	District of Columbia	-77.06891011	38.97201145	3358 Stuyvesant Pl Nw	4	Yes	5.08	excellent	naturally_occurring	0 to 15.24 cm	WashingtonDC	NA	NA	NA	NA	NA	NA	NA	NA	NA	NA	NA
30070-110-3001-0171-000	01/01/1970	01/09/2015	NA	NA	Washington DC	District of Columbia	-76.99612537	38.87700971	1100 Blk 7th St Se	6	No	NA	NA	no_info	NA	WashingtonDC	NA	NA	NA	NA	NA	NA	NA	NA	NA	NA	NA
30030-070-3001-0056-000	01/01/1970	04/10/2018	Pin oak	Quercus palustris	Washington DC	District of Columbia	-77.00198317	38.88108789	600 Blk 3rd St Se	6	No	73.406	good	naturally_occurring	60.96 to 76.2 cm	WashingtonDC	NA	NA	NA	NA	NA	NA	NA	NA	NA	NA	NA
10323-610-3001-0232-000	01/01/1970	04/10/2018	Norway maple	Acer platanoides	Washington DC	District of Columbia	-77.06517896	38.97043861	6116 32Nd Pl Nw	4	Yes	29.718	good	introduced	15.24 to 30.48 cm	WashingtonDC	NA	NA	NA	NA	NA	NA	NA	NA	NA	NA	NA
99999-999-9999-9394-	01/01/1970	04/10/2018	Crape myrtle	Lagerstroemia indica	Washington DC	District of Columbia	-77.05642711	38.97385854	2700 Blk Unicorn Ln Nw- Circle	4	No	12.7	good	introduced	0 to 15.24 cm	WashingtonDC	NA	NA	NA	NA	NA	NA	NA	NA	NA	NA	NA
10330-630-3005-0403-000	01/01/1970	04/11/2018	Red oak	Quercus rubra	Washington DC	District of Columbia	-77.06629815	38.9739833	6321 33rd St Nw	4	No	60.706	good	naturally_occurring	45.72 to 60.96 cm	WashingtonDC	NA	NA	NA	NA	NA	NA	NA	NA	NA	NA	NA
12184-210-3001-0111-000	01/01/1970	04/18/2018	Red maple	Acer rubrum	Washington DC	District of Columbia	-77.04029869	38.91831732	2100 Blk Champlain St Nw/ Florida Ave	1	No	15.24	good	naturally_occurring	0 to 15.24 cm	WashingtonDC	NA	NA	NA	NA	NA	NA	NA	NA	NA	NA	NA
10975-200-3001-0290-000	01/01/1970	03/23/2020	Sugar maple	Acer saccharum	Washington DC	District of Columbia	-77.04797558	38.92149104	2040 Allen Pl Nw	1	No	42.418	fair	introduced	30.48 to 45.72 cm	WashingtonDC	NA	NA	NA	NA	NA	NA	NA	NA	NA	NA	NA
36981-103-3001-0088-000	01/01/1970	03/30/2020	Red oak	Quercus rubra	Washington DC	District of Columbia	-76.9923263	38.88330301	1006 Pennsylvania Ave Se	6	No	29.21	fair	naturally_occurring	15.24 to 30.48 cm	WashingtonDC	NA	NA	NA	NA	NA	NA	NA	NA	NA	NA	NA
16740-230-3001-0800-000	10/18/2017	02/12/2020	Rotundiloba sweetgum	Liquidambar L.	Washington DC	District of Columbia	-77.04027782	38.92293844	2482 Ontario rd Nw	1	No	5.08	excellent	no_info	0 to 15.24 cm	WashingtonDC	NA	NA	NA	NA	NA	NA	NA	NA	NA	NA	NA
15512-210-3001-0579-000	03/18/2010	11/14/2019	Chinese elm	Ulmus parvifolia	Washington DC	District of Columbia	-77.04832293	38.9152023	2138 Leroy Pl Nw	2	No	19.812	good	introduced	15.24 to 30.48 cm	WashingtonDC	NA	NA	NA	NA	NA	NA	NA	NA	NA	NA	NA
12184-235-3001-0967-000	03/08/2019	08/27/2019	Overcup oak	Quercus lyrata	Washington DC	District of Columbia	-77.04143304	38.92281496	2382 Champlain St Nw	1	No	5.08	excellent	introduced	0 to 15.24 cm	WashingtonDC	NA	NA	NA	NA	NA	NA	NA	NA	NA	NA	NA
16734-180-3005-0485-000	01/01/1970	04/11/2018	American elm	Ulmus americana	Washington DC	District of Columbia	-77.04390707	38.9245986	1857 Ontario Pl Nw	1	No	72.39	good	naturally_occurring	60.96 to 76.2 cm	WashingtonDC	NA	NA	NA	NA	NA	NA	NA	NA	NA	NA	NA
12398-250-3001-0231-000	01/01/1970	07/13/2020	Chinese elm	Ulmus parvifolia	Washington DC	District of Columbia	-77.04476306	38.9230145	2516 Cliffbourne Pl Nw	1	No	20.32	good	introduced	15.24 to 30.48 cm	WashingtonDC	NA	NA	NA	NA	NA	NA	NA	NA	NA	NA	NA
11989-170-3005-0060-000	01/01/1970	06/25/2020	London plane tree	Platanus acerifolia	Washington DC	District of Columbia	-77.04064032	38.91787758	1700 Blk California St Nw	1	No	37.592	good	introduced	30.48 to 45.72 cm	WashingtonDC	NA	NA	NA	NA	NA	NA	NA	NA	NA	NA	NA
36981-113-3005-0024-000	01/01/1970	08/20/2019	Oak	Quercus	Washington DC	District of Columbia	-76.99126707	38.88248392	1101 Pennsylvania Ave Se	6	No	5.08	fair	no_info	0 to 15.24 cm	WashingtonDC	NA	NA	NA	NA	NA	NA	NA	NA	NA	NA	NA
11495-210-3001-0343-000	01/01/1970	01/02/2020	American elm	Ulmus americana	Washington DC	District of Columbia	-77.04871853	38.91973216	2050 Belmont rd Nw	1	No	54.61	good	naturally_occurring	45.72 to 60.96 cm	WashingtonDC	NA	NA	NA	NA	NA	NA	NA	NA	NA	NA	NA
11150-230-3005-0251-000	12/05/2008	03/23/2020	Swamp white oak	Quercus bicolor	Washington DC	District of Columbia	-77.04787004	38.91932203	2317 Ashmead Pl Nw	1	No	13.716	good	naturally_occurring	0 to 15.24 cm	WashingtonDC	NA	NA	NA	NA	NA	NA	NA	NA	NA	NA	NA
19483-210-3001-0784-000	03/18/2010	06/11/2020	NA	NA	Washington DC	District of Columbia	-77.04985034	38.91688205	2214 Wyoming Ave Nw	2	No	NA	NA	no_info	NA	WashingtonDC	NA	NA	NA	NA	NA	NA	NA	NA	NA	NA	NA
99999-999-9999-6898-	01/01/1970	04/11/2018	(see notes)	NA	Washington DC	District of Columbia	-77.01275427	38.86819174	100 Blk S St Sw	6	Yes	0	good	no_info	NA	WashingtonDC	NA	NA	NA	NA	NA	NA	NA	NA	NA	NA	NA
10200-220-3005-0180-000	12/22/2011	12/31/2019	Ginkgo (male)	Ginkgo biloba	Washington DC	District of Columbia	-77.04639393	38.91968374	2315 20th St Nw	1	No	7.366	good	introduced	0 to 15.24 cm	WashingtonDC	NA	NA	NA	NA	NA	NA	NA	NA	NA	NA	NA
11495-210-3001-0325-000	01/01/1970	01/02/2020	Red oak	Quercus rubra	Washington DC	District of Columbia	-77.04868146	38.91977195	2100 Blk Belmont rd Nw	1	No	53.086	good	naturally_occurring	45.72 to 60.96 cm	WashingtonDC	NA	NA	NA	NA	NA	NA	NA	NA	NA	NA	NA
13386-175-3005-0197-000	01/01/1970	07/06/2020	Red oak	Quercus rubra	Washington DC	District of Columbia	-77.0409241	38.92314497	1765 Euclid St Nw	1	No	48.26	good	naturally_occurring	45.72 to 60.96 cm	WashingtonDC	NA	NA	NA	NA	NA	NA	NA	NA	NA	NA	NA
33133-060-3005-0525-000	01/01/1970	09/17/2018	London plane tree	Platanus acerifolia	Washington DC	District of Columbia	-76.99660395	38.88268403	651 E St Se	6	No	18.796	good	introduced	15.24 to 30.48 cm	WashingtonDC	NA	NA	NA	NA	NA	NA	NA	NA	NA	NA	NA
30110-035-3001-0230-000	01/01/1970	08/09/2018	American elm	Ulmus americana	Washington DC	District of Columbia	-76.99143419	38.88447338	342 11th St Se	6	No	56.642	fair	naturally_occurring	45.72 to 60.96 cm	WashingtonDC	NA	NA	NA	NA	NA	NA	NA	NA	NA	NA	NA
40010-180-3001-0485-000	01/01/1970	01/09/2019	Japanese zelkova	Zelkova serrata	Washington DC	District of Columbia	-77.01210415	38.86690116	1900 Blk 1St St Sw	6	No	53.594	dead	introduced	45.72 to 60.96 cm	WashingtonDC	NA	NA	NA	NA	NA	NA	NA	NA	NA	NA	NA
12515-190-3001-0250-000	01/01/1970	07/17/2020	Red oak	Quercus rubra	Washington DC	District of Columbia	-77.04664635	38.91637758	1914 Connecticut Ave Nw	2	No	39.37	fair	naturally_occurring	30.48 to 45.72 cm	WashingtonDC	NA	NA	NA	NA	NA	NA	NA	NA	NA	NA	NA
15408-170-3005-0075-000	01/01/1970	06/30/2020	Pin oak	Quercus palustris	Washington DC	District of Columbia	-77.04129135	38.92509642	Opp 1730 Lanier Pl Nw	1	No	84.836	good	naturally_occurring	more than 76.2 cm	WashingtonDC	NA	NA	NA	NA	NA	NA	NA	NA	NA	NA	NA
40020-150-3001-0386-000	01/01/1970	01/04/2019	Littleleaf linden	Tilia cordata	Washington DC	District of Columbia	-77.01359173	38.87091846	1542 2Nd St Sw	6	No	30.48	good	introduced	15.24 to 30.48 cm	WashingtonDC	NA	NA	NA	NA	NA	NA	NA	NA	NA	NA	NA
30100-045-3001-0127-000	01/01/1970	05/11/2018	Red maple	Acer rubrum	Washington DC	District of Columbia	-76.99258546	38.88289216	400 Blk 10th St Se	6	No	43.18	fair	naturally_occurring	30.48 to 45.72 cm	WashingtonDC	NA	NA	NA	NA	NA	NA	NA	NA	NA	NA	NA
10230-200-3005-0038-000	01/01/1970	01/06/2016	Sugar maple	Acer saccharum	Washington DC	District of Columbia	-77.05057363	38.91640204	2000 Blk 23rd St Nw/ Tracy Pl	2	No	11.43	fair	introduced	0 to 15.24 cm	WashingtonDC	NA	NA	NA	NA	NA	NA	NA	NA	NA	NA	NA
11150-230-3001-0113-000	01/01/1970	07/08/2020	Pin oak	Quercus palustris	Washington DC	District of Columbia	-77.04820381	38.91902807	2300 Ashmead Pl Nw	1	No	55.88	poor	naturally_occurring	45.72 to 60.96 cm	WashingtonDC	NA	NA	NA	NA	NA	NA	NA	NA	NA	NA	NA
11989-180-3005-0145-000	01/02/2013	11/25/2019	Overcup oak	Quercus lyrata	Washington DC	District of Columbia	-77.04225686	38.91787506	1807 California St Nw	1	No	16.002	excellent	introduced	15.24 to 30.48 cm	WashingtonDC	NA	NA	NA	NA	NA	NA	NA	NA	NA	NA	NA
10190-210-3005-0217-000	01/01/1970	05/28/2020	Sugar maple	Acer saccharum	Washington DC	District of Columbia	-77.0444528	38.91842558	2115 19th St Nw	1	No	7.62	dead	introduced	0 to 15.24 cm	WashingtonDC	NA	NA	NA	NA	NA	NA	NA	NA	NA	NA	NA
11495-200-3001-0092-000	01/01/1970	12/27/2018	American elm	Ulmus americana	Washington DC	District of Columbia	-77.04720921	38.92048262	Opp 2005 Belmont rd Nw	1	No	88.392	good	naturally_occurring	more than 76.2 cm	WashingtonDC	NA	NA	NA	NA	NA	NA	NA	NA	NA	NA	NA
10230-190-3005-0152-000	01/01/1970	04/11/2018	Amur maple	Acer ginnala	Washington DC	District of Columbia	-77.05056807	38.91609514	1913 23rd St Nw	2	No	17.78	good	introduced	15.24 to 30.48 cm	WashingtonDC	NA	NA	NA	NA	NA	NA	NA	NA	NA	NA	NA
10180-230-3005-0884-000	01/01/1970	06/14/2018	Goldenrain tree	Koelreuteria paniculata	Washington DC	District of Columbia	-77.04236377	38.92207063	2463 18th St Nw	1	No	15.748	excellent	introduced	15.24 to 30.48 cm	WashingtonDC	NA	NA	NA	NA	NA	NA	NA	NA	NA	NA	NA
32691-120-3005-0359-000	01/01/1970	04/11/2018	Littleleaf linden	Tilia cordata	Washington DC	District of Columbia	-76.9889168	38.88405733	Opp 1238 D St Se	6	No	53.34	good	introduced	45.72 to 60.96 cm	WashingtonDC	NA	NA	NA	NA	NA	NA	NA	NA	NA	NA	NA
13386-165-3005-0059-000	11/22/2013	04/11/2018	American elm	Ulmus americana	Washington DC	District of Columbia	-77.03797799	38.92325025	1631 Euclid St Nw	1	No	7.62	excellent	naturally_occurring	0 to 15.24 cm	WashingtonDC	NA	NA	NA	NA	NA	NA	NA	NA	NA	NA	NA
12184-210-3005-0078-000	01/17/2020	01/17/2020	Ginkgo (male)	Ginkgo biloba	Washington DC	District of Columbia	-77.04017628	38.9182849	2119 Champlain St Nw	1	No	5.08	excellent	introduced	0 to 15.24 cm	WashingtonDC	NA	NA	NA	NA	NA	NA	NA	NA	NA	NA	NA
11989-180-3005-0409-000	11/05/2012	11/25/2019	Overcup oak	Quercus lyrata	Washington DC	District of Columbia	-77.04316638	38.91787585	1839 California St Nw	1	No	16.256	excellent	introduced	15.24 to 30.48 cm	WashingtonDC	NA	NA	NA	NA	NA	NA	NA	NA	NA	NA	NA
13672-173-3005-0062-000	01/01/1970	06/25/2020	Pin oak	Quercus palustris	Washington DC	District of Columbia	-77.04036943	38.91797081	Opp 1718 Florida Ave Nw	1	No	45.72	poor	naturally_occurring	30.48 to 45.72 cm	WashingtonDC	NA	NA	NA	NA	NA	NA	NA	NA	NA	NA	NA
10190-230-3005-0330-000	11/19/2014	10/13/2016	Japanese zelkova	Zelkova serrata	Washington DC	District of Columbia	-77.04535637	38.92040884	Opp 2328 19th St Nw	1	No	6.35	excellent	introduced	0 to 15.24 cm	WashingtonDC	NA	NA	NA	NA	NA	NA	NA	NA	NA	NA	NA
40010-180-3001-0199-000	01/01/1970	05/19/2016	NA	NA	Washington DC	District of Columbia	-77.01209708	38.8676825	1800 Blk 1St St Sw	6	No	NA	NA	no_info	NA	WashingtonDC	NA	NA	NA	NA	NA	NA	NA	NA	NA	NA	NA
38138-110-3005-0238-000	01/01/1970	07/28/2020	Japanese zelkova	Zelkova serrata	Washington DC	District of Columbia	-76.99071159	38.88524954	1117 S. Carolina Ave Se/11th St	6	No	24.638	poor	introduced	15.24 to 30.48 cm	WashingtonDC	NA	NA	NA	NA	NA	NA	NA	NA	NA	NA	NA
10190-240-3005-0213-000	01/01/1970	06/29/2020	Ginkgo (male)	Ginkgo biloba	Washington DC	District of Columbia	-77.04573333	38.92122306	Opp 2412 19th St Nw	1	No	27.432	good	introduced	15.24 to 30.48 cm	WashingtonDC	NA	NA	NA	NA	NA	NA	NA	NA	NA	NA	NA
12184-235-3001-0663-000	03/11/2010	10/03/2019	Chinese elm	Ulmus parvifolia	Washington DC	District of Columbia	-77.04138161	38.92198187	2380 Champlain St Nw	1	No	21.336	excellent	introduced	15.24 to 30.48 cm	WashingtonDC	NA	NA	NA	NA	NA	NA	NA	NA	NA	NA	NA
36981-125-3005-0334-000	01/01/1970	04/10/2018	Pin oak	Quercus palustris	Washington DC	District of Columbia	-76.98922357	38.88180175	1233 Pennsylvania Ave Se	6	No	66.294	poor	naturally_occurring	60.96 to 76.2 cm	WashingtonDC	NA	NA	NA	NA	NA	NA	NA	NA	NA	NA	NA
32691-110-3005-0127-000	11/19/2012	03/11/2019	Persian parrotia	Parrotia persica	Washington DC	District of Columbia	-76.99100135	38.88405391	1109 D St Se	6	No	10.16	good	introduced	0 to 15.24 cm	WashingtonDC	NA	NA	NA	NA	NA	NA	NA	NA	NA	NA	NA
40020-180-3001-0035-000	01/01/1970	06/01/2018	NA	NA	Washington DC	District of Columbia	-77.0135884	38.8681448	1800 Blk 2Nd St Sw	6	No	NA	NA	no_info	NA	WashingtonDC	NA	NA	NA	NA	NA	NA	NA	NA	NA	NA	NA
30100-050-3001-0454-000	01/01/1970	04/17/2018	Red maple	Acer rubrum	Washington DC	District of Columbia	-76.99258024	38.88148334	500 Blk 10th St Se	6	No	48.006	good	naturally_occurring	45.72 to 60.96 cm	WashingtonDC	NA	NA	NA	NA	NA	NA	NA	NA	NA	NA	NA
15115-173-3001-0062-000	02/09/2012	12/23/2019	Shademaster honeylocust	Gleditsia triacanthos	Washington DC	District of Columbia	-77.04019264	38.92054257	1700 Blk Kalorama rd Nw/ Ontario Rd	1	No	15.24	good	introduced	0 to 15.24 cm	WashingtonDC	NA	NA	NA	NA	NA	NA	NA	NA	NA	NA	NA
16740-275-3005-0308-000	03/30/2007	01/23/2020	Japanese zelkova	Zelkova serrata	Washington DC	District of Columbia	-77.04093014	38.92514978	2735 Ontario rd Nw	1	No	22.352	good	introduced	15.24 to 30.48 cm	WashingtonDC	NA	NA	NA	NA	NA	NA	NA	NA	NA	NA	NA
10190-230-3001-0364-000	01/01/1970	03/16/2020	Rotundiloba sweetgum	Liquidambar L.	Washington DC	District of Columbia	-77.04556109	38.92052991	2334 19th St Nw	1	No	33.528	excellent	no_info	30.48 to 45.72 cm	WashingtonDC	NA	NA	NA	NA	NA	NA	NA	NA	NA	NA	NA
16740-230-3001-0473-000	01/01/1970	02/12/2020	Norway maple	Acer platanoides	Washington DC	District of Columbia	-77.04022251	38.92198991	2450 Ontario rd Nw	1	No	23.876	fair	introduced	15.24 to 30.48 cm	WashingtonDC	NA	NA	NA	NA	NA	NA	NA	NA	NA	NA	NA
42866-110-3001-0103-000	04/24/2019	07/29/2020	Japanese zelkova	Zelkova serrata	Washington DC	District of Columbia	-77.01361579	38.87721372	1100 Block Delaware Ave Sw	6	No	3.302	fair	introduced	0 to 15.24 cm	WashingtonDC	NA	NA	NA	NA	NA	NA	NA	NA	NA	NA	NA
15960-245-3005-0317-000	04/04/2014	05/07/2018	Silver linden	Tilia tomentosa	Washington DC	District of Columbia	-77.05403716	38.91473657	2433 Massachusetts Ave Nw	2	No	9.652	good	introduced	0 to 15.24 cm	WashingtonDC	NA	NA	NA	NA	NA	NA	NA	NA	NA	NA	NA
17767-230-3001-0510-000	10/05/2012	06/08/2020	Tupelo	Nyssa sylvatica	Washington DC	District of Columbia	-77.05195223	38.91406045	Opp 2347 S St Nw	2	No	6.858	good	naturally_occurring	0 to 15.24 cm	WashingtonDC	NA	NA	NA	NA	NA	NA	NA	NA	NA	NA	NA
35349-000-3001-0123-000	01/01/1970	08/29/2019	American elm	Ulmus americana	Washington DC	District of Columbia	-77.0087518	38.87758596	Unit Blk L St Se	6	No	62.23	good	naturally_occurring	60.96 to 76.2 cm	WashingtonDC	NA	NA	NA	NA	NA	NA	NA	NA	NA	NA	NA
11495-253-3001-0127-000	03/21/2007	05/14/2020	Sugar maple	Acer saccharum	Washington DC	District of Columbia	-77.05621654	38.91702644	2552 Belmont rd Nw	2	No	31.242	fair	introduced	30.48 to 45.72 cm	WashingtonDC	NA	NA	NA	NA	NA	NA	NA	NA	NA	NA	NA
17000-184-3005-0105-000	01/01/1970	06/22/2020	London plane tree	Platanus acerifolia	Washington DC	District of Columbia	-77.04817396	38.91439331	1805 Phelps Pl Nw	2	No	27.94	good	introduced	15.24 to 30.48 cm	WashingtonDC	NA	NA	NA	NA	NA	NA	NA	NA	NA	NA	NA
17767-220-3001-0415-000	12/08/2014	06/01/2020	Dawn redwood	Metasequoia glyptostroboides	Washington DC	District of Columbia	-77.05024292	38.91404808	2244 S St Nw	2	No	16.51	good	introduced	15.24 to 30.48 cm	WashingtonDC	NA	NA	NA	NA	NA	NA	NA	NA	NA	NA	NA
45785-003-3005-0259-000	01/01/1970	12/11/2017	Red oak	Quercus rubra	Washington DC	District of Columbia	-77.01161457	38.87659313	Unit Block M St Sw	6	No	31.75	fair	naturally_occurring	30.48 to 45.72 cm	WashingtonDC	NA	NA	NA	NA	NA	NA	NA	NA	NA	NA	NA
13672-203-3005-0034-000	03/23/2007	07/17/2020	Scarlet oak	Quercus coccinea	Washington DC	District of Columbia	-77.04643995	38.9142852	2031 Florida Ave Nw	2	No	25.4	good	naturally_occurring	15.24 to 30.48 cm	WashingtonDC	NA	NA	NA	NA	NA	NA	NA	NA	NA	NA	NA
11989-240-3001-0652-000	12/06/2017	09/18/2018	Bald cypress	Taxodium distichum	Washington DC	District of Columbia	-77.05489921	38.91553285	2400 Blk California St Nw	2	No	2.54	excellent	introduced	0 to 15.24 cm	WashingtonDC	NA	NA	NA	NA	NA	NA	NA	NA	NA	NA	NA
10210-167-3005-0137-000	01/01/1970	10/02/2018	Japanese zelkova	Zelkova serrata	Washington DC	District of Columbia	-77.04656741	38.91302918	1707 21St St Nw	2	No	15.748	excellent	introduced	15.24 to 30.48 cm	WashingtonDC	NA	NA	NA	NA	NA	NA	NA	NA	NA	NA	NA
15960-260-3001-0085-000	04/24/2019	08/29/2019	Willow oak	Quercus phellos	Washington DC	District of Columbia	-77.05705562	38.91673393	2552 Massachusetts Ave Nw	2	No	5.08	good	naturally_occurring	0 to 15.24 cm	WashingtonDC	NA	NA	NA	NA	NA	NA	NA	NA	NA	NA	NA
16584-200-3001-0018-000	01/01/1970	03/08/2019	Littleleaf linden	Tilia cordata	Washington DC	District of Columbia	-77.04503358	38.90852682	2000 Blk O St Nw	2	No	12.7	good	introduced	0 to 15.24 cm	WashingtonDC	NA	NA	NA	NA	NA	NA	NA	NA	NA	NA	NA
99999-999-9999-6109-	01/01/1970	10/03/2019	Yoshino cherry	Prunus yedoensis	Washington DC	District of Columbia	-77.0150622	38.87981761	792 3rd St Sw	6	No	20.32	good	introduced	15.24 to 30.48 cm	WashingtonDC	NA	NA	NA	NA	NA	NA	NA	NA	NA	NA	NA
10240-180-3001-0059-000	11/07/2019	11/07/2019	Hackberry	Celtis occidentalis	Washington DC	District of Columbia	-77.05266435	38.91426226	1800 24th St Nw	2	No	6.35	excellent	naturally_occurring	0 to 15.24 cm	WashingtonDC	NA	NA	NA	NA	NA	NA	NA	NA	NA	NA	NA
11989-220-3001-0335-000	01/01/1970	11/01/2017	Willow oak	Quercus phellos	Washington DC	District of Columbia	-77.05004202	38.91570364	2232 California St Nw	2	No	41.148	good	naturally_occurring	30.48 to 45.72 cm	WashingtonDC	NA	NA	NA	NA	NA	NA	NA	NA	NA	NA	NA
10120-170-3001-0226-000	01/01/1970	03/02/2017	Red maple	Acer rubrum	Washington DC	District of Columbia	-77.04885526	38.91327049	1716 22Nd St Nw	2	No	11.684	fair	naturally_occurring	0 to 15.24 cm	WashingtonDC	NA	NA	NA	NA	NA	NA	NA	NA	NA	NA	NA
45089-020-3001-0293-000	10/15/2012	09/11/2019	Chinese elm	Ulmus parvifolia	Washington DC	District of Columbia	-77.014285	38.8783713	216 K St Sw	6	No	14.732	fair	introduced	0 to 15.24 cm	WashingtonDC	NA	NA	NA	NA	NA	NA	NA	NA	NA	NA	NA
12184-220-3005-0099-000	01/01/1970	04/18/2018	Linden	Tilia	Washington DC	District of Columbia	-77.04061337	38.91960447	2200 Blk Champlain St Nw	1	No	8.89	excellent	no_info	0 to 15.24 cm	WashingtonDC	NA	NA	NA	NA	NA	NA	NA	NA	NA	NA	NA
32691-110-3001-0183-000	10/11/2012	03/11/2019	Silver linden	Tilia tomentosa	Washington DC	District of Columbia	-76.99081095	38.8841656	1114 D Street Se	6	No	12.192	good	introduced	0 to 15.24 cm	WashingtonDC	NA	NA	NA	NA	NA	NA	NA	NA	NA	NA	NA
36981-125-3001-0227-000	01/01/1970	04/10/2018	Red oak	Quercus rubra	Washington DC	District of Columbia	-76.98947751	38.88214437	NA	6	No	39.37	good	naturally_occurring	30.48 to 45.72 cm	WashingtonDC	NA	NA	NA	NA	NA	NA	NA	NA	NA	NA	NA
30120-035-3001-0355-000	01/04/2012	06/21/2019	Hackberry	Celtis occidentalis	Washington DC	District of Columbia	-76.99016655	38.88446789	338 12th St Se	6	No	20.32	good	naturally_occurring	15.24 to 30.48 cm	WashingtonDC	NA	NA	NA	NA	NA	NA	NA	NA	NA	NA	NA
12463-174-3005-0223-000	01/01/1970	04/10/2018	London plane tree	Platanus acerifolia	Washington DC	District of Columbia	-77.04101151	38.92390125	1749 Columbia rd Nw	1	No	15.24	excellent	introduced	0 to 15.24 cm	WashingtonDC	NA	NA	NA	NA	NA	NA	NA	NA	NA	NA	NA
40010-160-3005-0200-000	01/01/1970	04/11/2018	Japanese zelkova	Zelkova serrata	Washington DC	District of Columbia	-77.0122347	38.87013573	1600 Blk 1St St Sw	6	No	20.828	good	introduced	15.24 to 30.48 cm	WashingtonDC	NA	NA	NA	NA	NA	NA	NA	NA	NA	NA	NA
11989-210-3001-0493-000	01/01/1970	04/09/2020	Honeylocust	Gleditsia	Washington DC	District of Columbia	-77.04833374	38.91623384	Opp 2145 California St Nw	2	No	4.318	good	no_info	0 to 15.24 cm	WashingtonDC	NA	NA	NA	NA	NA	NA	NA	NA	NA	NA	NA
42093-140-3001-0240-000	02/13/2019	08/27/2019	Ginkgo (male)	Ginkgo biloba	Washington DC	District of Columbia	-77.00983512	38.87222971	1424 Carrollsburg Pl Sw	6	No	2.54	good	introduced	0 to 15.24 cm	WashingtonDC	NA	NA	NA	NA	NA	NA	NA	NA	NA	NA	NA
10975-250-3005-0360-000	03/31/2016	06/18/2020	Rotundiloba sweetgum	Liquidambar L.	Washington DC	District of Columbia	-77.04816891	38.92169309	2029 Allen Pl Nw	1	No	7.62	good	no_info	0 to 15.24 cm	WashingtonDC	NA	NA	NA	NA	NA	NA	NA	NA	NA	NA	NA
30120-030-3001-0152-000	01/01/1970	04/18/2016	Bradford callery pear	Pyrus calleryana	Washington DC	District of Columbia	-76.99016455	38.88479906	326 12th St Se	6	No	25.654	fair	introduced	15.24 to 30.48 cm	WashingtonDC	NA	NA	NA	NA	NA	NA	NA	NA	NA	NA	NA
13386-170-3005-0274-000	01/01/1970	07/06/2020	Pin oak	Quercus palustris	Washington DC	District of Columbia	-77.03996439	38.9231864	1727 Euclid St Nw	1	No	27.432	good	naturally_occurring	15.24 to 30.48 cm	WashingtonDC	NA	NA	NA	NA	NA	NA	NA	NA	NA	NA	NA
12463-184-3005-0146-000	01/01/1970	03/26/2020	London plane tree	Platanus acerifolia	Washington DC	District of Columbia	-77.04397144	38.92076522	1851 Columbia rd Nw	1	No	29.972	good	introduced	15.24 to 30.48 cm	WashingtonDC	NA	NA	NA	NA	NA	NA	NA	NA	NA	NA	NA
11267-210-3005-0453-000	01/31/2012	04/10/2018	Tupelo	Nyssa sylvatica	Washington DC	District of Columbia	-77.04784996	38.91489389	2131 Bancroft Pl Nw	2	No	10.668	good	naturally_occurring	0 to 15.24 cm	WashingtonDC	NA	NA	NA	NA	NA	NA	NA	NA	NA	NA	NA
36981-103-3001-0114-000	01/01/1970	07/24/2019	Red oak	Quercus rubra	Washington DC	District of Columbia	-76.99224202	38.88327289	1008 Pennsylvania Ave Se	6	No	44.45	fair	naturally_occurring	30.48 to 45.72 cm	WashingtonDC	NA	NA	NA	NA	NA	NA	NA	NA	NA	NA	NA
15115-220-3001-0204-000	01/01/1970	06/11/2020	Scarlet oak	Quercus coccinea	Washington DC	District of Columbia	-77.05042543	38.91780774	2208 Kalorama rd Nw	2	No	78.232	fair	naturally_occurring	more than 76.2 cm	WashingtonDC	NA	NA	NA	NA	NA	NA	NA	NA	NA	NA	NA
18599-200-3001-0130-000	01/01/1970	04/11/2018	Ginkgo (male)	Ginkgo biloba	Washington DC	District of Columbia	-77.04951323	38.91745388	2000 Blk Thornton Pl Nw	2	No	40.132	good	introduced	30.48 to 45.72 cm	WashingtonDC	NA	NA	NA	NA	NA	NA	NA	NA	NA	NA	NA
11989-180-3005-0661-000	04/16/2016	11/25/2019	Trident maple	Acer buergerianum	Washington DC	District of Columbia	-77.04403914	38.91787735	1873 California St Nw	1	No	8.636	good	introduced	0 to 15.24 cm	WashingtonDC	NA	NA	NA	NA	NA	NA	NA	NA	NA	NA	NA
12463-195-3005-0104-000	01/01/1970	06/22/2020	London plane tree	Platanus acerifolia	Washington DC	District of Columbia	-77.04546167	38.91817179	Opp 1930 Columbia rd Nw	1	No	18.034	good	introduced	15.24 to 30.48 cm	WashingtonDC	NA	NA	NA	NA	NA	NA	NA	NA	NA	NA	NA
12184-235-3005-0832-000	01/01/1970	10/03/2019	Sugar maple	Acer saccharum	Washington DC	District of Columbia	-77.04129054	38.92245234	2375 Champlain St Nw	1	No	39.116	good	introduced	30.48 to 45.72 cm	WashingtonDC	NA	NA	NA	NA	NA	NA	NA	NA	NA	NA	NA
40010-190-3005-0426-000	01/01/1970	07/24/2020	NA	NA	Washington DC	District of Columbia	-77.01262632	38.86599583	1900 Blk 1St St Sw	6	Yes	NA	NA	no_info	NA	WashingtonDC	NA	NA	NA	NA	NA	NA	NA	NA	NA	NA	NA
15115-190-3005-0255-000	01/01/1970	07/08/2020	Red oak	Quercus rubra	Washington DC	District of Columbia	-77.04585649	38.91932307	1921 Kalorama rd Nw	1	No	68.072	good	naturally_occurring	60.96 to 76.2 cm	WashingtonDC	NA	NA	NA	NA	NA	NA	NA	NA	NA	NA	NA
32691-120-3001-0477-000	01/01/1970	11/17/2016	Littleleaf linden	Tilia cordata	Washington DC	District of Columbia	-76.98851663	38.88416441	1250 D St Se	6	No	50.038	fair	introduced	45.72 to 60.96 cm	WashingtonDC	NA	NA	NA	NA	NA	NA	NA	NA	NA	NA	NA
40010-180-3001-0950-000	01/01/1970	01/22/2019	Japanese zelkova	Zelkova serrata	Washington DC	District of Columbia	-77.01209529	38.86559916	1900 Blk 1St St Sw	6	No	66.04	fair	introduced	60.96 to 76.2 cm	WashingtonDC	NA	NA	NA	NA	NA	NA	NA	NA	NA	NA	NA
46838-000-3005-0156-000	01/01/1970	04/10/2018	Eastern redbud	Cercis canadensis	Washington DC	District of Columbia	-77.0096351	38.87209134	Unit Blk P St Sw	6	Yes	15.24	dead	naturally_occurring	0 to 15.24 cm	WashingtonDC	NA	NA	NA	NA	NA	NA	NA	NA	NA	NA	NA
18528-330-3005-0432-000	01/01/1970	03/12/2020	American elm	Ulmus americana	Washington DC	District of Columbia	-77.06790157	38.97290116	3335 Tennyson St Nw	4	Yes	49.022	good	naturally_occurring	45.72 to 60.96 cm	WashingtonDC	NA	NA	NA	NA	NA	NA	NA	NA	NA	NA	NA
11326-640-3001-0265-000	01/01/1970	06/04/2019	Red oak	Quercus rubra	Washington DC	District of Columbia	-77.06412679	38.97430206	6416 Barnaby St Nw	4	Yes	36.83	good	naturally_occurring	30.48 to 45.72 cm	WashingtonDC	NA	NA	NA	NA	NA	NA	NA	NA	NA	NA	NA
10310-610-3001-0873-000	01/01/1970	12/30/2019	American elm	Ulmus americana	Washington DC	District of Columbia	-77.06050934	38.97247428	6220 31St St Nw	4	Yes	87.63	fair	naturally_occurring	more than 76.2 cm	WashingtonDC	NA	NA	NA	NA	NA	NA	NA	NA	NA	NA	NA
10330-630-3001-0115-000	01/01/1970	10/23/2015	(see notes)	NA	Washington DC	District of Columbia	-77.06645172	38.97319444	6306 33rd St Nw	4	Yes	NA	excellent	no_info	NA	WashingtonDC	NA	NA	NA	NA	NA	NA	NA	NA	NA	NA	NA
18528-290-3001-0411-000	03/11/2009	04/16/2019	Cherry	Prunus	Washington DC	District of Columbia	-77.05759212	38.97279015	2926 Tennyson St Nw	4	Yes	20.32	good	no_info	15.24 to 30.48 cm	WashingtonDC	NA	NA	NA	NA	NA	NA	NA	NA	NA	NA	NA
10313-640-3005-1178-000	01/01/1970	08/16/2019	Red maple	Acer rubrum	Washington DC	District of Columbia	-77.05760029	38.97580645	6433 31St Pl Nw	4	Yes	21.59	good	naturally_occurring	15.24 to 30.48 cm	WashingtonDC	NA	NA	NA	NA	NA	NA	NA	NA	NA	NA	NA
30110-120-3005-0102-000	01/01/1970	04/11/2018	Elm	Ulmus	Washington DC	District of Columbia	-76.99163239	38.87622251	1200 Blk 11th St Se	6	No	15.24	good	no_info	0 to 15.24 cm	WashingtonDC	NA	NA	NA	NA	NA	NA	NA	NA	NA	NA	NA
10330-620-3001-0329-000	01/29/2020	01/29/2020	Shadblow serviceberry	Amelanchier canadensis	Washington DC	District of Columbia	-77.06644278	38.97221657	6234 33rd St Nw	4	Yes	5.08	excellent	naturally_occurring	0 to 15.24 cm	WashingtonDC	NA	NA	NA	NA	NA	NA	NA	NA	NA	NA	NA
10313-640-3005-0636-000	01/01/1970	04/10/2018	Red maple	Acer rubrum	Washington DC	District of Columbia	-77.05894837	38.97475586	6367 31St Pl Nw	4	Yes	58.42	good	naturally_occurring	45.72 to 60.96 cm	WashingtonDC	NA	NA	NA	NA	NA	NA	NA	NA	NA	NA	NA
18320-330-3005-0086-000	01/01/1970	11/05/2018	Red oak	Quercus rubra	Washington DC	District of Columbia	-77.06755908	38.97211149	3327 Stuyvesant Pl Nw	4	Yes	38.1	good	naturally_occurring	30.48 to 45.72 cm	WashingtonDC	NA	NA	NA	NA	NA	NA	NA	NA	NA	NA	NA
12281-300-3001-0118-000	11/27/2012	04/11/2018	Eastern redbud	Cercis canadensis	Washington DC	District of Columbia	-77.05258842	38.97963059	Opp 3001 Chestnut St Nw	4	Yes	10.16	good	naturally_occurring	0 to 15.24 cm	WashingtonDC	NA	NA	NA	NA	NA	NA	NA	NA	NA	NA	NA
30005-120-3001-0352-000	01/01/1970	09/01/2015	NA	NA	Washington DC	District of Columbia	-77.0074084	38.87545799	Half St Se	6	NA	0	NA	no_info	NA	WashingtonDC	NA	NA	NA	NA	NA	NA	NA	NA	NA	NA	NA
15252-170-3005-0481-000	03/11/2011	03/20/2020	Chinese elm	Ulmus parvifolia	Washington DC	District of Columbia	-77.04054754	38.93062588	1747 Kilbourne Pl Nw	1	No	22.352	excellent	introduced	15.24 to 30.48 cm	WashingtonDC	NA	NA	NA	NA	NA	NA	NA	NA	NA	NA	NA
99999-999-9999-8967-	01/01/1970	04/10/2018	(see notes)	NA	Washington DC	District of Columbia	-76.99143104	38.87625543	11th St Se	6	No	0	good	no_info	NA	WashingtonDC	NA	NA	NA	NA	NA	NA	NA	NA	NA	NA	NA
10910-260-3005-0127-000	11/13/2013	08/06/2018	Ironwood	Carpinus caroliniana	Washington DC	District of Columbia	-77.0440066	38.9236827	2611 Adams Mill rd Nw	1	No	7.62	fair	naturally_occurring	0 to 15.24 cm	WashingtonDC	NA	NA	NA	NA	NA	NA	NA	NA	NA	NA	NA
33861-090-3001-0239-000	04/25/2019	09/05/2019	American sycamore	Platanus occidentalis	Washington DC	District of Columbia	-76.99285559	38.88133106	924 G St Se	6	No	4.572	excellent	naturally_occurring	0 to 15.24 cm	WashingtonDC	NA	NA	NA	NA	NA	NA	NA	NA	NA	NA	NA
10180-240-3005-0078-000	01/01/1970	12/11/2019	Rotundiloba sweetgum	Liquidambar L.	Washington DC	District of Columbia	-77.04197711	38.92088846	Opp 2406 18th St Nw	1	No	13.462	excellent	no_info	0 to 15.24 cm	WashingtonDC	NA	NA	NA	NA	NA	NA	NA	NA	NA	NA	NA
11573-194-3005-0103-000	01/01/1970	04/11/2018	Japanese pagodatree	Styphnolobium japonicum	Washington DC	District of Columbia	-77.04687101	38.92240422	1900 Biltmore St Nw	1	No	44.45	good	introduced	30.48 to 45.72 cm	WashingtonDC	NA	NA	NA	NA	NA	NA	NA	NA	NA	NA	NA
11573-180-3001-0144-000	01/09/2012	10/09/2019	Rotundiloba sweetgum	Liquidambar L.	Washington DC	District of Columbia	-77.0437997	38.92228744	1824 Biltmore St Nw	1	No	12.192	good	no_info	0 to 15.24 cm	WashingtonDC	NA	NA	NA	NA	NA	NA	NA	NA	NA	NA	NA
12463-176-3005-0073-000	03/16/2018	09/17/2019	Goldenrain tree	Koelreuteria paniculata	Washington DC	District of Columbia	-77.04163504	38.92346969	1767 Columbia rd Nw	1	No	6.858	excellent	introduced	0 to 15.24 cm	WashingtonDC	NA	NA	NA	NA	NA	NA	NA	NA	NA	NA	NA
12463-170-3001-0219-000	01/01/1970	04/24/2020	London plane tree	Platanus acerifolia	Washington DC	District of Columbia	-77.03977777	38.92449592	1726 Columbia rd Nw	1	No	23.368	fair	introduced	15.24 to 30.48 cm	WashingtonDC	NA	NA	NA	NA	NA	NA	NA	NA	NA	NA	NA
11989-170-3005-0179-000	01/01/1970	06/25/2020	Bloodgood london plane tree	Platanus acerifolia	Washington DC	District of Columbia	-77.04103052	38.91787335	1700 Blk California St Nw	1	No	25.4	good	introduced	15.24 to 30.48 cm	WashingtonDC	NA	NA	NA	NA	NA	NA	NA	NA	NA	NA	NA
12002-190-3001-0168-000	01/01/1970	04/06/2020	Sugar maple	Acer saccharum	Washington DC	District of Columbia	-77.04529049	38.92316337	1912 Calvert St Nw	1	No	43.942	good	introduced	30.48 to 45.72 cm	WashingtonDC	NA	NA	NA	NA	NA	NA	NA	NA	NA	NA	NA
36981-113-3005-0056-000	12/17/2019	12/17/2019	Nuttall oak	Quercus nuttallii	Washington DC	District of Columbia	-76.99115189	38.88244136	1107 Pennsylvania Ave Se	6	No	5.08	excellent	no_info	0 to 15.24 cm	WashingtonDC	NA	NA	NA	NA	NA	NA	NA	NA	NA	NA	NA
36981-125-3005-0399-000	01/07/2016	01/07/2016	Willow oak	Quercus phellos	Washington DC	District of Columbia	-76.9889885	38.88156061	1239 Pennsylvania Ave Se	6	No	3.81	excellent	naturally_occurring	0 to 15.24 cm	WashingtonDC	NA	NA	NA	NA	NA	NA	NA	NA	NA	NA	NA
30120-050-3001-0083-000	10/17/2012	07/26/2018	Hackberry	Celtis occidentalis	Washington DC	District of Columbia	-76.99016895	38.88262289	500 12th St Se	6	No	13.462	good	naturally_occurring	0 to 15.24 cm	WashingtonDC	NA	NA	NA	NA	NA	NA	NA	NA	NA	NA	NA
12398-250-3005-0202-000	01/19/2012	01/29/2020	Tupelo	Nyssa sylvatica	Washington DC	District of Columbia	-77.04463219	38.92293587	2513 Cliffbourne Pl Nw	1	No	15.24	excellent	naturally_occurring	0 to 15.24 cm	WashingtonDC	NA	NA	NA	NA	NA	NA	NA	NA	NA	NA	NA
10200-241-3001-0287-000	11/28/2018	08/26/2019	Kentucky coffeetree	Gymnocladus dioicus	Washington DC	District of Columbia	-77.04713718	38.92223657	2456 20th St Nw	1	No	5.08	excellent	introduced	0 to 15.24 cm	WashingtonDC	NA	NA	NA	NA	NA	NA	NA	NA	NA	NA	NA
10190-243-3005-0279-000	01/01/1970	03/26/2020	Ginkgo (male)	Ginkgo biloba	Washington DC	District of Columbia	-77.04613081	38.92211187	2400 Blk 19th St Nw	1	No	60.198	good	introduced	45.72 to 60.96 cm	WashingtonDC	NA	NA	NA	NA	NA	NA	NA	NA	NA	NA	NA
16740-230-3001-0370-000	01/01/1970	02/12/2020	Sugar maple	Acer saccharum	Washington DC	District of Columbia	-77.04020116	38.92168026	2440 Ontario rd Nw	1	No	20.574	good	introduced	15.24 to 30.48 cm	WashingtonDC	NA	NA	NA	NA	NA	NA	NA	NA	NA	NA	NA
30050-060-3001-0089-000	12/17/2012	04/10/2018	Silver linden	Tilia tomentosa	Washington DC	District of Columbia	-76.99945135	38.8824896	501 5th St Se	6	No	6.35	good	introduced	0 to 15.24 cm	WashingtonDC	NA	NA	NA	NA	NA	NA	NA	NA	NA	NA	NA
12184-235-3001-0154-000	01/01/1970	10/03/2019	Honeylocust	Gleditsia	Washington DC	District of Columbia	-77.04106576	38.92060127	2328 Champlain St Nw	1	No	17.78	excellent	no_info	15.24 to 30.48 cm	WashingtonDC	NA	NA	NA	NA	NA	NA	NA	NA	NA	NA	NA
10190-230-3005-0246-000	01/01/1970	04/11/2018	Japanese zelkova	Zelkova serrata	Washington DC	District of Columbia	-77.04525226	38.9201917	Opp 2320 19th St Nw	1	No	35.56	good	introduced	30.48 to 45.72 cm	WashingtonDC	NA	NA	NA	NA	NA	NA	NA	NA	NA	NA	NA
17000-195-3005-0282-000	10/05/2012	04/11/2018	Green vase japanese zelkova	Zelkova serrata	Washington DC	District of Columbia	-77.04882908	38.91594842	1800 Block Phelps Pl Nw	2	No	10.922	good	introduced	0 to 15.24 cm	WashingtonDC	NA	NA	NA	NA	NA	NA	NA	NA	NA	NA	NA
10200-231-3005-0169-000	03/04/2019	03/04/2019	Maple	Acer	Washington DC	District of Columbia	-77.04683381	38.92101032	2407 20th St Nw	1	No	5.08	excellent	no_info	0 to 15.24 cm	WashingtonDC	NA	NA	NA	NA	NA	NA	NA	NA	NA	NA	NA
11989-210-3005-0297-000	12/20/2011	04/11/2018	Goldenrain tree	Koelreuteria paniculata	Washington DC	District of Columbia	-77.04773684	38.91652258	2123 California St Nw	2	No	10.922	good	introduced	0 to 15.24 cm	WashingtonDC	NA	NA	NA	NA	NA	NA	NA	NA	NA	NA	NA
12184-220-3001-0100-000	01/01/1970	04/18/2018	Sweetgum (sterile)	Liquidambar styraciflua	Washington DC	District of Columbia	-77.04073173	38.91958389	2154 Champlain St Nw	1	No	12.7	excellent	naturally_occurring	0 to 15.24 cm	WashingtonDC	NA	NA	NA	NA	NA	NA	NA	NA	NA	NA	NA
18963-180-3005-0538-000	01/01/1970	05/06/2020	Sugar maple	Acer saccharum	Washington DC	District of Columbia	-77.04355008	38.91704718	1800 Blk Vernon St Nw	1	No	23.368	dead	introduced	15.24 to 30.48 cm	WashingtonDC	NA	NA	NA	NA	NA	NA	NA	NA	NA	NA	NA
36981-125-3001-0430-000	01/01/1970	01/28/2020	Willow oak	Quercus phellos	Washington DC	District of Columbia	-76.98884618	38.88188715	1242 Pennsylvania Ave Se	6	No	46.228	good	naturally_occurring	45.72 to 60.96 cm	WashingtonDC	NA	NA	NA	NA	NA	NA	NA	NA	NA	NA	NA
30120-035-3001-0375-000	10/21/2019	10/21/2019	Yellowwood	Cladrastis lutea	Washington DC	District of Columbia	-76.99016656	38.88440441	344 12th St Se	6	No	2.54	excellent	no_info	0 to 15.24 cm	WashingtonDC	NA	NA	NA	NA	NA	NA	NA	NA	NA	NA	NA
40005-140-3001-0260-000	01/01/1970	04/24/2018	Red maple	Acer rubrum	Washington DC	District of Columbia	-77.01059113	38.87223794	1428 Half St Sw	6	No	28.448	fair	naturally_occurring	15.24 to 30.48 cm	WashingtonDC	NA	NA	NA	NA	NA	NA	NA	NA	NA	NA	NA
30100-050-3001-0197-000	01/01/1970	04/11/2018	Red maple	Acer rubrum	Washington DC	District of Columbia	-76.99258322	38.88215657	510 10th St Se	6	No	59.69	good	naturally_occurring	45.72 to 60.96 cm	WashingtonDC	NA	NA	NA	NA	NA	NA	NA	NA	NA	NA	NA
10190-195-3005-0104-000	11/29/2017	12/31/2019	Okame cherry	Prunus L.	Washington DC	District of Columbia	-77.04395505	38.91726773	2001 19th St Nw/ Vernon St	1	No	6.35	good	no_info	0 to 15.24 cm	WashingtonDC	NA	NA	NA	NA	NA	NA	NA	NA	NA	NA	NA
30110-035-3005-0281-000	01/01/1970	04/11/2018	American elm	Ulmus americana	Washington DC	District of Columbia	-76.99163611	38.88433371	349 11th St Se	6	No	47.498	fair	naturally_occurring	45.72 to 60.96 cm	WashingtonDC	NA	NA	NA	NA	NA	NA	NA	NA	NA	NA	NA
16734-180-3001-0048-000	02/21/2013	05/30/2018	Princeton elm	Ulmus americana	Washington DC	District of Columbia	-77.0426076	38.92534076	1816 Ontario Pl Nw	1	No	10.16	good	naturally_occurring	0 to 15.24 cm	WashingtonDC	NA	NA	NA	NA	NA	NA	NA	NA	NA	NA	NA
33133-115-3001-0130-000	01/01/1970	09/07/2017	Bur oak	Quercus macrocarpa	Washington DC	District of Columbia	-76.99096921	38.88291232	1112 E St Se	6	No	29.21	excellent	introduced	15.24 to 30.48 cm	WashingtonDC	NA	NA	NA	NA	NA	NA	NA	NA	NA	NA	NA
10170-250-3001-0102-000	11/06/2007	12/14/2018	London plane tree	Platanus acerifolia	Washington DC	District of Columbia	-77.03907223	38.92344707	2510 17th St Nw	1	No	17.78	good	introduced	15.24 to 30.48 cm	WashingtonDC	NA	NA	NA	NA	NA	NA	NA	NA	NA	NA	NA
30110-035-3001-0280-000	01/01/1970	08/09/2018	American elm	Ulmus americana	Washington DC	District of Columbia	-76.99143583	38.88433791	346 11th St Se	6	No	64.77	fair	naturally_occurring	60.96 to 76.2 cm	WashingtonDC	NA	NA	NA	NA	NA	NA	NA	NA	NA	NA	NA
40010-190-3005-0257-000	01/01/1970	01/22/2019	Japanese zelkova	Zelkova serrata	Washington DC	District of Columbia	-77.01225245	38.86655544	1900 Blk 1St St Sw	6	Yes	50.292	fair	introduced	45.72 to 60.96 cm	WashingtonDC	NA	NA	NA	NA	NA	NA	NA	NA	NA	NA	NA
12002-190-3001-0260-000	11/21/2013	04/06/2020	Sugar maple	Acer saccharum	Washington DC	District of Columbia	-77.04561362	38.92316138	1922 Calvert St Nw	1	No	10.414	good	introduced	0 to 15.24 cm	WashingtonDC	NA	NA	NA	NA	NA	NA	NA	NA	NA	NA	NA
47286-010-3005-0030-000	02/13/2019	07/16/2020	Yellowwood	Cladrastis lutea	Washington DC	District of Columbia	-77.01229386	38.87078753	100 Blk Q St Sw	6	Yes	5.08	good	no_info	0 to 15.24 cm	WashingtonDC	NA	NA	NA	NA	NA	NA	NA	NA	NA	NA	NA
30100-040-3001-0171-000	02/14/2011	10/09/2019	Sweetgum (sterile)	Liquidambar styraciflua	Washington DC	District of Columbia	-76.99258415	38.8836428	414 10th St Se	6	No	13.97	good	naturally_occurring	0 to 15.24 cm	WashingtonDC	NA	NA	NA	NA	NA	NA	NA	NA	NA	NA	NA
13386-175-3005-0102-000	01/01/1970	07/06/2020	Pin oak	Quercus palustris	Washington DC	District of Columbia	-77.04058872	38.92315801	1755 Euclid St Nw	1	No	44.45	good	naturally_occurring	30.48 to 45.72 cm	WashingtonDC	NA	NA	NA	NA	NA	NA	NA	NA	NA	NA	NA
10180-210-3005-0575-000	01/01/1970	01/24/2020	Chinese elm	Ulmus parvifolia	Washington DC	District of Columbia	-77.04154316	38.91941593	Opp 2226 18th St Nw	1	No	14.732	excellent	introduced	0 to 15.24 cm	WashingtonDC	NA	NA	NA	NA	NA	NA	NA	NA	NA	NA	NA
12463-182-3005-0154-000	10/18/2017	06/29/2020	London plane tree	Platanus acerifolia	Washington DC	District of Columbia	-77.04346048	38.92192934	1817 Columbia rd Nw	1	No	7.62	poor	introduced	0 to 15.24 cm	WashingtonDC	NA	NA	NA	NA	NA	NA	NA	NA	NA	NA	NA
99999-999-9999-6897-	01/01/1970	04/11/2018	(see notes)	NA	Washington DC	District of Columbia	-77.01247778	38.86819732	100 Blk S St Sw	6	Yes	0	good	no_info	NA	WashingtonDC	NA	NA	NA	NA	NA	NA	NA	NA	NA	NA	NA
38138-100-3005-0255-000	01/01/1970	04/11/2018	Japanese zelkova	Zelkova serrata	Washington DC	District of Columbia	-76.99176388	38.88496446	Opp 1020 S. Carolina Ave Se/10th St	6	No	13.716	good	introduced	0 to 15.24 cm	WashingtonDC	NA	NA	NA	NA	NA	NA	NA	NA	NA	NA	NA
30120-035-3005-0405-000	11/04/2019	11/04/2019	White oak	Quercus alba	Washington DC	District of Columbia	-76.9903245	38.88436237	Opp 342 12th St Se	6	No	5.08	excellent	naturally_occurring	0 to 15.24 cm	WashingtonDC	NA	NA	NA	NA	NA	NA	NA	NA	NA	NA	NA
30070-050-3005-0210-000	01/01/1970	07/11/2018	Red maple	Acer rubrum	Washington DC	District of Columbia	-76.99624575	38.88213324	521 7th St Se	6	No	34.29	good	naturally_occurring	30.48 to 45.72 cm	WashingtonDC	NA	NA	NA	NA	NA	NA	NA	NA	NA	NA	NA
13835-165-3001-0122-000	01/05/2012	02/06/2020	Ginkgo (male)	Ginkgo biloba	Washington DC	District of Columbia	-77.03833094	38.92466475	1650 Fuller St Nw	1	No	8.636	good	introduced	0 to 15.24 cm	WashingtonDC	NA	NA	NA	NA	NA	NA	NA	NA	NA	NA	NA
30050-060-3001-0279-000	01/01/1970	04/11/2018	Littleleaf linden	Tilia cordata	Washington DC	District of Columbia	-76.99944835	38.88196995	526 5th St Se	6	No	51.308	good	introduced	45.72 to 60.96 cm	WashingtonDC	NA	NA	NA	NA	NA	NA	NA	NA	NA	NA	NA
15408-165-3001-0103-000	01/01/1970	02/28/2020	Pin oak	Quercus palustris	Washington DC	District of Columbia	-77.03983835	38.92584856	1702 Lanier Pl Nw	1	No	34.798	good	naturally_occurring	30.48 to 45.72 cm	WashingtonDC	NA	NA	NA	NA	NA	NA	NA	NA	NA	NA	NA
10200-231-3001-0273-000	01/01/1970	03/23/2020	Sugar maple	Acer saccharum	Washington DC	District of Columbia	-77.0469852	38.92128327	2410 20th St Nw	1	No	10.922	good	introduced	0 to 15.24 cm	WashingtonDC	NA	NA	NA	NA	NA	NA	NA	NA	NA	NA	NA
15109-220-3001-0241-000	01/01/1970	04/22/2015	Scarlet oak	Quercus coccinea	Washington DC	District of Columbia	-77.05313339	38.91828608	16 Kalorama Cir Nw	2	No	15.24	good	naturally_occurring	0 to 15.24 cm	WashingtonDC	NA	NA	NA	NA	NA	NA	NA	NA	NA	NA	NA
16740-225-3001-0213-000	01/01/1970	10/11/2019	Sugar maple	Acer saccharum	Washington DC	District of Columbia	-77.03966992	38.91981355	2244 Ontario rd Nw	1	No	42.926	poor	introduced	30.48 to 45.72 cm	WashingtonDC	NA	NA	NA	NA	NA	NA	NA	NA	NA	NA	NA
12515-200-3001-0201-000	01/01/1970	04/10/2018	Red oak	Quercus rubra	Washington DC	District of Columbia	-77.04709733	38.91725958	2014 Connecticut Ave Nw	2	No	61.468	good	naturally_occurring	60.96 to 76.2 cm	WashingtonDC	NA	NA	NA	NA	NA	NA	NA	NA	NA	NA	NA
10180-230-3005-0154-000	01/01/1970	01/02/2019	Rotundiloba sweetgum	Liquidambar L.	Washington DC	District of Columbia	-77.04176652	38.9202423	2323 18th St Nw	1	No	11.43	excellent	no_info	0 to 15.24 cm	WashingtonDC	NA	NA	NA	NA	NA	NA	NA	NA	NA	NA	NA
11573-190-3005-0432-000	12/05/2014	10/09/2019	Shademaster honeylocust	Gleditsia triacanthos	Washington DC	District of Columbia	-77.04621279	38.92238788	1945 Biltmore St Nw	1	No	13.208	good	introduced	0 to 15.24 cm	WashingtonDC	NA	NA	NA	NA	NA	NA	NA	NA	NA	NA	NA
11495-200-3001-0242-000	01/01/1970	12/27/2018	Chinese elm	Ulmus parvifolia	Washington DC	District of Columbia	-77.04773789	38.92044032	Opp 2021 Belmont rd Nw	1	No	22.352	good	introduced	15.24 to 30.48 cm	WashingtonDC	NA	NA	NA	NA	NA	NA	NA	NA	NA	NA	NA
10230-215-3005-0039-000	01/21/2011	06/11/2020	Chinese elm	Ulmus parvifolia	Washington DC	District of Columbia	-77.05057099	38.91712841	2001 23rd St Nw	2	No	26.162	good	introduced	15.24 to 30.48 cm	WashingtonDC	NA	NA	NA	NA	NA	NA	NA	NA	NA	NA	NA
15408-170-3005-0572-000	01/01/1970	11/15/2019	Scarlet oak	Quercus coccinea	Washington DC	District of Columbia	-77.04262532	38.92420947	1777 Lanier Pl Nw	1	No	23.114	excellent	naturally_occurring	15.24 to 30.48 cm	WashingtonDC	NA	NA	NA	NA	NA	NA	NA	NA	NA	NA	NA
32691-120-3001-0288-000	10/11/2012	04/10/2018	Silver linden	Tilia tomentosa	Washington DC	District of Columbia	-76.98915198	38.88416517	1230 D St Se	6	No	6.35	good	introduced	0 to 15.24 cm	WashingtonDC	NA	NA	NA	NA	NA	NA	NA	NA	NA	NA	NA
30090-050-3001-0339-000	01/01/1970	08/19/2019	Bradford callery pear	Pyrus calleryana	Washington DC	District of Columbia	-76.99369939	38.88181122	526 9th St Se	6	No	32.004	good	introduced	30.48 to 45.72 cm	WashingtonDC	NA	NA	NA	NA	NA	NA	NA	NA	NA	NA	NA
18281-330-3001-0986-000	01/01/1970	03/08/2019	Scarlet oak	Quercus coccinea	Washington DC	District of Columbia	-77.06993954	38.97123122	3366 Stephenson Pl Nw	4	Yes	7.62	good	naturally_occurring	0 to 15.24 cm	WashingtonDC	NA	NA	NA	NA	NA	NA	NA	NA	NA	NA	NA
17384-330-3001-0250-000	01/01/1970	06/15/2017	Willow oak	Quercus phellos	Washington DC	District of Columbia	-77.06736038	38.968596	3310 Quesada St Nw	4	Yes	42.672	fair	naturally_occurring	30.48 to 45.72 cm	WashingtonDC	NA	NA	NA	NA	NA	NA	NA	NA	NA	NA	NA
10320-590-3005-0347-000	01/01/1970	12/31/2019	Pin oak	Quercus palustris	Washington DC	District of Columbia	-77.06382219	38.96857232	5925 32Nd St Nw	4	No	50.8	fair	naturally_occurring	45.72 to 60.96 cm	WashingtonDC	NA	NA	NA	NA	NA	NA	NA	NA	NA	NA	NA
16714-370-3005-0466-000	11/08/2017	09/05/2018	Carolina silverbell	Halesia carolina	Washington DC	District of Columbia	-77.07440755	38.96677389	3745 Oliver St Nw	3	No	5.08	excellent	introduced	0 to 15.24 cm	WashingtonDC	NA	NA	NA	NA	NA	NA	NA	NA	NA	NA	NA
17624-340-3005-0060-000	09/24/2008	02/19/2019	American sycamore	Platanus occidentalis	Washington DC	District of Columbia	-77.06912833	38.96981666	3361 Rittenhouse St Nw	4	No	25.654	good	naturally_occurring	15.24 to 30.48 cm	WashingtonDC	NA	NA	NA	NA	NA	NA	NA	NA	NA	NA	NA
16526-320-3005-0446-000	01/01/1970	11/29/2018	Norway maple	Acer platanoides	Washington DC	District of Columbia	-77.06549789	38.9658684	3219 Northampton St Nw	4	Yes	48.26	good	introduced	45.72 to 60.96 cm	WashingtonDC	NA	NA	NA	NA	NA	NA	NA	NA	NA	NA	NA
10320-590-3001-0045-000	01/01/1970	12/31/2019	Cherry (snowgoose)	Prunus	Washington DC	District of Columbia	-77.0639415	38.9677845	5900 32Nd St Nw	4	Yes	36.83	good	no_info	30.48 to 45.72 cm	WashingtonDC	NA	NA	NA	NA	NA	NA	NA	NA	NA	NA	NA
17384-360-3005-0559-000	01/01/1970	04/13/2020	Cherry	Prunus	Washington DC	District of Columbia	-77.07478206	38.96869368	3613 Quesada St Nw	3	Yes	38.354	good	no_info	30.48 to 45.72 cm	WashingtonDC	NA	NA	NA	NA	NA	NA	NA	NA	NA	NA	NA
10300-610-3001-0325-000	02/25/2020	02/25/2020	Southern magnolia	Magnolia grandiflora	Washington DC	District of Columbia	-77.06117009	38.97048086	6120 30th St Nw	4	No	5.08	excellent	introduced	0 to 15.24 cm	WashingtonDC	NA	NA	NA	NA	NA	NA	NA	NA	NA	NA	NA
16376-590-3005-0503-000	01/01/1970	12/21/2018	Japanese zelkova	Zelkova serrata	Washington DC	District of Columbia	-77.05937009	38.96779918	5841 Nebraska Ave Nw	4	No	35.306	good	introduced	30.48 to 45.72 cm	WashingtonDC	NA	NA	NA	NA	NA	NA	NA	NA	NA	NA	NA
18281-330-3001-0253-000	01/05/2017	09/12/2017	Hornbeam (european) (common)	Carpinus betulus	Washington DC	District of Columbia	-77.06727561	38.97123016	3314 Stephenson Pl Nw	4	Yes	5.08	good	introduced	0 to 15.24 cm	WashingtonDC	NA	NA	NA	NA	NA	NA	NA	NA	NA	NA	NA
16402-610-3001-0088-000	01/01/1970	04/11/2018	Augustine elm	Ulmus americana	Washington DC	District of Columbia	-77.07295001	38.9700734	6112 Nevada Ave Nw	3	No	30.734	good	naturally_occurring	30.48 to 45.72 cm	WashingtonDC	NA	NA	NA	NA	NA	NA	NA	NA	NA	NA	NA
17624-360-3005-0195-000	01/01/1970	04/11/2018	Red maple	Acer rubrum	Washington DC	District of Columbia	-77.07363109	38.96982016	3609 Rittenhouse St Nw	3	No	7.112	fair	naturally_occurring	0 to 15.24 cm	WashingtonDC	NA	NA	NA	NA	NA	NA	NA	NA	NA	NA	NA
10330-570-3005-0125-000	01/01/1970	04/11/2018	American sycamore	Platanus occidentalis	Washington DC	District of Columbia	-77.0663207	38.96620322	5709 33rd St Nw	4	Yes	78.74	fair	naturally_occurring	more than 76.2 cm	WashingtonDC	NA	NA	NA	NA	NA	NA	NA	NA	NA	NA	NA
16948-320-3005-0252-000	01/01/1970	04/10/2018	Red maple	Acer rubrum	Washington DC	District of Columbia	-77.06484973	38.96765873	3221 Patterson St Nw	4	No	36.83	good	naturally_occurring	30.48 to 45.72 cm	WashingtonDC	NA	NA	NA	NA	NA	NA	NA	NA	NA	NA	NA
19269-610-3005-0474-000	01/01/1970	11/25/2019	Willow oak	Quercus phellos	Washington DC	District of Columbia	-77.07175307	38.97161776	6129 Western Ave Nw	3	Yes	97.028	good	naturally_occurring	more than 76.2 cm	WashingtonDC	NA	NA	NA	NA	NA	NA	NA	NA	NA	NA	NA
16714-320-3005-0602-000	12/16/2014	11/03/2016	Chinese pistachio	Pistacia chinensis	Washington DC	District of Columbia	-77.06605295	38.96677342	3225 Oliver St Nw	4	No	5.08	poor	introduced	0 to 15.24 cm	WashingtonDC	NA	NA	NA	NA	NA	NA	NA	NA	NA	NA	NA
17384-340-3001-0221-000	12/04/2017	02/07/2020	Hackberry	Celtis occidentalis	Washington DC	District of Columbia	-77.07049402	38.96858965	3418 Quesada St Nw	3	No	6.096	excellent	naturally_occurring	0 to 15.24 cm	WashingtonDC	NA	NA	NA	NA	NA	NA	NA	NA	NA	NA	NA
19269-555-3001-0525-000	01/01/1970	04/10/2019	Willow oak	Quercus phellos	Washington DC	District of Columbia	-77.0808872	38.96467461	5518 Western Ave Nw	3	No	67.564	good	naturally_occurring	60.96 to 76.2 cm	WashingtonDC	NA	NA	NA	NA	NA	NA	NA	NA	NA	NA	NA
12294-560-3005-0451-000	01/01/1970	03/09/2020	Willow oak	Quercus phellos	Washington DC	District of Columbia	-77.07197865	38.96612175	5709 Chevy Chase Pkwy Nw	3	Yes	92.964	good	naturally_occurring	more than 76.2 cm	WashingtonDC	NA	NA	NA	NA	NA	NA	NA	NA	NA	NA	NA
16376-590-3001-0224-000	01/01/1970	04/09/2019	NA	NA	Washington DC	District of Columbia	-77.06027034	38.96746747	Opp 5827 Nebraska Ave Nw	4	Yes	NA	NA	no_info	NA	WashingtonDC	NA	NA	NA	NA	NA	NA	NA	NA	NA	NA	NA
16012-340-3005-0274-000	03/18/2003	04/11/2018	Elm	Ulmus	Washington DC	District of Columbia	-77.06903691	38.96495583	3419 Mckinley St Nw	3	No	7.62	good	no_info	0 to 15.24 cm	WashingtonDC	NA	NA	NA	NA	NA	NA	NA	NA	NA	NA	NA
10320-590-3001-0332-000	01/01/1970	12/31/2019	Redbud	Cercis	Washington DC	District of Columbia	-77.06394935	38.96852926	5912 32Nd St Nw	4	Yes	36.83	good	no_info	30.48 to 45.72 cm	WashingtonDC	NA	NA	NA	NA	NA	NA	NA	NA	NA	NA	NA
19269-560-3001-0152-000	01/01/1970	01/28/2020	Willow oak	Quercus phellos	Washington DC	District of Columbia	-77.07998615	38.96536253	5608 Western Ave Nw	3	No	53.34	good	naturally_occurring	45.72 to 60.96 cm	WashingtonDC	NA	NA	NA	NA	NA	NA	NA	NA	NA	NA	NA
19269-600-3005-0145-000	01/01/1970	03/20/2020	Scarlet oak	Quercus coccinea	Washington DC	District of Columbia	-77.07510367	38.96899722	6005 Western Ave Nw	3	Yes	75.946	fair	naturally_occurring	60.96 to 76.2 cm	WashingtonDC	NA	NA	NA	NA	NA	NA	NA	NA	NA	NA	NA
16402-600-3001-0068-000	01/01/1970	05/14/2018	American elm	Ulmus americana	Washington DC	District of Columbia	-77.07289736	38.96887095	6000 Nevada Ave Nw	3	No	88.9	good	naturally_occurring	more than 76.2 cm	WashingtonDC	NA	NA	NA	NA	NA	NA	NA	NA	NA	NA	NA
16526-370-3005-0315-000	01/01/1970	01/24/2017	Norway maple	Acer platanoides	Washington DC	District of Columbia	-77.0729725	38.96586662	3703 Northampton St Nw	3	No	18.034	fair	introduced	15.24 to 30.48 cm	WashingtonDC	NA	NA	NA	NA	NA	NA	NA	NA	NA	NA	NA
16714-340-3001-0066-000	01/01/1970	04/11/2018	Red maple	Acer rubrum	Washington DC	District of Columbia	-77.06905172	38.96667401	3400 Oliver St Nw	3	No	29.972	good	naturally_occurring	15.24 to 30.48 cm	WashingtonDC	NA	NA	NA	NA	NA	NA	NA	NA	NA	NA	NA
18833-563-3005-0104-000	01/01/1970	04/30/2020	Pin oak	Quercus palustris	Washington DC	District of Columbia	-77.05772252	38.96499041	5601 Utah Ave Nw	4	No	93.98	poor	naturally_occurring	more than 76.2 cm	WashingtonDC	NA	NA	NA	NA	NA	NA	NA	NA	NA	NA	NA
16402-600-3005-0281-000	01/01/1970	09/06/2017	Japanese zelkova	Zelkova serrata	Washington DC	District of Columbia	-77.07279675	38.96946974	6011 Nevada Ave Nw	3	Yes	40.386	good	introduced	30.48 to 45.72 cm	WashingtonDC	NA	NA	NA	NA	NA	NA	NA	NA	NA	NA	NA
16714-370-3005-0392-000	01/01/1970	05/12/2020	Sugar maple	Acer saccharum	Washington DC	District of Columbia	-77.07405767	38.96677277	3735 Oliver St Nw	3	No	22.606	poor	introduced	15.24 to 30.48 cm	WashingtonDC	NA	NA	NA	NA	NA	NA	NA	NA	NA	NA	NA
17624-265-3005-0652-000	02/02/2015	06/03/2020	Maple	Acer	Washington DC	District of Columbia	-77.05824931	38.96981729	2805 Rittenhouse St Nw	4	No	14.224	good	no_info	0 to 15.24 cm	WashingtonDC	NA	NA	NA	NA	NA	NA	NA	NA	NA	NA	NA
16012-330-3005-0135-000	01/01/1970	04/23/2019	Red oak	Quercus rubra	Washington DC	District of Columbia	-77.06688314	38.96495891	Opp 3308 Mckinley St Nw	4	No	56.388	good	naturally_occurring	45.72 to 60.96 cm	WashingtonDC	NA	NA	NA	NA	NA	NA	NA	NA	NA	NA	NA
17754-330-3001-0320-000	01/01/1970	11/08/2019	Red oak	Quercus rubra	Washington DC	District of Columbia	-77.06753744	38.97049847	3316 Runnymede Pl Nw	4	Yes	60.96	good	naturally_occurring	45.72 to 60.96 cm	WashingtonDC	NA	NA	NA	NA	NA	NA	NA	NA	NA	NA	NA
NA	01/01/1970	12/07/2018	Willow oak	Quercus phellos	Washington DC	District of Columbia	-77.07737101	38.96736187	Chevy Chase Cir Nw	3	No	5.08	good	naturally_occurring	0 to 15.24 cm	WashingtonDC	NA	NA	NA	NA	NA	NA	NA	NA	NA	NA	NA
19269-570-3005-0177-000	01/01/1970	03/20/2020	Pin oak	Quercus palustris	Washington DC	District of Columbia	-77.07615541	38.96818002	5900 Blk Western Ave Nw	3	Yes	82.296	good	naturally_occurring	more than 76.2 cm	WashingtonDC	NA	NA	NA	NA	NA	NA	NA	NA	NA	NA	NA
17384-340-3005-0695-000	01/01/1970	02/07/2020	Sugar maple	Acer saccharum	Washington DC	District of Columbia	-77.07216587	38.96869068	3549 Quesada St Nw	3	Yes	44.704	good	introduced	30.48 to 45.72 cm	WashingtonDC	NA	NA	NA	NA	NA	NA	NA	NA	NA	NA	NA
17624-265-3005-0291-000	01/01/1970	06/03/2020	Sugar maple	Acer saccharum	Washington DC	District of Columbia	-77.05696121	38.96981919	2721 Rittenhouse St Nw	4	No	69.85	fair	introduced	60.96 to 76.2 cm	WashingtonDC	NA	NA	NA	NA	NA	NA	NA	NA	NA	NA	NA
16714-310-3005-0172-000	01/01/1970	01/14/2020	Sugar maple	Acer saccharum	Washington DC	District of Columbia	-77.06192379	38.96677385	3107 Oliver St Nw	4	No	27.94	good	introduced	15.24 to 30.48 cm	WashingtonDC	NA	NA	NA	NA	NA	NA	NA	NA	NA	NA	NA
11781-560-3005-0110-000	01/15/2015	09/23/2015	Scarlet oak	Quercus coccinea	Washington DC	District of Columbia	-77.06807888	38.96521456	5609 Broad Branch rd Nw	4	No	5.08	good	naturally_occurring	0 to 15.24 cm	WashingtonDC	NA	NA	NA	NA	NA	NA	NA	NA	NA	NA	NA
16948-310-3005-0263-000	01/30/2014	05/10/2019	Nuttall oak	Quercus nuttallii	Washington DC	District of Columbia	-77.06219754	38.96767031	3125 Patterson St Nw	4	No	16.002	good	no_info	15.24 to 30.48 cm	WashingtonDC	NA	NA	NA	NA	NA	NA	NA	NA	NA	NA	NA
99999-999-9999-1101-8	01/01/1970	04/10/2018	(see notes)	NA	Washington DC	District of Columbia	-77.05398806	38.96844219	5832 Oregon Ave Nw	4	Yes	0	good	no_info	NA	WashingtonDC	NA	NA	NA	NA	NA	NA	NA	NA	NA	NA	NA
12515-565-3005-0035-000	01/01/1970	04/11/2018	Red oak	Quercus rubra	Washington DC	District of Columbia	-77.07623345	38.96625587	5701 Connecticut Ave Nw	3	No	59.436	good	naturally_occurring	45.72 to 60.96 cm	WashingtonDC	NA	NA	NA	NA	NA	NA	NA	NA	NA	NA	NA
10270-570-3001-0215-000	01/01/1970	04/10/2018	(see notes)	NA	Washington DC	District of Columbia	-77.05626795	38.96806716	5718 27th St Nw	4	No	5.08	good	no_info	0 to 15.24 cm	WashingtonDC	NA	NA	NA	NA	NA	NA	NA	NA	NA	NA	NA
16714-370-3005-0619-000	12/12/2011	05/12/2020	Hackberry	Celtis occidentalis	Washington DC	District of Columbia	-77.07494141	38.96677682	3753 Oliver St Nw	3	No	19.558	good	naturally_occurring	15.24 to 30.48 cm	WashingtonDC	NA	NA	NA	NA	NA	NA	NA	NA	NA	NA	NA
10330-570-3001-0266-000	01/01/1970	04/11/2018	Pin oak	Quercus palustris	Washington DC	District of Columbia	-77.0664384	38.96657957	Opp 5721 33rd St Nw	4	No	38.354	good	naturally_occurring	30.48 to 45.72 cm	WashingtonDC	NA	NA	NA	NA	NA	NA	NA	NA	NA	NA	NA
16714-340-3001-0191-000	10/25/2017	09/05/2018	Overcup oak	Quercus lyrata	Washington DC	District of Columbia	-77.06949111	38.96666787	3412 Oliver St Nw	3	No	6.35	excellent	introduced	0 to 15.24 cm	WashingtonDC	NA	NA	NA	NA	NA	NA	NA	NA	NA	NA	NA
16714-340-3005-0123-000	01/31/2020	01/31/2020	(see notes)	NA	Washington DC	District of Columbia	-77.0693275	38.96677265	Opp 3408 Oliver St Nw	3	Yes	5.08	excellent	no_info	0 to 15.24 cm	WashingtonDC	NA	NA	NA	NA	NA	NA	NA	NA	NA	NA	NA
10330-570-3001-0476-000	01/01/1970	02/01/2016	American sycamore	Platanus occidentalis	Washington DC	District of Columbia	-77.06644094	38.96714733	Opp 5811 33rd St Nw	4	No	80.01	fair	naturally_occurring	more than 76.2 cm	WashingtonDC	NA	NA	NA	NA	NA	NA	NA	NA	NA	NA	NA
16006-290-3001-0170-000	01/01/1970	01/03/2020	NA	NA	Washington DC	District of Columbia	-77.05785695	38.96563142	2825 Mckinley Pl Nw	4	Yes	0	excellent	no_info	NA	WashingtonDC	NA	NA	NA	NA	NA	NA	NA	NA	NA	NA	NA
16714-320-3005-0551-000	03/08/2018	03/08/2018	Tupelo	Nyssa sylvatica	Washington DC	District of Columbia	-77.06590763	38.96677435	3225 Oliver St Nw	4	Yes	5.08	excellent	naturally_occurring	0 to 15.24 cm	WashingtonDC	NA	NA	NA	NA	NA	NA	NA	NA	NA	NA	NA
17754-350-3005-0056-000	11/07/2018	08/26/2019	Paperbark maple	Acer griseum	Washington DC	District of Columbia	-77.07093519	38.97059444	3500 Blk Runnymede Pl Nw	3	Yes	5.08	excellent	introduced	0 to 15.24 cm	WashingtonDC	NA	NA	NA	NA	NA	NA	NA	NA	NA	NA	NA
10260-570-3005-0574-000	11/04/2019	11/04/2019	River birch	Betula nigra	Washington DC	District of Columbia	-77.05498629	38.96906232	5743 26th St Nw	4	Yes	5.08	excellent	naturally_occurring	0 to 15.24 cm	WashingtonDC	NA	NA	NA	NA	NA	NA	NA	NA	NA	NA	NA
99999-999-9999-1168-6	01/01/1970	04/10/2018	Elm	Ulmus	Washington DC	District of Columbia	-77.07049034	38.96559962	5618 Nevada Ave Nw	3	No	22.098	good	no_info	15.24 to 30.48 cm	WashingtonDC	NA	NA	NA	NA	NA	NA	NA	NA	NA	NA	NA
16948-360-3001-0633-000	05/28/2019	08/29/2019	Yellowwood	Cladrastis lutea	Washington DC	District of Columbia	-77.07416606	38.96757001	3600 Blk Patterson St Nw	3	No	5.08	good	no_info	0 to 15.24 cm	WashingtonDC	NA	NA	NA	NA	NA	NA	NA	NA	NA	NA	NA
11781-615-3001-0332-000	01/01/1970	09/01/2017	Scarlet oak	Quercus coccinea	Washington DC	District of Columbia	-77.07141491	38.97138024	6206 Broad Branch rd Nw	3	Yes	45.974	good	naturally_occurring	45.72 to 60.96 cm	WashingtonDC	NA	NA	NA	NA	NA	NA	NA	NA	NA	NA	NA
99999-999-9999-1101-9	01/01/1970	04/10/2018	(see notes)	NA	Washington DC	District of Columbia	-77.05402872	38.96821901	5828 Oregon Ave Nw	4	Yes	0	good	no_info	NA	WashingtonDC	NA	NA	NA	NA	NA	NA	NA	NA	NA	NA	NA
16526-350-3005-0143-000	01/01/1970	04/11/2018	Norway maple	Acer platanoides	Washington DC	District of Columbia	-77.06900029	38.96586639	3409 Northampton St Nw	3	Yes	32.766	good	introduced	30.48 to 45.72 cm	WashingtonDC	NA	NA	NA	NA	NA	NA	NA	NA	NA	NA	NA
17754-330-3001-0807-000	02/03/2012	04/10/2018	Yellowwood	Cladrastis lutea	Washington DC	District of Columbia	-77.06919626	38.97049792	3344 Runnymede Pl Nw	4	Yes	5.08	good	no_info	0 to 15.24 cm	WashingtonDC	NA	NA	NA	NA	NA	NA	NA	NA	NA	NA	NA
17384-340-3005-0472-000	12/04/2017	07/27/2020	Sourwood	Oxydendrum arboreum	Washington DC	District of Columbia	-77.07133102	38.96869043	3525 Quesada St Nw	3	Yes	3.81	dead	introduced	0 to 15.24 cm	WashingtonDC	NA	NA	NA	NA	NA	NA	NA	NA	NA	NA	NA
18833-564-3005-0056-000	01/01/1970	04/30/2020	American elm	Ulmus americana	Washington DC	District of Columbia	-77.05788844	38.96510923	5601 Utah Ave Nw	4	No	49.784	poor	naturally_occurring	45.72 to 60.96 cm	WashingtonDC	NA	NA	NA	NA	NA	NA	NA	NA	NA	NA	NA
16714-320-3005-0440-000	01/28/2014	05/30/2019	Redbud	Cercis	Washington DC	District of Columbia	-77.06548141	38.96677515	3219 Oliver St Nw	4	No	10.16	good	no_info	0 to 15.24 cm	WashingtonDC	NA	NA	NA	NA	NA	NA	NA	NA	NA	NA	NA
99999-999-9999-1081-0	12/06/2018	09/17/2019	Eastern redbud	Cercis canadensis	Washington DC	District of Columbia	-77.07055616	38.97038521	6111 Broad Branch rd Nw	4	Yes	5.08	good	naturally_occurring	0 to 15.24 cm	WashingtonDC	NA	NA	NA	NA	NA	NA	NA	NA	NA	NA	NA
16714-370-3005-0760-000	01/01/1970	02/13/2017	Yoshino cherry	Prunus yedoensis	Washington DC	District of Columbia	-77.0753496	38.9667774	3767 Oliver St Nw	3	No	16.51	good	introduced	15.24 to 30.48 cm	WashingtonDC	NA	NA	NA	NA	NA	NA	NA	NA	NA	NA	NA
17624-350-3005-0091-000	03/15/2007	04/10/2018	Red maple	Acer rubrum	Washington DC	District of Columbia	-77.07061531	38.96981596	Opp 3508 Rittenhouse St Nw	3	No	23.876	good	naturally_occurring	15.24 to 30.48 cm	WashingtonDC	NA	NA	NA	NA	NA	NA	NA	NA	NA	NA	NA
99999-999-9999-1102-7	01/01/1970	04/10/2018	(see notes)	NA	Washington DC	District of Columbia	-77.05533395	38.96619932	2617 Moreland Pl Nw	4	Yes	0	good	no_info	NA	WashingtonDC	NA	NA	NA	NA	NA	NA	NA	NA	NA	NA	NA
16948-310-3001-0342-000	01/01/1970	01/11/2013	NA	NA	Washington DC	District of Columbia	-77.06242824	38.96756983	3134 Patterson St Nw	4	Yes	NA	NA	no_info	NA	WashingtonDC	NA	NA	NA	NA	NA	NA	NA	NA	NA	NA	NA
	02/14/2017	09/11/2017	Sweetbay magnolia	Magnolia virginiana	Washington DC	District of Columbia	-77.0651861	38.96971935	3224 Rittenhouse St Nw	4	Yes	5.08	excellent	naturally_occurring	0 to 15.24 cm	WashingtonDC	NA	NA	NA	NA	NA	NA	NA	NA	NA	NA	NA
16714-300-3001-0362-000	01/01/1970	01/29/2019	Sugar maple	Acer saccharum	Washington DC	District of Columbia	-77.05819006	38.96742171	3024 Oliver St Nw	4	No	40.64	good	introduced	30.48 to 45.72 cm	WashingtonDC	NA	NA	NA	NA	NA	NA	NA	NA	NA	NA	NA
10270-570-3001-0158-000	01/01/1970	04/11/2018	Red oak	Quercus rubra	Washington DC	District of Columbia	-77.05622118	38.96790786	5712 27th St Nw	4	No	69.088	fair	naturally_occurring	60.96 to 76.2 cm	WashingtonDC	NA	NA	NA	NA	NA	NA	NA	NA	NA	NA	NA
16402-570-3005-0288-000	01/01/1970	04/11/2018	American elm	Ulmus americana	Washington DC	District of Columbia	-77.07081692	38.96657217	5721 Nevada Ave Nw	3	Yes	75.692	good	naturally_occurring	60.96 to 76.2 cm	WashingtonDC	NA	NA	NA	NA	NA	NA	NA	NA	NA	NA	NA
17624-300-3001-0139-000	01/01/1970	04/11/2018	Willow oak	Quercus phellos	Washington DC	District of Columbia	-77.06253434	38.96971922	3106 Rittenhouse St Nw	4	Yes	39.878	good	naturally_occurring	30.48 to 45.72 cm	WashingtonDC	NA	NA	NA	NA	NA	NA	NA	NA	NA	NA	NA
17624-320-3005-0060-000	04/07/2010	09/20/2018	Tupelo	Nyssa sylvatica	Washington DC	District of Columbia	-77.06409279	38.96982135	3201 Rittenhouse St Nw	4	No	19.558	good	naturally_occurring	15.24 to 30.48 cm	WashingtonDC	NA	NA	NA	NA	NA	NA	NA	NA	NA	NA	NA
18833-590-3005-0121-000	01/01/1970	12/14/2018	Pin oak	Quercus palustris	Washington DC	District of Columbia	-77.061024	38.96748372	5901 Utah Ave Nw	4	No	77.216	good	naturally_occurring	more than 76.2 cm	WashingtonDC	NA	NA	NA	NA	NA	NA	NA	NA	NA	NA	NA
11781-570-3005-0191-000	01/01/1970	09/24/2019	Pin oak	Quercus palustris	Washington DC	District of Columbia	-77.06857958	38.96634647	5701 Broad Branch rd Nw	4	No	41.148	fair	naturally_occurring	30.48 to 45.72 cm	WashingtonDC	NA	NA	NA	NA	NA	NA	NA	NA	NA	NA	NA
17754-330-3001-0877-000	01/01/1970	04/11/2018	American sycamore	Platanus occidentalis	Washington DC	District of Columbia	-77.06944724	38.97049862	3348 Runnymede Pl Nw	4	Yes	75.946	fair	naturally_occurring	60.96 to 76.2 cm	WashingtonDC	NA	NA	NA	NA	NA	NA	NA	NA	NA	NA	NA
16526-350-3005-0201-000	01/01/1970	04/10/2018	Sugar maple	Acer saccharum	Washington DC	District of Columbia	-77.06918563	38.96586628	3413 Northampton St Nw	3	Yes	30.734	good	introduced	30.48 to 45.72 cm	WashingtonDC	NA	NA	NA	NA	NA	NA	NA	NA	NA	NA	NA
16402-610-3005-0101-000	01/01/1970	03/08/2017	Hornbeam (european) (common)	Carpinus betulus	Washington DC	District of Columbia	-77.0727911	38.9700465	6105 Nevada Ave Nw	3	Yes	16.002	good	introduced	15.24 to 30.48 cm	WashingtonDC	NA	NA	NA	NA	NA	NA	NA	NA	NA	NA	NA
18281-330-3005-1162-000	01/01/1970	01/29/2019	Scarlet oak	Quercus coccinea	Washington DC	District of Columbia	-77.0704704	38.9713264	3389 Stephenson Pl Nw	4	No	70.866	good	naturally_occurring	60.96 to 76.2 cm	WashingtonDC	NA	NA	NA	NA	NA	NA	NA	NA	NA	NA	NA
17384-360-3005-0699-000	01/01/1970	04/13/2020	Eastern redbud	Cercis canadensis	Washington DC	District of Columbia	-77.07527392	38.96869449	3600Blk Quesada St Nw	3	Yes	16.51	good	naturally_occurring	15.24 to 30.48 cm	WashingtonDC	NA	NA	NA	NA	NA	NA	NA	NA	NA	NA	NA
16948-340-3001-0381-000	01/01/1970	05/01/2020	NA	NA	Washington DC	District of Columbia	-77.07057558	38.96756576	3502 Patterson St Nw	3	No	NA	NA	no_info	NA	WashingtonDC	NA	NA	NA	NA	NA	NA	NA	NA	NA	NA	NA
16181-570-3005-0045-000	01/01/1970	01/03/2019	Sugar maple	Acer saccharum	Washington DC	District of Columbia	-77.0568579	38.96734169	5701 Moreland St Nw	4	Yes	55.88	fair	introduced	45.72 to 60.96 cm	WashingtonDC	NA	NA	NA	NA	NA	NA	NA	NA	NA	NA	NA
10330-580-3005-0021-000	01/12/2017	09/07/2017	Trident maple	Acer buergerianum	Washington DC	District of Columbia	-77.06631876	38.96682915	5801 33rd St Nw	4	Yes	5.08	excellent	introduced	0 to 15.24 cm	WashingtonDC	NA	NA	NA	NA	NA	NA	NA	NA	NA	NA	NA
17384-360-3001-0308-000	01/01/1970	04/13/2020	Sugar maple	Acer saccharum	Washington DC	District of Columbia	-77.07381094	38.96859427	3610 Quesada St Nw	3	Yes	18.288	good	introduced	15.24 to 30.48 cm	WashingtonDC	NA	NA	NA	NA	NA	NA	NA	NA	NA	NA	NA
19269-555-3001-0471-000	11/21/2019	11/21/2019	Hackberry	Celtis occidentalis	Washington DC	District of Columbia	-77.08103707	38.96455669	5518 Western Ave Nw	3	No	5.08	excellent	naturally_occurring	0 to 15.24 cm	WashingtonDC	NA	NA	NA	NA	NA	NA	NA	NA	NA	NA	NA
16402-590-3005-0197-000	01/01/1970	03/08/2017	Hornbeam (european) (common)	Carpinus betulus	Washington DC	District of Columbia	-77.07225541	38.96808468	5909 Nevada Ave Nw	3	Yes	17.018	fair	introduced	15.24 to 30.48 cm	WashingtonDC	NA	NA	NA	NA	NA	NA	NA	NA	NA	NA	NA
17384-330-3005-0132-000	01/23/2020	01/23/2020	Post oak	Quercus stellata	Washington DC	District of Columbia	-77.06689277	38.96869184	3305 Quesada St Nw	4	No	5.08	excellent	naturally_occurring	0 to 15.24 cm	WashingtonDC	NA	NA	NA	NA	NA	NA	NA	NA	NA	NA	NA
19269-602-3001-0502-000	01/01/1970	02/13/2020	Willow oak	Quercus phellos	Washington DC	District of Columbia	-77.07360715	38.97037854	6100 Western Ave Nw	3	No	117.856	good	naturally_occurring	more than 76.2 cm	WashingtonDC	NA	NA	NA	NA	NA	NA	NA	NA	NA	NA	NA
10320-610-3005-0024-000	01/24/2020	01/24/2020	NA	NA	Washington DC	District of Columbia	-77.06382438	38.96988391	6101 32Nd St Nw	4	No	0	excellent	no_info	NA	WashingtonDC	NA	NA	NA	NA	NA	NA	NA	NA	NA	NA	NA
18281-330-3001-0517-000	01/05/2017	09/12/2017	Cherry (snowgoose)	Prunus	Washington DC	District of Columbia	-77.06819836	38.97122792	3334 Stephenson Pl Nw	4	Yes	5.08	excellent	no_info	0 to 15.24 cm	WashingtonDC	NA	NA	NA	NA	NA	NA	NA	NA	NA	NA	NA
99999-999-9999-1100-0	01/01/1970	04/10/2018	(see notes)	NA	Washington DC	District of Columbia	-77.05567523	38.96745311	2618 Northampton St Nw	4	Yes	0	good	no_info	NA	WashingtonDC	NA	NA	NA	NA	NA	NA	NA	NA	NA	NA	NA
16526-280-3001-0677-000	11/14/2012	04/10/2018	Eastern redbud	Cercis canadensis	Washington DC	District of Columbia	-77.05881737	38.96601609	2852 Northampton St Nw	4	Yes	5.08	good	naturally_occurring	0 to 15.24 cm	WashingtonDC	NA	NA	NA	NA	NA	NA	NA	NA	NA	NA	NA
17624-330-3001-0305-000	01/01/1970	02/19/2019	Cherry (snowgoose)	Prunus	Washington DC	District of Columbia	-77.06754524	38.9697174	3306 Rittenhouse St Nw	4	Yes	8.89	good	no_info	0 to 15.24 cm	WashingtonDC	NA	NA	NA	NA	NA	NA	NA	NA	NA	NA	NA
12294-580-3001-0264-000	01/01/1970	03/28/2019	Willow oak	Quercus phellos	Washington DC	District of Columbia	-77.07355013	38.96719698	5810 Chevy Chase Pkwy Nw	3	No	101.854	good	naturally_occurring	more than 76.2 cm	WashingtonDC	NA	NA	NA	NA	NA	NA	NA	NA	NA	NA	NA
17384-360-3005-0604-000	02/04/2014	04/13/2020	Japanese stewartia	Stewartia pseudocamellia	Washington DC	District of Columbia	-77.07493495	38.96869414	Opp 3630 Quesada St Nw	3	Yes	5.08	poor	introduced	0 to 15.24 cm	WashingtonDC	NA	NA	NA	NA	NA	NA	NA	NA	NA	NA	NA
16012-400-3005-0150-000	01/01/1970	05/26/2020	Red oak	Quercus rubra	Washington DC	District of Columbia	-77.07971667	38.96495902	Opp 3938 Mckinley St Nw	3	Yes	69.85	fair	naturally_occurring	60.96 to 76.2 cm	WashingtonDC	NA	NA	NA	NA	NA	NA	NA	NA	NA	NA	NA
18281-330-3005-0828-000	01/01/1970	12/20/2019	Red oak	Quercus rubra	Washington DC	District of Columbia	-77.0694156	38.97132922	3377 Stephenson Pl Nw	4	No	94.996	good	naturally_occurring	more than 76.2 cm	WashingtonDC	NA	NA	NA	NA	NA	NA	NA	NA	NA	NA	NA
17384-360-3001-0232-000	12/13/2004	04/13/2020	Sugar maple	Acer saccharum	Washington DC	District of Columbia	-77.07354539	38.96858964	3606 Quesada St Nw	3	No	17.272	excellent	introduced	15.24 to 30.48 cm	WashingtonDC	NA	NA	NA	NA	NA	NA	NA	NA	NA	NA	NA
16714-300-3005-0880-000	01/01/1970	04/10/2018	Sugar maple	Acer saccharum	Washington DC	District of Columbia	-77.05977907	38.96671794	3067 Oliver St Nw	4	Yes	30.48	good	introduced	15.24 to 30.48 cm	WashingtonDC	NA	NA	NA	NA	NA	NA	NA	NA	NA	NA	NA
99999-999-9999-1097-3	01/01/1970	04/10/2018	(see notes)	NA	Washington DC	District of Columbia	-77.05576893	38.9664573	2612 Moreland Pl Nw	4	No	0	good	no_info	NA	WashingtonDC	NA	NA	NA	NA	NA	NA	NA	NA	NA	NA	NA
99999-999-9999-1061-8	01/01/1970	02/26/2018	No tree	NA	Washington DC	District of Columbia	-77.07109316	38.97093776	6126 Broad Branch rd Nw	3	No	0	excellent	no_info	NA	WashingtonDC	NA	NA	NA	NA	NA	NA	NA	NA	NA	NA	NA
17624-300-3001-0345-000	10/25/2016	04/10/2018	Crape myrtle	Lagerstroemia indica	Washington DC	District of Columbia	-77.06325772	38.96971855	3122 Rittenhouse St Nw	4	Yes	5.08	excellent	introduced	0 to 15.24 cm	WashingtonDC	NA	NA	NA	NA	NA	NA	NA	NA	NA	NA	NA
16948-340-3005-0690-000	12/22/2014	04/22/2019	Chokecherry	Prunus virginiana	Washington DC	District of Columbia	-77.07173139	38.9676602	3521 Patterson St Nw	3	Yes	8.89	good	naturally_occurring	0 to 15.24 cm	WashingtonDC	NA	NA	NA	NA	NA	NA	NA	NA	NA	NA	NA
10330-600-3001-0039-000	01/01/1970	04/11/2018	Pin oak	Quercus palustris	Washington DC	District of Columbia	-77.06643815	38.96879668	6000 33rd St Nw	4	Yes	25.4	good	naturally_occurring	15.24 to 30.48 cm	WashingtonDC	NA	NA	NA	NA	NA	NA	NA	NA	NA	NA	NA
17754-330-3001-0500-000	02/25/2020	02/25/2020	Hedge maple	Acer campestre	Washington DC	District of Columbia	-77.06816418	38.97049867	3328 Runnymede Pl Nw	4	Yes	5.08	excellent	introduced	0 to 15.24 cm	WashingtonDC	NA	NA	NA	NA	NA	NA	NA	NA	NA	NA	NA
17384-360-3001-0788-000	01/01/1970	04/13/2020	Red maple	Acer rubrum	Washington DC	District of Columbia	-77.075513	38.96859211	3630 Quesada St Nw	3	No	33.02	good	naturally_occurring	30.48 to 45.72 cm	WashingtonDC	NA	NA	NA	NA	NA	NA	NA	NA	NA	NA	NA
16526-330-3001-0242-000	01/01/1970	04/11/2018	London plane tree	Platanus acerifolia	Washington DC	District of Columbia	-77.06729533	38.96577097	3320 Northampton St Nw	4	Yes	19.812	good	introduced	15.24 to 30.48 cm	WashingtonDC	NA	NA	NA	NA	NA	NA	NA	NA	NA	NA	NA
NA	01/01/1970	04/26/2019	Willow oak	Quercus phellos	Washington DC	District of Columbia	-77.07231658	38.97117524	6119 Western Ave Nw	3	Yes	101.092	good	naturally_occurring	more than 76.2 cm	WashingtonDC	NA	NA	NA	NA	NA	NA	NA	NA	NA	NA	NA
17384-330-3001-0366-000	01/01/1970	04/11/2018	Willow oak	Quercus phellos	Washington DC	District of Columbia	-77.06767273	38.96859475	3314 Quesada St Nw	4	Yes	136.398	good	naturally_occurring	more than 76.2 cm	WashingtonDC	NA	NA	NA	NA	NA	NA	NA	NA	NA	NA	NA
10320-580-3001-0122-000	01/01/1970	05/20/2020	Red oak	Quercus rubra	Washington DC	District of Columbia	-77.06394521	38.96709776	5810 32Nd St Nw	4	Yes	104.14	fair	naturally_occurring	more than 76.2 cm	WashingtonDC	NA	NA	NA	NA	NA	NA	NA	NA	NA	NA	NA
19269-610-3005-0079-000	01/01/1970	11/25/2019	Maple	Acer	Washington DC	District of Columbia	-77.07273819	38.97084952	6100 Blk Western Ave Nw	3	Yes	19.812	good	no_info	15.24 to 30.48 cm	WashingtonDC	NA	NA	NA	NA	NA	NA	NA	NA	NA	NA	NA
17384-360-3005-0654-000	11/29/2004	04/13/2020	Redbud	Cercis	Washington DC	District of Columbia	-77.07510825	38.96868571	Opp 3630 Quesada St Nw	3	Yes	34.29	good	no_info	30.48 to 45.72 cm	WashingtonDC	NA	NA	NA	NA	NA	NA	NA	NA	NA	NA	NA
16376-590-3001-0120-000	01/01/1970	12/21/2011	NA	NA	Washington DC	District of Columbia	-77.06051077	38.96736005	5880 Nebraska Ave Nw	4	Yes	NA	NA	no_info	NA	WashingtonDC	NA	NA	NA	NA	NA	NA	NA	NA	NA	NA	NA
16526-330-3005-0329-000	01/01/1970	02/21/2019	London plane tree	Platanus acerifolia	Washington DC	District of Columbia	-77.06757271	38.96586568	Opp 3328 Northampton St Nw	4	No	7.62	poor	introduced	0 to 15.24 cm	WashingtonDC	NA	NA	NA	NA	NA	NA	NA	NA	NA	NA	NA
19269-610-3001-0406-000	01/01/1970	07/26/2018	Willow oak	Quercus phellos	Washington DC	District of Columbia	-77.07204339	38.97158032	6128 Western Ave Nw	3	No	37.592	good	naturally_occurring	30.48 to 45.72 cm	WashingtonDC	NA	NA	NA	NA	NA	NA	NA	NA	NA	NA	NA
17384-340-3001-0315-000	01/01/1970	02/07/2020	Red maple	Acer rubrum	Washington DC	District of Columbia	-77.07080306	38.9685927	3500 Quesada St Nw	3	No	34.29	good	naturally_occurring	30.48 to 45.72 cm	WashingtonDC	NA	NA	NA	NA	NA	NA	NA	NA	NA	NA	NA
16402-580-3001-0033-000	01/01/1970	02/16/2017	Augustine elm	Ulmus americana	Washington DC	District of Columbia	-77.07113762	38.96672596	5806 Nevada Ave Nw	3	No	42.672	fair	naturally_occurring	30.48 to 45.72 cm	WashingtonDC	NA	NA	NA	NA	NA	NA	NA	NA	NA	NA	NA
16376-580-3001-0057-000	01/01/1970	01/02/2020	American elm	Ulmus americana	Washington DC	District of Columbia	-77.06127318	38.96685681	5800 Nebraska Ave Nw	4	Yes	101.6	good	naturally_occurring	more than 76.2 cm	WashingtonDC	NA	NA	NA	NA	NA	NA	NA	NA	NA	NA	NA
16714-310-3005-0402-000	04/07/2010	01/14/2020	Swamp white oak	Quercus bicolor	Washington DC	District of Columbia	-77.06271518	38.96677037	3127 Oliver St Nw	4	No	18.034	good	naturally_occurring	15.24 to 30.48 cm	WashingtonDC	NA	NA	NA	NA	NA	NA	NA	NA	NA	NA	NA
18833-610-3001-0153-000	10/23/2012	04/11/2018	Yoshino cherry	Prunus yedoensis	Washington DC	District of Columbia	-77.06234419	38.97012875	Opp 6107 Utah Ave Nw	4	Yes	5.08	good	introduced	0 to 15.24 cm	WashingtonDC	NA	NA	NA	NA	NA	NA	NA	NA	NA	NA	NA
16948-340-3005-0541-000	01/16/2013	04/11/2018	Hedge maple	Acer campestre	Washington DC	District of Columbia	-77.07120306	38.96766517	3511 Patterson St Nw	3	Yes	8.382	good	introduced	0 to 15.24 cm	WashingtonDC	NA	NA	NA	NA	NA	NA	NA	NA	NA	NA	NA
10313-590-3001-0040-000	01/01/1970	04/25/2019	Chokecherry	Prunus virginiana	Washington DC	District of Columbia	-77.06306729	38.96777175	5900 31St Pl Nw	4	Yes	13.716	good	naturally_occurring	0 to 15.24 cm	WashingtonDC	NA	NA	NA	NA	NA	NA	NA	NA	NA	NA	NA
16526-390-3005-0048-000	01/16/2013	04/11/2018	Cherry (snowgoose)	Prunus	Washington DC	District of Columbia	-77.07731806	38.96586323	3901 Northampton St Nw	3	Yes	7.62	good	no_info	0 to 15.24 cm	WashingtonDC	NA	NA	NA	NA	NA	NA	NA	NA	NA	NA	NA
19269-555-3001-0402-000	01/01/1970	04/10/2019	Willow oak	Quercus phellos	Washington DC	District of Columbia	-77.08121252	38.96442666	5514 Western Ave Nw	3	No	99.06	good	naturally_occurring	more than 76.2 cm	WashingtonDC	NA	NA	NA	NA	NA	NA	NA	NA	NA	NA	NA
17384-360-3005-0350-000	01/01/1970	04/13/2020	Sugar maple	Acer saccharum	Washington DC	District of Columbia	-77.07405255	38.9686933	3615 Quesada St Nw	3	Yes	42.672	fair	introduced	30.48 to 45.72 cm	WashingtonDC	NA	NA	NA	NA	NA	NA	NA	NA	NA	NA	NA
19269-610-3001-0336-000	01/01/1970	04/26/2019	Willow oak	Quercus phellos	Washington DC	District of Columbia	-77.07222397	38.97145007	6124 Western Ave Nw	3	Yes	147.32	good	naturally_occurring	more than 76.2 cm	WashingtonDC	NA	NA	NA	NA	NA	NA	NA	NA	NA	NA	NA
12294-560-3005-0340-000	01/01/1970	03/09/2020	Willow oak	Quercus phellos	Washington DC	District of Columbia	-77.07180169	38.96584725	5611 Chevy Chase Pkwy Nw	3	Yes	157.48	good	naturally_occurring	more than 76.2 cm	WashingtonDC	NA	NA	NA	NA	NA	NA	NA	NA	NA	NA	NA
17624-320-3005-0283-000	01/15/2014	12/23/2016	Tupelo	Nyssa sylvatica	Washington DC	District of Columbia	-77.0647536	38.96981387	3215 Rittenhouse St Nw	4	No	7.112	fair	naturally_occurring	0 to 15.24 cm	WashingtonDC	NA	NA	NA	NA	NA	NA	NA	NA	NA	NA	NA
18281-330-3005-0474-000	01/01/1970	03/08/2019	Red oak	Quercus rubra	Washington DC	District of Columbia	-77.06805146	38.97132817	3345 Stephenson Pl Nw	4	Yes	41.91	good	naturally_occurring	30.48 to 45.72 cm	WashingtonDC	NA	NA	NA	NA	NA	NA	NA	NA	NA	NA	NA
17384-360-3005-0144-000	10/17/2016	04/13/2020	Flowering dogwood	Cornus florida	Washington DC	District of Columbia	-77.07331799	38.96868306	3605 Quesada St Nw	3	Yes	6.35	excellent	naturally_occurring	0 to 15.24 cm	WashingtonDC	NA	NA	NA	NA	NA	NA	NA	NA	NA	NA	NA
17384-360-3001-0147-000	01/01/1970	12/07/2018	NA	NA	Washington DC	District of Columbia	-77.07324563	38.96858922	3604 Quesada St Nw	3	No	NA	NA	no_info	NA	WashingtonDC	NA	NA	NA	NA	NA	NA	NA	NA	NA	NA	NA
17754-350-3005-0256-000	01/01/1970	01/14/2020	Pin oak	Quercus palustris	Washington DC	District of Columbia	-77.0717109	38.97059296	3509 Runnymede Pl Nw	3	Yes	50.038	fair	naturally_occurring	45.72 to 60.96 cm	WashingtonDC	NA	NA	NA	NA	NA	NA	NA	NA	NA	NA	NA
16006-290-3001-0392-000	01/01/1970	02/19/2020	Red oak	Quercus rubra	Washington DC	District of Columbia	-77.05724865	38.96600859	2809 Mckinley Pl Nw	4	No	40.64	good	naturally_occurring	30.48 to 45.72 cm	WashingtonDC	NA	NA	NA	NA	NA	NA	NA	NA	NA	NA	NA
17754-350-3005-0473-000	01/01/1970	03/16/2020	American sycamore	Platanus occidentalis	Washington DC	District of Columbia	-77.07246999	38.97059081	3500 Blk Runnymede Pl Nw	3	Yes	103.124	fair	naturally_occurring	more than 76.2 cm	WashingtonDC	NA	NA	NA	NA	NA	NA	NA	NA	NA	NA	NA
16526-250-3001-0285-000	03/12/2009	06/18/2019	Yellowwood	Cladrastis lutea	Washington DC	District of Columbia	-77.05519144	38.96740134	2610 Northampton St Nw	4	Yes	20.828	fair	no_info	15.24 to 30.48 cm	WashingtonDC	NA	NA	NA	NA	NA	NA	NA	NA	NA	NA	NA
11781-570-3001-0039-000	04/23/2018	09/05/2018	Crabapple	Malus	Washington DC	District of Columbia	-77.0685417	38.96595716	5700 Broad Branch rd Nw	3	Yes	5.08	excellent	no_info	0 to 15.24 cm	WashingtonDC	NA	NA	NA	NA	NA	NA	NA	NA	NA	NA	NA
12288-002-3001-0152-000	01/01/1970	12/07/2018	Willow oak	Quercus phellos	Washington DC	District of Columbia	-77.07674471	38.96758581	Chevy Chase Cir Nw	3	No	15.24	excellent	naturally_occurring	0 to 15.24 cm	WashingtonDC	NA	NA	NA	NA	NA	NA	NA	NA	NA	NA	NA
19269-550-3005-0731-000	01/01/1970	04/10/2019	Willow oak	Quercus phellos	Washington DC	District of Columbia	-77.08066506	38.96465872	5500 Block Western Ave Nw	3	Yes	69.088	fair	naturally_occurring	60.96 to 76.2 cm	WashingtonDC	NA	NA	NA	NA	NA	NA	NA	NA	NA	NA	NA
18885-320-3001-0508-000	03/13/2007	04/11/2018	Okame cherry	Prunus L.	Washington DC	District of Columbia	-77.06488884	38.97501099	3264 Van Hazen St Nw	4	Yes	22.86	good	no_info	15.24 to 30.48 cm	WashingtonDC	NA	NA	NA	NA	NA	NA	NA	NA	NA	NA	NA
35089-005-3005-0370-000	01/01/1970	11/07/2014	NA	NA	Washington DC	District of Columbia	-77.0061183	38.87835891	100 Blk K St Se	6	Yes	NA	NA	no_info	NA	WashingtonDC	NA	NA	NA	NA	NA	NA	NA	NA	NA	NA	NA
17046-337-3001-0010-000	01/01/1970	01/15/2019	Willow oak	Quercus phellos	Washington DC	District of Columbia	-77.06589642	38.9759295	Opp 5 Pinehurst Cir Nw	4	No	94.488	good	naturally_occurring	more than 76.2 cm	WashingtonDC	NA	NA	NA	NA	NA	NA	NA	NA	NA	NA	NA
10310-630-3005-0412-000	01/01/1970	07/29/2020	Sawtooth oak	Quercus acutissima	Washington DC	District of Columbia	-77.05873425	38.97370949	6343 31St St Nw	4	No	38.1	good	introduced	30.48 to 45.72 cm	WashingtonDC	NA	NA	NA	NA	NA	NA	NA	NA	NA	NA	NA
18528-323-3001-0150-000	01/01/1970	10/28/2019	Willow oak	Quercus phellos	Washington DC	District of Columbia	-77.06478373	38.97279586	3210 Tennyson St Nw	4	No	109.982	good	naturally_occurring	more than 76.2 cm	WashingtonDC	NA	NA	NA	NA	NA	NA	NA	NA	NA	NA	NA
10313-630-3001-0070-000	10/23/2012	04/10/2018	Red maple	Acer rubrum	Washington DC	District of Columbia	-77.06132499	38.97303194	6304 31St Pl Nw	4	No	9.652	good	naturally_occurring	0 to 15.24 cm	WashingtonDC	NA	NA	NA	NA	NA	NA	NA	NA	NA	NA	NA
19269-630-3005-0490-019	11/21/2017	09/21/2018	Kwanzan cherry	Prunus serrulata	Washington DC	District of Columbia	-77.06898709	38.97377509	6331 Western Ave Nw	4	Yes	5.08	good	introduced	0 to 15.24 cm	WashingtonDC	NA	NA	NA	NA	NA	NA	NA	NA	NA	NA	NA
33861-060-3001-0358-000	01/01/1970	04/10/2018	Red maple	Acer rubrum	Washington DC	District of Columbia	-76.997157	38.8813356	634 G St Se	6	No	37.084	good	naturally_occurring	30.48 to 45.72 cm	WashingtonDC	NA	NA	NA	NA	NA	NA	NA	NA	NA	NA	NA
37189-090-3005-0038-000	12/17/2019	12/17/2019	Chinese elm	Ulmus parvifolia	Washington DC	District of Columbia	-76.99360549	38.87686448	900 Blk Potomac Ave Se	6	No	5.08	excellent	introduced	0 to 15.24 cm	WashingtonDC	NA	NA	NA	NA	NA	NA	NA	NA	NA	NA	NA
10310-620-3005-0295-000	01/21/2016	01/21/2016	Yellowwood	Cladrastis lutea	Washington DC	District of Columbia	-77.0601731	38.97258443	6233 31St St Nw	4	No	3.81	good	no_info	0 to 15.24 cm	WashingtonDC	NA	NA	NA	NA	NA	NA	NA	NA	NA	NA	NA
30005-100-3001-0256-000	01/01/1970	12/27/2010	NA	NA	Washington DC	District of Columbia	-77.0074007	38.87764562	1000 Blk Half St Se	6	No	NA	NA	no_info	NA	WashingtonDC	NA	NA	NA	NA	NA	NA	NA	NA	NA	NA	NA
11436-320-3005-0995-000	01/01/1970	11/12/2019	Red maple	Acer rubrum	Washington DC	District of Columbia	-77.06040764	38.97882171	3257 Beech St Nw	4	Yes	13.97	good	naturally_occurring	0 to 15.24 cm	WashingtonDC	NA	NA	NA	NA	NA	NA	NA	NA	NA	NA	NA
19269-625-3005-0086-000	01/01/1970	02/06/2019	Cherry (snowgoose)	Prunus	Washington DC	District of Columbia	-77.07088067	38.97230011	Opp 6216 Western Ave Nw	4	Yes	14.224	good	no_info	0 to 15.24 cm	WashingtonDC	NA	NA	NA	NA	NA	NA	NA	NA	NA	NA	NA
99999-999-9999-9640-	01/01/1970	06/19/2019	NA	NA	Washington DC	District of Columbia	-77.05569612	38.97433813	2756 Unicorn Ln Nw	4	No	NA	NA	no_info	NA	WashingtonDC	NA	NA	NA	NA	NA	NA	NA	NA	NA	NA	NA
35089-040-3001-0231-000	12/22/2017	09/25/2018	Sweetgum (sterile)	Liquidambar styraciflua	Washington DC	District of Columbia	-76.99977182	38.87846307	400 Blk K St Se	6	No	5.08	good	naturally_occurring	0 to 15.24 cm	WashingtonDC	NA	NA	NA	NA	NA	NA	NA	NA	NA	NA	NA
33861-030-3005-0090-000	12/20/2006	04/13/2018	Sweetgum	Liquidambar styraciflua	Washington DC	District of Columbia	-77.00167538	38.88123187	Opp 304 G St Se	6	No	19.304	good	naturally_occurring	15.24 to 30.48 cm	WashingtonDC	NA	NA	NA	NA	NA	NA	NA	NA	NA	NA	NA
15252-170-3005-0315-000	01/01/1970	04/10/2018	Sugar maple	Acer saccharum	Washington DC	District of Columbia	-77.03996244	38.93062611	1729 Kilbourne Pl Nw	1	No	30.48	good	introduced	15.24 to 30.48 cm	WashingtonDC	NA	NA	NA	NA	NA	NA	NA	NA	NA	NA	NA
10323-620-3001-0360-000	11/21/2016	04/11/2018	River birch	Betula nigra	Washington DC	District of Columbia	-77.06517201	38.97228246	6232 32Nd Pl Nw	4	Yes	5.08	good	naturally_occurring	0 to 15.24 cm	WashingtonDC	NA	NA	NA	NA	NA	NA	NA	NA	NA	NA	NA
99999-999-9999-9581-	01/01/1970	04/10/2018	(see notes)	NA	Washington DC	District of Columbia	-77.05458102	38.97918994	3145 Birch St Nw	4	Yes	0	good	no_info	NA	WashingtonDC	NA	NA	NA	NA	NA	NA	NA	NA	NA	NA	NA
10290-600-3005-0452-000	01/01/1970	12/08/2015	Red maple	Acer rubrum	Washington DC	District of Columbia	-77.05869286	38.97069593	6213 29th St Nw	4	No	25.908	fair	naturally_occurring	15.24 to 30.48 cm	WashingtonDC	NA	NA	NA	NA	NA	NA	NA	NA	NA	NA	NA
30080-110-3005-0087-000	01/01/1970	04/11/2018	Elm	Ulmus	Washington DC	District of Columbia	-76.99507519	38.8773013	1100 Blk 8th St Se	6	No	20.828	fair	no_info	15.24 to 30.48 cm	WashingtonDC	NA	NA	NA	NA	NA	NA	NA	NA	NA	NA	NA
10320-640-3001-0235-000	01/12/2018	09/05/2018	Tulip poplar	Liriodendron tulipifera	Washington DC	District of Columbia	-77.06165318	38.9745253	6458 32Nd St Nw	4	No	5.08	good	naturally_occurring	0 to 15.24 cm	WashingtonDC	NA	NA	NA	NA	NA	NA	NA	NA	NA	NA	NA
10330-640-3001-0223-000	01/01/1970	04/11/2018	Dogwood (kousa)	Cornus kousa	Washington DC	District of Columbia	-77.06645659	38.97465569	6418 33rd St Nw	4	Yes	7.62	good	introduced	0 to 15.24 cm	WashingtonDC	NA	NA	NA	NA	NA	NA	NA	NA	NA	NA	NA
18833-630-3001-0338-000	01/01/1970	04/11/2018	Pin oak	Quercus palustris	Washington DC	District of Columbia	-77.06490226	38.97371371	6328 Utah Ave Nw	4	Yes	44.45	good	naturally_occurring	30.48 to 45.72 cm	WashingtonDC	NA	NA	NA	NA	NA	NA	NA	NA	NA	NA	NA
99999-999-9999-1003-7	01/01/1970	04/10/2018	(see notes)	NA	Washington DC	District of Columbia	-77.06435368	38.97499991	3260 Van Hazen St Nw	4	Yes	0	good	no_info	NA	WashingtonDC	NA	NA	NA	NA	NA	NA	NA	NA	NA	NA	NA
58125-110-3001-0162-000	01/01/1970	11/06/2017	Willow oak	NA	Washington DC	District of Columbia	-77.00889451	38.87709023	1100 Block South Capitol St Bn	6	No	NA	NA	no_info	NA	WashingtonDC	NA	NA	NA	NA	NA	NA	NA	NA	NA	NA	NA
18320-330-3001-0752-000	12/21/2011	04/11/2018	Yoshino cherry	Prunus yedoensis	Washington DC	District of Columbia	-77.07000876	38.97201279	3384 Stuyvesant Pl Nw	4	Yes	14.986	good	introduced	0 to 15.24 cm	WashingtonDC	NA	NA	NA	NA	NA	NA	NA	NA	NA	NA	NA
99999-999-9999-9644-	01/01/1970	04/10/2018	(see notes)	NA	Washington DC	District of Columbia	-77.0536944	38.97600826	3031 Oregon Knolls Dr Nw	4	No	12.7	good	no_info	0 to 15.24 cm	WashingtonDC	NA	NA	NA	NA	NA	NA	NA	NA	NA	NA	NA
NA	03/27/2018	08/28/2018	American beech	Fagus grandifolia	Washington DC	District of Columbia	-77.05619806	38.97385897	2700 Blk Unicorn Ln Nw	4	No	5.08	good	naturally_occurring	0 to 15.24 cm	WashingtonDC	NA	NA	NA	NA	NA	NA	NA	NA	NA	NA	NA
18281-325-3001-0227-000	01/01/1970	07/21/2020	Tulip poplar	Liriodendron tulipifera	Washington DC	District of Columbia	-77.06596357	38.97122972	Opp 3223 Stephenson Pl Nw	4	Yes	111.76	good	naturally_occurring	more than 76.2 cm	WashingtonDC	NA	NA	NA	NA	NA	NA	NA	NA	NA	NA	NA
35785-002-3001-0209-000	01/01/1970	01/04/2017	Willow oak	Quercus phellos	Washington DC	District of Columbia	-77.00836608	38.87657832	Unit Blk M St Se	6	No	37.846	good	naturally_occurring	30.48 to 45.72 cm	WashingtonDC	NA	NA	NA	NA	NA	NA	NA	NA	NA	NA	NA
10300-610-3001-0500-000	12/06/2018	09/25/2019	Maple	Acer	Washington DC	District of Columbia	-77.06078862	38.9707799	6132 30th St Nw	4	No	5.08	good	no_info	0 to 15.24 cm	WashingtonDC	NA	NA	NA	NA	NA	NA	NA	NA	NA	NA	NA
10180-330-3005-0187-000	01/01/1970	05/01/2019	Pin oak	Quercus palustris	Washington DC	District of Columbia	-77.04123879	38.93109434	3167 18th St Nw	1	No	33.02	fair	naturally_occurring	30.48 to 45.72 cm	WashingtonDC	NA	NA	NA	NA	NA	NA	NA	NA	NA	NA	NA
18833-610-3005-0317-000	01/01/1970	05/08/2018	Scarlet oak	Quercus coccinea	Washington DC	District of Columbia	-77.06249127	38.97062714	6127 Utah Ave Nw	4	No	45.974	good	naturally_occurring	45.72 to 60.96 cm	WashingtonDC	NA	NA	NA	NA	NA	NA	NA	NA	NA	NA	NA
18528-330-3001-1051-000	01/01/1970	04/11/2018	Willow oak	Quercus phellos	Washington DC	District of Columbia	-77.07013892	38.97279572	3364 Tennyson St Nw	4	No	30.226	excellent	naturally_occurring	15.24 to 30.48 cm	WashingtonDC	NA	NA	NA	NA	NA	NA	NA	NA	NA	NA	NA
30030-110-3005-0268-000	01/01/1970	08/13/2018	Pin oak	Quercus palustris	Washington DC	District of Columbia	-77.00211486	38.87677061	1100 Blk 3rd St Se	6	No	90.932	fair	naturally_occurring	more than 76.2 cm	WashingtonDC	NA	NA	NA	NA	NA	NA	NA	NA	NA	NA	NA
30040-070-3005-0060-000	01/07/2020	01/07/2020	Cherry (snowgoose)	Prunus	Washington DC	District of Columbia	-77.00064779	38.88106067	Opp700 4th St Se	6	No	6.35	excellent	no_info	0 to 15.24 cm	WashingtonDC	NA	NA	NA	NA	NA	NA	NA	NA	NA	NA	NA
10323-610-3001-0165-000	01/01/1970	02/19/2020	Tulip poplar	Liriodendron tulipifera	Washington DC	District of Columbia	-77.06517918	38.97026517	6108 32Nd Pl Nw	4	Yes	100.33	fair	naturally_occurring	more than 76.2 cm	WashingtonDC	NA	NA	NA	NA	NA	NA	NA	NA	NA	NA	NA
10330-620-3005-0441-000	01/01/1970	04/11/2018	Pin oak	Quercus palustris	Washington DC	District of Columbia	-77.06631539	38.97250702	6235 33rd St Nw	4	Yes	86.868	good	naturally_occurring	more than 76.2 cm	WashingtonDC	NA	NA	NA	NA	NA	NA	NA	NA	NA	NA	NA
10313-640-3001-0054-000	01/01/1970	04/11/2018	Red maple	Acer rubrum	Washington DC	District of Columbia	-77.06048046	38.97369093	Opp 6327 31St Pl Nw	4	No	21.59	fair	naturally_occurring	15.24 to 30.48 cm	WashingtonDC	NA	NA	NA	NA	NA	NA	NA	NA	NA	NA	NA
10290-600-3005-0671-000	01/01/1970	04/11/2018	Red maple	Acer rubrum	Washington DC	District of Columbia	-77.05814399	38.97112537	6229 29th St Nw	4	No	70.612	good	naturally_occurring	60.96 to 76.2 cm	WashingtonDC	NA	NA	NA	NA	NA	NA	NA	NA	NA	NA	NA
33861-030-3001-0234-000	01/01/1970	05/02/2017	Red maple	Acer rubrum	Washington DC	District of Columbia	-77.00118469	38.88132775	322 G St Se	6	No	29.21	fair	naturally_occurring	15.24 to 30.48 cm	WashingtonDC	NA	NA	NA	NA	NA	NA	NA	NA	NA	NA	NA
30090-115-3005-0043-000	01/01/1970	04/10/2018	Red maple	Acer rubrum	Washington DC	District of Columbia	-76.99382446	38.87676822	1100 Blk 9th St Se	6	No	33.528	good	naturally_occurring	30.48 to 45.72 cm	WashingtonDC	NA	NA	NA	NA	NA	NA	NA	NA	NA	NA	NA
11072-320-3005-0555-000	12/20/2017	09/24/2018	American beech	Fagus grandifolia	Washington DC	District of Columbia	-77.06269863	38.97692741	3261 Arcadia Pl Nw	4	No	5.08	good	naturally_occurring	0 to 15.24 cm	WashingtonDC	NA	NA	NA	NA	NA	NA	NA	NA	NA	NA	NA
19269-630-3005-0404-000	01/01/1970	04/10/2018	Crabapple	Malus	Washington DC	District of Columbia	-77.0691009	38.97368619	6331 Western Ave Nw	4	No	32.766	good	no_info	30.48 to 45.72 cm	WashingtonDC	NA	NA	NA	NA	NA	NA	NA	NA	NA	NA	NA
30110-120-3005-0335-000	10/30/2018	09/10/2019	Hardy rubber tree	Eucommia ulmoides	Washington DC	District of Columbia	-76.99164433	38.87547481	1200 Blk 11th St Se	6	No	6.35	poor	introduced	0 to 15.24 cm	WashingtonDC	NA	NA	NA	NA	NA	NA	NA	NA	NA	NA	NA
NA	04/05/2017	09/12/2017	Lilac	Syringa reticulata	Washington DC	District of Columbia	-77.05375563	38.98072098	3034 Dogwood St Nw	4	Yes	5.08	excellent	introduced	0 to 15.24 cm	WashingtonDC	NA	NA	NA	NA	NA	NA	NA	NA	NA	NA	NA
11326-660-3001-0188-000	01/01/1970	07/14/2020	Red oak	Quercus rubra	Washington DC	District of Columbia	-77.06162904	38.97625008	6612 Barnaby St Nw	4	No	99.568	fair	naturally_occurring	more than 76.2 cm	WashingtonDC	NA	NA	NA	NA	NA	NA	NA	NA	NA	NA	NA
35089-030-3005-0175-000	01/01/1970	02/11/2020	London plane tree	Platanus acerifolia	Washington DC	District of Columbia	-77.00142874	38.87835719	311 K St Se	6	No	19.558	good	introduced	15.24 to 30.48 cm	WashingtonDC	NA	NA	NA	NA	NA	NA	NA	NA	NA	NA	NA
35349-050-3001-0848-000	01/01/1970	12/16/2014	Willow oak	Quercus phellos	Washington DC	District of Columbia	-76.99654388	38.87758729	500 Block L St Se	6	No	43.942	good	naturally_occurring	30.48 to 45.72 cm	WashingtonDC	NA	NA	NA	NA	NA	NA	NA	NA	NA	NA	NA
10320-650-3001-0430-000	01/01/1970	04/11/2018	Crimson king norway maple	Acer platanoides	Washington DC	District of Columbia	-77.05967061	38.97562584	6636 32Nd St Nw	4	No	39.37	good	introduced	30.48 to 45.72 cm	WashingtonDC	NA	NA	NA	NA	NA	NA	NA	NA	NA	NA	NA
33861-030-3001-0270-000	01/01/1970	05/02/2017	Red maple	Acer rubrum	Washington DC	District of Columbia	-77.00105756	38.88132536	326 G St Se	6	No	35.306	fair	naturally_occurring	30.48 to 45.72 cm	WashingtonDC	NA	NA	NA	NA	NA	NA	NA	NA	NA	NA	NA
12281-320-3005-0142-000	01/01/1970	04/10/2018	Red maple	Acer rubrum	Washington DC	District of Columbia	-77.05664483	38.98055125	3201 Chestnut St Nw	4	No	52.324	fair	naturally_occurring	45.72 to 60.96 cm	WashingtonDC	NA	NA	NA	NA	NA	NA	NA	NA	NA	NA	NA
35349-040-3001-0040-000	01/01/1970	04/10/2018	Red maple	Acer rubrum	Washington DC	District of Columbia	-77.000126	38.87758644	412 L St Se	6	No	5.08	good	naturally_occurring	0 to 15.24 cm	WashingtonDC	NA	NA	NA	NA	NA	NA	NA	NA	NA	NA	NA
99999-999-9999-9633-	01/01/1970	04/11/2018	Crape myrtle	Lagerstroemia indica	Washington DC	District of Columbia	-77.05339163	38.97474993	2767 Unicorn Ln Nw	4	No	10.16	good	introduced	0 to 15.24 cm	WashingtonDC	NA	NA	NA	NA	NA	NA	NA	NA	NA	NA	NA
10313-640-3005-0534-000	03/21/2014	11/17/2015	Flowering dogwood	Cornus florida	Washington DC	District of Columbia	-77.05920193	38.97455951	6361 31St Pl Nw	4	Yes	6.35	good	naturally_occurring	0 to 15.24 cm	WashingtonDC	NA	NA	NA	NA	NA	NA	NA	NA	NA	NA	NA
35349-080-3005-0135-000	01/01/1970	04/11/2018	Red maple	Acer rubrum	Washington DC	District of Columbia	-76.99440639	38.87748188	813 L St Se	6	No	42.418	good	naturally_occurring	30.48 to 45.72 cm	WashingtonDC	NA	NA	NA	NA	NA	NA	NA	NA	NA	NA	NA
19444-328-3005-0676-000	01/01/1970	07/28/2020	Red maple	Acer rubrum	Washington DC	District of Columbia	-77.06444868	38.97596625	3285 Worthington St Nw	4	No	69.342	dead	naturally_occurring	60.96 to 76.2 cm	WashingtonDC	NA	NA	NA	NA	NA	NA	NA	NA	NA	NA	NA
33861-030-3005-0022-000	12/20/2006	08/03/2018	Swamp white oak	Quercus bicolor	Washington DC	District of Columbia	-77.00191461	38.88123186	Opp 300 G St Se	6	No	12.7	good	naturally_occurring	0 to 15.24 cm	WashingtonDC	NA	NA	NA	NA	NA	NA	NA	NA	NA	NA	NA
10300-610-3005-0441-000	01/01/1970	09/25/2019	Dogwood	Cornus	Washington DC	District of Columbia	-77.06079127	38.97065119	6135 30th St Nw	4	Yes	12.7	fair	no_info	0 to 15.24 cm	WashingtonDC	NA	NA	NA	NA	NA	NA	NA	NA	NA	NA	NA
10330-690-3001-0284-000	01/01/1970	12/04/2017	Red maple	Acer rubrum	Washington DC	District of Columbia	-77.05889834	38.98063709	6934 33rd St Nw	4	Yes	11.43	good	naturally_occurring	0 to 15.24 cm	WashingtonDC	NA	NA	NA	NA	NA	NA	NA	NA	NA	NA	NA
10310-630-3005-1188-000	02/02/2015	07/29/2020	Ginkgo	Ginkgo biloba	Washington DC	District of Columbia	-77.05684361	38.97518928	6443 31St St Nw	4	No	11.43	good	introduced	0 to 15.24 cm	WashingtonDC	NA	NA	NA	NA	NA	NA	NA	NA	NA	NA	NA
18528-330-3005-0097-000	01/01/1970	11/13/2015	Willow oak	Quercus phellos	Washington DC	District of Columbia	-77.0667229	38.97289329	3301 Tennyson St Nw	4	Yes	14.224	good	naturally_occurring	0 to 15.24 cm	WashingtonDC	NA	NA	NA	NA	NA	NA	NA	NA	NA	NA	NA
10290-600-3001-0104-000	12/05/2018	09/04/2019	Yoshino cherry	Prunus yedoensis	Washington DC	District of Columbia	-77.05975032	38.97001218	6104 29th St Nw	4	Yes	5.08	dead	introduced	0 to 15.24 cm	WashingtonDC	NA	NA	NA	NA	NA	NA	NA	NA	NA	NA	NA
99999-999-9999-9629-	01/01/1970	04/11/2018	Japanese zelkova	Zelkova serrata	Washington DC	District of Columbia	-77.05481811	38.97496758	2772 Unicorn Ln Nw	4	No	15.24	good	introduced	0 to 15.24 cm	WashingtonDC	NA	NA	NA	NA	NA	NA	NA	NA	NA	NA	NA
10313-640-3005-1141-000	02/14/2017	03/11/2019	NA	NA	Washington DC	District of Columbia	-77.05767239	38.97575371	6433 31St Pl Nw	4	Yes	0	NA	no_info	NA	WashingtonDC	NA	NA	NA	NA	NA	NA	NA	NA	NA	NA	NA
17624-265-3005-0789-000	01/01/1970	04/11/2018	Sugar maple	Acer saccharum	Washington DC	District of Columbia	-77.05873974	38.96981831	2821 Rittenhouse St Nw	4	No	36.068	good	introduced	30.48 to 45.72 cm	WashingtonDC	NA	NA	NA	NA	NA	NA	NA	NA	NA	NA	NA
30040-085-3001-0126-000	01/01/1970	01/21/2015	Eastern redbud	Cercis canadensis	Washington DC	District of Columbia	-77.00050811	38.87940031	800 Blk 4th St Se	6	No	7.62	good	naturally_occurring	0 to 15.24 cm	WashingtonDC	NA	NA	NA	NA	NA	NA	NA	NA	NA	NA	NA
15252-170-3005-0136-000	02/27/2019	08/27/2019	Paperbark maple	Acer griseum	Washington DC	District of Columbia	-77.03933218	38.93062457	1707 Kilbourne Pl Nw	1	No	5.08	excellent	introduced	0 to 15.24 cm	WashingtonDC	NA	NA	NA	NA	NA	NA	NA	NA	NA	NA	NA
35349-030-3005-0128-000	01/01/1970	04/11/2018	Willow oak	Quercus phellos	Washington DC	District of Columbia	-77.00153217	38.87748243	Opp 310 L St Se	6	Yes	7.62	good	naturally_occurring	0 to 15.24 cm	WashingtonDC	NA	NA	NA	NA	NA	NA	NA	NA	NA	NA	NA
10310-630-3005-0708-000	01/01/1970	07/29/2020	Sawtooth oak	Quercus acutissima	Washington DC	District of Columbia	-77.0580366	38.97425632	6401 31St St Nw	4	No	31.75	good	introduced	30.48 to 45.72 cm	WashingtonDC	NA	NA	NA	NA	NA	NA	NA	NA	NA	NA	NA
99999-999-9999-1046-7	01/01/1970	02/15/2019	Sawtooth oak	Quercus acutissima	Washington DC	District of Columbia	-77.05963539	38.97087459	2916 Stephenson Pl Nw	4	No	26.67	good	introduced	15.24 to 30.48 cm	WashingtonDC	NA	NA	NA	NA	NA	NA	NA	NA	NA	NA	NA
18833-625-3001-0048-000	01/01/1970	04/11/2018	Red oak	Quercus rubra	Washington DC	District of Columbia	-77.06401036	38.97246949	6240 Utah Ave Nw	4	Yes	47.244	fair	naturally_occurring	45.72 to 60.96 cm	WashingtonDC	NA	NA	NA	NA	NA	NA	NA	NA	NA	NA	NA
38989-100-3001-0364-000	01/01/1970	08/27/2019	(see notes)	NA	Washington DC	District of Columbia	-77.00081604	38.88057761	Virginia Ave Se	6	No	5.08	excellent	no_info	0 to 15.24 cm	WashingtonDC	NA	NA	NA	NA	NA	NA	NA	NA	NA	NA	NA
30030-100-3001-0108-000	01/01/1970	04/11/2018	Pin oak	Quercus palustris	Washington DC	District of Columbia	-77.00197984	38.87806008	1010 3rd St Se	6	No	39.37	good	naturally_occurring	30.48 to 45.72 cm	WashingtonDC	NA	NA	NA	NA	NA	NA	NA	NA	NA	NA	NA
10313-610-3001-0337-000	01/01/1970	02/19/2019	Red maple	Acer rubrum	Washington DC	District of Columbia	-77.06233785	38.9722422	6142 31St Pl Nw	4	No	58.42	good	naturally_occurring	45.72 to 60.96 cm	WashingtonDC	NA	NA	NA	NA	NA	NA	NA	NA	NA	NA	NA
10170-317-3001-0214-000	11/06/2019	12/19/2019	New harmony elm	Ulmus americana	Washington DC	District of Columbia	-77.03891352	38.93114697	3172 17th St Nw	1	No	5.08	excellent	naturally_occurring	0 to 15.24 cm	WashingtonDC	NA	NA	NA	NA	NA	NA	NA	NA	NA	NA	NA
10300-620-3005-0233-000	02/24/2011	03/16/2020	Yoshino cherry	Prunus yedoensis	Washington DC	District of Columbia	-77.0593843	38.97173435	6217 30th St Nw	4	Yes	17.78	good	introduced	15.24 to 30.48 cm	WashingtonDC	NA	NA	NA	NA	NA	NA	NA	NA	NA	NA	NA
36428-110-3005-0072-000	01/01/1970	04/24/2015	NA	NA	Washington DC	District of Columbia	-77.0045642	38.87732636	1100 Blk New Jersey Ave Se	6	No	NA	NA	no_info	NA	WashingtonDC	NA	NA	NA	NA	NA	NA	NA	NA	NA	NA	NA
38989-048-3005-0082-000	03/14/2014	10/02/2015	London plane tree	Platanus acerifolia	Washington DC	District of Columbia	-76.99976507	38.87933756	400 Blk Virginia Ave Se	6	No	5.08	good	introduced	0 to 15.24 cm	WashingtonDC	NA	NA	NA	NA	NA	NA	NA	NA	NA	NA	NA
11072-320-3001-0641-000	01/14/2013	04/10/2018	Eastern redbud	Cercis canadensis	Washington DC	District of Columbia	-77.06302601	38.97683293	3268 Arcadia Pl Nw	4	Yes	5.08	good	naturally_occurring	0 to 15.24 cm	WashingtonDC	NA	NA	NA	NA	NA	NA	NA	NA	NA	NA	NA
19269-703-3005-0859-000	01/01/1970	09/11/2019	Scarlet oak	Quercus coccinea	Washington DC	District of Columbia	-77.05894604	38.98162786	7061 Western Ave Nw	4	No	67.31	fair	naturally_occurring	60.96 to 76.2 cm	WashingtonDC	NA	NA	NA	NA	NA	NA	NA	NA	NA	NA	NA
NA	01/01/1970	09/01/2015	NA	NA	Washington DC	District of Columbia	-77.0074091	38.87527134	Half St Se	6	Yes	0	NA	no_info	NA	WashingtonDC	NA	NA	NA	NA	NA	NA	NA	NA	NA	NA	NA
18833-640-3001-0277-000	01/01/1970	04/11/2018	Red oak	Quercus rubra	Washington DC	District of Columbia	-77.06534791	38.97435234	6400 Utah Ave Nw	4	Yes	21.336	fair	naturally_occurring	15.24 to 30.48 cm	WashingtonDC	NA	NA	NA	NA	NA	NA	NA	NA	NA	NA	NA
35785-100-3001-0209-000	01/01/1970	04/11/2018	Red oak	Quercus rubra	Washington DC	District of Columbia	-76.99193263	38.87659557	1000 Blk M St Se	6	No	36.576	good	naturally_occurring	30.48 to 45.72 cm	WashingtonDC	NA	NA	NA	NA	NA	NA	NA	NA	NA	NA	NA
10310-610-3005-0533-000	01/01/1970	06/24/2020	Sawtooth oak	Quercus acutissima	Washington DC	District of Columbia	-77.06127142	38.97173647	6151 31St St Nw	4	No	36.83	good	introduced	30.48 to 45.72 cm	WashingtonDC	NA	NA	NA	NA	NA	NA	NA	NA	NA	NA	NA
30110-115-3001-0166-000	01/01/1970	06/06/2018	NA	NA	Washington DC	District of Columbia	-76.99142242	38.87677609	1100 Block 11th St Se	6	No	NA	NA	no_info	NA	WashingtonDC	NA	NA	NA	NA	NA	NA	NA	NA	NA	NA	NA
42093-120-3001-0285-000	01/01/1970	09/26/2019	Ginkgo (female)	Ginkgo biloba	Washington DC	District of Columbia	-77.00985479	38.87556914	1230 Carrollsburg Pl Sw	6	No	18.288	good	introduced	15.24 to 30.48 cm	WashingtonDC	NA	NA	NA	NA	NA	NA	NA	NA	NA	NA	NA
12281-320-3001-0505-000	01/01/1970	10/07/2019	NA	NA	Washington DC	District of Columbia	-77.05787906	38.98015498	3214 Chestnut St Nw	4	Yes	NA	good	no_info	NA	WashingtonDC	NA	NA	NA	NA	NA	NA	NA	NA	NA	NA	NA
10300-610-3005-0363-000	01/01/1970	09/25/2019	Norway maple	Acer platanoides	Washington DC	District of Columbia	-77.06104189	38.97044092	6123 30th St Nw	4	Yes	26.67	good	introduced	15.24 to 30.48 cm	WashingtonDC	NA	NA	NA	NA	NA	NA	NA	NA	NA	NA	NA
18528-315-3001-0549-000	01/01/1970	04/29/2020	Cherry	Prunus	Washington DC	District of Columbia	-77.06341749	38.97279126	3166 Tennyson St Nw	4	Yes	27.94	good	no_info	15.24 to 30.48 cm	WashingtonDC	NA	NA	NA	NA	NA	NA	NA	NA	NA	NA	NA
10330-630-3005-0050-000	01/01/1970	10/23/2015	Red oak	Quercus rubra	Washington DC	District of Columbia	-77.06629391	38.97303834	Opp 6300 33rd St Nw	4	No	82.296	good	naturally_occurring	more than 76.2 cm	WashingtonDC	NA	NA	NA	NA	NA	NA	NA	NA	NA	NA	NA
10313-610-3001-0370-000	01/01/1970	04/11/2018	American sycamore	Platanus occidentalis	Washington DC	District of Columbia	-77.06225496	38.97230544	6154 31St Pl Nw	4	No	56.896	good	naturally_occurring	45.72 to 60.96 cm	WashingtonDC	NA	NA	NA	NA	NA	NA	NA	NA	NA	NA	NA
33861-050-3001-0224-000	01/01/1970	04/10/2018	Red maple	Acer rubrum	Washington DC	District of Columbia	-76.99864195	38.88132184	520 G St Se	6	No	41.402	good	naturally_occurring	30.48 to 45.72 cm	WashingtonDC	NA	NA	NA	NA	NA	NA	NA	NA	NA	NA	NA
10871-327-3001-0489-000	01/01/1970	03/11/2019	Crape myrtle	Lagerstroemia indica	Washington DC	District of Columbia	-77.0614176	38.97774798	3266 Aberfoyle Pl Nw	4	Yes	NA	fair	introduced	NA	WashingtonDC	NA	NA	NA	NA	NA	NA	NA	NA	NA	NA	NA
10313-610-3005-0346-000	01/01/1970	04/11/2018	American sycamore	Platanus occidentalis	Washington DC	District of Columbia	-77.062288	38.97214539	6145 31St Pl Nw	4	Yes	48.006	good	naturally_occurring	45.72 to 60.96 cm	WashingtonDC	NA	NA	NA	NA	NA	NA	NA	NA	NA	NA	NA
35089-030-3001-0288-000	01/01/1970	02/11/2020	London plane tree	Platanus acerifolia	Washington DC	District of Columbia	-77.00103094	38.87846737	332 K St Se	6	No	9.906	good	introduced	0 to 15.24 cm	WashingtonDC	NA	NA	NA	NA	NA	NA	NA	NA	NA	NA	NA
10290-620-3001-0647-000	01/01/1970	05/24/2019	Red maple	Acer rubrum	Washington DC	District of Columbia	-77.05748171	38.97178484	6262 29th St Nw	4	Yes	55.88	good	naturally_occurring	45.72 to 60.96 cm	WashingtonDC	NA	NA	NA	NA	NA	NA	NA	NA	NA	NA	NA
19269-695-3001-0170-000	12/20/2011	04/10/2018	Redbud	Cercis	Washington DC	District of Columbia	-77.06177264	38.97960208	6908 Western Ave Nw	4	Yes	6.35	good	no_info	0 to 15.24 cm	WashingtonDC	NA	NA	NA	NA	NA	NA	NA	NA	NA	NA	NA
33133-050-3005-0162-000	01/26/2017	05/31/2019	London plane tree	Platanus acerifolia	Washington DC	District of Columbia	-76.99894571	38.8826894	513 E St Se	6	No	7.366	excellent	introduced	0 to 15.24 cm	WashingtonDC	NA	NA	NA	NA	NA	NA	NA	NA	NA	NA	NA
30050-060-3001-0466-000	01/01/1970	06/06/2018	Littleleaf linden	Tilia cordata	Washington DC	District of Columbia	-76.99944583	38.88144852	Opp 549 Block 5th St Se	6	No	25.654	good	introduced	15.24 to 30.48 cm	WashingtonDC	NA	NA	NA	NA	NA	NA	NA	NA	NA	NA	NA
35349-007-3001-0078-000	02/09/2012	01/07/2020	Slender silhouette sweetgum	Liquidambar styraciflua	Washington DC	District of Columbia	-77.00647582	38.87759843	Unit Blk L St Se	6	No	6.35	excellent	naturally_occurring	0 to 15.24 cm	WashingtonDC	NA	NA	NA	NA	NA	NA	NA	NA	NA	NA	NA
99999-999-9999-9571-	01/01/1970	04/10/2018	(see notes)	NA	Washington DC	District of Columbia	-77.05489041	38.9810873	3108 Dogwood St Nw	4	Yes	0	good	no_info	NA	WashingtonDC	NA	NA	NA	NA	NA	NA	NA	NA	NA	NA	NA
30040-110-3005-0161-000	01/01/1970	01/30/2015	Sweetgum	Liquidambar styraciflua	Washington DC	District of Columbia	-77.00065126	38.87719643	1100 Blk 4th St Se	6	No	7.62	good	naturally_occurring	0 to 15.24 cm	WashingtonDC	NA	NA	NA	NA	NA	NA	NA	NA	NA	NA	NA
35349-050-3005-0121-000	10/30/2018	08/30/2019	Chinese elm	Ulmus parvifolia	Washington DC	District of Columbia	-76.99916587	38.87747762	500 Blk L St Se	6	No	5.842	good	introduced	0 to 15.24 cm	WashingtonDC	NA	NA	NA	NA	NA	NA	NA	NA	NA	NA	NA
30005-110-3005-0157-000	12/13/2011	08/22/2019	Skyline honeylocust	Gleditsia triacanthos	Washington DC	District of Columbia	-77.00752502	38.87710055	1100 Blk Half St Se	6	No	7.62	good	introduced	0 to 15.24 cm	WashingtonDC	NA	NA	NA	NA	NA	NA	NA	NA	NA	NA	NA
10310-610-3001-0121-000	01/29/2020	01/29/2020	Downy serviceberry	Amelanchier arborea	Washington DC	District of Columbia	-77.06235374	38.97103438	6130 31St St Nw	4	Yes	5.08	excellent	naturally_occurring	0 to 15.24 cm	WashingtonDC	NA	NA	NA	NA	NA	NA	NA	NA	NA	NA	NA
10323-660-3001-1141-000	01/01/1970	02/15/2019	Willow oak	Quercus phellos	Washington DC	District of Columbia	-77.05843884	38.97750725	6696 32Nd Pl Nw	4	Yes	106.68	good	naturally_occurring	more than 76.2 cm	WashingtonDC	NA	NA	NA	NA	NA	NA	NA	NA	NA	NA	NA
18281-320-3005-0044-000	01/01/1970	04/11/2018	Scarlet oak	Quercus coccinea	Washington DC	District of Columbia	-77.06410659	38.97132493	3201 Stephenson Pl Nw	4	No	19.304	good	naturally_occurring	15.24 to 30.48 cm	WashingtonDC	NA	NA	NA	NA	NA	NA	NA	NA	NA	NA	NA
16948-360-3001-0581-000	01/01/1970	04/22/2019	Norway maple	Acer platanoides	Washington DC	District of Columbia	-77.07398576	38.96757012	3638 Patterson St Nw	3	No	44.45	fair	introduced	30.48 to 45.72 cm	WashingtonDC	NA	NA	NA	NA	NA	NA	NA	NA	NA	NA	NA
12294-580-3005-0340-000	01/01/1970	04/11/2018	Willow oak	Quercus phellos	Washington DC	District of Columbia	-77.07360038	38.96732306	5819 Chevy Chase Pkwy Nw	3	Yes	92.964	good	naturally_occurring	more than 76.2 cm	WashingtonDC	NA	NA	NA	NA	NA	NA	NA	NA	NA	NA	NA
18833-590-3001-0088-000	11/30/2012	12/14/2018	Serviceberry	Amelanchier	Washington DC	District of Columbia	-77.06114956	38.96739555	5904 Utah Ave Nw	4	Yes	10.16	good	no_info	0 to 15.24 cm	WashingtonDC	NA	NA	NA	NA	NA	NA	NA	NA	NA	NA	NA
16948-320-3005-0348-000	03/15/2007	04/10/2018	Sugar maple	Acer saccharum	Washington DC	District of Columbia	-77.06510343	38.96766577	3231 Patterson St Nw	4	Yes	18.288	good	introduced	15.24 to 30.48 cm	WashingtonDC	NA	NA	NA	NA	NA	NA	NA	NA	NA	NA	NA
17384-360-3005-0298-000	11/29/2004	04/13/2020	Yoshino cherry	Prunus yedoensis	Washington DC	District of Columbia	-77.07387297	38.96869355	3613 Quesada St Nw	3	Yes	32.004	good	introduced	30.48 to 45.72 cm	WashingtonDC	NA	NA	NA	NA	NA	NA	NA	NA	NA	NA	NA
10270-570-3005-0210-000	12/05/2016	09/08/2017	Dawn redwood	Metasequoia glyptostroboides	Washington DC	District of Columbia	-77.05610487	38.96812155	5705 27th St Nw	4	Yes	5.08	excellent	introduced	0 to 15.24 cm	WashingtonDC	NA	NA	NA	NA	NA	NA	NA	NA	NA	NA	NA
16714-370-3001-1029-000	04/01/2010	02/13/2017	Serviceberry	Amelanchier	Washington DC	District of Columbia	-77.0762975	38.96666743	3780 Oliver St Nw	3	Yes	5.08	fair	no_info	0 to 15.24 cm	WashingtonDC	NA	NA	NA	NA	NA	NA	NA	NA	NA	NA	NA
16012-340-3005-0261-000	01/01/1970	04/11/2018	Red maple	Acer rubrum	Washington DC	District of Columbia	-77.06892838	38.96495441	3415 Mckinley St Nw	3	Yes	48.514	good	naturally_occurring	45.72 to 60.96 cm	WashingtonDC	NA	NA	NA	NA	NA	NA	NA	NA	NA	NA	NA
16942-310-3001-0246-000	01/01/1970	01/14/2020	Norway maple	Acer platanoides	Washington DC	District of Columbia	-77.06230383	38.96825427	3120 Patterson Pl Nw	4	Yes	43.942	good	introduced	30.48 to 45.72 cm	WashingtonDC	NA	NA	NA	NA	NA	NA	NA	NA	NA	NA	NA
12294-570-3005-0209-000	10/16/2012	11/01/2019	Willow oak	Quercus phellos	Washington DC	District of Columbia	-77.0721768	38.96636479	5717 Chevy Chase Pkwy Nw	3	Yes	12.446	fair	naturally_occurring	0 to 15.24 cm	WashingtonDC	NA	NA	NA	NA	NA	NA	NA	NA	NA	NA	NA
16714-340-3005-0061-000	01/22/2018	09/05/2018	Trident maple	Acer buergerianum	Washington DC	District of Columbia	-77.0690354	38.9667705	3401 Oliver St Nw	3	Yes	5.08	excellent	introduced	0 to 15.24 cm	WashingtonDC	NA	NA	NA	NA	NA	NA	NA	NA	NA	NA	NA
17624-350-3001-0365-000	01/01/1970	03/09/2017	Sugar maple	Acer saccharum	Washington DC	District of Columbia	-77.07146854	38.96972175	3516 Rittenhouse St Nw	3	Yes	20.066	fair	introduced	15.24 to 30.48 cm	WashingtonDC	NA	NA	NA	NA	NA	NA	NA	NA	NA	NA	NA
19405-530-3005-0071-000	01/01/1970	05/22/2018	Hornbeam (european) (common)	Carpinus betulus	Washington DC	District of Columbia	-77.08485771	38.95933567	5301 Wisconsin Ave Nw	3	No	7.62	fair	introduced	0 to 15.24 cm	WashingtonDC	NA	NA	NA	NA	NA	NA	NA	NA	NA	NA	NA
15492-390-3005-0576-000	11/07/2018	09/05/2019	Lilac	Syringa reticulata	Washington DC	District of Columbia	-77.0791739	38.96213006	3935 Legation St Nw	3	Yes	5.08	good	introduced	0 to 15.24 cm	WashingtonDC	NA	NA	NA	NA	NA	NA	NA	NA	NA	NA	NA
10420-540-3001-0359-000	02/12/2015	02/26/2019	Sweetgum (sterile)	Liquidambar styraciflua	Washington DC	District of Columbia	-77.0820878	38.96205195	5400 Blk 42Nd Nw	3	No	8.89	good	naturally_occurring	0 to 15.24 cm	WashingtonDC	NA	NA	NA	NA	NA	NA	NA	NA	NA	NA	NA
12515-545-3001-0190-000	12/17/2012	04/11/2018	Swamp white oak	Quercus bicolor	Washington DC	District of Columbia	-77.07433935	38.96258425	5420 Connecticut Ave Nw	3	No	8.382	good	naturally_occurring	0 to 15.24 cm	WashingtonDC	NA	NA	NA	NA	NA	NA	NA	NA	NA	NA	NA
14998-395-3005-0399-000	01/01/1970	10/15/2019	American elm	Ulmus americana	Washington DC	District of Columbia	-77.07968688	38.95907606	3927 Jenifer St Nw	3	Yes	32.258	good	naturally_occurring	30.48 to 45.72 cm	WashingtonDC	NA	NA	NA	NA	NA	NA	NA	NA	NA	NA	NA
16012-380-3001-0409-000	01/01/1970	10/11/2019	Red oak	Quercus rubra	Washington DC	District of Columbia	-77.07701233	38.96486291	3836 Mckinley St Nw	3	No	8.636	good	naturally_occurring	0 to 15.24 cm	WashingtonDC	NA	NA	NA	NA	NA	NA	NA	NA	NA	NA	NA
NA	01/01/1970	04/26/2019	Chinese elm	Ulmus parvifolia	Washington DC	District of Columbia	-77.07804236	38.9668881	Opp 5721 Western Ave Nw	3	No	36.322	good	introduced	30.48 to 45.72 cm	WashingtonDC	NA	NA	NA	NA	NA	NA	NA	NA	NA	NA	NA
10450-490-3001-0290-000	01/01/1970	04/18/2019	Chinese elm	Ulmus parvifolia	Washington DC	District of Columbia	-77.08868879	38.95412998	4920 45th St Nw	3	Yes	33.274	good	introduced	30.48 to 45.72 cm	WashingtonDC	NA	NA	NA	NA	NA	NA	NA	NA	NA	NA	NA
10470-460-3001-0191-000	01/01/1970	03/27/2020	Crabapple	Malus	Washington DC	District of Columbia	-77.09268041	38.9502401	4610 47th St Nw	3	Yes	5.842	good	no_info	0 to 15.24 cm	WashingtonDC	NA	NA	NA	NA	NA	NA	NA	NA	NA	NA	NA
19405-460-3005-0367-000	01/01/1970	10/11/2018	Red oak	Quercus rubra	Washington DC	District of Columbia	-77.08051756	38.95070668	Opp 4624 Wisconsin Ave Nw	3	Yes	54.102	fair	naturally_occurring	45.72 to 60.96 cm	WashingtonDC	NA	NA	NA	NA	NA	NA	NA	NA	NA	NA	NA
10480-490-3005-0146-000	11/08/2017	09/21/2018	Rotundiloba sweetgum	Liquidambar L.	Washington DC	District of Columbia	-77.09426878	38.95375065	4913 48th St Nw	3	Yes	5.08	excellent	no_info	0 to 15.24 cm	WashingtonDC	NA	NA	NA	NA	NA	NA	NA	NA	NA	NA	NA
NA	11/02/2017	09/10/2018	Chinese pistachio	Pistacia chinensis	Washington DC	District of Columbia	-77.09253857	38.95500056	5000 Blk 47th St Nw/ Fessenden	3	No	5.08	fair	introduced	0 to 15.24 cm	WashingtonDC	NA	NA	NA	NA	NA	NA	NA	NA	NA	NA	NA
13971-395-3001-0285-003	01/01/1970	04/16/2019	Sugar maple	Acer saccharum	Washington DC	District of Columbia	-77.0781815	38.95590744	3928 Garrison St Nw	3	Yes	53.594	fair	introduced	45.72 to 60.96 cm	WashingtonDC	NA	NA	NA	NA	NA	NA	NA	NA	NA	NA	NA
17631-455-3001-0264-000	01/01/1970	10/23/2019	NA	NA	Washington DC	District of Columbia	-77.08942804	38.95513159	4508 River rd Nw	3	No	NA	NA	no_info	NA	WashingtonDC	NA	NA	NA	NA	NA	NA	NA	NA	NA	NA	NA
12749-370-3005-0324-000	11/02/2017	09/27/2019	Sweetbay magnolia	Magnolia virginiana	Washington DC	District of Columbia	-77.07241835	38.95215274	Opp 3724 Davenport St Nw	3	Yes	3.81	excellent	naturally_occurring	0 to 15.24 cm	WashingtonDC	NA	NA	NA	NA	NA	NA	NA	NA	NA	NA	NA
13971-380-3005-0155-000	02/10/2009	06/19/2020	London plane tree	Platanus acerifolia	Washington DC	District of Columbia	-77.07516306	38.95555728	3813 Garrison St Nw	3	No	28.702	good	introduced	15.24 to 30.48 cm	WashingtonDC	NA	NA	NA	NA	NA	NA	NA	NA	NA	NA	NA
14355-440-3001-0143-000	04/10/2015	04/10/2019	Chinese pistachio	Pistacia chinensis	Washington DC	District of Columbia	-77.08674868	38.95698888	4402 Harrison St Nw	3	No	9.652	good	introduced	0 to 15.24 cm	WashingtonDC	NA	NA	NA	NA	NA	NA	NA	NA	NA	NA	NA
10410-470-3001-0065-000	01/01/1970	07/29/2020	Sugar maple	Acer saccharum	Washington DC	District of Columbia	-77.08038151	38.95091518	4700 41St St Nw	3	Yes	57.658	good	introduced	45.72 to 60.96 cm	WashingtonDC	NA	NA	NA	NA	NA	NA	NA	NA	NA	NA	NA
NA	01/01/1970	06/19/2020	Chinese elm	Ulmus parvifolia	Washington DC	District of Columbia	-77.07698171	38.95465203	3800 Blk Fessenden St Nw	3	No	42.418	good	introduced	30.48 to 45.72 cm	WashingtonDC	NA	NA	NA	NA	NA	NA	NA	NA	NA	NA	NA
10440-510-3001-0072-000	01/01/1970	04/10/2019	Red maple	Acer rubrum	Washington DC	District of Columbia	-77.08626441	38.95619582	5104 44th St Nw	3	Yes	47.498	fair	naturally_occurring	45.72 to 60.96 cm	WashingtonDC	NA	NA	NA	NA	NA	NA	NA	NA	NA	NA	NA
NA	01/01/1970	06/30/2020	Chinese elm	Ulmus parvifolia	Washington DC	District of Columbia	-77.07634177	38.9546533	Opp 3841 Fessenden St Nw	3	No	44.704	good	introduced	30.48 to 45.72 cm	WashingtonDC	NA	NA	NA	NA	NA	NA	NA	NA	NA	NA	NA
14998-425-3005-0175-000	01/01/1970	05/08/2020	American sycamore	Platanus occidentalis	Washington DC	District of Columbia	-77.08350922	38.9590818	4233 Jenifer St Nw	3	No	33.02	good	naturally_occurring	30.48 to 45.72 cm	WashingtonDC	NA	NA	NA	NA	NA	NA	NA	NA	NA	NA	NA
14745-380-3001-0067-000	01/01/1970	07/01/2020	Pin oak	Quercus palustris	Washington DC	District of Columbia	-77.0748333	38.95766028	3800 Blk Huntington St Nw	3	Yes	37.338	good	naturally_occurring	30.48 to 45.72 cm	WashingtonDC	NA	NA	NA	NA	NA	NA	NA	NA	NA	NA	NA
15492-410-3001-0143-000	01/01/1970	11/01/2018	Japanese zelkova	Zelkova serrata	Washington DC	District of Columbia	-77.0808431	38.96203311	4104 Legation St Nw	3	Yes	39.878	good	introduced	30.48 to 45.72 cm	WashingtonDC	NA	NA	NA	NA	NA	NA	NA	NA	NA	NA	NA
15492-370-3005-0452-000	01/14/2009	06/21/2019	London plane tree	Platanus acerifolia	Washington DC	District of Columbia	-77.07279714	38.96213047	3737 Legation St Nw	3	Yes	9.144	fair	introduced	0 to 15.24 cm	WashingtonDC	NA	NA	NA	NA	NA	NA	NA	NA	NA	NA	NA
15629-390-3005-0481-000	01/01/1970	06/05/2020	NA	NA	Washington DC	District of Columbia	-77.07884066	38.96314294	3925 Livingston St Nw	3	No	NA	NA	no_info	NA	WashingtonDC	NA	NA	NA	NA	NA	NA	NA	NA	NA	NA	NA
10420-530-3001-0347-000	01/01/1970	05/31/2018	NA	NA	Washington DC	District of Columbia	-77.08208858	38.95998873	5320 42Nd St Nw	3	No	NA	NA	no_info	NA	WashingtonDC	NA	NA	NA	NA	NA	NA	NA	NA	NA	NA	NA
15629-410-3005-0248-000	01/31/2020	01/31/2020	Chinese elm	Ulmus parvifolia	Washington DC	District of Columbia	-77.08122642	38.96314751	4100 Blk Livingston St Nw	3	No	5.08	excellent	introduced	0 to 15.24 cm	WashingtonDC	NA	NA	NA	NA	NA	NA	NA	NA	NA	NA	NA
12515-555-3005-0283-000	01/24/2012	04/11/2018	Bur oak	Quercus macrocarpa	Washington DC	District of Columbia	-77.07535088	38.96474967	Opp 5544 Connecticut Ave Nw	3	No	9.144	good	introduced	0 to 15.24 cm	WashingtonDC	NA	NA	NA	NA	NA	NA	NA	NA	NA	NA	NA
14998-420-3001-0048-000	01/01/1970	07/01/2019	Amur maple	Acer ginnala	Washington DC	District of Columbia	-77.08219179	38.958991	Opp 4201 Jenifer St Nw	3	Yes	32.258	good	introduced	30.48 to 45.72 cm	WashingtonDC	NA	NA	NA	NA	NA	NA	NA	NA	NA	NA	NA
19269-540-3005-0673-000	01/01/1970	04/05/2019	Willow oak	Quercus phellos	Washington DC	District of Columbia	-77.08344227	38.96249845	5425 Western Ave Nw	3	Yes	86.36	good	naturally_occurring	more than 76.2 cm	WashingtonDC	NA	NA	NA	NA	NA	NA	NA	NA	NA	NA	NA
10420-520-3005-0042-000	02/01/2017	09/13/2017	Sweetgum (sterile)	Liquidambar styraciflua	Washington DC	District of Columbia	-77.08196259	38.9571486	5201 42Nd St Nw/Harrison	3	Yes	5.08	good	naturally_occurring	0 to 15.24 cm	WashingtonDC	NA	NA	NA	NA	NA	NA	NA	NA	NA	NA	NA
16214-380-3001-0225-000	12/22/2017	09/04/2018	Nuttall oak	Quercus nuttallii	Washington DC	District of Columbia	-77.07594753	38.96395726	3812 Morrison St Nw	3	No	5.08	excellent	no_info	0 to 15.24 cm	WashingtonDC	NA	NA	NA	NA	NA	NA	NA	NA	NA	NA	NA
10380-515-3001-0203-000	04/01/2010	07/10/2019	Redbud	Cercis	Washington DC	District of Columbia	-77.07466567	38.95686222	5100 Blk 38th St Nw	3	Yes	5.08	good	no_info	0 to 15.24 cm	WashingtonDC	NA	NA	NA	NA	NA	NA	NA	NA	NA	NA	NA
14355-430-3005-0333-000	01/01/1970	07/27/2020	Japanese zelkova	Zelkova serrata	Washington DC	District of Columbia	-77.08508816	38.95707425	4323 Harrison St Nw	3	Yes	80.01	good	introduced	more than 76.2 cm	WashingtonDC	NA	NA	NA	NA	NA	NA	NA	NA	NA	NA	NA
15492-370-3001-0250-000	01/01/1970	08/13/2019	Sugar maple	Acer saccharum	Washington DC	District of Columbia	-77.07218273	38.96203295	3722 Legation St Nw	3	Yes	14.478	fair	introduced	0 to 15.24 cm	WashingtonDC	NA	NA	NA	NA	NA	NA	NA	NA	NA	NA	NA
19405-530-3005-0377-000	01/01/1970	04/10/2018	Willow oak	Quercus phellos	Washington DC	District of Columbia	-77.08522068	38.96004825	5300 Blk Wisconsin Ave Nw	3	No	29.21	good	naturally_occurring	15.24 to 30.48 cm	WashingtonDC	NA	NA	NA	NA	NA	NA	NA	NA	NA	NA	NA
14355-430-3005-0562-000	01/17/2007	09/28/2017	Norway maple	Acer platanoides	Washington DC	District of Columbia	-77.08579536	38.95707563	4347 Harrison St Nw	3	Yes	11.938	fair	introduced	0 to 15.24 cm	WashingtonDC	NA	NA	NA	NA	NA	NA	NA	NA	NA	NA	NA
14836-390-3001-0360-000	01/01/1970	04/03/2020	Red oak	Quercus rubra	Washington DC	District of Columbia	-77.0784286	38.95832335	3908 Ingomar St Nw	3	No	43.18	good	naturally_occurring	30.48 to 45.72 cm	WashingtonDC	NA	NA	NA	NA	NA	NA	NA	NA	NA	NA	NA
17527-523-3005-0119-000	01/01/1970	04/10/2018	Willow oak	Quercus phellos	Washington DC	District of Columbia	-77.07585763	38.95792376	5217 Reno rd Nw	3	No	79.756	good	naturally_occurring	more than 76.2 cm	WashingtonDC	NA	NA	NA	NA	NA	NA	NA	NA	NA	NA	NA
17527-529-3005-0144-000	01/01/1970	10/02/2019	Willow oak	Quercus phellos	Washington DC	District of Columbia	-77.07857573	38.9593188	5303 Reno rd Nw	3	No	88.138	good	naturally_occurring	more than 76.2 cm	WashingtonDC	NA	NA	NA	NA	NA	NA	NA	NA	NA	NA	NA
14998-395-3001-0355-000	11/14/2014	10/15/2019	Sweetbay magnolia	Magnolia virginiana	Washington DC	District of Columbia	-77.07942267	38.95899182	3916 Jenifer St Nw	3	No	6.604	good	naturally_occurring	0 to 15.24 cm	WashingtonDC	NA	NA	NA	NA	NA	NA	NA	NA	NA	NA	NA
NA	01/01/1970	04/10/2018	Yoshino cherry	Prunus yedoensis	Washington DC	District of Columbia	-77.07720197	38.96195168	5400 Blk 39th St Nw	3	No	28.702	good	introduced	15.24 to 30.48 cm	WashingtonDC	NA	NA	NA	NA	NA	NA	NA	NA	NA	NA	NA
16012-380-3001-0341-000	01/01/1970	10/11/2019	Willow oak	Quercus phellos	Washington DC	District of Columbia	-77.07677459	38.96485942	3834 Mckinley St Nw	3	No	12.7	good	naturally_occurring	0 to 15.24 cm	WashingtonDC	NA	NA	NA	NA	NA	NA	NA	NA	NA	NA	NA
19405-520-3005-0101-000	01/01/1970	11/07/2019	Red oak	Quercus rubra	Washington DC	District of Columbia	-77.08384183	38.95732854	5205 Wisconsin Ave Nw	3	Yes	38.862	fair	naturally_occurring	30.48 to 45.72 cm	WashingtonDC	NA	NA	NA	NA	NA	NA	NA	NA	NA	NA	NA
10430-530-3005-0677-000	12/01/2016	09/11/2017	NA	NA	Washington DC	District of Columbia	-77.08369569	38.96089962	5349 43rd St Nw	3	No	5.08	good	no_info	0 to 15.24 cm	WashingtonDC	NA	NA	NA	NA	NA	NA	NA	NA	NA	NA	NA
15492-410-3001-0439-000	01/01/1970	11/01/2018	Sugar maple	Acer saccharum	Washington DC	District of Columbia	-77.08187252	38.96203479	4130 Legation St Nw	3	No	33.528	fair	introduced	30.48 to 45.72 cm	WashingtonDC	NA	NA	NA	NA	NA	NA	NA	NA	NA	NA	NA
10410-525-3001-0137-000	03/15/2007	07/26/2019	Cherry	Prunus	Washington DC	District of Columbia	-77.08036104	38.95843621	5222 41St St Nw	3	Yes	21.59	good	no_info	15.24 to 30.48 cm	WashingtonDC	NA	NA	NA	NA	NA	NA	NA	NA	NA	NA	NA
10390-533-3001-0121-000	01/01/1970	05/15/2019	Littleleaf linden	Tilia cordata	Washington DC	District of Columbia	-77.07719954	38.96002374	5300 Blk 39th St Nw	3	No	20.066	good	introduced	15.24 to 30.48 cm	WashingtonDC	NA	NA	NA	NA	NA	NA	NA	NA	NA	NA	NA
14836-415-3001-0169-000	01/01/1970	08/22/2017	Red maple	Acer rubrum	Washington DC	District of Columbia	-77.08089742	38.95799511	4106 Ingomar St Nw	3	Yes	30.734	fair	naturally_occurring	30.48 to 45.72 cm	WashingtonDC	NA	NA	NA	NA	NA	NA	NA	NA	NA	NA	NA
10410-555-3001-0181-000	12/12/2011	11/25/2019	Cherry (snowgoose)	Prunus	Washington DC	District of Columbia	-77.08035427	38.96450699	Opp 5545 41St St Nw	3	Yes	12.192	good	no_info	0 to 15.24 cm	WashingtonDC	NA	NA	NA	NA	NA	NA	NA	NA	NA	NA	NA
15492-370-3001-0099-000	01/14/2009	06/12/2020	Bloodgood london plane tree	Platanus acerifolia	Washington DC	District of Columbia	-77.07165999	38.96203347	3700 Legation St Nw	3	No	8.382	good	introduced	0 to 15.24 cm	WashingtonDC	NA	NA	NA	NA	NA	NA	NA	NA	NA	NA	NA
15629-390-3001-0260-000	01/01/1970	03/01/2018	Red maple	Acer rubrum	Washington DC	District of Columbia	-77.07808946	38.96305066	3916 Livingston St Nw	3	Yes	50.038	fair	naturally_occurring	45.72 to 60.96 cm	WashingtonDC	NA	NA	NA	NA	NA	NA	NA	NA	NA	NA	NA
16064-390-3005-0687-000	01/01/1970	04/01/2020	Willow oak	Quercus phellos	Washington DC	District of Columbia	-77.0795633	38.96107544	3943 Military rd Nw	3	Yes	79.248	good	naturally_occurring	more than 76.2 cm	WashingtonDC	NA	NA	NA	NA	NA	NA	NA	NA	NA	NA	NA
14355-450-3005-0253-000	01/01/1970	03/10/2016	Lilac	Syringa reticulata	Washington DC	District of Columbia	-77.08952478	38.95708823	4523 Harrison St Nw	3	Yes	14.224	good	introduced	0 to 15.24 cm	WashingtonDC	NA	NA	NA	NA	NA	NA	NA	NA	NA	NA	NA
15492-390-3005-0420-000	01/01/1970	05/14/2020	Sugar maple	Acer saccharum	Washington DC	District of Columbia	-77.07863002	38.96212949	3925 Legation St Nw	3	Yes	43.688	fair	introduced	30.48 to 45.72 cm	WashingtonDC	NA	NA	NA	NA	NA	NA	NA	NA	NA	NA	NA
11969-490-3005-1007-000	01/01/1970	10/15/2018	River birch	Betula nigra	Washington DC	District of Columbia	-77.10031058	38.94886528	4900 B Lk Butterworth Pl Nw	3	Yes	63.5	good	naturally_occurring	60.96 to 76.2 cm	WashingtonDC	NA	NA	NA	NA	NA	NA	NA	NA	NA	NA	NA
NA	01/01/1970	07/23/2020	Japanese zelkova	Zelkova serrata	Washington DC	District of Columbia	-77.07481942	38.95241446	3815 Fort Dr Nw	3	No	46.482	fair	introduced	45.72 to 60.96 cm	WashingtonDC	NA	NA	NA	NA	NA	NA	NA	NA	NA	NA	NA
12255-430-3005-0319-000	01/01/1970	10/02/2018	Sawtooth oak	Quercus acutissima	Washington DC	District of Columbia	-77.08493876	38.95109881	4309 Chesapeake St Nw	3	Yes	51.054	good	introduced	45.72 to 60.96 cm	WashingtonDC	NA	NA	NA	NA	NA	NA	NA	NA	NA	NA	NA
17631-450-3001-0162-000	01/01/1970	04/18/2019	Cherry	Prunus	Washington DC	District of Columbia	-77.08722812	38.95357948	Opp 4413 River rd Nw	3	Yes	24.892	good	no_info	15.24 to 30.48 cm	WashingtonDC	NA	NA	NA	NA	NA	NA	NA	NA	NA	NA	NA
13276-445-3001-0400-000	01/01/1970	10/26/2017	NA	NA	Washington DC	District of Columbia	-77.08816406	38.95327499	4446 Ellicott St Nw	3	Yes	15.24	NA	no_info	0 to 15.24 cm	WashingtonDC	NA	NA	NA	NA	NA	NA	NA	NA	NA	NA	NA
13276-460-3001-0260-000	01/01/1970	04/11/2018	Red maple	Acer rubrum	Washington DC	District of Columbia	-77.09160964	38.95327856	4622 Ellicott St Nw	3	No	23.622	good	naturally_occurring	15.24 to 30.48 cm	WashingtonDC	NA	NA	NA	NA	NA	NA	NA	NA	NA	NA	NA
10450-510-3005-0215-000	01/01/1970	04/10/2018	Red maple	Acer rubrum	Washington DC	District of Columbia	-77.08856608	38.95655627	5113 45th St Nw	3	Yes	29.718	good	naturally_occurring	15.24 to 30.48 cm	WashingtonDC	NA	NA	NA	NA	NA	NA	NA	NA	NA	NA	NA
12678-370-3005-0466-000	01/01/1970	06/08/2018	Ginkgo (female)	Ginkgo biloba	Washington DC	District of Columbia	-77.07321376	38.9514689	3739 Cumberland St Nw	3	Yes	66.04	good	introduced	60.96 to 76.2 cm	WashingtonDC	NA	NA	NA	NA	NA	NA	NA	NA	NA	NA	NA
10390-500-3005-0134-000	01/01/1970	02/18/2020	American linden	Tilia americana	Washington DC	District of Columbia	-77.07707633	38.95512575	5005 39th St Nw	3	No	81.28	good	naturally_occurring	more than 76.2 cm	WashingtonDC	NA	NA	NA	NA	NA	NA	NA	NA	NA	NA	NA
10380-500-3005-0559-000	01/01/1970	06/03/2020	Pin oak	Quercus palustris	Washington DC	District of Columbia	-77.07453033	38.95626104	5119 38th St Nw	3	No	44.45	good	naturally_occurring	30.48 to 45.72 cm	WashingtonDC	NA	NA	NA	NA	NA	NA	NA	NA	NA	NA	NA
19269-470-3001-0180-000	01/01/1970	11/05/2019	Willow oak	Quercus phellos	Washington DC	District of Columbia	-77.09782184	38.95143341	4710 Western Ave Nw	3	No	53.34	good	naturally_occurring	45.72 to 60.96 cm	WashingtonDC	NA	NA	NA	NA	NA	NA	NA	NA	NA	NA	NA
13971-380-3001-0282-000	01/01/1970	06/19/2020	Red maple	Acer rubrum	Washington DC	District of Columbia	-77.07563994	38.95545282	3818 Garrison St Nw	3	Yes	88.646	fair	naturally_occurring	more than 76.2 cm	WashingtonDC	NA	NA	NA	NA	NA	NA	NA	NA	NA	NA	NA
10470-460-3001-0436-000	11/28/2014	07/24/2020	Flowering dogwood pink	Cornus florida	Washington DC	District of Columbia	-77.09267984	38.95090756	4634 47th St Nw	3	Yes	6.096	good	naturally_occurring	0 to 15.24 cm	WashingtonDC	NA	NA	NA	NA	NA	NA	NA	NA	NA	NA	NA
13971-395-3005-0388-000	12/18/2012	05/21/2019	Bloodgood london plane tree	Platanus acerifolia	Washington DC	District of Columbia	-77.07851836	38.95601098	3929 Garrison St Nw	3	No	11.43	good	introduced	0 to 15.24 cm	WashingtonDC	NA	NA	NA	NA	NA	NA	NA	NA	NA	NA	NA
12749-460-3001-0434-000	01/01/1970	07/19/2019	Sugar maple	Acer saccharum	Washington DC	District of Columbia	-77.0921355	38.95207124	Opp 4639 Davenport St Nw	3	No	17.78	good	introduced	15.24 to 30.48 cm	WashingtonDC	NA	NA	NA	NA	NA	NA	NA	NA	NA	NA	NA
10470-470-3005-0155-000	11/24/2013	05/17/2019	Sweetgum	Liquidambar styraciflua	Washington DC	District of Columbia	-77.09254462	38.95150407	4711 47th St Nw	3	Yes	11.43	good	naturally_occurring	0 to 15.24 cm	WashingtonDC	NA	NA	NA	NA	NA	NA	NA	NA	NA	NA	NA
10410-490-3001-0072-000	01/01/1970	04/11/2018	Ginkgo (male)	Ginkgo biloba	Washington DC	District of Columbia	-77.08037237	38.95355919	4900 41St St Nw	3	Yes	47.498	good	introduced	45.72 to 60.96 cm	WashingtonDC	NA	NA	NA	NA	NA	NA	NA	NA	NA	NA	NA
12749-440-3005-0571-000	01/01/1970	04/10/2018	Sugar maple	Acer saccharum	Washington DC	District of Columbia	-77.0882158	38.95216352	4447 Davenport St Nw	3	Yes	17.526	good	introduced	15.24 to 30.48 cm	WashingtonDC	NA	NA	NA	NA	NA	NA	NA	NA	NA	NA	NA
12749-410-3005-0134-000	01/01/1970	09/28/2017	Norway maple	Acer platanoides	Washington DC	District of Columbia	-77.08081027	38.95216345	4100 Blk Davenport St Nw	3	No	28.956	fair	introduced	15.24 to 30.48 cm	WashingtonDC	NA	NA	NA	NA	NA	NA	NA	NA	NA	NA	NA
13971-440-3005-0336-000	01/01/1970	04/10/2018	Red maple	Acer rubrum	Washington DC	District of Columbia	-77.08743378	38.95601422	4423 Garrison St Nw	3	No	35.814	good	naturally_occurring	30.48 to 45.72 cm	WashingtonDC	NA	NA	NA	NA	NA	NA	NA	NA	NA	NA	NA
17631-430-3005-0196-000	01/01/1970	11/26/2019	Pin oak	Quercus palustris	Washington DC	District of Columbia	-77.08434521	38.95170162	Opp 4314 River rd Nw	3	No	27.94	good	naturally_occurring	15.24 to 30.48 cm	WashingtonDC	NA	NA	NA	NA	NA	NA	NA	NA	NA	NA	NA
17631-455-3001-0468-000	01/01/1970	10/23/2019	Silver maple	Acer saccharinum	Washington DC	District of Columbia	-77.08996432	38.9555046	4520 River rd Nw	3	No	31.242	good	naturally_occurring	30.48 to 45.72 cm	WashingtonDC	NA	NA	NA	NA	NA	NA	NA	NA	NA	NA	NA
11508-490-3001-0431-000	01/01/1970	12/21/2018	Norway maple	Acer platanoides	Washington DC	District of Columbia	-77.07936904	38.95448749	4922 Belt rd Nw	3	Yes	23.368	good	introduced	15.24 to 30.48 cm	WashingtonDC	NA	NA	NA	NA	NA	NA	NA	NA	NA	NA	NA
17527-510-3001-0389-000	01/01/1970	04/11/2018	Willow oak	Quercus phellos	Washington DC	District of Columbia	-77.07365721	38.95601752	5034 Reno rd Nw	3	Yes	49.784	good	naturally_occurring	45.72 to 60.96 cm	WashingtonDC	NA	NA	NA	NA	NA	NA	NA	NA	NA	NA	NA
12678-370-3001-0491-000	01/01/1970	08/15/2018	Ginkgo (female)	Ginkgo biloba	Washington DC	District of Columbia	-77.07329839	38.95137469	3736 Cumberland St Nw	3	Yes	76.2	fair	introduced	60.96 to 76.2 cm	WashingtonDC	NA	NA	NA	NA	NA	NA	NA	NA	NA	NA	NA
13555-400-3001-0171-000	01/01/1970	04/10/2018	Chinese elm	Ulmus parvifolia	Washington DC	District of Columbia	-77.07991717	38.9546571	4052 Fessenden St Nw	3	No	45.212	good	introduced	30.48 to 45.72 cm	WashingtonDC	NA	NA	NA	NA	NA	NA	NA	NA	NA	NA	NA
NA	01/01/1970	06/03/2020	Dogwood	Cornus	Washington DC	District of Columbia	-77.09803641	38.94964456	4932 Brandywine St Nw	3	No	22.352	dead	no_info	15.24 to 30.48 cm	WashingtonDC	NA	NA	NA	NA	NA	NA	NA	NA	NA	NA	NA
11969-490-3001-0740-000	01/01/1970	10/16/2018	River birch	Betula nigra	Washington DC	District of Columbia	-77.09937236	38.94875064	Opp 4967 Butterworth Pl Nw	3	No	28.956	good	naturally_occurring	15.24 to 30.48 cm	WashingtonDC	NA	NA	NA	NA	NA	NA	NA	NA	NA	NA	NA
12678-370-3005-0172-000	01/01/1970	08/15/2018	Ginkgo (female)	Ginkgo biloba	Washington DC	District of Columbia	-77.07218629	38.95147025	3711 Cumberland St Nw	3	No	96.774	good	introduced	more than 76.2 cm	WashingtonDC	NA	NA	NA	NA	NA	NA	NA	NA	NA	NA	NA
19405-500-3005-0253-000	03/08/2019	08/28/2019	Nuttall oak	Quercus nuttallii	Washington DC	District of Columbia	-77.08285432	38.95539007	5025 Wisconsin Ave Nw	3	Yes	5.08	good	no_info	0 to 15.24 cm	WashingtonDC	NA	NA	NA	NA	NA	NA	NA	NA	NA	NA	NA
13971-395-3001-0084-000	01/01/1970	10/24/2019	Red maple	Acer rubrum	Washington DC	District of Columbia	-77.07749468	38.95590933	3900 Garrison St Nw	3	Yes	33.02	good	naturally_occurring	30.48 to 45.72 cm	WashingtonDC	NA	NA	NA	NA	NA	NA	NA	NA	NA	NA	NA
10470-460-3001-0279-000	01/01/1970	07/24/2020	Red maple	Acer rubrum	Washington DC	District of Columbia	-77.09268179	38.95047023	4620 47th St Nw	3	Yes	75.184	good	naturally_occurring	60.96 to 76.2 cm	WashingtonDC	NA	NA	NA	NA	NA	NA	NA	NA	NA	NA	NA
13354-410-3001-0189-000	02/01/2018	09/12/2018	Saucer magnolia	Magnolia soulangeana	Washington DC	District of Columbia	-77.08102704	38.95383321	4112 Emery Pl Nw	3	Yes	5.08	good	no_info	0 to 15.24 cm	WashingtonDC	NA	NA	NA	NA	NA	NA	NA	NA	NA	NA	NA
16064-390-3005-0432-000	01/01/1970	07/16/2020	Willow oak	Quercus phellos	Washington DC	District of Columbia	-77.07869269	38.9610797	3929 Military rd Nw	3	Yes	82.804	good	naturally_occurring	more than 76.2 cm	WashingtonDC	NA	NA	NA	NA	NA	NA	NA	NA	NA	NA	NA
14998-395-3001-0259-000	01/01/1970	06/03/2020	Pin oak	Quercus palustris	Washington DC	District of Columbia	-77.07909267	38.95899706	3914 Jenifer St Nw	3	No	66.04	good	naturally_occurring	60.96 to 76.2 cm	WashingtonDC	NA	NA	NA	NA	NA	NA	NA	NA	NA	NA	NA
16214-380-3001-0121-000	01/01/1970	03/28/2019	Red oak	Quercus rubra	Washington DC	District of Columbia	-77.0755343	38.96395753	3804 Morrison St Nw	3	No	49.276	fair	naturally_occurring	45.72 to 60.96 cm	WashingtonDC	NA	NA	NA	NA	NA	NA	NA	NA	NA	NA	NA
19269-525-3005-0216-000	01/01/1970	04/03/2020	Willow oak	Quercus phellos	Washington DC	District of Columbia	-77.08689538	38.95976826	5300 Block Western Ave Nw	3	Yes	90.678	good	naturally_occurring	more than 76.2 cm	WashingtonDC	NA	NA	NA	NA	NA	NA	NA	NA	NA	NA	NA
15629-370-3005-0329-000	01/01/1970	04/11/2018	Red maple	Acer rubrum	Washington DC	District of Columbia	-77.07250679	38.96314798	3713 Livingston St Nw	3	No	17.78	good	naturally_occurring	15.24 to 30.48 cm	WashingtonDC	NA	NA	NA	NA	NA	NA	NA	NA	NA	NA	NA
99999-999-9999-1384-7	01/01/1970	06/04/2019	Red oak	Quercus rubra	Washington DC	District of Columbia	-77.07758792	38.95765748	3902 Huntington St Nw	3	No	14.986	good	naturally_occurring	0 to 15.24 cm	WashingtonDC	NA	NA	NA	NA	NA	NA	NA	NA	NA	NA	NA
15011-390-3001-0145-000	01/01/1970	05/15/2019	Pin oak	Quercus palustris	Washington DC	District of Columbia	-77.07764974	38.95964433	3902 Jocelyn St Nw	3	Yes	23.114	fair	naturally_occurring	15.24 to 30.48 cm	WashingtonDC	NA	NA	NA	NA	NA	NA	NA	NA	NA	NA	NA
14836-390-3005-0454-000	10/09/2012	04/03/2020	Trident maple	Acer buergerianum	Washington DC	District of Columbia	-77.07875932	38.95840856	3909 Ingomar St Nw	3	Yes	18.542	good	introduced	15.24 to 30.48 cm	WashingtonDC	NA	NA	NA	NA	NA	NA	NA	NA	NA	NA	NA
14355-430-3001-0572-000	01/17/2007	04/10/2018	Japanese zelkova	Zelkova serrata	Washington DC	District of Columbia	-77.08583122	38.95699098	Opp 4343 Harrison St Nw	3	No	22.86	good	introduced	15.24 to 30.48 cm	WashingtonDC	NA	NA	NA	NA	NA	NA	NA	NA	NA	NA	NA
12294-550-3001-0249-000	01/01/1970	02/28/2020	Pin oak	Quercus palustris	Washington DC	District of Columbia	-77.07153048	38.96380499	Opp 5511 Chevy Chase Pkwy Nw	3	No	46.736	good	naturally_occurring	45.72 to 60.96 cm	WashingtonDC	NA	NA	NA	NA	NA	NA	NA	NA	NA	NA	NA
15629-370-3001-0408-000	03/07/2011	04/10/2018	London plane tree	Platanus acerifolia	Washington DC	District of Columbia	-77.07317222	38.96315147	3719 Livingston St Nw	3	No	15.748	good	introduced	15.24 to 30.48 cm	WashingtonDC	NA	NA	NA	NA	NA	NA	NA	NA	NA	NA	NA
14836-390-3005-0264-000	03/18/2003	04/03/2020	Red oak	Quercus rubra	Washington DC	District of Columbia	-77.07809952	38.95841112	3903 Ingomar St Nw	3	Yes	27.432	good	naturally_occurring	15.24 to 30.48 cm	WashingtonDC	NA	NA	NA	NA	NA	NA	NA	NA	NA	NA	NA
16526-370-3001-0283-000	01/01/1970	04/11/2018	Norway maple	Acer platanoides	Washington DC	District of Columbia	-77.07285987	38.96577498	3724 Northampton St Nw	3	Yes	17.272	good	introduced	15.24 to 30.48 cm	WashingtonDC	NA	NA	NA	NA	NA	NA	NA	NA	NA	NA	NA
16064-410-3001-0227-000	01/01/1970	06/29/2016	Willow oak	Quercus phellos	Washington DC	District of Columbia	-77.08113012	38.96097555	4120 Military rd Nw	3	No	22.352	good	naturally_occurring	15.24 to 30.48 cm	WashingtonDC	NA	NA	NA	NA	NA	NA	NA	NA	NA	NA	NA
16064-370-3005-0393-000	04/28/2015	04/24/2019	Cherry (snowgoose)	Prunus	Washington DC	District of Columbia	-77.07232222	38.96107607	3713 Military rd Nw	3	Yes	7.62	excellent	no_info	0 to 15.24 cm	WashingtonDC	NA	NA	NA	NA	NA	NA	NA	NA	NA	NA	NA
10450-520-3001-0311-000	01/01/1970	04/11/2018	Japanese zelkova	Zelkova serrata	Washington DC	District of Columbia	-77.08870705	38.95792161	5200 Blk 45th St Nw	3	No	42.926	good	introduced	30.48 to 45.72 cm	WashingtonDC	NA	NA	NA	NA	NA	NA	NA	NA	NA	NA	NA
19269-525-3005-0168-000	01/01/1970	04/03/2020	Willow oak	Quercus phellos	Washington DC	District of Columbia	-77.08702436	38.95967991	5300 Block Western Ave Nw	3	Yes	102.362	good	naturally_occurring	more than 76.2 cm	WashingtonDC	NA	NA	NA	NA	NA	NA	NA	NA	NA	NA	NA
19269-523-3005-0292-000	01/01/1970	04/01/2020	Willow oak	Quercus phellos	Washington DC	District of Columbia	-77.08802863	38.95890613	5200 Block Western Ave Nw	3	Yes	93.472	good	naturally_occurring	more than 76.2 cm	WashingtonDC	NA	NA	NA	NA	NA	NA	NA	NA	NA	NA	NA
10450-520-3005-0380-000	01/01/1970	04/10/2018	Japanese zelkova	Zelkova serrata	Washington DC	District of Columbia	-77.08857828	38.95816254	5200 Blk 45th St Nw	3	No	31.242	good	introduced	30.48 to 45.72 cm	WashingtonDC	NA	NA	NA	NA	NA	NA	NA	NA	NA	NA	NA
12515-560-3001-0230-000	01/25/2011	04/11/2018	Red oak	Quercus rubra	Washington DC	District of Columbia	-77.07602232	38.96545695	5612 Connecticut Ave Nw	3	No	5.842	fair	naturally_occurring	0 to 15.24 cm	WashingtonDC	NA	NA	NA	NA	NA	NA	NA	NA	NA	NA	NA
99999-999-9999-1285-0	01/01/1970	06/10/2019	Sugar maple	Acer saccharum	Washington DC	District of Columbia	-77.0799782	38.96212787	3941 Legation St Nw	3	Yes	26.162	fair	introduced	15.24 to 30.48 cm	WashingtonDC	NA	NA	NA	NA	NA	NA	NA	NA	NA	NA	NA
15492-390-3005-0459-000	01/01/1970	09/21/2017	NA	NA	Washington DC	District of Columbia	-77.07878002	38.96213121	3929 Legation St Nw	3	Yes	NA	NA	no_info	NA	WashingtonDC	NA	NA	NA	NA	NA	NA	NA	NA	NA	NA	NA
16064-430-3005-0232-000	01/01/1970	06/17/2019	Willow oak	Quercus phellos	Washington DC	District of Columbia	-77.08458088	38.9610742	4301 Military rd Nw	3	Yes	33.528	good	naturally_occurring	30.48 to 45.72 cm	WashingtonDC	NA	NA	NA	NA	NA	NA	NA	NA	NA	NA	NA
17527-531-3005-0089-000	01/01/1970	02/21/2020	Willow oak	Quercus phellos	Washington DC	District of Columbia	-77.0792649	38.95987826	5323 Reno rd Nw	3	No	77.47	good	naturally_occurring	more than 76.2 cm	WashingtonDC	NA	NA	NA	NA	NA	NA	NA	NA	NA	NA	NA
10390-560-3001-0193-000	01/01/1970	06/20/2019	American linden	Tilia americana	Washington DC	District of Columbia	-77.07720255	38.96547996	5608 39th St Nw	3	Yes	39.37	fair	naturally_occurring	30.48 to 45.72 cm	WashingtonDC	NA	NA	NA	NA	NA	NA	NA	NA	NA	NA	NA
14998-395-3005-0488-000	03/03/2011	05/08/2020	Redbud	Cercis	Washington DC	District of Columbia	-77.07987559	38.95908117	3929 Jenifer St Nw	3	Yes	15.494	good	no_info	15.24 to 30.48 cm	WashingtonDC	NA	NA	NA	NA	NA	NA	NA	NA	NA	NA	NA
10390-545-3005-0323-000	01/01/1970	07/29/2020	Littleleaf linden	Tilia cordata	Washington DC	District of Columbia	-77.07708295	38.96297043	Opp 5460 39th St Nw	3	Yes	36.576	fair	introduced	30.48 to 45.72 cm	WashingtonDC	NA	NA	NA	NA	NA	NA	NA	NA	NA	NA	NA
10390-550-3005-0177-000	01/01/1970	04/11/2018	Littleleaf linden	Tilia cordata	Washington DC	District of Columbia	-77.07708668	38.96363149	5513 39th St Nw	3	No	36.83	good	introduced	30.48 to 45.72 cm	WashingtonDC	NA	NA	NA	NA	NA	NA	NA	NA	NA	NA	NA
10410-527-3005-0176-000	01/01/1970	07/26/2019	Norway maple	Acer platanoides	Washington DC	District of Columbia	-77.08024122	38.95886251	5200 Blk 41St St Nw	3	No	16.51	fair	introduced	15.24 to 30.48 cm	WashingtonDC	NA	NA	NA	NA	NA	NA	NA	NA	NA	NA	NA
19269-520-3005-0158-000	11/28/2014	10/02/2015	Downy serviceberry	Amelanchier arborea	Washington DC	District of Columbia	-77.08998307	38.95737395	5205 Western Ave Nw	3	Yes	5.08	good	naturally_occurring	0 to 15.24 cm	WashingtonDC	NA	NA	NA	NA	NA	NA	NA	NA	NA	NA	NA
10430-520-3001-0209-000	01/01/1970	05/08/2020	Sugar maple	Acer saccharum	Washington DC	District of Columbia	-77.08383074	38.95861399	Opp 5241 43rd St Nw	3	No	25.146	good	introduced	15.24 to 30.48 cm	WashingtonDC	NA	NA	NA	NA	NA	NA	NA	NA	NA	NA	NA
15122-380-3005-0346-000	11/29/2004	09/09/2019	Yoshino cherry	Prunus yedoensis	Washington DC	District of Columbia	-77.07588405	38.9603699	3811 Kanawha St Nw	3	Yes	33.528	fair	introduced	30.48 to 45.72 cm	WashingtonDC	NA	NA	NA	NA	NA	NA	NA	NA	NA	NA	NA
NA	01/01/1970	04/24/2019	River birch	Betula nigra	Washington DC	District of Columbia	-77.07217117	38.96107379	3711 Military rd Nw	3	Yes	33.782	good	naturally_occurring	30.48 to 45.72 cm	WashingtonDC	NA	NA	NA	NA	NA	NA	NA	NA	NA	NA	NA
15492-380-3001-0578-000	01/16/2007	12/01/2017	Bloodgood london plane tree	Platanus acerifolia	Washington DC	District of Columbia	-77.07600864	38.96203997	3830 Legation St Nw	3	No	28.702	good	introduced	15.24 to 30.48 cm	WashingtonDC	NA	NA	NA	NA	NA	NA	NA	NA	NA	NA	NA
10410-555-3001-0086-000	12/12/2011	11/25/2019	Cherry (snowgoose)	Prunus	Washington DC	District of Columbia	-77.08035398	38.96424695	Opp 5535 41St St Nw	3	Yes	7.874	good	no_info	0 to 15.24 cm	WashingtonDC	NA	NA	NA	NA	NA	NA	NA	NA	NA	NA	NA
14127-380-3005-0194-000	01/01/1970	05/21/2019	Ginkgo (male)	Ginkgo biloba	Washington DC	District of Columbia	-77.07533765	38.9563202	3803 Gramercy St Nw	3	No	82.042	good	introduced	more than 76.2 cm	WashingtonDC	NA	NA	NA	NA	NA	NA	NA	NA	NA	NA	NA
16526-387-3005-0100-000	04/22/2016	09/08/2016	Kwanzan cherry	Prunus serrulata	Washington DC	District of Columbia	-77.07662588	38.96604898	3801 Northampton St Nw	3	No	6.35	good	introduced	0 to 15.24 cm	WashingtonDC	NA	NA	NA	NA	NA	NA	NA	NA	NA	NA	NA
14745-390-3001-0356-000	01/01/1970	08/07/2019	Pin oak	Quercus palustris	Washington DC	District of Columbia	-77.07839453	38.95765507	3908 Huntington St Nw	3	No	26.924	good	naturally_occurring	15.24 to 30.48 cm	WashingtonDC	NA	NA	NA	NA	NA	NA	NA	NA	NA	NA	NA
10410-527-3001-0159-000	01/29/2018	04/03/2020	Sourwood	Oxydendrum arboreum	Washington DC	District of Columbia	-77.08036619	38.95880651	5244 41St St Nw	3	Yes	5.08	dead	introduced	0 to 15.24 cm	WashingtonDC	NA	NA	NA	NA	NA	NA	NA	NA	NA	NA	NA
19405-530-3001-0358-005	01/01/1970	01/04/2019	Pin oak	Quercus palustris	Washington DC	District of Columbia	-77.0854852	38.96003786	5300 Wisconsin Ave Nw	3	No	31.242	good	naturally_occurring	30.48 to 45.72 cm	WashingtonDC	NA	NA	NA	NA	NA	NA	NA	NA	NA	NA	NA
10430-530-3005-0160-000	01/01/1970	06/27/2018	Red maple	Acer rubrum	Washington DC	District of Columbia	-77.08370315	38.95958972	5313 43rd St Nw	3	Yes	98.806	fair	naturally_occurring	more than 76.2 cm	WashingtonDC	NA	NA	NA	NA	NA	NA	NA	NA	NA	NA	NA
16064-370-3005-0594-000	01/01/1970	04/24/2019	Willow oak	Quercus phellos	Washington DC	District of Columbia	-77.07295141	38.96107484	3723 Military rd Nw	3	No	19.812	good	naturally_occurring	15.24 to 30.48 cm	WashingtonDC	NA	NA	NA	NA	NA	NA	NA	NA	NA	NA	NA
16214-390-3001-0152-000	01/01/1970	05/26/2020	Red oak	Quercus rubra	Washington DC	District of Columbia	-77.07768187	38.96395619	Opp 3903 Morrison St Nw	3	No	57.912	fair	naturally_occurring	45.72 to 60.96 cm	WashingtonDC	NA	NA	NA	NA	NA	NA	NA	NA	NA	NA	NA
10390-560-3005-0119-000	01/01/1970	06/20/2019	Littleleaf linden	Tilia cordata	Washington DC	District of Columbia	-77.07709498	38.96523824	Opp 5602 39th St Nw	3	No	20.574	good	introduced	15.24 to 30.48 cm	WashingtonDC	NA	NA	NA	NA	NA	NA	NA	NA	NA	NA	NA
10410-530-3001-0310-000	01/01/1970	10/25/2017	Sugar maple	Acer saccharum	Washington DC	District of Columbia	-77.08036512	38.95991565	5324 41St St Nw	3	Yes	33.02	fair	introduced	30.48 to 45.72 cm	WashingtonDC	NA	NA	NA	NA	NA	NA	NA	NA	NA	NA	NA
16214-370-3001-0859-000	01/01/1970	12/20/2019	Red oak	Quercus rubra	Washington DC	District of Columbia	-77.07453839	38.96396	3700 Blk Morrison St Nw	3	No	53.848	fair	naturally_occurring	45.72 to 60.96 cm	WashingtonDC	NA	NA	NA	NA	NA	NA	NA	NA	NA	NA	NA
10390-528-3005-0128-000	01/14/2009	02/08/2019	Yoshino cherry	Prunus yedoensis	Washington DC	District of Columbia	-77.07709048	38.95888303	5211 39th St Nw	3	Yes	21.336	good	introduced	15.24 to 30.48 cm	WashingtonDC	NA	NA	NA	NA	NA	NA	NA	NA	NA	NA	NA
NA	01/01/1970	07/26/2019	Norway maple	Acer platanoides	Washington DC	District of Columbia	-77.08023874	38.95815561	5200 Blk 41St St Nw	3	No	17.78	good	introduced	15.24 to 30.48 cm	WashingtonDC	NA	NA	NA	NA	NA	NA	NA	NA	NA	NA	NA
19405-530-3001-0278-000	03/13/2001	01/04/2019	Pin oak	Quercus palustris	Washington DC	District of Columbia	-77.08538256	38.9598375	5300 Wisconsin Ave Nw	3	No	29.718	good	naturally_occurring	15.24 to 30.48 cm	WashingtonDC	NA	NA	NA	NA	NA	NA	NA	NA	NA	NA	NA
14745-390-3005-0542-000	01/01/1970	08/07/2019	Pin oak	Quercus palustris	Washington DC	District of Columbia	-77.07908776	38.95773934	3921 Huntington St Nw	3	No	46.228	good	naturally_occurring	45.72 to 60.96 cm	WashingtonDC	NA	NA	NA	NA	NA	NA	NA	NA	NA	NA	NA
16012-370-3005-0148-000	03/01/2011	03/02/2020	Swamp white oak	Quercus bicolor	Washington DC	District of Columbia	-77.07218121	38.96495886	3701 Mckinley St Nw	3	No	20.32	good	naturally_occurring	15.24 to 30.48 cm	WashingtonDC	NA	NA	NA	NA	NA	NA	NA	NA	NA	NA	NA
12515-570-3001-0076-000	01/01/1970	06/24/2020	Red oak	Quercus rubra	Washington DC	District of Columbia	-77.07691172	38.96696862	20 Chevy Chase Cir	3	No	43.942	good	naturally_occurring	30.48 to 45.72 cm	WashingtonDC	NA	NA	NA	NA	NA	NA	NA	NA	NA	NA	NA
16714-370-3005-0127-000	12/16/2003	05/12/2020	Red maple	Acer rubrum	Washington DC	District of Columbia	-77.07323382	38.96677463	3701 Oliver St Nw	3	Yes	34.798	good	naturally_occurring	30.48 to 45.72 cm	WashingtonDC	NA	NA	NA	NA	NA	NA	NA	NA	NA	NA	NA
12294-560-3005-0394-000	01/01/1970	03/09/2020	Willow oak	Quercus phellos	Washington DC	District of Columbia	-77.07188223	38.96598063	5705 Chevy Chase Pkwy Nw	3	Yes	54.102	good	naturally_occurring	45.72 to 60.96 cm	WashingtonDC	NA	NA	NA	NA	NA	NA	NA	NA	NA	NA	NA
10320-600-3001-0121-000	01/01/1970	04/11/2018	Red oak	Quercus rubra	Washington DC	District of Columbia	-77.06394838	38.96901821	6006 32Nd St Nw	4	Yes	78.994	fair	naturally_occurring	more than 76.2 cm	WashingtonDC	NA	NA	NA	NA	NA	NA	NA	NA	NA	NA	NA
16948-320-3001-0191-000	01/01/1970	03/26/2018	Hedge maple	Acer campestre	Washington DC	District of Columbia	-77.06455183	38.96755688	3210 Patterson St Nw	4	Yes	27.94	good	introduced	15.24 to 30.48 cm	WashingtonDC	NA	NA	NA	NA	NA	NA	NA	NA	NA	NA	NA
12294-570-3001-0117-011	01/01/1970	09/16/2019	Willow oak	Quercus phellos	Washington DC	District of Columbia	-77.07214527	38.96614698	5700 Chevy Chase Pkwy Nw	3	No	68.58	good	naturally_occurring	60.96 to 76.2 cm	WashingtonDC	NA	NA	NA	NA	NA	NA	NA	NA	NA	NA	NA
16012-280-3005-0095-000	01/01/1970	04/10/2018	Swamp white oak	Quercus bicolor	Washington DC	District of Columbia	-77.05812369	38.96496009	Opp 2804 Mckinley St Nw	4	No	22.606	good	naturally_occurring	15.24 to 30.48 cm	WashingtonDC	NA	NA	NA	NA	NA	NA	NA	NA	NA	NA	NA
10320-590-3001-0257-000	01/01/1970	12/31/2019	Willow oak	Quercus phellos	Washington DC	District of Columbia	-77.06394755	38.9683263	5908 32Nd St Nw	4	Yes	35.56	good	naturally_occurring	30.48 to 45.72 cm	WashingtonDC	NA	NA	NA	NA	NA	NA	NA	NA	NA	NA	NA
16948-360-3001-0257-000	01/01/1970	04/22/2019	Norway maple	Acer platanoides	Washington DC	District of Columbia	-77.07286322	38.96757055	3622 Patterson St Nw	3	No	45.72	fair	introduced	30.48 to 45.72 cm	WashingtonDC	NA	NA	NA	NA	NA	NA	NA	NA	NA	NA	NA
17624-300-3005-0125-000	01/01/1970	04/11/2018	Willow oak	Quercus phellos	Washington DC	District of Columbia	-77.06253226	38.96981972	3101 Rittenhouse St Nw	4	No	44.704	excellent	naturally_occurring	30.48 to 45.72 cm	WashingtonDC	NA	NA	NA	NA	NA	NA	NA	NA	NA	NA	NA
16006-290-3005-0206-000	01/01/1970	05/22/2019	Chokecherry	Prunus virginiana	Washington DC	District of Columbia	-77.05767539	38.96561264	2828 Mckinley Pl Nw	4	Yes	20.828	good	naturally_occurring	15.24 to 30.48 cm	WashingtonDC	NA	NA	NA	NA	NA	NA	NA	NA	NA	NA	NA
16948-320-3005-0527-000	01/01/1970	07/28/2020	Hedge maple	Acer campestre	Washington DC	District of Columbia	-77.06577503	38.96765906	3245 Patterson St Nw	4	No	20.32	dead	introduced	15.24 to 30.48 cm	WashingtonDC	NA	NA	NA	NA	NA	NA	NA	NA	NA	NA	NA
16714-310-3005-0536-000	12/10/2019	12/10/2019	Hackberry	Celtis occidentalis	Washington DC	District of Columbia	-77.06320571	38.9667764	3143 Oliver St Nw	4	No	5.08	excellent	naturally_occurring	0 to 15.24 cm	WashingtonDC	NA	NA	NA	NA	NA	NA	NA	NA	NA	NA	NA
99999-999-9999-1102-9	01/01/1970	04/10/2018	(see notes)	NA	Washington DC	District of Columbia	-77.05575597	38.96625225	2611 Moreland Pl Nw	4	No	0	good	no_info	NA	WashingtonDC	NA	NA	NA	NA	NA	NA	NA	NA	NA	NA	NA
17624-330-3005-0055-000	01/15/2014	02/20/2019	NA	NA	Washington DC	District of Columbia	-77.06670665	38.96982104	Opp 3300 Rittenhouse St Nw	4	No	0	NA	no_info	NA	WashingtonDC	NA	NA	NA	NA	NA	NA	NA	NA	NA	NA	NA
17624-330-3005-0116-000	01/01/1970	02/19/2019	Sugar maple	Acer saccharum	Washington DC	District of Columbia	-77.06683938	38.96982072	3307 Rittenhouse St Nw	4	No	45.72	good	introduced	30.48 to 45.72 cm	WashingtonDC	NA	NA	NA	NA	NA	NA	NA	NA	NA	NA	NA
19269-610-3001-0157-000	12/18/2013	04/26/2019	Bur oak	Quercus macrocarpa	Washington DC	District of Columbia	-77.07264759	38.97112021	6116 Western Ave Nw	3	No	11.938	good	introduced	0 to 15.24 cm	WashingtonDC	NA	NA	NA	NA	NA	NA	NA	NA	NA	NA	NA
16402-590-3001-0327-000	01/01/1970	06/07/2016	Princeton elm	Ulmus americana	Washington DC	District of Columbia	-77.07265287	38.96831283	5918 Nevada Ave Nw	3	No	34.29	good	naturally_occurring	30.48 to 45.72 cm	WashingtonDC	NA	NA	NA	NA	NA	NA	NA	NA	NA	NA	NA
17624-265-3005-0608-000	04/25/2014	06/03/2020	Maple	Acer	Washington DC	District of Columbia	-77.05810015	38.96982169	2801 Rittenhouse St Nw	4	No	12.954	poor	no_info	0 to 15.24 cm	WashingtonDC	NA	NA	NA	NA	NA	NA	NA	NA	NA	NA	NA
10313-593-3001-0103-000	01/01/1970	04/25/2019	Littleleaf linden	Tilia cordata	Washington DC	District of Columbia	-77.06306675	38.96858845	5928 31St Pl Nw	4	Yes	64.77	fair	introduced	60.96 to 76.2 cm	WashingtonDC	NA	NA	NA	NA	NA	NA	NA	NA	NA	NA	NA
11781-615-3001-0428-000	01/01/1970	04/11/2018	Pin oak	Quercus palustris	Washington DC	District of Columbia	-77.07157236	38.9716007	6210 Broad Branch rd Nw	3	No	66.548	good	naturally_occurring	60.96 to 76.2 cm	WashingtonDC	NA	NA	NA	NA	NA	NA	NA	NA	NA	NA	NA
17624-325-3001-0280-000	01/01/1970	04/11/2018	Redbud	Cercis	Washington DC	District of Columbia	-77.0660535	38.96972253	3248 Rittenhouse St Nw	4	Yes	20.066	good	no_info	15.24 to 30.48 cm	WashingtonDC	NA	NA	NA	NA	NA	NA	NA	NA	NA	NA	NA
16714-300-3001-0918-000	01/15/2013	04/11/2018	Swamp white oak	Quercus bicolor	Washington DC	District of Columbia	-77.0597985	38.96655329	3000 Blk Oliver St Nw	4	No	8.89	good	naturally_occurring	0 to 15.24 cm	WashingtonDC	NA	NA	NA	NA	NA	NA	NA	NA	NA	NA	NA
11781-615-3001-0388-000	01/01/1970	04/11/2018	Pin oak	Quercus palustris	Washington DC	District of Columbia	-77.07151277	38.97151854	6204 Broad Branch rd Nw	3	Yes	39.878	good	naturally_occurring	30.48 to 45.72 cm	WashingtonDC	NA	NA	NA	NA	NA	NA	NA	NA	NA	NA	NA
18833-600-3001-0077-000	02/18/2020	02/18/2020	American hop hornbeam	Ostrya virginiana	Washington DC	District of Columbia	-77.0616283	38.96908533	Opp 6011 Utah St Nw	4	Yes	5.08	excellent	naturally_occurring	0 to 15.24 cm	WashingtonDC	NA	NA	NA	NA	NA	NA	NA	NA	NA	NA	NA
17624-350-3005-0232-000	03/07/2019	03/07/2019	Sugarberry	Celtis laevigata	Washington DC	District of Columbia	-77.07100145	38.96982149	3505 Rittenhouse St Nw	3	Yes	5.08	excellent	naturally_occurring	0 to 15.24 cm	WashingtonDC	NA	NA	NA	NA	NA	NA	NA	NA	NA	NA	NA
16402-590-3001-0196-000	01/01/1970	12/13/2017	Augustine elm	Ulmus americana	Washington DC	District of Columbia	-77.07246131	38.96807624	5908 Nevada Ave Nw	3	No	46.482	good	naturally_occurring	45.72 to 60.96 cm	WashingtonDC	NA	NA	NA	NA	NA	NA	NA	NA	NA	NA	NA
99999-999-9999-1140-3	01/01/1970	06/22/2020	(see notes)	NA	Washington DC	District of Columbia	-77.06186506	38.96892806	3121 Quesada St Nw	4	No	0	good	no_info	NA	WashingtonDC	NA	NA	NA	NA	NA	NA	NA	NA	NA	NA	NA
16942-310-3005-0120-000	01/01/1970	03/10/2020	Silver maple	Acer saccharinum	Washington DC	District of Columbia	-77.06177084	38.9683541	3107 Patterson Pl Nw	4	Yes	68.58	poor	naturally_occurring	60.96 to 76.2 cm	WashingtonDC	NA	NA	NA	NA	NA	NA	NA	NA	NA	NA	NA
11781-600-3001-0184-000	02/28/2017	08/29/2017	Redbud	Cercis	Washington DC	District of Columbia	-77.06997897	38.96916921	6010 Broad Branch rd Nw	3	Yes	5.08	excellent	no_info	0 to 15.24 cm	WashingtonDC	NA	NA	NA	NA	NA	NA	NA	NA	NA	NA	NA
19269-603-3005-0260-000	01/01/1970	03/20/2020	Willow oak	Quercus phellos	Washington DC	District of Columbia	-77.0734185	38.97033123	6111 Western Ave Nw	3	Yes	57.912	good	naturally_occurring	45.72 to 60.96 cm	WashingtonDC	NA	NA	NA	NA	NA	NA	NA	NA	NA	NA	NA
10300-610-3001-0208-000	01/01/1970	09/25/2019	American sycamore	Platanus occidentalis	Washington DC	District of Columbia	-77.06151371	38.97020981	6100 Blk 30th St Nw	4	No	23.876	good	naturally_occurring	15.24 to 30.48 cm	WashingtonDC	NA	NA	NA	NA	NA	NA	NA	NA	NA	NA	NA
17754-350-3005-0316-000	01/01/1970	01/14/2020	Pin oak	Quercus palustris	Washington DC	District of Columbia	-77.07192186	38.97059354	3519 Runnymede Pl Nw	3	No	30.226	fair	naturally_occurring	15.24 to 30.48 cm	WashingtonDC	NA	NA	NA	NA	NA	NA	NA	NA	NA	NA	NA
15629-410-3001-0134-000	01/01/1970	07/23/2018	Red maple	Acer rubrum	Washington DC	District of Columbia	-77.08082875	38.96305753	4100 Livingston St Nw	3	Yes	33.02	good	naturally_occurring	30.48 to 45.72 cm	WashingtonDC	NA	NA	NA	NA	NA	NA	NA	NA	NA	NA	NA
11781-600-3001-0348-000	02/10/2014	11/25/2019	Eastern redbud	Cercis canadensis	Washington DC	District of Columbia	-77.07013559	38.96953029	6000 Blk Broad Branch rd Nw	3	Yes	11.938	fair	naturally_occurring	0 to 15.24 cm	WashingtonDC	NA	NA	NA	NA	NA	NA	NA	NA	NA	NA	NA
17624-360-3005-0153-000	01/01/1970	04/11/2018	Norway maple	Acer platanoides	Washington DC	District of Columbia	-77.07348	38.96982053	3605 Rittenhouse St Nw	3	No	21.082	good	introduced	15.24 to 30.48 cm	WashingtonDC	NA	NA	NA	NA	NA	NA	NA	NA	NA	NA	NA
17527-529-3005-0204-000	01/01/1970	10/02/2019	Willow oak	Quercus phellos	Washington DC	District of Columbia	-77.0786966	38.95940064	5303 Reno rd Nw	3	No	64.516	good	naturally_occurring	60.96 to 76.2 cm	WashingtonDC	NA	NA	NA	NA	NA	NA	NA	NA	NA	NA	NA
16012-390-3005-0308-000	01/04/2016	05/26/2020	Hornbeam (european) (common)	Carpinus betulus	Washington DC	District of Columbia	-77.07826246	38.96495818	3915 Mckinley St Nw	3	Yes	6.604	excellent	introduced	0 to 15.24 cm	WashingtonDC	NA	NA	NA	NA	NA	NA	NA	NA	NA	NA	NA
15629-410-3005-0398-000	01/01/1970	06/05/2018	Red maple	Acer rubrum	Washington DC	District of Columbia	-77.08176872	38.96316407	4100 Blk Livingston St Nw	3	No	29.972	good	naturally_occurring	15.24 to 30.48 cm	WashingtonDC	NA	NA	NA	NA	NA	NA	NA	NA	NA	NA	NA
14355-420-3001-0041-000	01/01/1970	10/04/2019	Japanese zelkova	Zelkova serrata	Washington DC	District of Columbia	-77.08219842	38.95698191	Opp 4201 Harrison St Nw	3	No	31.75	good	introduced	30.48 to 45.72 cm	WashingtonDC	NA	NA	NA	NA	NA	NA	NA	NA	NA	NA	NA
14355-390-3005-0681-000	01/01/1970	05/29/2020	Green vase japanese zelkova	Zelkova serrata	Washington DC	District of Columbia	-77.07953447	38.95708326	3971 Harrison St Nw	3	Yes	59.944	good	introduced	45.72 to 60.96 cm	WashingtonDC	NA	NA	NA	NA	NA	NA	NA	NA	NA	NA	NA
16012-390-3001-0454-000	12/17/2012	02/27/2018	Willow oak	Quercus phellos	Washington DC	District of Columbia	-77.07874518	38.96486355	3926 Mckinley St Nw	3	No	14.732	excellent	naturally_occurring	0 to 15.24 cm	WashingtonDC	NA	NA	NA	NA	NA	NA	NA	NA	NA	NA	NA
14355-390-3005-0039-000	01/01/1970	10/15/2019	American elm	Ulmus americana	Washington DC	District of Columbia	-77.07732577	38.95708137	3901 Harrison St Nw	3	Yes	82.042	good	naturally_occurring	more than 76.2 cm	WashingtonDC	NA	NA	NA	NA	NA	NA	NA	NA	NA	NA	NA
10390-520-3005-0130-000	01/01/1970	04/11/2018	American elm	Ulmus americana	Washington DC	District of Columbia	-77.07708959	38.95738696	5201 39th St Nw	3	Yes	59.182	good	naturally_occurring	45.72 to 60.96 cm	WashingtonDC	NA	NA	NA	NA	NA	NA	NA	NA	NA	NA	NA
16214-370-3001-0548-000	12/17/2012	07/05/2018	Swamp white oak	Quercus bicolor	Washington DC	District of Columbia	-77.07343897	38.96395661	3718 Morrison St Nw	3	No	12.7	good	naturally_occurring	0 to 15.24 cm	WashingtonDC	NA	NA	NA	NA	NA	NA	NA	NA	NA	NA	NA
10420-540-3001-0697-000	11/22/2017	02/26/2038	Sweetgum (sterile)	Liquidambar styraciflua	Washington DC	District of Columbia	-77.08208634	38.96297192	Opp 5451 42Nd St Nw	3	No	5.08	excellent	naturally_occurring	0 to 15.24 cm	WashingtonDC	NA	NA	NA	NA	NA	NA	NA	NA	NA	NA	NA
10380-520-3001-0080-000	01/30/2013	07/10/2019	Swamp white oak	Quercus bicolor	Washington DC	District of Columbia	-77.07465442	38.95735462	5200 Blk 38th St Nw/ Reno Rd	3	No	11.43	good	naturally_occurring	0 to 15.24 cm	WashingtonDC	NA	NA	NA	NA	NA	NA	NA	NA	NA	NA	NA
10410-520-3001-0125-000	01/01/1970	04/30/2019	Norway maple	Acer platanoides	Washington DC	District of Columbia	-77.08036699	38.95741895	5200 Blk 41St St Nw	3	Yes	29.464	good	introduced	15.24 to 30.48 cm	WashingtonDC	NA	NA	NA	NA	NA	NA	NA	NA	NA	NA	NA
15492-415-3005-0151-000	12/22/2017	11/01/2018	Trident maple	Acer buergerianum	Washington DC	District of Columbia	-77.08185324	38.96213229	Opp 4130 Legation St Nw	3	Yes	6.35	good	introduced	0 to 15.24 cm	WashingtonDC	NA	NA	NA	NA	NA	NA	NA	NA	NA	NA	NA
10440-530-3005-0335-005	01/01/1970	01/04/2019	Willow oak	Quercus phellos	Washington DC	District of Columbia	-77.08624522	38.96000014	5300 Block 44th St Nw	3	No	66.802	good	naturally_occurring	60.96 to 76.2 cm	WashingtonDC	NA	NA	NA	NA	NA	NA	NA	NA	NA	NA	NA
14355-390-3005-0738-000	01/01/1970	05/29/2020	Japanese zelkova	Zelkova serrata	Washington DC	District of Columbia	-77.07974036	38.95708368	3973 Harrison St Nw	3	Yes	47.498	fair	introduced	45.72 to 60.96 cm	WashingtonDC	NA	NA	NA	NA	NA	NA	NA	NA	NA	NA	NA
10423-530-3005-0540-000	01/01/1970	06/06/2018	Sugar maple	Acer saccharum	Washington DC	District of Columbia	-77.0828429	38.96055098	5339 42Nd Pl Nw	3	Yes	47.498	good	introduced	45.72 to 60.96 cm	WashingtonDC	NA	NA	NA	NA	NA	NA	NA	NA	NA	NA	NA
12294-545-3001-0049-000	01/01/1970	11/01/2019	Norway maple	Acer platanoides	Washington DC	District of Columbia	-77.07129433	38.96224116	5400 Blk Chevy Chase Pkwy Nw	3	No	50.292	fair	introduced	45.72 to 60.96 cm	WashingtonDC	NA	NA	NA	NA	NA	NA	NA	NA	NA	NA	NA
14998-415-3005-0171-000	03/03/2011	03/13/2017	London plane tree	Platanus acerifolia	Washington DC	District of Columbia	-77.08120834	38.95908917	4117 Jenifer St Nw	3	No	13.462	good	introduced	0 to 15.24 cm	WashingtonDC	NA	NA	NA	NA	NA	NA	NA	NA	NA	NA	NA
16526-370-3001-0948-000	01/01/1970	04/10/2018	Hedge maple	Acer campestre	Washington DC	District of Columbia	-77.07519722	38.9657698	3760 Northampton St Nw	3	Yes	8.636	good	introduced	0 to 15.24 cm	WashingtonDC	NA	NA	NA	NA	NA	NA	NA	NA	NA	NA	NA
10410-527-3005-0034-000	01/01/1970	06/06/2011	NA	NA	Washington DC	District of Columbia	-77.08023087	38.95846369	Opp 5222 41St St Nw	3	No	NA	NA	no_info	NA	WashingtonDC	NA	NA	NA	NA	NA	NA	NA	NA	NA	NA	NA
14355-410-3001-0421-000	01/01/1970	04/30/2019	Japanese zelkova	Zelkova serrata	Washington DC	District of Columbia	-77.08182994	38.9569809	Opp 4139 Harrison St Nw	3	Yes	45.212	good	introduced	30.48 to 45.72 cm	WashingtonDC	NA	NA	NA	NA	NA	NA	NA	NA	NA	NA	NA
16214-370-3005-0387-000	01/01/1970	03/19/2020	Scarlet oak	Quercus coccinea	Washington DC	District of Columbia	-77.07284071	38.96405472	3711 Morrison St Nw	3	Yes	51.562	good	naturally_occurring	45.72 to 60.96 cm	WashingtonDC	NA	NA	NA	NA	NA	NA	NA	NA	NA	NA	NA
14998-440-3005-0325-000	01/01/1970	01/04/2019	NA	NA	Washington DC	District of Columbia	-77.08725312	38.95919244	4400 Blk Jenifer St Nw	3	No	NA	NA	no_info	NA	WashingtonDC	NA	NA	NA	NA	NA	NA	NA	NA	NA	NA	NA
10390-555-3005-0043-000	02/15/2019	09/04/2019	Chinese elm	Ulmus parvifolia	Washington DC	District of Columbia	-77.07708467	38.96417131	5500 Blk 39th St Nw	3	No	5.08	good	introduced	0 to 15.24 cm	WashingtonDC	NA	NA	NA	NA	NA	NA	NA	NA	NA	NA	NA
16214-370-3005-0247-000	01/01/1970	03/19/2020	Cherry	Prunus	Washington DC	District of Columbia	-77.07240818	38.96405311	3705 Morrison St Nw	3	Yes	37.338	good	no_info	30.48 to 45.72 cm	WashingtonDC	NA	NA	NA	NA	NA	NA	NA	NA	NA	NA	NA
10380-523-3001-0143-000	11/08/2018	09/04/2019	London plane tree	Platanus acerifolia	Washington DC	District of Columbia	-77.07465126	38.95812018	5208 38th St Nw	3	No	5.08	good	introduced	0 to 15.24 cm	WashingtonDC	NA	NA	NA	NA	NA	NA	NA	NA	NA	NA	NA
10410-530-3005-0300-000	01/01/1970	07/17/2020	Norway maple	Acer platanoides	Washington DC	District of Columbia	-77.08023456	38.9598883	5323 41St St Nw	3	No	44.45	poor	introduced	30.48 to 45.72 cm	WashingtonDC	NA	NA	NA	NA	NA	NA	NA	NA	NA	NA	NA
15629-370-3005-0343-000	01/01/1970	04/11/2018	Red maple	Acer rubrum	Washington DC	District of Columbia	-77.07261314	38.96314793	3715 Livingston St Nw	3	No	58.166	good	naturally_occurring	45.72 to 60.96 cm	WashingtonDC	NA	NA	NA	NA	NA	NA	NA	NA	NA	NA	NA
NA	01/01/1970	06/29/2017	London plane tree	Platanus acerifolia	Washington DC	District of Columbia	-77.0820847	38.96064331	5344 42Nd St Nw	3	No	37.338	fair	introduced	30.48 to 45.72 cm	WashingtonDC	NA	NA	NA	NA	NA	NA	NA	NA	NA	NA	NA
12515-555-3005-0040-000	04/13/2017	02/21/2018	Overcup oak	Quercus lyrata	Washington DC	District of Columbia	-77.07498314	38.96411271	Opp 5532 Connecticut Ave Nw	3	No	5.08	excellent	introduced	0 to 15.24 cm	WashingtonDC	NA	NA	NA	NA	NA	NA	NA	NA	NA	NA	NA
14836-420-3005-0082-000	01/01/1970	07/01/2019	Red oak	Quercus rubra	Washington DC	District of Columbia	-77.08231613	38.95807432	4200 Blk Ingomar St Nw	3	No	34.29	good	naturally_occurring	30.48 to 45.72 cm	WashingtonDC	NA	NA	NA	NA	NA	NA	NA	NA	NA	NA	NA
16214-390-3001-0267-000	11/07/2018	09/05/2019	American linden	Tilia americana	Washington DC	District of Columbia	-77.07808677	38.96395795	3912 Morrison St Nw	3	No	5.08	good	naturally_occurring	0 to 15.24 cm	WashingtonDC	NA	NA	NA	NA	NA	NA	NA	NA	NA	NA	NA
12515-550-3005-0086-000	01/01/1970	02/05/2019	NA	NA	Washington DC	District of Columbia	-77.0746198	38.96349458	5513 Connecticut Ave Nw	3	No	NA	NA	no_info	NA	WashingtonDC	NA	NA	NA	NA	NA	NA	NA	NA	NA	NA	NA
15492-390-3001-0614-000	01/16/2007	10/23/2019	Bloodgood london plane tree	Platanus acerifolia	Washington DC	District of Columbia	-77.0793215	38.9620364	3932 Legation St Nw	3	No	24.638	good	introduced	15.24 to 30.48 cm	WashingtonDC	NA	NA	NA	NA	NA	NA	NA	NA	NA	NA	NA
15492-390-3001-0341-000	01/01/1970	07/05/2018	Norway maple	Acer platanoides	Washington DC	District of Columbia	-77.07838618	38.96203774	3914 Legation St Nw	3	No	83.566	good	introduced	more than 76.2 cm	WashingtonDC	NA	NA	NA	NA	NA	NA	NA	NA	NA	NA	NA
12288-000-3005-0030-014	01/01/1970	01/28/2020	Red oak	Quercus rubra	Washington DC	District of Columbia	-77.07707484	38.96708793	5700 Blk Connecticut Ave Nw	3	No	96.52	good	naturally_occurring	more than 76.2 cm	WashingtonDC	NA	NA	NA	NA	NA	NA	NA	NA	NA	NA	NA
NA	01/01/1970	04/11/2018	Silver maple	Acer saccharinum	Washington DC	District of Columbia	-77.08208948	38.960359	5338 42Nd St Nw	3	No	39.878	good	naturally_occurring	30.48 to 45.72 cm	WashingtonDC	NA	NA	NA	NA	NA	NA	NA	NA	NA	NA	NA
14998-420-3005-0119-000	01/01/1970	05/15/2020	Bloodgood london plane tree	Platanus acerifolia	Washington DC	District of Columbia	-77.08244157	38.95908674	4207 Jenifer St Nw	3	No	29.718	good	introduced	15.24 to 30.48 cm	WashingtonDC	NA	NA	NA	NA	NA	NA	NA	NA	NA	NA	NA
15492-410-3005-0103-000	01/01/1970	11/01/2018	Cherry (snowgoose)	Prunus	Washington DC	District of Columbia	-77.08070475	38.96213046	4105 Legation St Nw	3	Yes	25.4	good	no_info	15.24 to 30.48 cm	WashingtonDC	NA	NA	NA	NA	NA	NA	NA	NA	NA	NA	NA
NA	01/01/1970	11/30/2018	NA	NA	Washington DC	District of Columbia	-77.08015199	38.96212465	3941 Legation St Nw	3	Yes	0	NA	no_info	NA	WashingtonDC	NA	NA	NA	NA	NA	NA	NA	NA	NA	NA	NA
14355-380-3005-0362-000	01/01/1970	04/10/2018	Japanese zelkova	Zelkova serrata	Washington DC	District of Columbia	-77.07592181	38.95708102	3825 Harrison St Nw	3	No	67.31	good	introduced	60.96 to 76.2 cm	WashingtonDC	NA	NA	NA	NA	NA	NA	NA	NA	NA	NA	NA
10420-530-3005-0284-000	01/01/1970	06/28/2017	Redbud	Cercis	Washington DC	District of Columbia	-77.08196125	38.95985852	5323 42Nd St Nw	3	Yes	19.812	good	no_info	15.24 to 30.48 cm	WashingtonDC	NA	NA	NA	NA	NA	NA	NA	NA	NA	NA	NA
19405-525-3005-0232-000	02/06/2013	01/02/2020	Overcup oak	Quercus lyrata	Washington DC	District of Columbia	-77.08455954	38.95873388	5247 Wisconsin Ave Nw	3	Yes	9.398	fair	introduced	0 to 15.24 cm	WashingtonDC	NA	NA	NA	NA	NA	NA	NA	NA	NA	NA	NA
10420-530-3001-0271-000	01/01/1970	06/28/2017	Red maple	Acer rubrum	Washington DC	District of Columbia	-77.08208459	38.95984238	5316 42Nd St Nw	3	No	33.528	good	naturally_occurring	30.48 to 45.72 cm	WashingtonDC	NA	NA	NA	NA	NA	NA	NA	NA	NA	NA	NA
10380-537-3001-0092-000	02/09/2011	04/11/2018	Hackberry	Celtis occidentalis	Washington DC	District of Columbia	-77.0746481	38.96061435	5300 Blk 38th St Nw/Kanawha	3	No	18.034	excellent	naturally_occurring	15.24 to 30.48 cm	WashingtonDC	NA	NA	NA	NA	NA	NA	NA	NA	NA	NA	NA
15629-420-3001-0035-000	03/26/2018	09/20/2018	Maple	Acer	Washington DC	District of Columbia	-77.0821964	38.96304855	4200 Livingston St Nw	3	Yes	5.08	excellent	no_info	0 to 15.24 cm	WashingtonDC	NA	NA	NA	NA	NA	NA	NA	NA	NA	NA	NA
10410-520-3001-0252-000	01/01/1970	04/30/2019	Sugar maple	Acer saccharum	Washington DC	District of Columbia	-77.08036449	38.95776451	5208 41St St Nw	3	Yes	22.098	fair	introduced	15.24 to 30.48 cm	WashingtonDC	NA	NA	NA	NA	NA	NA	NA	NA	NA	NA	NA
10380-523-3001-0014-000	01/01/1970	06/11/2019	NA	NA	Washington DC	District of Columbia	-77.074648	38.95775788	5204 38th St Nw	3	No	NA	NA	no_info	NA	WashingtonDC	NA	NA	NA	NA	NA	NA	NA	NA	NA	NA	NA
10390-530-3001-0130-000	01/01/1970	11/25/2019	Japanese zelkova	Zelkova serrata	Washington DC	District of Columbia	-77.0772039	38.9594022	5308 39th St Nw	3	No	28.702	good	introduced	15.24 to 30.48 cm	WashingtonDC	NA	NA	NA	NA	NA	NA	NA	NA	NA	NA	NA
15629-390-3005-0592-000	01/16/2007	03/01/2018	Kwanzan cherry	Prunus serrulata	Washington DC	District of Columbia	-77.07925783	38.96314615	3929 Livingston St Nw	3	Yes	18.288	good	introduced	15.24 to 30.48 cm	WashingtonDC	NA	NA	NA	NA	NA	NA	NA	NA	NA	NA	NA
16064-370-3005-0158-000	01/01/1970	04/24/2019	Willow oak	Quercus phellos	Washington DC	District of Columbia	-77.07149653	38.96107517	3705 Military rd Nw	3	Yes	106.68	good	naturally_occurring	more than 76.2 cm	WashingtonDC	NA	NA	NA	NA	NA	NA	NA	NA	NA	NA	NA
14745-385-3005-0303-000	01/01/1970	05/29/2018	NA	NA	Washington DC	District of Columbia	-77.07684946	38.95773591	3825 Huntington St Nw	3	No	NA	NA	no_info	NA	WashingtonDC	NA	NA	NA	NA	NA	NA	NA	NA	NA	NA	NA
12515-560-3001-0171-000	11/07/2018	09/05/2019	Bur oak	Quercus macrocarpa	Washington DC	District of Columbia	-77.07593424	38.96529911	5608 Connecticut Ave Nw	3	No	5.08	good	introduced	0 to 15.24 cm	WashingtonDC	NA	NA	NA	NA	NA	NA	NA	NA	NA	NA	NA
16064-410-3005-0430-000	01/01/1970	04/11/2018	Willow oak	Quercus phellos	Washington DC	District of Columbia	-77.08183465	38.96107642	Opp 4132 Military rd Nw	3	Yes	28.702	good	naturally_occurring	15.24 to 30.48 cm	WashingtonDC	NA	NA	NA	NA	NA	NA	NA	NA	NA	NA	NA
10390-545-3001-0189-000	01/01/1970	04/10/2018	Littleleaf linden	Tilia cordata	Washington DC	District of Columbia	-77.07719709	38.96260503	5432 39th St Nw	3	No	25.146	good	introduced	15.24 to 30.48 cm	WashingtonDC	NA	NA	NA	NA	NA	NA	NA	NA	NA	NA	NA
14836-380-3005-0112-000	11/14/2014	08/08/2019	Sweetbay magnolia	Magnolia virginiana	Washington DC	District of Columbia	-77.07503951	38.95840749	3803 Ingomar St Nw	3	Yes	8.89	good	naturally_occurring	0 to 15.24 cm	WashingtonDC	NA	NA	NA	NA	NA	NA	NA	NA	NA	NA	NA
16064-380-3001-0476-000	01/01/1970	11/08/2019	Willow oak	Quercus phellos	Washington DC	District of Columbia	-77.07627182	38.96096898	3814 Military rd Nw	3	No	66.548	good	naturally_occurring	60.96 to 76.2 cm	WashingtonDC	NA	NA	NA	NA	NA	NA	NA	NA	NA	NA	NA
15629-370-3005-0294-000	01/01/1970	04/11/2018	Norway maple	Acer platanoides	Washington DC	District of Columbia	-77.07238613	38.96315129	3711 Livingston St Nw	3	No	76.454	good	introduced	more than 76.2 cm	WashingtonDC	NA	NA	NA	NA	NA	NA	NA	NA	NA	NA	NA
14836-415-3001-0376-000	01/01/1970	04/11/2018	Pin oak	Quercus palustris	Washington DC	District of Columbia	-77.08172691	38.95799299	4114 Ingomar St Nw	3	Yes	48.514	good	naturally_occurring	45.72 to 60.96 cm	WashingtonDC	NA	NA	NA	NA	NA	NA	NA	NA	NA	NA	NA
15629-390-3005-0218-000	12/12/2011	04/11/2018	Hackberry	Celtis occidentalis	Washington DC	District of Columbia	-77.07796516	38.96314533	3911 Livingston St Nw	3	No	12.7	good	naturally_occurring	0 to 15.24 cm	WashingtonDC	NA	NA	NA	NA	NA	NA	NA	NA	NA	NA	NA
14836-380-3005-0385-000	01/01/1970	08/08/2019	Crape myrtle	Lagerstroemia indica	Washington DC	District of Columbia	-77.07595183	38.95840743	3813 Ingomar St Nw	3	Yes	39.878	good	introduced	30.48 to 45.72 cm	WashingtonDC	NA	NA	NA	NA	NA	NA	NA	NA	NA	NA	NA
10420-540-3001-0544-000	01/01/1970	03/26/2019	Red maple	Acer rubrum	Washington DC	District of Columbia	-77.0820958	38.96255124	Opp 5443 42Nd St Nw	3	No	22.606	good	naturally_occurring	15.24 to 30.48 cm	WashingtonDC	NA	NA	NA	NA	NA	NA	NA	NA	NA	NA	NA
19269-523-3005-0400-000	01/01/1970	04/01/2020	Willow oak	Quercus phellos	Washington DC	District of Columbia	-77.08775668	38.95912057	5200 Block Western Ave Nw	3	Yes	100.33	good	naturally_occurring	more than 76.2 cm	WashingtonDC	NA	NA	NA	NA	NA	NA	NA	NA	NA	NA	NA
16064-390-3005-0380-000	01/01/1970	04/11/2018	Willow oak	Quercus phellos	Washington DC	District of Columbia	-77.07851673	38.96107771	3921 Military rd Nw	3	Yes	59.69	good	naturally_occurring	45.72 to 60.96 cm	WashingtonDC	NA	NA	NA	NA	NA	NA	NA	NA	NA	NA	NA
15629-380-3005-0299-000	12/23/2014	06/11/2020	Chinese pistachio	Pistacia chinensis	Washington DC	District of Columbia	-77.07572743	38.96314539	3821 Livingston St Nw	3	Yes	15.24	good	introduced	0 to 15.24 cm	WashingtonDC	NA	NA	NA	NA	NA	NA	NA	NA	NA	NA	NA
14998-440-3005-0264-000	01/01/1970	01/04/2019	NA	NA	Washington DC	District of Columbia	-77.08710681	38.95911401	4400 Blk Jenifer St Nw	3	No	NA	NA	no_info	NA	WashingtonDC	NA	NA	NA	NA	NA	NA	NA	NA	NA	NA	NA
16064-390-3005-0207-000	01/01/1970	02/22/2018	Willow oak	Quercus phellos	Washington DC	District of Columbia	-77.07790846	38.96107854	3911 Military rd Nw	3	Yes	90.424	good	naturally_occurring	more than 76.2 cm	WashingtonDC	NA	NA	NA	NA	NA	NA	NA	NA	NA	NA	NA
10440-520-3001-0211-000	01/01/1970	07/13/2017	Red oak	Quercus rubra	Washington DC	District of Columbia	-77.08628204	38.95765472	5200 Blk 44th St Nw	3	Yes	50.8	good	naturally_occurring	45.72 to 60.96 cm	WashingtonDC	NA	NA	NA	NA	NA	NA	NA	NA	NA	NA	NA
16064-375-3005-0424-000	01/01/1970	03/10/2016	Willow oak	Quercus phellos	Washington DC	District of Columbia	-77.07494641	38.96107709	3803 Military rd Nw	3	Yes	82.296	good	naturally_occurring	more than 76.2 cm	WashingtonDC	NA	NA	NA	NA	NA	NA	NA	NA	NA	NA	NA
10390-523-3005-0072-000	02/12/2015	08/17/2015	Crabapple	Malus	Washington DC	District of Columbia	-77.07708657	38.95792872	Opp 5226 39th St Nw	3	Yes	5.08	excellent	no_info	0 to 15.24 cm	WashingtonDC	NA	NA	NA	NA	NA	NA	NA	NA	NA	NA	NA
10423-530-3001-0403-000	01/01/1970	07/26/2018	Silver maple	Acer saccharinum	Washington DC	District of Columbia	-77.08295016	38.96018772	5338 42Nd Pl Nw	3	No	78.74	good	naturally_occurring	more than 76.2 cm	WashingtonDC	NA	NA	NA	NA	NA	NA	NA	NA	NA	NA	NA
12515-540-3005-0185-000	01/01/1970	06/09/2020	Red oak	Quercus rubra	Washington DC	District of Columbia	-77.07347902	38.96152506	5415 Connecticut Ave Nw	3	No	59.69	good	naturally_occurring	45.72 to 60.96 cm	WashingtonDC	NA	NA	NA	NA	NA	NA	NA	NA	NA	NA	NA
14355-410-3001-0305-000	01/01/1970	06/24/2020	Japanese zelkova	Zelkova serrata	Washington DC	District of Columbia	-77.08140414	38.95698063	4120 Harrison St Nw	3	No	29.21	fair	introduced	15.24 to 30.48 cm	WashingtonDC	NA	NA	NA	NA	NA	NA	NA	NA	NA	NA	NA
16064-380-3001-0403-000	12/13/2011	11/08/2019	Willow oak	Quercus phellos	Washington DC	District of Columbia	-77.07604675	38.96097335	3812 Military rd Nw	3	No	18.034	good	naturally_occurring	15.24 to 30.48 cm	WashingtonDC	NA	NA	NA	NA	NA	NA	NA	NA	NA	NA	NA
14745-380-3005-0043-000	01/01/1970	07/15/2020	Pin oak	Quercus palustris	Washington DC	District of Columbia	-77.07480481	38.9577361	3800 Blk Huntington St Nw	3	No	25.654	good	naturally_occurring	15.24 to 30.48 cm	WashingtonDC	NA	NA	NA	NA	NA	NA	NA	NA	NA	NA	NA
10390-545-3005-0183-000	05/31/2017	05/31/2017	NA	NA	Washington DC	District of Columbia	-77.0770898	38.96258731	5427 39th St Nw	3	Yes	12.7	NA	no_info	0 to 15.24 cm	WashingtonDC	NA	NA	NA	NA	NA	NA	NA	NA	NA	NA	NA
16064-390-3005-0533-000	01/01/1970	07/16/2020	Willow oak	Quercus phellos	Washington DC	District of Columbia	-77.07901929	38.96107703	3935 Military rd Nw	3	Yes	19.05	good	naturally_occurring	15.24 to 30.48 cm	WashingtonDC	NA	NA	NA	NA	NA	NA	NA	NA	NA	NA	NA
15492-390-3005-0261-000	01/01/1970	05/14/2020	Sugar maple	Acer saccharum	Washington DC	District of Columbia	-77.07815788	38.96213221	3911 Legation St Nw	3	Yes	14.732	fair	introduced	0 to 15.24 cm	WashingtonDC	NA	NA	NA	NA	NA	NA	NA	NA	NA	NA	NA
12515-555-3005-0230-000	02/12/2018	09/04/2018	Swamp white oak	Quercus bicolor	Washington DC	District of Columbia	-77.07527672	38.96462218	5545 Connecticut Ave Nw	3	No	5.08	excellent	naturally_occurring	0 to 15.24 cm	WashingtonDC	NA	NA	NA	NA	NA	NA	NA	NA	NA	NA	NA
10420-540-3005-0282-000	01/01/1970	05/15/2020	NA	NA	Washington DC	District of Columbia	-77.08195703	38.96183204	5417 42Nd St Nw	3	Yes	NA	NA	no_info	NA	WashingtonDC	NA	NA	NA	NA	NA	NA	NA	NA	NA	NA	NA
12515-540-3001-0255-000	01/01/1970	08/16/2018	NA	NA	Washington DC	District of Columbia	-77.07379073	38.96162696	5406 Connecticut Ave Nw	3	No	26.67	NA	no_info	15.24 to 30.48 cm	WashingtonDC	NA	NA	NA	NA	NA	NA	NA	NA	NA	NA	NA
10380-533-3001-0154-000	01/01/1970	04/10/2018	(see notes)	NA	Washington DC	District of Columbia	-77.0746449	38.96011743	5312 38th St Nw	3	No	5.08	good	no_info	0 to 15.24 cm	WashingtonDC	NA	NA	NA	NA	NA	NA	NA	NA	NA	NA	NA
16064-370-3005-0548-000	01/01/1970	04/24/2019	Willow oak	Quercus phellos	Washington DC	District of Columbia	-77.0728609	38.96107461	3719 Military rd Nw	3	Yes	66.548	good	naturally_occurring	60.96 to 76.2 cm	WashingtonDC	NA	NA	NA	NA	NA	NA	NA	NA	NA	NA	NA
14836-380-3005-0335-000	12/22/2014	08/08/2019	Arnold crabapple	Malus	Washington DC	District of Columbia	-77.07581398	38.95840784	3809 Ingomar St Nw	3	Yes	11.43	good	no_info	0 to 15.24 cm	WashingtonDC	NA	NA	NA	NA	NA	NA	NA	NA	NA	NA	NA
12294-540-3001-0280-000	01/14/2009	11/01/2019	Bloodgood london plane tree	Platanus acerifolia	Washington DC	District of Columbia	-77.07121744	38.96178249	5420 Chevy Chase Pkwy Nw	3	No	25.654	good	introduced	15.24 to 30.48 cm	WashingtonDC	NA	NA	NA	NA	NA	NA	NA	NA	NA	NA	NA
10410-510-3001-0027-000	12/15/2011	05/17/2019	Kwanzan cherry	Prunus serrulata	Washington DC	District of Columbia	-77.08036729	38.95608362	5100 41St St Nw	3	Yes	19.812	excellent	introduced	15.24 to 30.48 cm	WashingtonDC	NA	NA	NA	NA	NA	NA	NA	NA	NA	NA	NA
10480-470-3005-0289-000	01/04/2013	05/01/2019	Flowering dogwood	Cornus florida	Washington DC	District of Columbia	-77.09426882	38.95184006	4723 48th St Nw	3	Yes	8.128	good	naturally_occurring	0 to 15.24 cm	WashingtonDC	NA	NA	NA	NA	NA	NA	NA	NA	NA	NA	NA
19269-510-3005-0171-000	01/01/1970	06/03/2020	American elm	Ulmus americana	Washington DC	District of Columbia	-77.0907074	38.95680727	5113 Western Ave Nw	3	Yes	99.06	good	naturally_occurring	more than 76.2 cm	WashingtonDC	NA	NA	NA	NA	NA	NA	NA	NA	NA	NA	NA
13276-460-3001-0152-000	01/01/1970	04/11/2018	Red maple	Acer rubrum	Washington DC	District of Columbia	-77.09121521	38.95327212	4610 Ellicott St Nw	3	No	48.514	good	naturally_occurring	45.72 to 60.96 cm	WashingtonDC	NA	NA	NA	NA	NA	NA	NA	NA	NA	NA	NA
12678-370-3005-0353-000	01/01/1970	08/15/2018	Ginkgo (female)	Ginkgo biloba	Washington DC	District of Columbia	-77.07283234	38.95147027	3729 Cumberland St Nw	3	Yes	91.44	good	introduced	more than 76.2 cm	WashingtonDC	NA	NA	NA	NA	NA	NA	NA	NA	NA	NA	NA
13276-410-3001-0326-000	01/01/1970	09/28/2017	Hedge maple	Acer campestre	Washington DC	District of Columbia	-77.08148716	38.95327719	4100 Blk Ellicott St Nw	3	No	16.51	good	introduced	15.24 to 30.48 cm	WashingtonDC	NA	NA	NA	NA	NA	NA	NA	NA	NA	NA	NA
13276-445-3005-0423-000	01/01/1970	04/10/2018	Red maple	Acer rubrum	Washington DC	District of Columbia	-77.08843388	38.95337025	4447 Ellicott St Nw	3	No	69.596	good	naturally_occurring	60.96 to 76.2 cm	WashingtonDC	NA	NA	NA	NA	NA	NA	NA	NA	NA	NA	NA
10420-510-3001-0301-000	01/01/1970	05/01/2020	Hedge maple	Acer campestre	Washington DC	District of Columbia	-77.08210098	38.95679122	Opp 5115 42Nd St Nw	3	Yes	24.638	good	introduced	15.24 to 30.48 cm	WashingtonDC	NA	NA	NA	NA	NA	NA	NA	NA	NA	NA	NA
NA	01/01/1970	10/10/2018	Red maple	Acer rubrum	Washington DC	District of Columbia	-77.08384989	38.95283805	4820 43rd St Nw	3	Yes	73.66	good	naturally_occurring	60.96 to 76.2 cm	WashingtonDC	NA	NA	NA	NA	NA	NA	NA	NA	NA	NA	NA
14836-420-3001-0476-000	01/03/2013	07/01/2019	NA	NA	Washington DC	District of Columbia	-77.08370121	38.95799784	4200 Blk Ingomar St Nw	3	Yes	NA	NA	no_info	NA	WashingtonDC	NA	NA	NA	NA	NA	NA	NA	NA	NA	NA	NA
17631-450-3005-0329-000	10/09/2012	04/18/2019	Japanese zelkova	Zelkova serrata	Washington DC	District of Columbia	-77.0875657	38.95396999	4429 River rd Nw	3	No	12.7	good	introduced	0 to 15.24 cm	WashingtonDC	NA	NA	NA	NA	NA	NA	NA	NA	NA	NA	NA
10470-470-3005-0315-000	01/01/1970	05/17/2019	Red maple	Acer rubrum	Washington DC	District of Columbia	-77.09255395	38.95196458	4729 47th St Nw	3	No	48.26	good	naturally_occurring	45.72 to 60.96 cm	WashingtonDC	NA	NA	NA	NA	NA	NA	NA	NA	NA	NA	NA
13555-440-3005-0160-000	01/01/1970	07/19/2016	Hornbeam (european) (common)	Carpinus betulus	Washington DC	District of Columbia	-77.08686224	38.95476264	4411 Fessenden St Nw	3	Yes	15.748	good	introduced	15.24 to 30.48 cm	WashingtonDC	NA	NA	NA	NA	NA	NA	NA	NA	NA	NA	NA
12255-430-3005-0264-000	01/01/1970	10/02/2018	Red maple	Acer rubrum	Washington DC	District of Columbia	-77.08475092	38.95109515	4307 Chesapeake St Nw	3	No	104.394	good	naturally_occurring	more than 76.2 cm	WashingtonDC	NA	NA	NA	NA	NA	NA	NA	NA	NA	NA	NA
10410-480-3001-0310-000	01/01/1970	09/28/2017	Norway maple	Acer platanoides	Washington DC	District of Columbia	-77.08037534	38.95299532	4822 41St St Nw	3	Yes	29.464	fair	introduced	15.24 to 30.48 cm	WashingtonDC	NA	NA	NA	NA	NA	NA	NA	NA	NA	NA	NA
13477-440-3001-0314-000	02/10/2009	04/10/2019	Bloodgood london plane tree	Platanus acerifolia	Washington DC	District of Columbia	-77.08735469	38.95531614	4428 Faraday Pl Nw	3	No	24.892	good	introduced	15.24 to 30.48 cm	WashingtonDC	NA	NA	NA	NA	NA	NA	NA	NA	NA	NA	NA
17631-430-3001-0050-000	01/01/1970	04/11/2019	American elm	Ulmus americana	Washington DC	District of Columbia	-77.08406057	38.951349	4300 Blk River rd Nw	3	Yes	62.23	fair	naturally_occurring	60.96 to 76.2 cm	WashingtonDC	NA	NA	NA	NA	NA	NA	NA	NA	NA	NA	NA
NA	01/01/1970	05/22/2018	NA	NA	Washington DC	District of Columbia	-77.08837267	38.95698812	Opp 4445 Harrison St Nw	3	Yes	0	NA	no_info	NA	WashingtonDC	NA	NA	NA	NA	NA	NA	NA	NA	NA	NA	NA
12749-480-3005-0384-000	01/04/2013	04/23/2020	NA	NA	Washington DC	District of Columbia	-77.09578339	38.95216903	4827 Davenport St Nw	3	Yes	NA	NA	no_info	NA	WashingtonDC	NA	NA	NA	NA	NA	NA	NA	NA	NA	NA	NA
13276-445-3001-0191-000	01/01/1970	04/10/2018	Red maple	Acer rubrum	Washington DC	District of Columbia	-77.08748135	38.95328123	4430 Ellicott St Nw	3	Yes	92.456	fair	naturally_occurring	more than 76.2 cm	WashingtonDC	NA	NA	NA	NA	NA	NA	NA	NA	NA	NA	NA
99999-999-9999-1512-0	01/01/1970	11/14/2019	NA	NA	Washington DC	District of Columbia	-77.07422927	38.95225041	Opp 3815 Fort Dr Nw	3	No	NA	NA	no_info	NA	WashingtonDC	NA	NA	NA	NA	NA	NA	NA	NA	NA	NA	NA
13555-410-3005-0384-000	02/12/2020	02/12/2020	Saucer magnolia	Magnolia soulangeana	Washington DC	District of Columbia	-77.08165633	38.95476105	Opp 4124 Fessenden St Nw	3	Yes	5.08	excellent	no_info	0 to 15.24 cm	WashingtonDC	NA	NA	NA	NA	NA	NA	NA	NA	NA	NA	NA
14355-450-3001-0471-000	01/04/2013	07/02/2020	Katsuratree	Cercidiphyllum japonicum	Washington DC	District of Columbia	-77.09033879	38.95698617	4546 Harrison St Nw	3	No	13.208	dead	introduced	0 to 15.24 cm	WashingtonDC	NA	NA	NA	NA	NA	NA	NA	NA	NA	NA	NA
12678-360-3005-0082-000	01/01/1970	07/14/2020	Ginkgo (male)	Ginkgo biloba	Washington DC	District of Columbia	-77.07017173	38.95147302	3601 Cumberland St Nw	3	Yes	106.172	good	introduced	more than 76.2 cm	WashingtonDC	NA	NA	NA	NA	NA	NA	NA	NA	NA	NA	NA
19405-460-3001-0168-000	02/16/2016	02/19/2020	Bur oak	Quercus macrocarpa	Washington DC	District of Columbia	-77.08062447	38.95013228	4614 Wisconsin Ave Nw	3	Yes	8.636	good	introduced	0 to 15.24 cm	WashingtonDC	NA	NA	NA	NA	NA	NA	NA	NA	NA	NA	NA
17527-450-3001-0238-000	01/01/1970	07/21/2020	Willow oak	Quercus phellos	Washington DC	District of Columbia	-77.07260552	38.94858621	4520 Reno rd Nw	3	Yes	66.294	good	naturally_occurring	60.96 to 76.2 cm	WashingtonDC	NA	NA	NA	NA	NA	NA	NA	NA	NA	NA	NA
10500-430-3005-0158-000	01/01/1970	04/11/2018	Pin oak	Quercus palustris	Washington DC	District of Columbia	-77.09845396	38.94529882	4301 50th St Nw	3	Yes	39.878	excellent	naturally_occurring	30.48 to 45.72 cm	WashingtonDC	NA	NA	NA	NA	NA	NA	NA	NA	NA	NA	NA
13705-445-3001-0018-003	01/01/1970	02/04/2015	NA	NA	Washington DC	District of Columbia	-77.07860475	38.94738564	4400 Blk Fort Dr Nw	3	No	NA	NA	no_info	NA	WashingtonDC	NA	NA	NA	NA	NA	NA	NA	NA	NA	NA	NA
19399-390-3005-0212-000	03/23/2015	06/18/2020	Crabapple	Malus	Washington DC	District of Columbia	-77.07774859	38.94558954	3913 Windom Pl Nw	3	Yes	9.906	good	no_info	0 to 15.24 cm	WashingtonDC	NA	NA	NA	NA	NA	NA	NA	NA	NA	NA	NA
11124-460-3005-0280-000	01/14/2009	03/09/2020	Yoshino cherry	Prunus yedoensis	Washington DC	District of Columbia	-77.09548373	38.9504695	4625 Asbury Pl Nw	3	Yes	17.272	good	introduced	15.24 to 30.48 cm	WashingtonDC	NA	NA	NA	NA	NA	NA	NA	NA	NA	NA	NA
11007-470-3005-0137-000	01/01/1970	07/23/2020	Norway maple	Acer platanoides	Washington DC	District of Columbia	-77.09314938	38.94716171	4709 Alton Pl Nw	3	No	87.376	poor	introduced	more than 76.2 cm	WashingtonDC	NA	NA	NA	NA	NA	NA	NA	NA	NA	NA	NA
13705-450-3005-0628-000	02/15/2018	10/07/2019	Elm	Ulmus	Washington DC	District of Columbia	-77.07843986	38.94965781	4551 Fort Dr Nw	3	No	5.588	good	no_info	0 to 15.24 cm	WashingtonDC	NA	NA	NA	NA	NA	NA	NA	NA	NA	NA	NA
19522-410-3005-0622-000	11/04/2014	04/11/2019	Eastern redbud	Cercis canadensis	Washington DC	District of Columbia	-77.08131665	38.94634164	4131 Yuma St Nw	3	Yes	7.112	fair	naturally_occurring	0 to 15.24 cm	WashingtonDC	NA	NA	NA	NA	NA	NA	NA	NA	NA	NA	NA
11748-380-3005-0078-000	01/01/1970	06/18/2019	Southern magnolia	Magnolia grandiflora	Washington DC	District of Columbia	-77.07488268	38.94974813	3801Brandywine St Nw	3	Yes	41.402	good	introduced	30.48 to 45.72 cm	WashingtonDC	NA	NA	NA	NA	NA	NA	NA	NA	NA	NA	NA
11066-370-3001-0530-000	02/24/2012	05/01/2018	Ginkgo (male)	Ginkgo biloba	Washington DC	District of Columbia	-77.07437352	38.94868433	3742 Appleton St Nw	3	No	8.89	excellent	introduced	0 to 15.24 cm	WashingtonDC	NA	NA	NA	NA	NA	NA	NA	NA	NA	NA	NA
11124-460-3005-0182-000	01/01/1970	12/05/2018	NA	NA	Washington DC	District of Columbia	-77.09548513	38.95020115	4611 Asbury Pl Nw	3	Yes	NA	NA	no_info	NA	WashingtonDC	NA	NA	NA	NA	NA	NA	NA	NA	NA	NA	NA
11007-450-3005-0231-000	12/20/2012	04/11/2018	Sweetgum (sterile)	Liquidambar styraciflua	Washington DC	District of Columbia	-77.08948711	38.94715725	4523 Alton Pl Nw	3	No	12.192	good	naturally_occurring	0 to 15.24 cm	WashingtonDC	NA	NA	NA	NA	NA	NA	NA	NA	NA	NA	NA
10949-480-3001-0223-000	11/26/2007	10/04/2018	Bloodgood london plane tree	Platanus acerifolia	Washington DC	District of Columbia	-77.09512393	38.94786722	4830 Albemarle St Nw	3	No	30.734	good	introduced	30.48 to 45.72 cm	WashingtonDC	NA	NA	NA	NA	NA	NA	NA	NA	NA	NA	NA
11969-440-3001-0037-000	12/19/2013	04/18/2018	Dawn redwood	Metasequoia glyptostroboides	Washington DC	District of Columbia	-77.08639547	38.94861822	4400 Blk Butterworth Pl Nw	3	No	11.684	excellent	introduced	0 to 15.24 cm	WashingtonDC	NA	NA	NA	NA	NA	NA	NA	NA	NA	NA	NA
11124-460-3005-0400-000	01/29/2018	03/09/2020	Hornbeam	Carpinus	Washington DC	District of Columbia	-77.09549784	38.95079942	4633 Asbury Pl Nw	3	Yes	5.08	good	no_info	0 to 15.24 cm	WashingtonDC	NA	NA	NA	NA	NA	NA	NA	NA	NA	NA	NA
11748-360-3005-0493-000	01/01/1970	10/08/2019	Red maple	Acer rubrum	Washington DC	District of Columbia	-77.07158646	38.94974384	3645 Brandywine St Nw	3	Yes	36.83	good	naturally_occurring	30.48 to 45.72 cm	WashingtonDC	NA	NA	NA	NA	NA	NA	NA	NA	NA	NA	NA
10490-450-3005-0187-000	01/01/1970	04/10/2018	Norway maple	Acer platanoides	Washington DC	District of Columbia	-77.09670059	38.94847164	4513 49th St Nw	3	Yes	44.704	fair	introduced	30.48 to 45.72 cm	WashingtonDC	NA	NA	NA	NA	NA	NA	NA	NA	NA	NA	NA
10360-460-3001-0221-000	01/01/1970	06/11/2020	Chinese elm	Ulmus parvifolia	Washington DC	District of Columbia	-77.06990867	38.95030136	4618 36th St Nw	3	Yes	46.228	good	introduced	45.72 to 60.96 cm	WashingtonDC	NA	NA	NA	NA	NA	NA	NA	NA	NA	NA	NA
12255-370-3001-0731-000	01/01/1970	06/30/2020	Sawtooth oak	Quercus acutissima	Washington DC	District of Columbia	-77.07437886	38.95068937	Opp 3761 Chesapeake St Nw	3	Yes	32.004	good	introduced	30.48 to 45.72 cm	WashingtonDC	NA	NA	NA	NA	NA	NA	NA	NA	NA	NA	NA
10433-450-3001-0102-000	10/27/2017	09/12/2018	Chinese fringetree	Chionanthus retusus	Washington DC	District of Columbia	-77.08507233	38.94823169	4500 43rd Pl Nw	3	Yes	5.08	good	introduced	0 to 15.24 cm	WashingtonDC	NA	NA	NA	NA	NA	NA	NA	NA	NA	NA	NA
NA	10/25/2016	09/07/2017	Saucer magnolia	Magnolia soulangeana	Washington DC	District of Columbia	-77.08197104	38.94659681	4411 42Nd St Nw	3	No	6.35	fair	no_info	0 to 15.24 cm	WashingtonDC	NA	NA	NA	NA	NA	NA	NA	NA	NA	NA	NA
10420-450-3005-0028-000	01/01/1970	01/08/2015	NA	NA	Washington DC	District of Columbia	-77.08197506	38.94804557	4500 Blk 42Nd St Nw	3	No	NA	NA	no_info	NA	WashingtonDC	NA	NA	NA	NA	NA	NA	NA	NA	NA	NA	NA
19269-465-3005-0208-000	01/01/1970	03/21/2016	NA	NA	Washington DC	District of Columbia	-77.0982548	38.95090327	4627 Western Ave Nw	3	Yes	NA	NA	no_info	NA	WashingtonDC	NA	NA	NA	NA	NA	NA	NA	NA	NA	NA	NA
19405-460-3001-0063-000	01/01/1970	02/19/2020	Bur oak	Quercus macrocarpa	Washington DC	District of Columbia	-77.0805611	38.9498468	4600 Wisconsin Ave Nw	3	Yes	10.16	good	introduced	0 to 15.24 cm	WashingtonDC	NA	NA	NA	NA	NA	NA	NA	NA	NA	NA	NA
10500-430-3001-0160-000	01/01/1970	04/11/2018	Red oak	Quercus rubra	Washington DC	District of Columbia	-77.0986032	38.94530267	4306 50th St Nw	3	No	37.592	excellent	naturally_occurring	30.48 to 45.72 cm	WashingtonDC	NA	NA	NA	NA	NA	NA	NA	NA	NA	NA	NA
11748-440-3001-0147-000	01/23/2013	04/19/2019	Hackberry	Celtis occidentalis	Washington DC	District of Columbia	-77.08678643	38.94965163	4408 Brandywine St Nw	3	No	8.89	good	naturally_occurring	0 to 15.24 cm	WashingtonDC	NA	NA	NA	NA	NA	NA	NA	NA	NA	NA	NA
10490-430-3001-0051-000	01/01/1970	04/10/2018	Sugar maple	Acer saccharum	Washington DC	District of Columbia	-77.0968315	38.94438918	4300 49th St Nw	3	No	25.654	good	introduced	15.24 to 30.48 cm	WashingtonDC	NA	NA	NA	NA	NA	NA	NA	NA	NA	NA	NA
11748-370-3005-0194-000	01/01/1970	09/25/2019	Norway maple	Acer platanoides	Washington DC	District of Columbia	-77.07286374	38.94973869	3707 Brandywine St Nw	3	Yes	36.576	fair	introduced	30.48 to 45.72 cm	WashingtonDC	NA	NA	NA	NA	NA	NA	NA	NA	NA	NA	NA
15960-500-3001-0242-000	01/01/1970	05/28/2019	Ginkgo	Ginkgo biloba	Washington DC	District of Columbia	-77.09913978	38.94747147	5010 Massachusetts Ave Nw	3	No	18.542	good	introduced	15.24 to 30.48 cm	WashingtonDC	NA	NA	NA	NA	NA	NA	NA	NA	NA	NA	NA
10390-425-3001-0247-000	01/01/1970	04/14/2020	American linden	Tilia americana	Washington DC	District of Columbia	-77.07710299	38.94465948	4242 39th St Nw	3	Yes	47.752	good	naturally_occurring	45.72 to 60.96 cm	WashingtonDC	NA	NA	NA	NA	NA	NA	NA	NA	NA	NA	NA
11066-370-3005-0459-000	04/13/2016	04/10/2018	Eastern redbud	Cercis canadensis	Washington DC	District of Columbia	-77.07409052	38.9487798	3739 Appleton St Nw	3	Yes	6.35	good	naturally_occurring	0 to 15.24 cm	WashingtonDC	NA	NA	NA	NA	NA	NA	NA	NA	NA	NA	NA
12255-480-3001-0216-000	01/01/1970	04/29/2019	Sawtooth oak	Quercus acutissima	Washington DC	District of Columbia	-77.09518373	38.95100281	4820 Chesapeake St Nw	3	No	57.658	good	introduced	45.72 to 60.96 cm	WashingtonDC	NA	NA	NA	NA	NA	NA	NA	NA	NA	NA	NA
19522-470-3005-0045-000	01/01/1970	04/11/2018	Red maple	Acer rubrum	Washington DC	District of Columbia	-77.09277787	38.94634787	4700 Blk Yuma St Nw	3	Yes	16.002	good	naturally_occurring	15.24 to 30.48 cm	WashingtonDC	NA	NA	NA	NA	NA	NA	NA	NA	NA	NA	NA
11969-490-3005-0838-000	01/01/1970	10/15/2018	Silver maple	Acer saccharinum	Washington DC	District of Columbia	-77.09971607	38.94886628	4973 Butterworth Pl Nw	3	Yes	51.816	good	naturally_occurring	45.72 to 60.96 cm	WashingtonDC	NA	NA	NA	NA	NA	NA	NA	NA	NA	NA	NA
18518-000-3005-0140-000	01/01/1970	06/25/2020	Japanese zelkova	Zelkova serrata	Washington DC	District of Columbia	-77.07834162	38.94642882	4400 Blk Nebraska Ave Nw (Tenley Cir Nw)	3	No	35.052	fair	introduced	30.48 to 45.72 cm	WashingtonDC	NA	NA	NA	NA	NA	NA	NA	NA	NA	NA	NA
19405-460-3001-0327-000	04/01/2010	10/11/2018	Nuttall oak	Quercus nuttallii	Washington DC	District of Columbia	-77.08072226	38.95055757	4624 Wisconsin Ave Nw	3	Yes	16.002	good	no_info	15.24 to 30.48 cm	WashingtonDC	NA	NA	NA	NA	NA	NA	NA	NA	NA	NA	NA
13705-445-3005-0100-000	01/01/1970	07/09/2019	Sugar maple	Acer saccharum	Washington DC	District of Columbia	-77.078445	38.94766936	4400 Blk Fort Dr Nw	3	No	37.084	good	introduced	30.48 to 45.72 cm	WashingtonDC	NA	NA	NA	NA	NA	NA	NA	NA	NA	NA	NA
15960-500-3005-0183-000	11/15/2012	06/11/2019	Nuttall oak	Quercus nuttallii	Washington DC	District of Columbia	-77.09885963	38.94746839	5053 Massachusetts Ave Nw	3	No	13.462	excellent	no_info	0 to 15.24 cm	WashingtonDC	NA	NA	NA	NA	NA	NA	NA	NA	NA	NA	NA
11748-430-3001-0271-000	01/01/1970	04/11/2018	Red maple	Acer rubrum	Washington DC	District of Columbia	-77.0848242	38.94965673	Opp 4317 Brandywine St Nw	3	Yes	27.686	good	naturally_occurring	15.24 to 30.48 cm	WashingtonDC	NA	NA	NA	NA	NA	NA	NA	NA	NA	NA	NA
11748-470-3001-0323-000	01/01/1970	10/12/2018	NA	NA	Washington DC	District of Columbia	-77.09375365	38.94965255	4722 Brandywine St Nw	3	No	NA	NA	no_info	NA	WashingtonDC	NA	NA	NA	NA	NA	NA	NA	NA	NA	NA	NA
10949-360-3005-0316-000	01/01/1970	06/23/2020	Chinese elm	Ulmus parvifolia	Washington DC	District of Columbia	-77.07104175	38.94795096	3621 Albemarle St Nw	3	Yes	23.368	good	introduced	15.24 to 30.48 cm	WashingtonDC	NA	NA	NA	NA	NA	NA	NA	NA	NA	NA	NA
10949-450-3005-0340-000	04/11/2016	09/13/2016	Flowering dogwood	Cornus florida	Washington DC	District of Columbia	-77.08983168	38.94797457	4533 Albemarle St Nw	3	Yes	5.08	fair	naturally_occurring	0 to 15.24 cm	WashingtonDC	NA	NA	NA	NA	NA	NA	NA	NA	NA	NA	NA
11748-430-3001-0037-000	01/01/1970	04/11/2018	Red maple	Acer rubrum	Washington DC	District of Columbia	-77.08391632	38.94964798	4300 Blk Brandywine St Nw	3	Yes	24.638	good	naturally_occurring	15.24 to 30.48 cm	WashingtonDC	NA	NA	NA	NA	NA	NA	NA	NA	NA	NA	NA
10400-460-3001-0228-000	02/06/2013	10/07/2019	Chokecherry	Prunus virginiana	Washington DC	District of Columbia	-77.07881424	38.95035584	4646 40th St Nw/Brandywine	3	Yes	8.128	good	naturally_occurring	0 to 15.24 cm	WashingtonDC	NA	NA	NA	NA	NA	NA	NA	NA	NA	NA	NA
19399-390-3005-0110-000	02/11/2009	11/12/2019	Trident maple	Acer buergerianum	Washington DC	District of Columbia	-77.07742419	38.94559084	3905 Windom Pl Nw	3	No	11.176	good	introduced	0 to 15.24 cm	WashingtonDC	NA	NA	NA	NA	NA	NA	NA	NA	NA	NA	NA
10949-440-3005-0157-000	01/01/1970	04/08/2020	Sugar maple	Acer saccharum	Washington DC	District of Columbia	-77.08681719	38.94796537	4411 Albemarle St Nw	3	Yes	44.704	fair	introduced	30.48 to 45.72 cm	WashingtonDC	NA	NA	NA	NA	NA	NA	NA	NA	NA	NA	NA
10420-465-3005-0093-000	02/29/2016	02/19/2020	Yellowwood	Cladrastis lutea	Washington DC	District of Columbia	-77.08197451	38.95025152	4615 42Nd St Nw	3	No	7.112	good	no_info	0 to 15.24 cm	WashingtonDC	NA	NA	NA	NA	NA	NA	NA	NA	NA	NA	NA
19399-390-3005-0039-000	01/01/1970	11/12/2019	Sugar maple	Acer saccharum	Washington DC	District of Columbia	-77.07722004	38.9455886	3901 Windom Pl Nw	3	Yes	21.59	fair	introduced	15.24 to 30.48 cm	WashingtonDC	NA	NA	NA	NA	NA	NA	NA	NA	NA	NA	NA
10420-440-3005-0224-000	01/18/2017	10/02/2018	Amur maple	Acer ginnala	Washington DC	District of Columbia	-77.08197704	38.94694163	4419 42Nd St Nw	3	No	5.08	good	introduced	0 to 15.24 cm	WashingtonDC	NA	NA	NA	NA	NA	NA	NA	NA	NA	NA	NA
NA	12/01/2014	10/01/2015	Sweetgum	Liquidambar styraciflua	Washington DC	District of Columbia	-77.08197426	38.94860197	4500 Blk 42Nd St Nw	3	No	5.08	good	naturally_occurring	0 to 15.24 cm	WashingtonDC	NA	NA	NA	NA	NA	NA	NA	NA	NA	NA	NA
10480-470-3001-0256-000	01/01/1970	04/23/2020	NA	NA	Washington DC	District of Columbia	-77.09440643	38.95179729	4722 48th St Nw	3	No	NA	NA	no_info	NA	WashingtonDC	NA	NA	NA	NA	NA	NA	NA	NA	NA	NA	NA
10480-455-3005-0180-000	01/01/1970	12/05/2018	Red maple	Acer rubrum	Washington DC	District of Columbia	-77.09427502	38.94930351	4535 48th St Nw	3	No	34.036	good	naturally_occurring	30.48 to 45.72 cm	WashingtonDC	NA	NA	NA	NA	NA	NA	NA	NA	NA	NA	NA
11930-450-3005-0078-000	01/01/1970	06/04/2018	Red maple	Acer rubrum	Washington DC	District of Columbia	-77.08891157	38.95041873	4500 Blk Burlington Pl Nw	3	Yes	29.21	good	naturally_occurring	15.24 to 30.48 cm	WashingtonDC	NA	NA	NA	NA	NA	NA	NA	NA	NA	NA	NA
10949-490-3001-0344-000	01/01/1970	04/23/2019	Sugar maple	Acer saccharum	Washington DC	District of Columbia	-77.09806679	38.94787554	4922 Albemarle St Nw	3	No	42.926	good	introduced	30.48 to 45.72 cm	WashingtonDC	NA	NA	NA	NA	NA	NA	NA	NA	NA	NA	NA
11969-440-3005-0149-000	01/01/1970	04/13/2018	Redbud	Cercis	Washington DC	District of Columbia	-77.08670101	38.94876425	4405 Butterworth Pl Nw	3	Yes	20.574	good	no_info	15.24 to 30.48 cm	WashingtonDC	NA	NA	NA	NA	NA	NA	NA	NA	NA	NA	NA
NA	01/01/1970	12/06/2018	Yoshino cherry	Prunus yedoensis	Washington DC	District of Columbia	-77.09381662	38.94706565	4720 Alton Pl Nw	3	Yes	20.574	good	introduced	15.24 to 30.48 cm	WashingtonDC	NA	NA	NA	NA	NA	NA	NA	NA	NA	NA	NA
15960-510-3005-0100-000	01/01/1970	05/19/2020	Pin oak	Quercus palustris	Washington DC	District of Columbia	-77.09979184	38.9481571	5107 Massachusetts Ave Nw	3	No	40.64	poor	naturally_occurring	30.48 to 45.72 cm	WashingtonDC	NA	NA	NA	NA	NA	NA	NA	NA	NA	NA	NA
10470-455-3001-0274-000	01/01/1970	02/01/2018	Sugar maple	Acer saccharum	Washington DC	District of Columbia	-77.09269591	38.94955949	4500 Blk 47th St Nw	3	Yes	22.86	fair	introduced	15.24 to 30.48 cm	WashingtonDC	NA	NA	NA	NA	NA	NA	NA	NA	NA	NA	NA
11748-380-3001-0157-000	01/01/1970	06/18/2019	Norway maple	Acer platanoides	Washington DC	District of Columbia	-77.07518242	38.94964474	3812 Brandywine St Nw	3	Yes	40.64	fair	introduced	30.48 to 45.72 cm	WashingtonDC	NA	NA	NA	NA	NA	NA	NA	NA	NA	NA	NA
10390-440-3001-0115-000	03/14/2011	02/25/2020	Elm (accolade)	Ulmus	Washington DC	District of Columbia	-77.0770971	38.94660426	4404 39th St Nw	3	Yes	17.272	good	no_info	15.24 to 30.48 cm	WashingtonDC	NA	NA	NA	NA	NA	NA	NA	NA	NA	NA	NA
10949-460-3005-0263-000	04/06/2015	07/28/2017	American hop hornbeam	Ostrya virginiana	Washington DC	District of Columbia	-77.09159776	38.94796707	4619 Albemarle St Nw	3	Yes	5.08	good	naturally_occurring	0 to 15.24 cm	WashingtonDC	NA	NA	NA	NA	NA	NA	NA	NA	NA	NA	NA
15960-493-3001-0045-000	01/03/2012	05/28/2019	Swamp white oak	Quercus bicolor	Washington DC	District of Columbia	-77.09777252	38.94649246	Opp 4915 Massachusetts Ave Nw	3	No	10.668	good	naturally_occurring	0 to 15.24 cm	WashingtonDC	NA	NA	NA	NA	NA	NA	NA	NA	NA	NA	NA
19522-460-3005-0327-000	01/01/1970	04/11/2018	Red maple	Acer rubrum	Washington DC	District of Columbia	-77.09176571	38.94634615	4623 Yuma St Nw	3	Yes	31.496	good	naturally_occurring	30.48 to 45.72 cm	WashingtonDC	NA	NA	NA	NA	NA	NA	NA	NA	NA	NA	NA
19405-460-3001-0190-000	01/27/2014	05/03/2019	Yellowwood	Cladrastis lutea	Washington DC	District of Columbia	-77.08069911	38.95046631	4620 Wisconsin Ave Nw	3	Yes	6.858	good	no_info	0 to 15.24 cm	WashingtonDC	NA	NA	NA	NA	NA	NA	NA	NA	NA	NA	NA
11969-460-3001-0112-000	01/01/1970	06/26/2018	Red maple	Acer rubrum	Washington DC	District of Columbia	-77.09106414	38.94874825	4604 Butterworth Pl Nw	3	No	48.26	fair	naturally_occurring	45.72 to 60.96 cm	WashingtonDC	NA	NA	NA	NA	NA	NA	NA	NA	NA	NA	NA
NA	01/01/1970	01/10/2019	NA	NA	Washington DC	District of Columbia	-77.08463267	38.94839409	4300 Blk Murdock Mill rd Nw	3	Yes	0	NA	no_info	NA	WashingtonDC	NA	NA	NA	NA	NA	NA	NA	NA	NA	NA	NA
12709-420-3003-1793-000	01/01/1970	03/27/2020	Flowering dogwood	Cornus florida	Washington DC	District of Columbia	-77.1037502	38.94380914	4200 Dalecarlia Pkwy Nw	3	No	7.62	good	naturally_occurring	0 to 15.24 cm	WashingtonDC	NA	NA	NA	NA	NA	NA	NA	NA	NA	NA	NA
17527-460-3001-0115-000	01/01/1970	04/23/2020	Willow oak	Quercus phellos	Washington DC	District of Columbia	-77.07206838	38.95001745	4604 Reno rd Nw	3	Yes	47.752	fair	naturally_occurring	45.72 to 60.96 cm	WashingtonDC	NA	NA	NA	NA	NA	NA	NA	NA	NA	NA	NA
10380-460-3001-0090-000	02/25/2004	09/25/2019	Eastern redbud	Cercis canadensis	Washington DC	District of Columbia	-77.07466584	38.95001187	4610 38th St Nw	3	Yes	29.21	good	naturally_occurring	15.24 to 30.48 cm	WashingtonDC	NA	NA	NA	NA	NA	NA	NA	NA	NA	NA	NA
19405-445-3001-0047-000	05/06/2003	07/09/2019	Red oak	Quercus rubra	Washington DC	District of Columbia	-77.07906964	38.94660386	4400 Blk Wisconsin Ave Nw	3	No	26.67	good	naturally_occurring	15.24 to 30.48 cm	WashingtonDC	NA	NA	NA	NA	NA	NA	NA	NA	NA	NA	NA
10390-435-3001-0217-000	01/01/1970	09/26/2017	No tree	NA	Washington DC	District of Columbia	-77.07709616	38.94612844	4344 39th St Nw	3	No	0	excellent	no_info	NA	WashingtonDC	NA	NA	NA	NA	NA	NA	NA	NA	NA	NA	NA
10949-360-3005-0390-000	01/01/1970	11/08/2019	Chinese elm	Ulmus parvifolia	Washington DC	District of Columbia	-77.07121733	38.94795916	3623 Albemarle St Nw	3	Yes	24.384	good	introduced	15.24 to 30.48 cm	WashingtonDC	NA	NA	NA	NA	NA	NA	NA	NA	NA	NA	NA
10949-490-3005-0091-000	01/01/1970	04/23/2019	Sugar maple	Acer saccharum	Washington DC	District of Columbia	-77.09714728	38.94796765	4901 Albemarle St Nw	3	Yes	51.054	good	introduced	45.72 to 60.96 cm	WashingtonDC	NA	NA	NA	NA	NA	NA	NA	NA	NA	NA	NA
12255-490-3001-0241-000	12/04/2013	10/23/2019	Hornbeam	Carpinus	Washington DC	District of Columbia	-77.09761159	38.95098897	4908 Chesapeake St Nw	3	No	9.144	good	no_info	0 to 15.24 cm	WashingtonDC	NA	NA	NA	NA	NA	NA	NA	NA	NA	NA	NA
10480-470-3001-0215-000	01/01/1970	05/01/2019	Red maple	Acer rubrum	Washington DC	District of Columbia	-77.09439657	38.95169319	4716 48th St Nw	3	Yes	43.688	good	naturally_occurring	30.48 to 45.72 cm	WashingtonDC	NA	NA	NA	NA	NA	NA	NA	NA	NA	NA	NA
16376-450-3001-0578-000	10/31/2019	10/31/2019	Silver linden	Tilia tomentosa	Washington DC	District of Columbia	-77.07629168	38.94928581	Opp 4535 Nebraska Ave Nw	3	No	5.08	excellent	introduced	0 to 15.24 cm	WashingtonDC	NA	NA	NA	NA	NA	NA	NA	NA	NA	NA	NA
11969-470-3001-0159-000	02/19/2019	09/20/2019	Sugarberry	Celtis laevigata	Washington DC	District of Columbia	-77.09318022	38.9487485	4708 Butterworth Pl Nw	3	Yes	5.08	excellent	naturally_occurring	0 to 15.24 cm	WashingtonDC	NA	NA	NA	NA	NA	NA	NA	NA	NA	NA	NA
10470-440-3001-0170-000	01/01/1970	06/28/2018	NA	NA	Washington DC	District of Columbia	-77.0926922	38.94678092	4420 47th St Nw	3	Yes	NA	NA	no_info	NA	WashingtonDC	NA	NA	NA	NA	NA	NA	NA	NA	NA	NA	NA
10450-470-3005-0045-000	01/01/1970	09/15/2016	Japanese zelkova	Zelkova serrata	Washington DC	District of Columbia	-77.08857109	38.95121505	4701 45th St Nw	3	No	69.088	excellent	introduced	60.96 to 76.2 cm	WashingtonDC	NA	NA	NA	NA	NA	NA	NA	NA	NA	NA	NA
10380-455-3005-0136-000	01/01/1970	06/30/2020	Sugar maple	Acer saccharum	Washington DC	District of Columbia	-77.07454233	38.94911775	4529 38th St Nw	3	No	49.276	fair	introduced	45.72 to 60.96 cm	WashingtonDC	NA	NA	NA	NA	NA	NA	NA	NA	NA	NA	NA
11748-415-3001-0013-015	01/01/1970	10/09/2019	London plane tree	Platanus acerifolia	Washington DC	District of Columbia	-77.08173861	38.94964823	4100 Blk Brandywine St Nw	3	Yes	15.24	poor	introduced	0 to 15.24 cm	WashingtonDC	NA	NA	NA	NA	NA	NA	NA	NA	NA	NA	NA
10380-460-3005-0075-000	01/01/1970	06/16/2020	Pin oak	Quercus palustris	Washington DC	District of Columbia	-77.0745464	38.94989848	4603 38th St Nw	3	No	62.23	good	naturally_occurring	60.96 to 76.2 cm	WashingtonDC	NA	NA	NA	NA	NA	NA	NA	NA	NA	NA	NA
12255-383-3001-0856-000	01/01/1970	04/11/2018	Sawtooth oak	Quercus acutissima	Washington DC	District of Columbia	-77.07795741	38.95067537	3900 Blk Chesapeake St Nw	3	Yes	58.928	good	introduced	45.72 to 60.96 cm	WashingtonDC	NA	NA	NA	NA	NA	NA	NA	NA	NA	NA	NA
19269-450-3005-0221-000	12/16/2014	11/07/2019	Crabapple	Malus	Washington DC	District of Columbia	-77.09992912	38.94959858	4517 Western Ave Nw	3	Yes	8.382	good	no_info	0 to 15.24 cm	WashingtonDC	NA	NA	NA	NA	NA	NA	NA	NA	NA	NA	NA
17527-470-3005-0191-000	01/01/1970	12/12/2019	Willow oak	Quercus phellos	Washington DC	District of Columbia	-77.07148781	38.95130304	4719 Reno rd Nw	3	No	37.846	good	naturally_occurring	30.48 to 45.72 cm	WashingtonDC	NA	NA	NA	NA	NA	NA	NA	NA	NA	NA	NA
10433-455-3005-0189-000	01/01/1970	04/11/2018	Red maple	Acer rubrum	Washington DC	District of Columbia	-77.08493405	38.9489609	4521 43rd Pl Nw	3	No	28.194	good	naturally_occurring	15.24 to 30.48 cm	WashingtonDC	NA	NA	NA	NA	NA	NA	NA	NA	NA	NA	NA
10400-450-3005-0535-000	04/01/2010	10/07/2019	Chinese elm	Ulmus parvifolia	Washington DC	District of Columbia	-77.07862904	38.94938019	4500 Blk Fort Dr Nw ( Median)	3	No	5.08	good	introduced	0 to 15.24 cm	WashingtonDC	NA	NA	NA	NA	NA	NA	NA	NA	NA	NA	NA
18518-020-3005-0057-000	01/01/1970	02/18/2020	London plane tree	Platanus acerifolia	Washington DC	District of Columbia	-77.07908024	38.94642312	Unit Blk Tenley Cir Nw	3	No	46.99	good	introduced	45.72 to 60.96 cm	WashingtonDC	NA	NA	NA	NA	NA	NA	NA	NA	NA	NA	NA
13705-450-3005-0223-000	01/01/1970	06/17/2020	Bloodgood london plane tree	Platanus acerifolia	Washington DC	District of Columbia	-77.07844308	38.94854218	4500 Blk Fort Dr Nw ( Median)	3	No	19.05	good	introduced	15.24 to 30.48 cm	WashingtonDC	NA	NA	NA	NA	NA	NA	NA	NA	NA	NA	NA
10949-370-3005-0053-000	10/31/2019	10/31/2019	Silver linden	Tilia tomentosa	Washington DC	District of Columbia	-77.07283596	38.94795788	3701 Albemarle St Nw	3	No	5.08	excellent	introduced	0 to 15.24 cm	WashingtonDC	NA	NA	NA	NA	NA	NA	NA	NA	NA	NA	NA
12255-440-3001-0618-000	01/01/1970	04/10/2018	Sawtooth oak	Quercus acutissima	Washington DC	District of Columbia	-77.08845905	38.95099655	4444 Chesapeake St Nw	3	No	61.722	good	introduced	60.96 to 76.2 cm	WashingtonDC	NA	NA	NA	NA	NA	NA	NA	NA	NA	NA	NA
11748-370-3005-0478-000	01/01/1970	09/25/2019	Norway maple	Acer platanoides	Washington DC	District of Columbia	-77.07380495	38.94973719	3723 Brandywine St Nw	3	Yes	63.754	good	introduced	60.96 to 76.2 cm	WashingtonDC	NA	NA	NA	NA	NA	NA	NA	NA	NA	NA	NA
11748-490-3001-0115-000	11/04/2016	10/18/2018	Chinese elm	Ulmus parvifolia	Washington DC	District of Columbia	-77.09707631	38.94965451	4900 Blk Brandywine St Nw	3	No	7.112	good	introduced	0 to 15.24 cm	WashingtonDC	NA	NA	NA	NA	NA	NA	NA	NA	NA	NA	NA
NA	01/01/1970	04/25/2019	Crape myrtle	Lagerstroemia indica	Washington DC	District of Columbia	-77.09537494	38.94874002	4826 Butterworth Pl Nw	3	No	20.32	good	introduced	15.24 to 30.48 cm	WashingtonDC	NA	NA	NA	NA	NA	NA	NA	NA	NA	NA	NA
13705-440-3001-0059-000	01/18/2017	08/29/2017	Ironwood	Carpinus caroliniana	Washington DC	District of Columbia	-77.07848217	38.9468209	4400 Fort Dr Nw-Island	3	No	5.08	excellent	naturally_occurring	0 to 15.24 cm	WashingtonDC	NA	NA	NA	NA	NA	NA	NA	NA	NA	NA	NA
12749-480-3001-0212-000	01/01/1970	06/01/2018	Sugar maple	Acer saccharum	Washington DC	District of Columbia	-77.09516713	38.95207016	4816 Davenport St Nw	3	No	36.83	good	introduced	30.48 to 45.72 cm	WashingtonDC	NA	NA	NA	NA	NA	NA	NA	NA	NA	NA	NA
19119-495-3005-0188-000	01/01/1970	06/03/2019	Cherry	Prunus	Washington DC	District of Columbia	-77.09800566	38.94498748	Opp 4996 Warren St Nw	3	No	45.72	good	no_info	30.48 to 45.72 cm	WashingtonDC	NA	NA	NA	NA	NA	NA	NA	NA	NA	NA	NA
10360-450-3001-0120-000	01/01/1970	05/20/2019	No tree	NA	Washington DC	District of Columbia	-77.06990939	38.94828509	4516 36th St Nw	3	Yes	0	NA	no_info	NA	WashingtonDC	NA	NA	NA	NA	NA	NA	NA	NA	NA	NA	NA
11969-490-3001-0598-000	10/29/2019	10/29/2019	Red horsechestnut	Aesculus carnea	Washington DC	District of Columbia	-77.09887376	38.94875151	4952 Butterworth Pl Nw	3	Yes	5.08	excellent	no_info	0 to 15.24 cm	WashingtonDC	NA	NA	NA	NA	NA	NA	NA	NA	NA	NA	NA
11748-360-3005-0414-000	01/01/1970	10/08/2019	Cherry	Prunus	Washington DC	District of Columbia	-77.07130479	38.94973856	3643 Brandywine St Nw	3	Yes	21.336	good	no_info	15.24 to 30.48 cm	WashingtonDC	NA	NA	NA	NA	NA	NA	NA	NA	NA	NA	NA
19405-447-3001-0258-000	01/01/1970	07/09/2019	Red oak	Quercus rubra	Washington DC	District of Columbia	-77.07968522	38.94769451	4450 Wisconsin Ave Nw	3	No	20.066	good	naturally_occurring	15.24 to 30.48 cm	WashingtonDC	NA	NA	NA	NA	NA	NA	NA	NA	NA	NA	NA
19119-390-3005-0025-000	01/01/1970	12/12/2019	Willow oak	Quercus phellos	Washington DC	District of Columbia	-77.07720939	38.94483047	3901 Warren St Nw	3	No	50.038	good	naturally_occurring	45.72 to 60.96 cm	WashingtonDC	NA	NA	NA	NA	NA	NA	NA	NA	NA	NA	NA
10949-440-3005-0502-000	01/01/1970	04/11/2018	Sugar maple	Acer saccharum	Washington DC	District of Columbia	-77.08802666	38.94796657	4447 Albemarle St Nw	3	Yes	57.404	good	introduced	45.72 to 60.96 cm	WashingtonDC	NA	NA	NA	NA	NA	NA	NA	NA	NA	NA	NA
10480-460-3001-0183-016	01/01/1970	06/01/2018	Red maple	Acer rubrum	Washington DC	District of Columbia	-77.0944083	38.95022759	4612 48th St Nw	3	No	26.924	good	naturally_occurring	15.24 to 30.48 cm	WashingtonDC	NA	NA	NA	NA	NA	NA	NA	NA	NA	NA	NA
11007-460-3001-0383-000	01/01/1970	04/10/2018	Bradford callery pear	Pyrus calleryana	Washington DC	District of Columbia	-77.09196134	38.94705724	4626 Alton Pl Nw	3	Yes	20.32	good	introduced	15.24 to 30.48 cm	WashingtonDC	NA	NA	NA	NA	NA	NA	NA	NA	NA	NA	NA
11969-440-3005-0300-000	01/01/1970	05/19/2020	NA	NA	Washington DC	District of Columbia	-77.08727993	38.9488396	4421 Butterworth Pl Nw	3	Yes	NA	NA	no_info	NA	WashingtonDC	NA	NA	NA	NA	NA	NA	NA	NA	NA	NA	NA
10440-470-3001-0237-000	01/01/1970	04/04/2019	Red oak	Quercus rubra	Washington DC	District of Columbia	-77.08626642	38.95170385	4716 44th St Nw	3	Yes	33.782	good	naturally_occurring	30.48 to 45.72 cm	WashingtonDC	NA	NA	NA	NA	NA	NA	NA	NA	NA	NA	NA
10450-445-3001-0229-000	01/01/1970	08/05/2016	Japanese zelkova	Zelkova serrata	Washington DC	District of Columbia	-77.08870311	38.94773749	4436 45th St Nw	3	Yes	31.242	good	introduced	30.48 to 45.72 cm	WashingtonDC	NA	NA	NA	NA	NA	NA	NA	NA	NA	NA	NA
10470-445-3001-0082-000	01/28/2019	08/30/2019	Saucer magnolia	Magnolia soulangeana	Washington DC	District of Columbia	-77.09269396	38.94733395	4400 Blk 47th St Nw	3	Yes	5.08	good	no_info	0 to 15.24 cm	WashingtonDC	NA	NA	NA	NA	NA	NA	NA	NA	NA	NA	NA
17527-450-3005-0134-000	01/01/1970	04/23/2020	Willow oak	Quercus phellos	Washington DC	District of Columbia	-77.07250227	38.94833399	Opp 4512 Reno rd Nw	3	No	12.446	fair	naturally_occurring	0 to 15.24 cm	WashingtonDC	NA	NA	NA	NA	NA	NA	NA	NA	NA	NA	NA
19522-460-3005-0160-000	01/01/1970	04/11/2018	Crape myrtle	Lagerstroemia indica	Washington DC	District of Columbia	-77.09123988	38.94634726	4611 Yuma St Nw	3	Yes	22.352	good	introduced	15.24 to 30.48 cm	WashingtonDC	NA	NA	NA	NA	NA	NA	NA	NA	NA	NA	NA
13705-445-3005-0049-000	01/01/1970	02/09/2009	NA	NA	Washington DC	District of Columbia	-77.07843696	38.9474553	4451 Fort Dr Nw	3	No	NA	NA	no_info	NA	WashingtonDC	NA	NA	NA	NA	NA	NA	NA	NA	NA	NA	NA
13705-445-3005-0056-000	01/01/1970	07/09/2019	Sugar maple	Acer saccharum	Washington DC	District of Columbia	-77.07844487	38.94755338	4400 Blk Fort Dr Nw	3	No	56.642	good	introduced	45.72 to 60.96 cm	WashingtonDC	NA	NA	NA	NA	NA	NA	NA	NA	NA	NA	NA
13555-460-3001-0060-000	01/01/1970	11/16/2018	Chinese elm	Ulmus parvifolia	Washington DC	District of Columbia	-77.09082338	38.95465736	4602 Fessenden St Nw	3	Yes	44.45	good	introduced	30.48 to 45.72 cm	WashingtonDC	NA	NA	NA	NA	NA	NA	NA	NA	NA	NA	NA
12749-450-3005-0061-000	01/01/1970	04/04/2018	Redbud	Cercis	Washington DC	District of Columbia	-77.08891007	38.95216601	4501 Davenport St Nw	3	Yes	29.21	good	no_info	15.24 to 30.48 cm	WashingtonDC	NA	NA	NA	NA	NA	NA	NA	NA	NA	NA	NA
10460-470-3001-0290-000	01/01/1970	07/15/2020	NA	NA	Washington DC	District of Columbia	-77.09068165	38.95187005	4722 46th St Nw	3	Yes	NA	NA	no_info	NA	WashingtonDC	NA	NA	NA	NA	NA	NA	NA	NA	NA	NA	NA
19405-480-3005-0357-000	01/01/1970	12/20/2019	Red oak	Quercus rubra	Washington DC	District of Columbia	-77.08159932	38.95303206	4849 Wisconsin Ave Nw	3	Yes	23.114	good	naturally_occurring	15.24 to 30.48 cm	WashingtonDC	NA	NA	NA	NA	NA	NA	NA	NA	NA	NA	NA
12678-370-3001-0322-000	01/01/1970	08/15/2018	Ginkgo (female)	Ginkgo biloba	Washington DC	District of Columbia	-77.07271291	38.95137378	3724 Cumberland St Nw	3	Yes	96.52	excellent	introduced	more than 76.2 cm	WashingtonDC	NA	NA	NA	NA	NA	NA	NA	NA	NA	NA	NA
13971-395-3001-0552-003	12/01/2016	09/06/2017	NA	NA	Washington DC	District of Columbia	-77.07911826	38.9559116	3952 Garrison St Nw	3	Yes	5.08	good	no_info	0 to 15.24 cm	WashingtonDC	NA	NA	NA	NA	NA	NA	NA	NA	NA	NA	NA
13555-380-3005-0623-000	01/01/1970	05/24/2018	Red maple	Acer rubrum	Washington DC	District of Columbia	-77.07682716	38.95475658	3800 Blk Fessenden St Nw	3	Yes	45.212	fair	naturally_occurring	30.48 to 45.72 cm	WashingtonDC	NA	NA	NA	NA	NA	NA	NA	NA	NA	NA	NA
16376-483-3005-0579-000	01/01/1970	12/11/2018	American elm	Ulmus americana	Washington DC	District of Columbia	-77.07242575	38.95357062	4833 Nebraska Ave Nw	3	No	46.736	good	naturally_occurring	45.72 to 60.96 cm	WashingtonDC	NA	NA	NA	NA	NA	NA	NA	NA	NA	NA	NA
[truncated: 189,372 more rows]
