# Supplementary material for: Species clustering, climate effects, and introduced species in 5 million city trees across 63 US cities
Source: eLife. 2022 Sep 27;11:e77891. doi: 10.7554/eLife.77891 (PMC9578703; doi:10.7554/eLife.77891)
Supplement: Figure 2—source data 1. — This zipped file includes plots for the tree community of each city, showing rarefaction curves as calculated by the R package iNext. Each city includes a plot for all trees and a plot for all naturally occurring trees. [file elife-77891-fig2-data1.zip]

Archive with 125 entries (125 files):
- Rarefaction_Plots/Albuquerque_RarefactionPlot_Diversity_all.pdf
- Rarefaction_Plots/Albuquerque_RarefactionPlot_Diversity_native.pdf
- Rarefaction_Plots/Anaheim_RarefactionPlot_Diversity_all.pdf
- Rarefaction_Plots/Anaheim_RarefactionPlot_Diversity_native.pdf
- Rarefaction_Plots/Arlington_RarefactionPlot_Diversity_all.pdf
- Rarefaction_Plots/Arlington_RarefactionPlot_Diversity_native.pdf
- Rarefaction_Plots/Atlanta_RarefactionPlot_Diversity_all.pdf
- Rarefaction_Plots/Atlanta_RarefactionPlot_Diversity_native.pdf
- Rarefaction_Plots/Aurora (CO)_RarefactionPlot_Diversity_all.pdf
- Rarefaction_Plots/Aurora (CO)_RarefactionPlot_Diversity_native.pdf
- Rarefaction_Plots/Austin_RarefactionPlot_Diversity_all.pdf
- Rarefaction_Plots/Austin_RarefactionPlot_Diversity_native.pdf
- Rarefaction_Plots/Baltimore_RarefactionPlot_Diversity_all.pdf
- Rarefaction_Plots/Baltimore_RarefactionPlot_Diversity_native.pdf
- Rarefaction_Plots/Boston_RarefactionPlot_Diversity_all.pdf
- Rarefaction_Plots/Boston_RarefactionPlot_Diversity_native.pdf
- Rarefaction_Plots/Buffalo_RarefactionPlot_Diversity_all.pdf
- Rarefaction_Plots/Buffalo_RarefactionPlot_Diversity_native.pdf
- Rarefaction_Plots/Cape Coral_RarefactionPlot_Diversity_all.pdf
- Rarefaction_Plots/Cape Coral_RarefactionPlot_Diversity_native.pdf
- Rarefaction_Plots/Colorado Springs_RarefactionPlot_Diversity_all.pdf
- Rarefaction_Plots/Colorado Springs_RarefactionPlot_Diversity_native.pdf
- Rarefaction_Plots/Columbus_RarefactionPlot_Diversity_all.pdf
- Rarefaction_Plots/Columbus_RarefactionPlot_Diversity_native.pdf
- Rarefaction_Plots/Dallas_RarefactionPlot_Diversity_all.pdf
- Rarefaction_Plots/Dallas_RarefactionPlot_Diversity_native.pdf
- Rarefaction_Plots/Denver_RarefactionPlot_Diversity_all.pdf
- Rarefaction_Plots/Denver_RarefactionPlot_Diversity_native.pdf
- Rarefaction_Plots/Des Moines_RarefactionPlot_Diversity_all.pdf
- Rarefaction_Plots/Des Moines_RarefactionPlot_Diversity_native.pdf
- Rarefaction_Plots/Detroit_RarefactionPlot_Diversity_all.pdf
- Rarefaction_Plots/Detroit_RarefactionPlot_Diversity_native.pdf
- Rarefaction_Plots/Durham_RarefactionPlot_Diversity_all.pdf
- Rarefaction_Plots/Durham_RarefactionPlot_Diversity_native.pdf
- Rarefaction_Plots/Fresno_RarefactionPlot_Diversity_all.pdf
- Rarefaction_Plots/Fresno_RarefactionPlot_Diversity_native.pdf
- Rarefaction_Plots/Garden Grove_RarefactionPlot_Diversity_all.pdf
- Rarefaction_Plots/Garden Grove_RarefactionPlot_Diversity_native.pdf
- Rarefaction_Plots/Grand Rapids_RarefactionPlot_Diversity_all.pdf
- Rarefaction_Plots/Grand Rapids_RarefactionPlot_Diversity_native.pdf
- Rarefaction_Plots/Greensboro_RarefactionPlot_Diversity_all.pdf
- Rarefaction_Plots/Greensboro_RarefactionPlot_Diversity_native.pdf
- Rarefaction_Plots/Honolulu_RarefactionPlot_Diversity_all.pdf
- Rarefaction_Plots/Honolulu_RarefactionPlot_Diversity_native.pdf
- Rarefaction_Plots/Houston_RarefactionPlot_Diversity_all.pdf
- Rarefaction_Plots/Houston_RarefactionPlot_Diversity_native.pdf
- Rarefaction_Plots/Huntington Beach_RarefactionPlot_Diversity_all.pdf
- Rarefaction_Plots/Huntington Beach_RarefactionPlot_Diversity_native.pdf
- Rarefaction_Plots/Indianapolis_RarefactionPlot_Diversity_all.pdf
- Rarefaction_Plots/Indianapolis_RarefactionPlot_Diversity_native.pdf
- Rarefaction_Plots/Irvine_RarefactionPlot_Diversity_all.pdf
- Rarefaction_Plots/Irvine_RarefactionPlot_Diversity_native.pdf
- Rarefaction_Plots/Jersey City_RarefactionPlot_Diversity_all.pdf
- Rarefaction_Plots/Jersey City_RarefactionPlot_Diversity_native.pdf
- Rarefaction_Plots/Knoxville_RarefactionPlot_Diversity_all.pdf
- Rarefaction_Plots/Knoxville_RarefactionPlot_Diversity_native.pdf
- Rarefaction_Plots/Las Vegas_RarefactionPlot_Diversity_all.pdf
- Rarefaction_Plots/Las Vegas_RarefactionPlot_Diversity_native.pdf
- Rarefaction_Plots/Los Angeles_RarefactionPlot_Diversity_all.pdf
- Rarefaction_Plots/Los Angeles_RarefactionPlot_Diversity_native.pdf
- Rarefaction_Plots/Louisville_RarefactionPlot_Diversity_all.pdf
- Rarefaction_Plots/Louisville_RarefactionPlot_Diversity_native.pdf
- Rarefaction_Plots/Madison_RarefactionPlot_Diversity_all.pdf
- Rarefaction_Plots/Madison_RarefactionPlot_Diversity_native.pdf
- Rarefaction_Plots/Miami_RarefactionPlot_Diversity_all.pdf
- Rarefaction_Plots/Miami_RarefactionPlot_Diversity_native.pdf
- Rarefaction_Plots/Milwaukee_RarefactionPlot_Diversity_all.pdf
- Rarefaction_Plots/Milwaukee_RarefactionPlot_Diversity_native.pdf
- Rarefaction_Plots/Minneapolis_RarefactionPlot_Diversity_all.pdf
- Rarefaction_Plots/Minneapolis_RarefactionPlot_Diversity_native.pdf
- Rarefaction_Plots/Nashville_RarefactionPlot_Diversity_all.pdf
- Rarefaction_Plots/Nashville_RarefactionPlot_Diversity_native.pdf
- Rarefaction_Plots/New Orleans_RarefactionPlot_Diversity_all.pdf
- Rarefaction_Plots/New Orleans_RarefactionPlot_Diversity_native.pdf
- Rarefaction_Plots/New York_RarefactionPlot_Diversity_all.pdf
- Rarefaction_Plots/New York_RarefactionPlot_Diversity_native.pdf
- Rarefaction_Plots/Oakland_RarefactionPlot_Diversity_all.pdf
- Rarefaction_Plots/Oakland_RarefactionPlot_Diversity_native.pdf
- Rarefaction_Plots/Oklahoma City_RarefactionPlot_Diversity_all.pdf
- Rarefaction_Plots/Oklahoma City_RarefactionPlot_Diversity_native.pdf
- Rarefaction_Plots/Ontario_RarefactionPlot_Diversity_all.pdf
- Rarefaction_Plots/Ontario_RarefactionPlot_Diversity_native.pdf
- Rarefaction_Plots/Orlando_RarefactionPlot_Diversity_all.pdf
- Rarefaction_Plots/Orlando_RarefactionPlot_Diversity_native.pdf
- Rarefaction_Plots/Overland Park_RarefactionPlot_Diversity_all.pdf
- Rarefaction_Plots/Overland Park_RarefactionPlot_Diversity_native.pdf
- Rarefaction_Plots/Phoenix_RarefactionPlot_Diversity_all.pdf
- Rarefaction_Plots/Phoenix_RarefactionPlot_Diversity_native.pdf
- Rarefaction_Plots/Pittsburgh_RarefactionPlot_Diversity_all.pdf
- Rarefaction_Plots/Pittsburgh_RarefactionPlot_Diversity_native.pdf
- Rarefaction_Plots/Plano_RarefactionPlot_Diversity_all.pdf
- Rarefaction_Plots/Plano_RarefactionPlot_Diversity_native.pdf
- Rarefaction_Plots/Portland_RarefactionPlot_Diversity_all.pdf
- Rarefaction_Plots/Portland_RarefactionPlot_Diversity_native.pdf
- Rarefaction_Plots/Providence_RarefactionPlot_Diversity_all.pdf
- Rarefaction_Plots/Providence_RarefactionPlot_Diversity_native.pdf
- Rarefaction_Plots/Rancho Cucamonga_RarefactionPlot_Diversity_all.pdf
- Rarefaction_Plots/Rancho Cucamonga_RarefactionPlot_Diversity_native.pdf
- Rarefaction_Plots/Richmond_RarefactionPlot_Diversity_all.pdf
- Rarefaction_Plots/Richmond_RarefactionPlot_Diversity_native.pdf
- Rarefaction_Plots/Rochester_RarefactionPlot_Diversity_all.pdf
- Rarefaction_Plots/Rochester_RarefactionPlot_Diversity_native.pdf
- Rarefaction_Plots/Sacramento_RarefactionPlot_Diversity_all.pdf
- Rarefaction_Plots/Sacramento_RarefactionPlot_Diversity_native.pdf
- Rarefaction_Plots/San Diego_RarefactionPlot_Diversity_all.pdf
- Rarefaction_Plots/San Diego_RarefactionPlot_Diversity_native.pdf
- Rarefaction_Plots/San Francisco_RarefactionPlot_Diversity_all.pdf
- Rarefaction_Plots/San Francisco_RarefactionPlot_Diversity_native.pdf
- Rarefaction_Plots/San Jose_RarefactionPlot_Diversity_all.pdf
- Rarefaction_Plots/San Jose_RarefactionPlot_Diversity_native.pdf
- Rarefaction_Plots/Santa Rosa_RarefactionPlot_Diversity_all.pdf
- Rarefaction_Plots/Seattle_RarefactionPlot_Diversity_all.pdf
- Rarefaction_Plots/Seattle_RarefactionPlot_Diversity_native.pdf
- Rarefaction_Plots/Sioux Falls_RarefactionPlot_Diversity_all.pdf
- Rarefaction_Plots/Sioux Falls_RarefactionPlot_Diversity_native.pdf
- Rarefaction_Plots/St. Louis_RarefactionPlot_Diversity_all.pdf
- Rarefaction_Plots/St. Louis_RarefactionPlot_Diversity_native.pdf
- Rarefaction_Plots/Stockton_RarefactionPlot_Diversity_all.pdf
- Rarefaction_Plots/Stockton_RarefactionPlot_Diversity_native.pdf
- Rarefaction_Plots/Tampa_RarefactionPlot_Diversity_all.pdf
- Rarefaction_Plots/Tampa_RarefactionPlot_Diversity_native.pdf
- Rarefaction_Plots/Washington (DC)_RarefactionPlot_Diversity_all.pdf
- Rarefaction_Plots/Washington (DC)_RarefactionPlot_Diversity_native.pdf
- Rarefaction_Plots/Worcester_RarefactionPlot_Diversity_all.pdf
- Rarefaction_Plots/Worcester_RarefactionPlot_Diversity_native.pdf
