# Supplementary material for: Species clustering, climate effects, and introduced species in 5 million city trees across 63 US cities
Source: eLife. 2022 Sep 27;11:e77891. doi: 10.7554/eLife.77891 (PMC9578703; doi:10.7554/eLife.77891)
Supplement: Figure 4—source data 3. — This zipped file includes the plots showing the spatial distribution of all trees in a city for each city, as well as two CSV files with statistics about each city in raw form and summary form. [file elife-77891-fig4-data3.zip]

Archive with 3 entries (3 files):
- Spatial_Coverage_Supplement/SpatialCoverage_Plots.zip
- Spatial_Coverage_Supplement/SpatialCoverage_Raw_Data.csv
- Spatial_Coverage_Supplement/SpatialCoverage_Summary_Data.csv
