# Supplementary material for: Species clustering, climate effects, and introduced species in 5 million city trees across 63 US cities
Source: eLife. 2022 Sep 27;11:e77891. doi: 10.7554/eLife.77891 (PMC9578703; doi:10.7554/eLife.77891)
Supplement: Figure 4—source data 3. — This zipped file includes the plots showing the spatial distribution of all trees in a city for each city, as well as two CSV files with statistics about each city in raw form and summary form. [file elife-77891-fig4-data3.zip › Spatial_Coverage_Supplement/SpatialCoverage_Raw_Data.csv]

gridcell_ID	n_trees	area_gridcell	n_trees_adj	filename_city
112	0	0.0580275018939557	0	Albuquerque
113	0	0.996549771734711	0	Albuquerque
114	0	0.99607530217339	0	Albuquerque
115	0	0.995600832598894	0	Albuquerque
116	0	0.995126363002753	0	Albuquerque
117	0	0.994651893401905	0	Albuquerque
118	0	0.994177423786942	0	Albuquerque
119	0	0.993609262735915	0	Albuquerque
120	0	0.992823789801171	0	Albuquerque
121	7	0.99198138133637	7.05658405661787	Albuquerque
122	0	0.991040541328337	0	Albuquerque
123	0	0.989884837977601	0	Albuquerque
124	0	0.988384108790781	0	Albuquerque
125	0	0.986874564124083	0	Albuquerque
126	0	0.0855318402660142	0	Albuquerque
127	0	0.00308555971500366	0	Albuquerque
194	0	0.00696657396427255	0	Albuquerque
195	0	0.987538052716288	0	Albuquerque
196	0	0.996875211648135	0	Albuquerque
197	0	0.996875211649076	0	Albuquerque
198	0	0.996875211648135	0	Albuquerque
199	0	0.996875211648135	0	Albuquerque
200	0	0.996875211649076	0	Albuquerque
201	0	0.996875211648135	0	Albuquerque
202	0	0.996875211648135	0	Albuquerque
203	0	0.996875211649076	0	Albuquerque
204	0	0.996875211648135	0	Albuquerque
205	0	0.996875211648135	0	Albuquerque
206	0	0.996875211648135	0	Albuquerque
207	0	0.996875211649076	0	Albuquerque
208	0	0.827400424423523	0	Albuquerque
209	0	0.871221900827468	0	Albuquerque
210	0	0.508183746466754	0	Albuquerque
211	0	0.110834051757477	0	Albuquerque
271	0	0.00927410233131198	0	Albuquerque
272	0	0.0360156116668205	0	Albuquerque
273	0	0.0754881446894566	0	Albuquerque
274	0	0.190971253794441	0	Albuquerque
275	0	0.0538094823098921	0	Albuquerque
276	0	0.341296873632135	0	Albuquerque
277	0	0.910946521452663	0	Albuquerque
278	0	0.985409823630075	0	Albuquerque
279	0	0.881273266520441	0	Albuquerque
280	0	0.826897062252718	0	Albuquerque
281	0	0.911797108043911	0	Albuquerque
282	0	0.836516189147611	0	Albuquerque
283	0	0.888009019886454	0	Albuquerque
284	0	0.846485728226223	0	Albuquerque
285	0	0.917583787135782	0	Albuquerque
286	0	0.92777917901325	0	Albuquerque
287	0	0.996935499164529	0	Albuquerque
288	0	0.996935499164529	0	Albuquerque
289	0	0.996935499168293	0	Albuquerque
290	0	0.996935499164529	0	Albuquerque
291	0	0.996935499164529	0	Albuquerque
292	0	0.996935499168293	0	Albuquerque
293	0	0.673459181000116	0	Albuquerque
294	0	0.00158840943290159	0	Albuquerque
302	0	0.0577103024229953	0	Albuquerque
303	0	0.12109409053003	0	Albuquerque
304	0	0.0189415864803172	0	Albuquerque
352	0	0.0524009412621907	0	Albuquerque
353	0	0.521618789019814	0	Albuquerque
354	0	0.984848101734477	0	Albuquerque
355	0	0.996995779026929	0	Albuquerque
356	0	0.996995779025047	0	Albuquerque
357	0	0.996995779025047	0	Albuquerque
358	0	0.996995779026929	0	Albuquerque
359	0	0.996995779025047	0	Albuquerque
360	0	0.943291893609794	0	Albuquerque
361	0	0.0376168857212062	0	Albuquerque
364	0	0.0166482037724725	0	Albuquerque
365	0	0.30923915034854	0	Albuquerque
366	0	0.508788035002151	0	Albuquerque
367	0	0.948646826720081	0	Albuquerque
368	0	0.796626114944079	0	Albuquerque
369	0	0.889363722225062	0	Albuquerque
370	0	0.933292367541122	0	Albuquerque
371	0	0.996212682792283	0	Albuquerque
372	0	0.996995779025047	0	Albuquerque
373	0	0.996995779025047	0	Albuquerque
374	0	0.925504236482073	0	Albuquerque
375	0	0.204297821444673	0	Albuquerque
384	0	0.211641628769957	0	Albuquerque
385	0	0.99682896171744	0	Albuquerque
386	0	0.987200798062155	0	Albuquerque
387	0	0.894199425973407	0	Albuquerque
388	0	0.782275933358412	0	Albuquerque
389	0	0.679787075489321	0	Albuquerque
390	0	0.577629510210687	0	Albuquerque
391	0	0.292117956189223	0	Albuquerque
434	0	0.107663016111407	0	Albuquerque
435	0	0.648752270466104	0	Albuquerque
436	0	0.623015061116308	0	Albuquerque
437	0	0.997056051224984	0	Albuquerque
438	0	0.997056051222161	0	Albuquerque
439	0	0.997056051222161	0	Albuquerque
440	0	0.997056051224984	0	Albuquerque
441	0	0.997056051222161	0	Albuquerque
442	0	0.748885244175769	0	Albuquerque
443	0	0.187074007926845	0	Albuquerque
444	0	0.495840846503115	0	Albuquerque
445	0	0.750377225017374	0	Albuquerque
446	0	0.763523407290298	0	Albuquerque
447	0	0.176285836694829	0	Albuquerque
448	0	0.365119026360295	0	Albuquerque
449	0	0.658796654744701	0	Albuquerque
450	0	0.262829489900365	0	Albuquerque
451	0	0.606842504058913	0	Albuquerque
452	0	0.693142406404867	0	Albuquerque
453	0	0.902667765242791	0	Albuquerque
454	0	0.964447223760408	0	Albuquerque
455	0	0.853942165002777	0	Albuquerque
456	0	0.278722729692646	0	Albuquerque
466	0	0.653562594442867	0	Albuquerque
467	0	0.997056051222161	0	Albuquerque
468	0	0.997056051224984	0	Albuquerque
469	0	0.997056051222161	0	Albuquerque
470	0	0.997056051222161	0	Albuquerque
471	0	0.997056051224984	0	Albuquerque
472	0	0.802896110988637	0	Albuquerque
473	0	0.142159430396106	0	Albuquerque
474	0	0.185895830977405	0	Albuquerque
518	0	0.308626617151907	0	Albuquerque
519	0	0.997116315768104	0	Albuquerque
520	0	0.997116315766222	0	Albuquerque
521	0	0.997116315766222	0	Albuquerque
522	0	0.997116315768104	0	Albuquerque
523	0	0.997116315766222	0	Albuquerque
524	0	0.989547105737782	0	Albuquerque
525	0	0.997116315768104	0	Albuquerque
526	0	0.997116315766222	0	Albuquerque
527	0	0.997116315766222	0	Albuquerque
528	0	0.997116315768104	0	Albuquerque
529	0	0.882539086319626	0	Albuquerque
530	0	0.528937621685386	0	Albuquerque
531	0	0.544600402995942	0	Albuquerque
532	0	0.618666954224755	0	Albuquerque
533	0	0.997116315766222	0	Albuquerque
534	0	0.997116315766222	0	Albuquerque
535	0	0.997116315768104	0	Albuquerque
536	0	0.951793477529438	0	Albuquerque
537	0	0.305497978509507	0	Albuquerque
538	0	0.021832876696025	0	Albuquerque
547	0	0.147980251441149	0	Albuquerque
548	0	0.979542643752333	0	Albuquerque
549	0	0.997116315766222	0	Albuquerque
550	2	0.997116315768104	2.00578404783132	Albuquerque
551	0	0.997116315766222	0	Albuquerque
552	0	0.997116315766222	0	Albuquerque
553	0	0.997116315768104	0	Albuquerque
554	0	0.953006402419731	0	Albuquerque
555	7	0.839034805748969	8.34291968823797	Albuquerque
556	0	0.877205878437616	0	Albuquerque
557	0	0.738906862501528	0	Albuquerque
558	0	0.738739349400591	0	Albuquerque
559	0	0.738571836296831	0	Albuquerque
560	0	0.0800511350724981	0	Albuquerque
600	0	0.388726356471461	0	Albuquerque
601	0	0.997176572653466	0	Albuquerque
602	0	0.997176572650643	0	Albuquerque
603	0	0.997176572650643	0	Albuquerque
604	0	0.997176572653466	0	Albuquerque
605	0	0.997176572650643	0	Albuquerque
606	0	0.997176572650643	0	Albuquerque
607	0	0.997176572653466	0	Albuquerque
608	0	0.997176572650643	0	Albuquerque
609	0	0.997176572650643	0	Albuquerque
610	0	0.997176572653466	0	Albuquerque
611	0	0.997176572650643	0	Albuquerque
612	0	0.997176572650643	0	Albuquerque
613	0	0.997176572653466	0	Albuquerque
614	52	0.943490180562668	55.1145110688792	Albuquerque
615	0	0.997176572650643	0	Albuquerque
616	0	0.997176572650643	0	Albuquerque
617	0	0.997176572653466	0	Albuquerque
618	0	0.904810193588031	0	Albuquerque
619	0	0.0662406153870617	0	Albuquerque
628	0	0.0513656224796355	0	Albuquerque
629	0	0.755410288404639	0	Albuquerque
630	0	0.997176572650643	0	Albuquerque
631	0	0.997176572650643	0	Albuquerque
632	0	0.997176572653466	0	Albuquerque
633	0	0.997176572650643	0	Albuquerque
634	0	0.997176572650643	0	Albuquerque
635	0	0.997176572653466	0	Albuquerque
636	0	0.997176572650643	0	Albuquerque
637	0	0.997176572650643	0	Albuquerque
638	0	0.997176572653466	0	Albuquerque
639	0	0.997176572650643	0	Albuquerque
640	0	0.997176572650643	0	Albuquerque
641	0	0.997176572650643	0	Albuquerque
642	0	0.108405841965713	0	Albuquerque
658	0	0.00211195320695528	0	Albuquerque
659	0	0.336210752120116	0	Albuquerque
660	0	0.312930425735198	0	Albuquerque
661	0	0.313103946893476	0	Albuquerque
662	0	0.31327746804799	0	Albuquerque
663	0	0.313451986449242	0	Albuquerque
664	0	0.313626504854258	0	Albuquerque
665	0	0.313800026003125	0	Albuquerque
666	0	0.313973547151051	0	Albuquerque
667	0	0.314148065547598	0	Albuquerque
668	0	0.314322583939439	0	Albuquerque
669	0	0.314847187409026	0	Albuquerque
670	0	0.321847815995109	0	Albuquerque
671	0	0.331267813203396	0	Albuquerque
672	0	0.340687805042689	0	Albuquerque
673	0	0.350107791502635	0	Albuquerque
674	0	0.359527772590764	0	Albuquerque
675	0	0.368735817541184	0	Albuquerque
676	0	0.370994093526804	0	Albuquerque
677	0	0.369876182368131	0	Albuquerque
678	0	0.368758271134169	0	Albuquerque
679	0	0.367639362577241	0	Albuquerque
680	0	0.3690981254032	0	Albuquerque
681	0	0.410001484176258	0	Albuquerque
682	0	0.640120088514366	0	Albuquerque
683	0	0.997236821878248	0	Albuquerque
684	0	0.997236821873542	0	Albuquerque
685	0	0.997236821873542	0	Albuquerque
686	0	0.997236821878248	0	Albuquerque
687	0	0.997236821873542	0	Albuquerque
688	0	0.997236821873542	0	Albuquerque
689	0	0.997236821878248	0	Albuquerque
690	0	0.997236821873542	0	Albuquerque
691	0	0.997236821873542	0	Albuquerque
692	0	0.997236821878248	0	Albuquerque
693	0	0.997236821873542	0	Albuquerque
694	0	0.997236821873542	0	Albuquerque
695	0	0.997236821878248	0	Albuquerque
696	0	0.997236821873542	0	Albuquerque
697	0	0.997236821873542	0	Albuquerque
698	0	0.994131299688909	0	Albuquerque
699	0	0.895321804501209	0	Albuquerque
700	0	0.216807109391684	0	Albuquerque
710	0	0.594431680610222	0	Albuquerque
711	0	0.974809592342636	0	Albuquerque
712	0	0.997236821873542	0	Albuquerque
713	0	0.997236821873542	0	Albuquerque
714	0	0.997236821878248	0	Albuquerque
715	0	0.997236821873542	0	Albuquerque
716	0	0.997236821873542	0	Albuquerque
717	0	0.997236821878248	0	Albuquerque
718	0	0.997236821873542	0	Albuquerque
719	0	0.997236821873542	0	Albuquerque
720	1	0.997236821878248	1.00277083443083	Albuquerque
721	0	0.997236821873542	0	Albuquerque
722	0	0.997236821873542	0	Albuquerque
723	0	0.997236821873542	0	Albuquerque
724	0	0.743419587113223	0	Albuquerque
725	0	0.0697399011264725	0	Albuquerque
740	0	0.0200350209477074	0	Albuquerque
741	0	0.997297063438683	0	Albuquerque
742	0	0.997297063438683	0	Albuquerque
743	0	0.997297063441507	0	Albuquerque
744	0	0.997297063438683	0	Albuquerque
745	0	0.997297063438683	0	Albuquerque
746	0	0.997297063441507	0	Albuquerque
747	0	0.997297063438683	0	Albuquerque
748	0	0.997297063438683	0	Albuquerque
749	0	0.997297063441507	0	Albuquerque
750	0	0.997297063438683	0	Albuquerque
751	0	0.997297063438683	0	Albuquerque
752	0	0.997297063441507	0	Albuquerque
753	0	0.997297063438683	0	Albuquerque
754	0	0.997297063438683	0	Albuquerque
755	0	0.997297063438683	0	Albuquerque
756	0	0.997297063441507	0	Albuquerque
757	0	0.997297063438683	0	Albuquerque
758	0	0.997297063438683	0	Albuquerque
759	0	0.997297063441507	0	Albuquerque
760	0	0.997297063438683	0	Albuquerque
761	0	0.997297063438683	0	Albuquerque
762	0	0.997297063441507	0	Albuquerque
763	0	0.997297063438683	0	Albuquerque
764	0	0.997297063438683	0	Albuquerque
765	0	0.997297063441507	0	Albuquerque
766	0	0.997297063438683	0	Albuquerque
767	0	0.997297063438683	0	Albuquerque
768	0	0.997297063441507	0	Albuquerque
769	0	0.997297063438683	0	Albuquerque
770	0	0.997297063438683	0	Albuquerque
771	0	0.997297063441507	0	Albuquerque
772	0	0.997297063438683	0	Albuquerque
773	0	0.997297063438683	0	Albuquerque
774	0	0.997297063441507	0	Albuquerque
775	0	0.997297063438683	0	Albuquerque
776	0	0.997297063438683	0	Albuquerque
777	0	0.997297063441507	0	Albuquerque
778	0	0.734359631082834	0	Albuquerque
779	0	0.782004723017823	0	Albuquerque
780	0	0.508072832539543	0	Albuquerque
781	0	0.00524322092755791	0	Albuquerque
791	0	0.0459760427067083	0	Albuquerque
792	0	0.897477202322031	0	Albuquerque
793	0	0.972302178887407	0	Albuquerque
794	0	0.997297063438683	0	Albuquerque
795	0	0.997297063438683	0	Albuquerque
796	0	0.997297063441507	0	Albuquerque
797	0	0.997297063438683	0	Albuquerque
798	0	0.997297063438683	0	Albuquerque
799	0	0.997297063441507	0	Albuquerque
800	0	0.944306725911449	0	Albuquerque
801	0	0.904565064196879	0	Albuquerque
802	0	0.997297063441507	0	Albuquerque
803	0	0.997297063438683	0	Albuquerque
804	0	0.997297063438683	0	Albuquerque
805	8	0.997297063438683	8.02168209782547	Albuquerque
806	0	0.997297063441507	0	Albuquerque
807	0	0.814736393764986	0	Albuquerque
808	0	0.431488720243094	0	Albuquerque
809	0	0.0866804970645174	0	Albuquerque
822	0	0.0409627814817452	0	Albuquerque
823	0	0.997357297342302	0	Albuquerque
824	0	0.997357297342302	0	Albuquerque
825	0	0.997357297345126	0	Albuquerque
826	0	0.997357297342302	0	Albuquerque
827	0	0.997357297342302	0	Albuquerque
828	0	0.997357297345126	0	Albuquerque
829	0	0.997357297342302	0	Albuquerque
830	0	0.997357297342302	0	Albuquerque
831	0	0.997357297345126	0	Albuquerque
832	0	0.997357297342302	0	Albuquerque
833	0	0.997357297342302	0	Albuquerque
834	0	0.997357297345126	0	Albuquerque
835	0	0.997357297342302	0	Albuquerque
836	0	0.997357297342302	0	Albuquerque
837	0	0.997357297342302	0	Albuquerque
838	0	0.997357297345126	0	Albuquerque
839	0	0.997357297342302	0	Albuquerque
840	0	0.997357297342302	0	Albuquerque
841	0	0.997357297345126	0	Albuquerque
842	0	0.997357297342302	0	Albuquerque
843	0	0.997357297342302	0	Albuquerque
844	0	0.997357297345126	0	Albuquerque
845	0	0.997357297342302	0	Albuquerque
846	0	0.997357297342302	0	Albuquerque
847	0	0.997357297345126	0	Albuquerque
848	0	0.997357297342302	0	Albuquerque
849	0	0.997357297342302	0	Albuquerque
850	0	0.997357297345126	0	Albuquerque
851	0	0.997357297342302	0	Albuquerque
852	0	0.997357297342302	0	Albuquerque
853	0	0.997357297345126	0	Albuquerque
854	0	0.997357297342302	0	Albuquerque
855	0	0.997357297342302	0	Albuquerque
856	0	0.997357297345126	0	Albuquerque
857	0	0.997357297342302	0	Albuquerque
858	0	0.997357297342302	0	Albuquerque
859	0	0.989089351286097	0	Albuquerque
860	0	0.362451343684413	0	Albuquerque
861	0	0.459878688790464	0	Albuquerque
862	0	0.787341190207301	0	Albuquerque
863	0	0.479175879026018	0	Albuquerque
864	0	0.0547283824280786	0	Albuquerque
873	0	0.00244992982243232	0	Albuquerque
874	0	0.738499151053057	0	Albuquerque
875	0	0.97552173755376	0	Albuquerque
876	0	0.997357297342302	0	Albuquerque
877	0	0.997357297342302	0	Albuquerque
878	0	0.997357297345126	0	Albuquerque
879	0	0.997357297342302	0	Albuquerque
880	0	0.997357297342302	0	Albuquerque
881	0	0.997357297345126	0	Albuquerque
882	0	0.944603083670856	0	Albuquerque
883	0	0.90633544229895	0	Albuquerque
884	0	0.997357297345126	0	Albuquerque
885	0	0.997357297342302	0	Albuquerque
886	1	0.997357297342302	1.00264970504025	Albuquerque
887	0	0.997357297342302	0	Albuquerque
888	20	0.997357297345126	20.0529941007482	Albuquerque
889	6	0.865778443058286	6.93017947964323	Albuquerque
904	0	0.0618930690056868	0	Albuquerque
905	0	0.997417523592869	0	Albuquerque
906	0	0.997417523592869	0	Albuquerque
907	0	0.99741752359381	0	Albuquerque
908	0	0.997417523592869	0	Albuquerque
909	0	0.997417523592869	0	Albuquerque
910	0	0.99741752359381	0	Albuquerque
911	0	0.997417523592869	0	Albuquerque
912	0	0.968100394242294	0	Albuquerque
913	0	0.99741752359381	0	Albuquerque
914	0	0.997417523592869	0	Albuquerque
915	0	0.997417523592869	0	Albuquerque
916	0	0.99741752359381	0	Albuquerque
917	0	0.997417523592869	0	Albuquerque
918	0	0.997417523592869	0	Albuquerque
919	0	0.997417523592869	0	Albuquerque
920	0	0.99741752359381	0	Albuquerque
921	0	0.997417523592869	0	Albuquerque
922	0	0.997417523592869	0	Albuquerque
923	0	0.99741752359381	0	Albuquerque
924	0	0.997417523592869	0	Albuquerque
925	0	0.997417523592869	0	Albuquerque
926	0	0.99741752359381	0	Albuquerque
927	0	0.997417523592869	0	Albuquerque
928	0	0.997417523592869	0	Albuquerque
929	0	0.99741752359381	0	Albuquerque
930	0	0.997417523592869	0	Albuquerque
931	0	0.997417523592869	0	Albuquerque
932	0	0.99741752359381	0	Albuquerque
933	0	0.997417523592869	0	Albuquerque
934	0	0.997417523592869	0	Albuquerque
935	0	0.99741752359381	0	Albuquerque
936	0	0.997417523592869	0	Albuquerque
937	0	0.997417523592869	0	Albuquerque
938	0	0.99741752359381	0	Albuquerque
939	0	0.997417523592869	0	Albuquerque
940	0	0.980887992869401	0	Albuquerque
941	0	0.357002601763639	0	Albuquerque
943	0	0.706924830825503	0	Albuquerque
944	0	0.488990257769918	0	Albuquerque
945	0	0.070830170982511	0	Albuquerque
955	0	0.571584785414249	0	Albuquerque
956	12	0.997417523592869	12.0310699543095	Albuquerque
957	0	0.97398656988459	0	Albuquerque
958	0	0.997417523592869	0	Albuquerque
959	0	0.997417523592869	0	Albuquerque
960	0	0.99741752359381	0	Albuquerque
961	0	0.997417523592869	0	Albuquerque
962	0	0.997417523592869	0	Albuquerque
963	0	0.99741752359381	0	Albuquerque
964	0	0.997417523592869	0	Albuquerque
965	35	0.997417523592869	35.0906207000695	Albuquerque
966	51	0.99741752359381	51.1320473057673	Albuquerque
967	0	0.997417523592869	0	Albuquerque
968	0	0.997417523592869	0	Albuquerque
969	0	0.997417523592869	0	Albuquerque
970	0	0.99741752359381	0	Albuquerque
971	0	0.933278868916574	0	Albuquerque
972	0	0.505551590495225	0	Albuquerque
973	0	0.326081602780369	0	Albuquerque
986	0	0.0828258830396432	0	Albuquerque
987	0	0.997477742171561	0	Albuquerque
988	0	0.997477742171561	0	Albuquerque
989	0	0.997477742175326	0	Albuquerque
990	0	0.997477742171561	0	Albuquerque
991	0	0.997477742171561	0	Albuquerque
992	0	0.997477742175326	0	Albuquerque
993	0	0.997477742171561	0	Albuquerque
994	0	0.827291463360434	0	Albuquerque
995	0	0.997477742175326	0	Albuquerque
996	0	0.997477742171561	0	Albuquerque
997	0	0.997477742171561	0	Albuquerque
998	0	0.997477742175326	0	Albuquerque
999	0	0.997477742171561	0	Albuquerque
1000	0	0.997477742171561	0	Albuquerque
1001	0	0.997477742171561	0	Albuquerque
1002	0	0.997477742175326	0	Albuquerque
1003	0	0.997477742171561	0	Albuquerque
1004	0	0.997477742171561	0	Albuquerque
1005	0	0.997477742175326	0	Albuquerque
1006	0	0.997477742171561	0	Albuquerque
1007	0	0.997477742171561	0	Albuquerque
1008	0	0.997477742175326	0	Albuquerque
1009	0	0.997477742171561	0	Albuquerque
1010	0	0.997477742171561	0	Albuquerque
1011	0	0.997477742175326	0	Albuquerque
1012	0	0.997477742171561	0	Albuquerque
1013	0	0.997477742171561	0	Albuquerque
1014	0	0.997477742175326	0	Albuquerque
1015	0	0.997477742171561	0	Albuquerque
1016	0	0.997477742171561	0	Albuquerque
1017	0	0.997477742175326	0	Albuquerque
1018	0	0.997477742171561	0	Albuquerque
1019	0	0.997477742171561	0	Albuquerque
1020	0	0.997477742175326	0	Albuquerque
1021	3	0.997477742171561	3.00758590709888	Albuquerque
1022	0	0.722072544505929	0	Albuquerque
1023	0	0.33330833354127	0	Albuquerque
1024	0	0.26864774705518	0	Albuquerque
1025	0	0.521955442034408	0	Albuquerque
1036	0	0.1992573337726	0	Albuquerque
1037	0	0.566958948022656	0	Albuquerque
1038	9	0.997477742171561	9.02275772129665	Albuquerque
1039	0	0.975599322333817	0	Albuquerque
1040	0	0.997477742171561	0	Albuquerque
1041	0	0.997477742171561	0	Albuquerque
1042	0	0.997477742175326	0	Albuquerque
1043	0	0.997477742171561	0	Albuquerque
1044	0	0.997477742171561	0	Albuquerque
1045	0	0.997477742175326	0	Albuquerque
1046	0	0.997477742171561	0	Albuquerque
1047	0	0.997477742171561	0	Albuquerque
1048	0	0.997477742175326	0	Albuquerque
1049	0	0.997477742171561	0	Albuquerque
1050	0	0.997477742171561	0	Albuquerque
1051	1	0.997477742171561	1.00252863569963	Albuquerque
1052	0	0.997477742175326	0	Albuquerque
1053	0	0.997477742171561	0	Albuquerque
1054	0	0.997477742171561	0	Albuquerque
1055	0	0.771228577688162	0	Albuquerque
1056	0	0.344182508988659	0	Albuquerque
1057	0	0.341394532386498	0	Albuquerque
1058	0	0.338606555313785	0	Albuquerque
1059	0	0.335957959896139	0	Albuquerque
1060	0	0.334992046062859	0	Albuquerque
1061	0	0.322145308486479	0	Albuquerque
1062	0	0.165663245861002	0	Albuquerque
1063	0	0.263789022915683	0	Albuquerque
1064	0	0.35063157911433	0	Albuquerque
1065	0	0.281496625321322	0	Albuquerque
1068	0	0.0374409245356705	0	Albuquerque
1069	0	0.409597298494148	0	Albuquerque
1070	0	0.997009880246606	0	Albuquerque
1071	0	0.997537953101907	0	Albuquerque
1072	0	0.997537953099083	0	Albuquerque
1073	0	0.997537953099083	0	Albuquerque
1074	0	0.997537953101907	0	Albuquerque
1075	0	0.997537953099083	0	Albuquerque
1076	0	0.890841623664885	0	Albuquerque
1077	0	0.997537953101907	0	Albuquerque
1078	0	0.997537953099083	0	Albuquerque
1079	0	0.997537953099083	0	Albuquerque
1080	0	0.997537953101907	0	Albuquerque
1081	0	0.997537953099083	0	Albuquerque
1082	0	0.997537953099083	0	Albuquerque
1083	0	0.997537953099083	0	Albuquerque
1084	0	0.997537953101907	0	Albuquerque
1085	0	0.997537953099083	0	Albuquerque
1086	0	0.997537953099083	0	Albuquerque
1087	0	0.997537953101907	0	Albuquerque
1088	0	0.997537953099083	0	Albuquerque
1089	0	0.997537953099083	0	Albuquerque
1090	0	0.997537953101907	0	Albuquerque
1091	0	0.997537953099083	0	Albuquerque
1092	0	0.997537953099083	0	Albuquerque
1093	0	0.997537953101907	0	Albuquerque
1094	0	0.997537953099083	0	Albuquerque
1095	0	0.997537953099083	0	Albuquerque
1096	0	0.997537953101907	0	Albuquerque
1097	0	0.997537953099083	0	Albuquerque
1098	0	0.997537953099083	0	Albuquerque
1099	0	0.997537953101907	0	Albuquerque
1100	0	0.997537953099083	0	Albuquerque
1101	0	0.997537953099083	0	Albuquerque
1102	0	0.997537953101907	0	Albuquerque
1103	0	0.997537953099083	0	Albuquerque
1104	0	0.997537953099083	0	Albuquerque
1105	0	0.997537953101907	0	Albuquerque
1106	0	0.917535022827868	0	Albuquerque
1107	0	0.0470258948565669	0	Albuquerque
1117	0	0.155575615449204	0	Albuquerque
1118	0	0.038197882344397	0	Albuquerque
1119	0	0.0765620337233202	0	Albuquerque
1120	0	0.965824763168208	0	Albuquerque
1121	0	0.978724654629107	0	Albuquerque
1122	0	0.997537953099083	0	Albuquerque
1123	0	0.997537953099083	0	Albuquerque
1124	0	0.997537953101907	0	Albuquerque
1125	0	0.997537953099083	0	Albuquerque
1126	0	0.997537953099083	0	Albuquerque
1127	0	0.997537953101907	0	Albuquerque
1128	0	0.997537953099083	0	Albuquerque
1129	0	0.997537953099083	0	Albuquerque
1130	0	0.997537953101907	0	Albuquerque
1131	0	0.997537953099083	0	Albuquerque
1132	0	0.997537953099083	0	Albuquerque
1133	0	0.997537953099083	0	Albuquerque
1134	0	0.919817956207804	0	Albuquerque
1135	0	0.997537953099083	0	Albuquerque
1136	0	0.997537953099083	0	Albuquerque
1137	0	0.997537953101907	0	Albuquerque
1138	0	0.997537953099083	0	Albuquerque
1139	0	0.997537953099083	0	Albuquerque
1140	0	0.997537953101907	0	Albuquerque
1141	0	0.997537953099083	0	Albuquerque
1142	0	0.997537953099083	0	Albuquerque
1143	0	0.997537953101907	0	Albuquerque
1144	0	0.997537953099083	0	Albuquerque
1145	0	0.997537953099083	0	Albuquerque
1146	0	0.997537953101907	0	Albuquerque
1147	0	0.671828203228018	0	Albuquerque
1152	0	0.924645811928667	0	Albuquerque
1153	0	0.997598156358495	0	Albuquerque
1154	0	0.997598156354731	0	Albuquerque
1155	0	0.997598156354731	0	Albuquerque
1156	0	0.997598156358495	0	Albuquerque
1157	0	0.997598156354731	0	Albuquerque
1158	0	0.842364550015963	0	Albuquerque
1159	0	0.892363364542641	0	Albuquerque
1160	0	0.997598156354731	0	Albuquerque
1161	0	0.997598156354731	0	Albuquerque
1162	0	0.997598156358495	0	Albuquerque
1163	0	0.997598156354731	0	Albuquerque
1164	0	0.997598156354731	0	Albuquerque
1165	0	0.997598156354731	0	Albuquerque
1166	0	0.997598156358495	0	Albuquerque
1167	0	0.997598156354731	0	Albuquerque
1168	0	0.997598156354731	0	Albuquerque
1169	0	0.997598156358495	0	Albuquerque
1170	0	0.997598156354731	0	Albuquerque
1171	0	0.997598156354731	0	Albuquerque
1172	0	0.997598156358495	0	Albuquerque
1173	0	0.997598156354731	0	Albuquerque
1174	0	0.997598156354731	0	Albuquerque
1175	0	0.997598156358495	0	Albuquerque
1176	0	0.997598156354731	0	Albuquerque
1177	0	0.997598156354731	0	Albuquerque
1178	0	0.997598156358495	0	Albuquerque
1179	0	0.997598156354731	0	Albuquerque
1180	1	0.997598156354731	1.00240762638741	Albuquerque
1181	29	0.997598156358495	29.0698211651251	Albuquerque
1182	0	0.997598156354731	0	Albuquerque
1183	62	0.997598156354731	62.1492728360193	Albuquerque
1184	0	0.997598156358495	0	Albuquerque
1185	0	0.997598156354731	0	Albuquerque
1186	0	0.997598156354731	0	Albuquerque
1187	0	0.997598156358495	0	Albuquerque
1188	0	0.451914914003201	0	Albuquerque
1193	0	0.186843013832073	0	Albuquerque
1194	0	0.183375314891122	0	Albuquerque
1195	0	0.259333224759004	0	Albuquerque
1196	0	0.293931995285002	0	Albuquerque
1197	0	0.0014462383456644	0	Albuquerque
1199	0	0.1811291851691	0	Albuquerque
1200	0	0.411856035486531	0	Albuquerque
1201	0	0.552918030153632	0	Albuquerque
1202	0	0.997598156354731	0	Albuquerque
1203	0	0.953973038499501	0	Albuquerque
1204	0	0.907710177764018	0	Albuquerque
1205	0	0.949170427420061	0	Albuquerque
1206	0	0.997598156358495	0	Albuquerque
1207	0	0.997598156354731	0	Albuquerque
1208	0	0.997598156354731	0	Albuquerque
1209	0	0.997598156358495	0	Albuquerque
1210	0	0.997598156354731	0	Albuquerque
1211	0	0.997598156354731	0	Albuquerque
1212	0	0.997598156358495	0	Albuquerque
1213	0	0.997598156354731	0	Albuquerque
1214	0	0.997598156354731	0	Albuquerque
1215	0	0.997598156354731	0	Albuquerque
1216	0	0.98948957321672	0	Albuquerque
1217	0	0.997598156354731	0	Albuquerque
1218	5	0.997598156354731	5.01203813193704	Albuquerque
1219	2	0.997598156358495	2.00481525276725	Albuquerque
1220	0	0.997598156354731	0	Albuquerque
1221	0	0.997598156354731	0	Albuquerque
1222	0	0.997598156358495	0	Albuquerque
1223	0	0.997598156354731	0	Albuquerque
1224	0	0.997598156354731	0	Albuquerque
1225	0	0.997598156358495	0	Albuquerque
1226	1	0.997598156354731	1.00240762638741	Albuquerque
1227	0	0.997579974056671	0	Albuquerque
1228	0	0.92267576988217	0	Albuquerque
1229	0	0.512237585495876	0	Albuquerque
1233	0	0.041103539163057	0	Albuquerque
1234	0	0.978012074271264	0	Albuquerque
1235	0	0.997658351964855	0	Albuquerque
1236	0	0.997658351962973	0	Albuquerque
1237	0	0.997658351962973	0	Albuquerque
1238	0	0.997658351964855	0	Albuquerque
1239	0	0.997658351962973	0	Albuquerque
1240	0	0.997658351962973	0	Albuquerque
1241	0	0.997658351964855	0	Albuquerque
1242	0	0.997658351962973	0	Albuquerque
1243	0	0.997658351962973	0	Albuquerque
1244	0	0.997658351964855	0	Albuquerque
1245	0	0.997658351962973	0	Albuquerque
1246	0	0.997658351962973	0	Albuquerque
1247	0	0.997658351962973	0	Albuquerque
1248	0	0.997658351964855	0	Albuquerque
1249	0	0.997658351962973	0	Albuquerque
1250	0	0.997658351962973	0	Albuquerque
1251	0	0.997658351964855	0	Albuquerque
1252	0	0.997658351962973	0	Albuquerque
1253	0	0.997658351962973	0	Albuquerque
1254	0	0.997658351964855	0	Albuquerque
1255	0	0.997658351962973	0	Albuquerque
1256	0	0.997658351962973	0	Albuquerque
1257	0	0.997658351964855	0	Albuquerque
1258	0	0.997658351962973	0	Albuquerque
1259	0	0.997658351962973	0	Albuquerque
1260	0	0.997658351964855	0	Albuquerque
1261	0	0.997658351962973	0	Albuquerque
1262	0	0.997658351962973	0	Albuquerque
1263	0	0.997658351964855	0	Albuquerque
1264	0	0.997658351962973	0	Albuquerque
1265	0	0.997658351962973	0	Albuquerque
1266	0	0.997658351964855	0	Albuquerque
1267	0	0.997658351962973	0	Albuquerque
1268	0	0.997658351962973	0	Albuquerque
1269	0	0.699202288147558	0	Albuquerque
1270	0	0.00374053773824297	0	Albuquerque
1271	0	0.0192967239486718	0	Albuquerque
1272	0	0.1402612672638	0	Albuquerque
1273	0	0.0201577216291464	0	Albuquerque
1274	0	0.355549102842144	0	Albuquerque
1275	0	0.506961728739979	0	Albuquerque
1276	0	0.137142953295766	0	Albuquerque
1277	0	0.450137893948069	0	Albuquerque
1278	0	0.751182854878904	0	Albuquerque
1279	0	0.450795826165617	0	Albuquerque
1280	0	0.166252987870945	0	Albuquerque
1283	0	0.791033392982879	0	Albuquerque
1284	0	0.997658351962973	0	Albuquerque
1285	0	0.976225952094556	0	Albuquerque
1286	0	0.997658351962973	0	Albuquerque
1287	0	0.974621642901591	0	Albuquerque
1288	0	0.944100810476313	0	Albuquerque
1289	0	0.991470241157808	0	Albuquerque
1290	0	0.997658351962973	0	Albuquerque
1291	0	0.997658351964855	0	Albuquerque
1292	0	0.997658351962973	0	Albuquerque
1293	0	0.997658351962973	0	Albuquerque
1294	0	0.997658351964855	0	Albuquerque
1295	0	0.997658351962973	0	Albuquerque
1296	0	0.997658351962973	0	Albuquerque
1297	0	0.997658351962973	0	Albuquerque
1298	0	0.997658351964855	0	Albuquerque
1299	0	0.997658351962973	0	Albuquerque
1300	1	0.997658351962973	1.00234714422269	Albuquerque
1301	0	0.997658351964855	0	Albuquerque
1302	0	0.997658351962973	0	Albuquerque
1303	0	0.997658351962973	0	Albuquerque
1304	0	0.997658351964855	0	Albuquerque
1305	0	0.997658351962973	0	Albuquerque
1306	0	0.997658351962973	0	Albuquerque
1307	0	0.997658351964855	0	Albuquerque
1308	0	0.996586190913767	0	Albuquerque
1309	0	0.911290850190501	0	Albuquerque
1310	0	0.429694960906451	0	Albuquerque
1315	0	0.327777334291506	0	Albuquerque
1316	0	0.997718539899341	0	Albuquerque
1317	0	0.997718539904046	0	Albuquerque
1318	0	0.997718539899341	0	Albuquerque
1319	0	0.997718539899341	0	Albuquerque
1320	0	0.997718539904046	0	Albuquerque
1321	0	0.997718539899341	0	Albuquerque
1322	0	0.997718539899341	0	Albuquerque
1323	0	0.997718539904046	0	Albuquerque
1324	0	0.997718539899341	0	Albuquerque
1325	0	0.997718539899341	0	Albuquerque
1326	0	0.997718539904046	0	Albuquerque
1327	0	0.997718539899341	0	Albuquerque
1328	0	0.997718539899341	0	Albuquerque
1329	0	0.997718539899341	0	Albuquerque
1330	0	0.997718539904046	0	Albuquerque
1331	0	0.997718539899341	0	Albuquerque
1332	0	0.997718539899341	0	Albuquerque
1333	0	0.997718539904046	0	Albuquerque
1334	0	0.997718539899341	0	Albuquerque
1335	0	0.997718539899341	0	Albuquerque
1336	0	0.997718539904046	0	Albuquerque
1337	0	0.997718539899341	0	Albuquerque
1338	0	0.997718539899341	0	Albuquerque
1339	0	0.997718539904046	0	Albuquerque
1340	0	0.997718539899341	0	Albuquerque
1341	0	0.997718539899341	0	Albuquerque
1342	0	0.997718539904046	0	Albuquerque
1343	0	0.997718539899341	0	Albuquerque
1344	0	0.997718539899341	0	Albuquerque
1345	0	0.997718539904046	0	Albuquerque
1346	0	0.997718539899341	0	Albuquerque
1347	0	0.997718539899341	0	Albuquerque
1348	0	0.997718539904046	0	Albuquerque
1349	0	0.997718539899341	0	Albuquerque
1350	0	0.987211512213428	0	Albuquerque
1351	0	0.161484409139607	0	Albuquerque
1353	0	0.0635345378991246	0	Albuquerque
1354	0	0.928780028425496	0	Albuquerque
1355	0	0.319689887399427	0	Albuquerque
1356	0	0.811372379277634	0	Albuquerque
1357	1	0.929358391652758	1.07601115886156	Albuquerque
1358	0	0.75646837370539	0	Albuquerque
1359	0	0.970732573248058	0	Albuquerque
1360	0	0.997718539899341	0	Albuquerque
1361	0	0.997718539904046	0	Albuquerque
1362	0	0.330324513262056	0	Albuquerque
1364	0	0.20632431920573	0	Albuquerque
1365	0	0.984557290391957	0	Albuquerque
1366	0	0.997718539899341	0	Albuquerque
1367	0	0.977192262368887	0	Albuquerque
1368	0	0.997718539899341	0	Albuquerque
1369	0	0.997718539899341	0	Albuquerque
1370	0	0.997718539904046	0	Albuquerque
1371	0	0.997718539899341	0	Albuquerque
1372	0	0.997718539899341	0	Albuquerque
1373	0	0.997718539904046	0	Albuquerque
1374	0	0.98854140933726	0	Albuquerque
1375	0	0.708659953905356	0	Albuquerque
1376	0	0.997718539904046	0	Albuquerque
1377	1	0.997718539899341	1.00228667706314	Albuquerque
1378	0	0.997718539899341	0	Albuquerque
1379	0	0.997718539899341	0	Albuquerque
1380	0	0.997718539904046	0	Albuquerque
1381	0	0.997718539899341	0	Albuquerque
1382	0	0.997718539899341	0	Albuquerque
1383	0	0.997718539904046	0	Albuquerque
1384	0	0.997718539899341	0	Albuquerque
1385	0	0.997718539899341	0	Albuquerque
1386	0	0.997718539904046	0	Albuquerque
1387	0	0.997718539899341	0	Albuquerque
1388	0	0.997718539899341	0	Albuquerque
1389	0	0.997718539904046	0	Albuquerque
1390	0	0.997718539899341	0	Albuquerque
1391	0	0.997718539899341	0	Albuquerque
1392	0	0.475102611338762	0	Albuquerque
1396	0	0.367938634005309	0	Albuquerque
1397	0	0.949206404045353	0	Albuquerque
1398	0	0.997778720175127	0	Albuquerque
1399	0	0.997778720176068	0	Albuquerque
1400	0	0.997778720175127	0	Albuquerque
1401	0	0.997778720175127	0	Albuquerque
1402	0	0.997778720176068	0	Albuquerque
1403	0	0.997778720175127	0	Albuquerque
1404	0	0.997778720175127	0	Albuquerque
1405	0	0.997778720176068	0	Albuquerque
1406	0	0.997778720175127	0	Albuquerque
1407	0	0.997778720175127	0	Albuquerque
1408	0	0.997778720176068	0	Albuquerque
1409	0	0.997778720175127	0	Albuquerque
1410	0	0.997778720175127	0	Albuquerque
1411	0	0.997778720175127	0	Albuquerque
1412	0	0.997778720176068	0	Albuquerque
1413	0	0.997778720175127	0	Albuquerque
1414	0	0.997778720175127	0	Albuquerque
1415	0	0.997778720176068	0	Albuquerque
1416	0	0.997778720175127	0	Albuquerque
1417	0	0.997778720175127	0	Albuquerque
1418	0	0.997778720176068	0	Albuquerque
1419	0	0.997778720175127	0	Albuquerque
1420	0	0.997778720175127	0	Albuquerque
1421	0	0.997778720176068	0	Albuquerque
1422	0	0.997778720175127	0	Albuquerque
1423	0	0.997778720175127	0	Albuquerque
1424	0	0.997778720176068	0	Albuquerque
1425	0	0.997778720175127	0	Albuquerque
1426	0	0.997778720175127	0	Albuquerque
1427	0	0.997778720176068	0	Albuquerque
1428	0	0.997778720175127	0	Albuquerque
1429	0	0.997778720175127	0	Albuquerque
1430	0	0.997778720176068	0	Albuquerque
1431	1	0.997778720175127	1.00222622489331	Albuquerque
1432	0	0.744530700666694	0	Albuquerque
1434	0	0.236663224055406	0	Albuquerque
1435	0	0.466922364711579	0	Albuquerque
1436	0	0.973827993388634	0	Albuquerque
1437	0	0.684903246218852	0	Albuquerque
1438	0	0.615948237834077	0	Albuquerque
1439	0	0.997778720175127	0	Albuquerque
1440	0	0.997778720176068	0	Albuquerque
1441	0	0.997778720175127	0	Albuquerque
1442	0	0.997778720175127	0	Albuquerque
1443	0	0.934070731808113	0	Albuquerque
1444	0	0.0321854336283615	0	Albuquerque
1445	0	0.305857088167543	0	Albuquerque
1446	0	0.956080407123662	0	Albuquerque
1447	0	0.997778720175127	0	Albuquerque
1448	0	0.997778720175127	0	Albuquerque
1449	0	0.974705722838071	0	Albuquerque
1450	0	0.997778720175127	0	Albuquerque
1451	0	0.997778720175127	0	Albuquerque
1452	0	0.997778720176068	0	Albuquerque
1453	0	0.997778720175127	0	Albuquerque
1454	0	0.997778720175127	0	Albuquerque
1455	0	0.997778720176068	0	Albuquerque
1456	0	0.997778720175127	0	Albuquerque
1457	0	0.997778720175127	0	Albuquerque
1458	0	0.997778720176068	0	Albuquerque
1459	0	0.997778720175127	0	Albuquerque
1460	0	0.997778720175127	0	Albuquerque
1461	0	0.997778720175127	0	Albuquerque
1462	0	0.997778720176068	0	Albuquerque
1463	0	0.997778720175127	0	Albuquerque
1464	1	0.997778720175127	1.00222622489331	Albuquerque
1465	3	0.997778720176068	3.00667867467711	Albuquerque
1466	0	0.997778720175127	0	Albuquerque
1467	0	0.997778720175127	0	Albuquerque
1468	0	0.997778720176068	0	Albuquerque
1469	0	0.997778720175127	0	Albuquerque
1470	0	0.997778720175127	0	Albuquerque
1471	0	0.997778720176068	0	Albuquerque
1472	0	0.997778720175127	0	Albuquerque
1473	0	0.997778720175127	0	Albuquerque
1474	0	0.476796561711442	0	Albuquerque
1478	0	0.696672213809844	0	Albuquerque
1479	0	0.99783889278845	0	Albuquerque
1480	0	0.99783889278845	0	Albuquerque
1481	0	0.997838892791273	0	Albuquerque
1482	0	0.813796653162294	0	Albuquerque
1483	0	0.99783889278845	0	Albuquerque
1484	0	0.997838892791273	0	Albuquerque
1485	0	0.99783889278845	0	Albuquerque
1486	0	0.99783889278845	0	Albuquerque
1487	0	0.997838892791273	0	Albuquerque
1488	0	0.99783889278845	0	Albuquerque
1489	0	0.99783889278845	0	Albuquerque
1490	0	0.997838892791273	0	Albuquerque
1491	0	0.99783889278845	0	Albuquerque
1492	0	0.99783889278845	0	Albuquerque
1493	0	0.99783889278845	0	Albuquerque
1494	0	0.997838892791273	0	Albuquerque
1495	0	0.99783889278845	0	Albuquerque
1496	0	0.99783889278845	0	Albuquerque
1497	0	0.997838892791273	0	Albuquerque
1498	0	0.99783889278845	0	Albuquerque
1499	0	0.99783889278845	0	Albuquerque
1500	0	0.997838892791273	0	Albuquerque
1501	0	0.99783889278845	0	Albuquerque
1502	0	0.99783889278845	0	Albuquerque
1503	0	0.997838892791273	0	Albuquerque
1504	0	0.99783889278845	0	Albuquerque
1505	0	0.99783889278845	0	Albuquerque
1506	0	0.997838892791273	0	Albuquerque
1507	0	0.99783889278845	0	Albuquerque
1508	0	0.99783889278845	0	Albuquerque
1509	11	0.997838892791273	11.0238236647897	Albuquerque
1510	0	0.99783889278845	0	Albuquerque
1511	5	0.99783889278845	5.01082893855495	Albuquerque
1512	0	0.997838892791273	0	Albuquerque
1513	0	0.99783889278845	0	Albuquerque
1514	0	0.272246722913323	0	Albuquerque
1515	0	0.306724766578463	0	Albuquerque
1516	0	0.988870559686312	0	Albuquerque
1517	0	0.989515134278728	0	Albuquerque
1518	0	0.99783889278845	0	Albuquerque
1519	0	0.997838892791273	0	Albuquerque
1520	0	0.99783889278845	0	Albuquerque
1521	0	0.99783889278845	0	Albuquerque
1522	0	0.997838892791273	0	Albuquerque
1523	0	0.99783889278845	0	Albuquerque
1524	0	0.99783889278845	0	Albuquerque
1525	0	0.623865955401371	0	Albuquerque
1526	0	0.167501335669328	0	Albuquerque
1527	0	0.556511718871244	0	Albuquerque
1528	0	0.997838892791273	0	Albuquerque
1529	0	0.99783889278845	0	Albuquerque
1530	0	0.980987325978166	0	Albuquerque
1531	0	0.983107848220718	0	Albuquerque
1532	0	0.99783889278845	0	Albuquerque
1533	0	0.99783889278845	0	Albuquerque
1534	0	0.997838892791273	0	Albuquerque
1535	0	0.99783889278845	0	Albuquerque
1536	0	0.99783889278845	0	Albuquerque
1537	0	0.997838892791273	0	Albuquerque
1538	0	0.99783889278845	0	Albuquerque
1539	0	0.99783889278845	0	Albuquerque
1540	9	0.997838892791273	9.0194920893734	Albuquerque
1541	0	0.99783889278845	0	Albuquerque
1542	0	0.99783889278845	0	Albuquerque
1543	0	0.99783889278845	0	Albuquerque
1544	0	0.997838892791273	0	Albuquerque
1545	0	0.99783889278845	0	Albuquerque
1546	0	0.99783889278845	0	Albuquerque
1547	0	0.997838892791273	0	Albuquerque
1548	0	0.99783889278845	0	Albuquerque
1549	0	0.99783889278845	0	Albuquerque
1550	0	0.997838892791273	0	Albuquerque
1551	0	0.99783889278845	0	Albuquerque
1552	0	0.99783889278845	0	Albuquerque
1553	0	0.997838892791273	0	Albuquerque
1554	0	0.99783889278845	0	Albuquerque
1555	0	0.99783889278845	0	Albuquerque
1556	0	0.484902228435293	0	Albuquerque
1560	0	0.405562389004342	0	Albuquerque
1561	0	0.591625136920991	0	Albuquerque
1562	0	0.591277866106427	0	Albuquerque
1563	0	0.590930595304097	0	Albuquerque
1564	0	0.590583324499884	0	Albuquerque
1565	0	0.590236053709789	0	Albuquerque
1566	0	0.589889780831791	0	Albuquerque
1567	0	0.589543507958499	0	Albuquerque
1568	0	0.589196237190049	0	Albuquerque
1569	0	0.588848966428186	0	Albuquerque
1570	0	0.588501695672911	0	Albuquerque
1571	0	0.588154424925165	0	Albuquerque
1572	0	0.587807154188713	0	Albuquerque
1573	0	0.58745988345226	0	Albuquerque
1574	0	0.586959566614798	0	Albuquerque
1575	0	0.557433502404896	0	Albuquerque
1576	0	0.554289574614263	0	Albuquerque
1577	0	0.554027126283802	0	Albuquerque
1578	0	0.553765675866381	0	Albuquerque
1579	0	0.553503227547213	0	Albuquerque
1580	0	0.553240779228046	0	Albuquerque
1581	0	0.552979328819095	0	Albuquerque
1582	0	0.552716880514044	0	Albuquerque
1583	0	0.552454432208993	0	Albuquerque
1584	0	0.552192981813217	0	Albuquerque
1585	0	0.551930533522283	0	Albuquerque
1586	0	0.551668085229467	0	Albuquerque
1587	0	0.551406634844984	0	Albuquerque
1588	0	0.582744466601006	0	Albuquerque
1589	0	0.997899057735545	0	Albuquerque
1590	0	0.997899057735545	0	Albuquerque
1591	0	0.997899057736486	0	Albuquerque
1592	0	0.997899057735545	0	Albuquerque
1593	0	0.997899057735545	0	Albuquerque
1594	6	0.997899057736486	6.01263219308942	Albuquerque
1595	0	0.682857039799748	0	Albuquerque
1596	0	0.070656577964404	0	Albuquerque
1597	0	0.690739750270325	0	Albuquerque
1598	0	0.997899057735545	0	Albuquerque
1599	0	0.997899057735545	0	Albuquerque
1600	0	0.997899057735545	0	Albuquerque
1601	0	0.997899057736486	0	Albuquerque
1602	0	0.997899057735545	0	Albuquerque
1603	0	0.997899057735545	0	Albuquerque
1604	0	0.997899057736486	0	Albuquerque
1605	0	0.997899057735545	0	Albuquerque
1606	0	0.997899057735545	0	Albuquerque
1607	0	0.532302533594458	0	Albuquerque
1608	0	0.572201054625614	0	Albuquerque
1609	0	0.434711680738644	0	Albuquerque
1610	0	0.997899057736486	0	Albuquerque
1611	0	0.997899057735545	0	Albuquerque
1612	0	0.919719853223743	0	Albuquerque
1613	0	0.997899057736486	0	Albuquerque
1614	0	0.997899057735545	0	Albuquerque
1615	0	0.997899057735545	0	Albuquerque
1616	0	0.997899057736486	0	Albuquerque
1617	10	0.997899057735545	10.0210536551585	Albuquerque
1618	60	0.997899057735545	60.1263219309509	Albuquerque
1619	0	0.997899057736486	0	Albuquerque
1620	0	0.997899057735545	0	Albuquerque
1621	0	0.997899057735545	0	Albuquerque
1622	17	0.997899057736486	17.0357912137534	Albuquerque
1623	0	0.997899057735545	0	Albuquerque
1624	0	0.997899057735545	0	Albuquerque
1625	0	0.997899057735545	0	Albuquerque
1626	2	0.997899057736486	2.00421073102981	Albuquerque
1627	0	0.997899057735545	0	Albuquerque
1628	0	0.997899057735545	0	Albuquerque
1629	0	0.997899057736486	0	Albuquerque
1630	0	0.997899057735545	0	Albuquerque
1631	0	0.997899057735545	0	Albuquerque
1632	0	0.997899057736486	0	Albuquerque
1633	0	0.997899057735545	0	Albuquerque
1634	0	0.997899057735545	0	Albuquerque
1635	0	0.997899057736486	0	Albuquerque
1636	0	0.997899057735545	0	Albuquerque
1637	0	0.997899057735545	0	Albuquerque
1638	0	0.501951434539798	0	Albuquerque
1670	0	0.156646541554711	0	Albuquerque
1671	0	0.997959215022059	0	Albuquerque
1672	0	0.997959215022059	0	Albuquerque
1673	0	0.997959215026765	0	Albuquerque
1674	0	0.997959215022059	0	Albuquerque
1675	0	0.997959215022059	0	Albuquerque
1676	0	0.997959215026765	0	Albuquerque
1677	7	0.846351197549111	8.27079824577647	Albuquerque
1679	0	0.876499972402336	0	Albuquerque
1680	7	0.997959215022059	7.01431470808681	Albuquerque
1681	0	0.997959215022059	0	Albuquerque
1682	0	0.997959215022059	0	Albuquerque
1683	0	0.997959215026765	0	Albuquerque
1684	0	0.997959215022059	0	Albuquerque
1685	0	0.997959215022059	0	Albuquerque
1686	0	0.997959215026765	0	Albuquerque
1687	0	0.997959215022059	0	Albuquerque
1688	0	0.851277460926374	0	Albuquerque
1689	0	0.0492453437335781	0	Albuquerque
1690	0	0.261091936205414	0	Albuquerque
1691	0	0.663255629689029	0	Albuquerque
1692	0	0.997959215026765	0	Albuquerque
1693	0	0.997959215022059	0	Albuquerque
1694	0	0.894265093615702	0	Albuquerque
1695	0	0.997959215026765	0	Albuquerque
1696	65	0.997959215022059	65.1329222893775	Albuquerque
1697	0	0.997959215022059	0	Albuquerque
1698	1	0.997959215026765	1.00204495829339	Albuquerque
1699	0	0.997959215022059	0	Albuquerque
1700	0	0.997959215022059	0	Albuquerque
1701	0	0.997959215026765	0	Albuquerque
1702	0	0.997959215022059	0	Albuquerque
1703	0	0.997959215022059	0	Albuquerque
1704	0	0.997959215026765	0	Albuquerque
1705	0	0.997959215022059	0	Albuquerque
1706	0	0.997959215022059	0	Albuquerque
1707	0	0.997959215022059	0	Albuquerque
1708	0	0.997959215026765	0	Albuquerque
1709	0	0.997959215022059	0	Albuquerque
1710	0	0.997959215022059	0	Albuquerque
1711	0	0.997959215026765	0	Albuquerque
1712	0	0.997959215022059	0	Albuquerque
1713	0	0.997959215022059	0	Albuquerque
1714	0	0.997959215026765	0	Albuquerque
1715	0	0.997959215022059	0	Albuquerque
1716	0	0.997959215022059	0	Albuquerque
1717	0	0.997959215026765	0	Albuquerque
1718	0	0.997959215022059	0	Albuquerque
1719	0	0.997959215022059	0	Albuquerque
1720	0	0.519765323965269	0	Albuquerque
1749	0	0.0486762048701446	0	Albuquerque
1750	0	0.148616886993363	0	Albuquerque
1751	11	0.503615478131987	21.8420610121064	Albuquerque
1752	0	0.997628010619458	0	Albuquerque
1753	0	0.998019364644228	0	Albuquerque
1754	0	0.986661729789656	0	Albuquerque
1755	0	0.99687385080291	0	Albuquerque
1756	24	0.998019364644228	24.0476295853793	Albuquerque
1757	9	0.998019364644228	9.01786109451724	Albuquerque
1758	0	0.998019364647051	0	Albuquerque
1759	0	0.863139078169887	0	Albuquerque
1761	0	0.274856235936337	0	Albuquerque
1762	0	0.994097665750626	0	Albuquerque
1763	0	0.998019364644228	0	Albuquerque
1764	13	0.998019364644228	13.0257993587471	Albuquerque
1765	0	0.998019364647051	0	Albuquerque
1766	0	0.998019364644228	0	Albuquerque
1767	0	0.998019364644228	0	Albuquerque
1768	0	0.998019364647051	0	Albuquerque
1769	0	0.998019364644228	0	Albuquerque
1770	0	0.996938131255397	0	Albuquerque
1771	0	0.895387891626908	0	Albuquerque
1772	0	0.892467417976964	0	Albuquerque
1773	0	0.833529499393887	0	Albuquerque
1774	0	0.998019364647051	0	Albuquerque
1775	0	0.998019364644228	0	Albuquerque
1776	0	0.898615744349441	0	Albuquerque
1777	0	0.998019364647051	0	Albuquerque
1778	0	0.998019364644228	0	Albuquerque
1779	0	0.998019364644228	0	Albuquerque
1780	0	0.998019364647051	0	Albuquerque
1781	0	0.998019364644228	0	Albuquerque
1782	30	0.998019364644228	30.0595369817241	Albuquerque
1783	21	0.998019364647051	21.0416758871474	Albuquerque
1784	0	0.998019364644228	0	Albuquerque
1785	0	0.998019364644228	0	Albuquerque
1786	0	0.998019364647051	0	Albuquerque
1787	0	0.998019364644228	0	Albuquerque
1788	0	0.998019364644228	0	Albuquerque
1789	0	0.998019364644228	0	Albuquerque
1790	13	0.998019364647051	13.0257993587103	Albuquerque
1791	25	0.998019364644228	25.0496141514368	Albuquerque
1792	0	0.998019364644228	0	Albuquerque
1793	0	0.998019364647051	0	Albuquerque
1794	0	0.998019364644228	0	Albuquerque
1795	0	0.998019364644228	0	Albuquerque
1796	0	0.998019364647051	0	Albuquerque
1797	0	0.998019364644228	0	Albuquerque
1798	1	0.998019364644228	1.00198456605747	Albuquerque
1799	0	0.998019364647051	0	Albuquerque
1800	0	0.998019364644228	0	Albuquerque
1801	0	0.998019364644228	0	Albuquerque
1802	0	0.537581353153986	0	Albuquerque
1829	0	0.313408179878144	0	Albuquerque
1830	0	0.823430121441741	0	Albuquerque
1831	0	0.89945858518951	0	Albuquerque
1832	0	0.998079506599228	0	Albuquerque
1833	8	0.998079506599228	8.0153935103412	Albuquerque
1834	0	0.998079506602051	0	Albuquerque
1835	0	0.967627650748746	0	Albuquerque
1836	0	0.85077281518444	0	Albuquerque
1837	41	0.979780959874692	41.846087726836	Albuquerque
1838	12	0.998079506599228	12.0230902655118	Albuquerque
1839	0	0.998079506599228	0	Albuquerque
1840	0	0.998079506602051	0	Albuquerque
1841	0	0.738248504920962	0	Albuquerque
1843	8	0.252008532296219	31.7449569151752	Albuquerque
1844	2	0.998079506599228	2.0038483775853	Albuquerque
1845	0	0.998079506599228	0	Albuquerque
1846	0	0.998079506599228	0	Albuquerque
1847	0	0.998079506602051	0	Albuquerque
1848	0	0.998079506599228	0	Albuquerque
1849	0	0.998079506599228	0	Albuquerque
1850	0	0.998079506602051	0	Albuquerque
1851	0	0.998079506599228	0	Albuquerque
1852	0	0.998079506599228	0	Albuquerque
1853	0	0.998079506602051	0	Albuquerque
1854	0	0.998079506599228	0	Albuquerque
1855	0	0.998079506599228	0	Albuquerque
1856	0	0.998079506602051	0	Albuquerque
1857	0	0.998079506599228	0	Albuquerque
1858	0	0.900110863808163	0	Albuquerque
1859	1	0.998079506602051	1.00192418878982	Albuquerque
1860	10	0.998079506599228	10.0192418879265	Albuquerque
1861	0	0.998079506599228	0	Albuquerque
1862	0	0.998079506602051	0	Albuquerque
1863	0	0.998079506599228	0	Albuquerque
1864	10	0.998079506599228	10.0192418879265	Albuquerque
1865	4	0.998079506602051	4.00769675515927	Albuquerque
1866	0	0.998079506599228	0	Albuquerque
1867	0	0.998079506599228	0	Albuquerque
1868	0	0.998079506602051	0	Albuquerque
1869	0	0.998079506599228	0	Albuquerque
1870	0	0.998079506599228	0	Albuquerque
1871	3	0.998079506599228	3.00577256637795	Albuquerque
1872	37	0.998079506602051	37.0711949852232	Albuquerque
1873	50	0.998079506599228	50.0962094396325	Albuquerque
1874	0	0.998079506599228	0	Albuquerque
1875	2	0.998079506602051	2.00384837757963	Albuquerque
1876	0	0.998079506599228	0	Albuquerque
1877	0	0.998079506599228	0	Albuquerque
1878	0	0.998079506602051	0	Albuquerque
1879	0	0.998079506599228	0	Albuquerque
1880	0	0.998079506599228	0	Albuquerque
1881	0	0.998079506602051	0	Albuquerque
1882	0	0.998079506599228	0	Albuquerque
1883	0	0.998079506599228	0	Albuquerque
1884	0	0.546702163970209	0	Albuquerque
1908	0	0.0177319714777112	0	Albuquerque
1909	0	0.0748939430337248	0	Albuquerque
1911	0	0.525454648863829	0	Albuquerque
1912	0	0.998139640894587	0	Albuquerque
1913	0	0.998139640897411	0	Albuquerque
1914	0	0.998139640894587	0	Albuquerque
1915	0	0.998139640894587	0	Albuquerque
1916	0	0.994664264997662	0	Albuquerque
1917	0	0.982719186077803	0	Albuquerque
1918	0	0.998139640894587	0	Albuquerque
1919	0	0.998139640897411	0	Albuquerque
1920	0	0.998139640894587	0	Albuquerque
1921	0	0.998139640894587	0	Albuquerque
1922	0	0.998139640897411	0	Albuquerque
1923	0	0.705782263745127	0	Albuquerque
1924	0	0.479302542570757	0	Albuquerque
1925	0	0.547485217225362	0	Albuquerque
1926	0	0.70138465684705	0	Albuquerque
1927	0	0.998139640894587	0	Albuquerque
1928	0	0.998139640894587	0	Albuquerque
1929	0	0.998139640897411	0	Albuquerque
1930	0	0.998139640894587	0	Albuquerque
1931	0	0.998139640894587	0	Albuquerque
1932	0	0.998139640897411	0	Albuquerque
1933	0	0.998139640894587	0	Albuquerque
1934	0	0.998139640894587	0	Albuquerque
1935	0	0.998139640897411	0	Albuquerque
1936	0	0.998139640894587	0	Albuquerque
1937	0	0.987588769443137	0	Albuquerque
1938	7	0.982076128940603	7.12775699736346	Albuquerque
1939	20	0.979014052013285	20.4287159707985	Albuquerque
1940	0	0.939005145012094	0	Albuquerque
1941	0	0.974659095396339	0	Albuquerque
1942	0	0.998139640894587	0	Albuquerque
1943	0	0.998139640894587	0	Albuquerque
1944	0	0.998139640897411	0	Albuquerque
1945	0	0.998139640894587	0	Albuquerque
1946	0	0.998139640894587	0	Albuquerque
1947	0	0.998139640897411	0	Albuquerque
1948	0	0.998139640894587	0	Albuquerque
1949	0	0.998139640894587	0	Albuquerque
1950	0	0.998139640897411	0	Albuquerque
1951	0	0.998139640894587	0	Albuquerque
1952	0	0.998139640894587	0	Albuquerque
1953	0	0.998139640894587	0	Albuquerque
1954	0	0.998139640897411	0	Albuquerque
1955	0	0.998139640894587	0	Albuquerque
1956	0	0.998139640894587	0	Albuquerque
1957	0	0.998139640897411	0	Albuquerque
1958	0	0.998139640894587	0	Albuquerque
1959	0	0.998139640894587	0	Albuquerque
1960	0	0.998139640897411	0	Albuquerque
1961	0	0.998139640894587	0	Albuquerque
1962	0	0.998139640894587	0	Albuquerque
1963	0	0.998139640897411	0	Albuquerque
1964	1	0.998139640894587	1.001863826492	Albuquerque
1965	0	0.998139640894587	0	Albuquerque
1966	0	0.545379490434745	0	Albuquerque
1989	0	0.0591707880489065	0	Albuquerque
1990	0	0.909592827122918	0	Albuquerque
1991	0	0.967223193632789	0	Albuquerque
1992	0	0.639556419064432	0	Albuquerque
1993	0	0.818543648866552	0	Albuquerque
1994	0	0.998199767520896	0	Albuquerque
1995	0	0.958626283985618	0	Albuquerque
1996	0	0.998199767520896	0	Albuquerque
1997	0	0.998199767520896	0	Albuquerque
1998	0	0.998199767523719	0	Albuquerque
1999	0	0.998199767520896	0	Albuquerque
2000	0	0.998199767520896	0	Albuquerque
2001	0	0.998199767523719	0	Albuquerque
2002	0	0.998199767520896	0	Albuquerque
2003	0	0.998199767520896	0	Albuquerque
2004	0	0.998199767523719	0	Albuquerque
2005	0	0.685106581805552	0	Albuquerque
2006	0	0.574603399265169	0	Albuquerque
2007	0	0.805867249254125	0	Albuquerque
2008	0	0.888867625136583	0	Albuquerque
2009	0	0.998199767520896	0	Albuquerque
2010	0	0.998199767520896	0	Albuquerque
2011	0	0.998199767523719	0	Albuquerque
2012	0	0.998199767520896	0	Albuquerque
2013	0	0.998199767520896	0	Albuquerque
2014	0	0.998199767523719	0	Albuquerque
2015	0	0.998199767520896	0	Albuquerque
2016	31	0.998199767520896	31.0559078539868	Albuquerque
2017	0	0.998199767523719	0	Albuquerque
2018	0	0.998199767520896	0	Albuquerque
2019	0	0.982048693482845	0	Albuquerque
2020	0	0.998199767523719	0	Albuquerque
2021	3	0.998199767520896	3.00541043748259	Albuquerque
2022	0	0.998199767520896	0	Albuquerque
2023	0	0.998199767523719	0	Albuquerque
2024	3	0.998199767520896	3.00541043748259	Albuquerque
2025	0	0.998199767520896	0	Albuquerque
2026	0	0.998199767523719	0	Albuquerque
2027	0	0.998199767520896	0	Albuquerque
2028	92	0.998199767520896	92.1659200827996	Albuquerque
2029	0	0.998199767523719	0	Albuquerque
2030	0	0.998199767520896	0	Albuquerque
2031	0	0.998199767520896	0	Albuquerque
2032	16	0.998199767523719	16.0288556665285	Albuquerque
2033	0	0.998199767520896	0	Albuquerque
2034	0	0.998199767520896	0	Albuquerque
2035	0	0.998199767520896	0	Albuquerque
2036	0	0.998199767523719	0	Albuquerque
2037	0	0.998199767520896	0	Albuquerque
2038	0	0.998199767520896	0	Albuquerque
2039	0	0.998199767523719	0	Albuquerque
2040	0	0.998199767520896	0	Albuquerque
2041	0	0.998199767520896	0	Albuquerque
2042	0	0.998199767523719	0	Albuquerque
2043	0	0.998199767520896	0	Albuquerque
2044	0	0.998199767520896	0	Albuquerque
2045	0	0.998199767523719	0	Albuquerque
2046	0	0.998199767520896	0	Albuquerque
2047	0	0.998199767520896	0	Albuquerque
2048	0	0.824729841846998	0	Albuquerque
2049	0	0.507501214851658	0	Albuquerque
2050	0	0.119927366176517	0	Albuquerque
2072	0	0.0675427632693813	0	Albuquerque
2073	0	0.78943538460482	0	Albuquerque
2074	0	0.943845447958573	0	Albuquerque
2075	0	0.95302201124662	0	Albuquerque
2076	0	0.928105206224573	0	Albuquerque
2077	0	0.968620782550982	0	Albuquerque
2078	0	0.998259886479094	0	Albuquerque
2079	9	0.998259886479094	9.0156883211479	Albuquerque
2080	0	0.9982598864838	0	Albuquerque
2081	0	0.998259886479094	0	Albuquerque
2082	0	0.998259886479094	0	Albuquerque
2083	0	0.9982598864838	0	Albuquerque
2084	0	0.998259886479094	0	Albuquerque
2085	0	0.998259886479094	0	Albuquerque
2086	0	0.9982598864838	0	Albuquerque
2087	0	0.943909891299818	0	Albuquerque
2088	0	0.270568855308679	0	Albuquerque
2089	0	0.8960791843083	0	Albuquerque
2090	0	0.998259886479094	0	Albuquerque
2091	0	0.998259886479094	0	Albuquerque
2092	0	0.998259886479094	0	Albuquerque
2093	197	0.9982598864838	197.343399917529	Albuquerque
2094	0	0.998259886479094	0	Albuquerque
2095	0	0.998259886479094	0	Albuquerque
2096	30	0.9982598864838	30.0522944036847	Albuquerque
2097	0	0.998259886479094	0	Albuquerque
2098	0	0.998259886479094	0	Albuquerque
2099	0	0.9982598864838	0	Albuquerque
2100	0	0.998259886479094	0	Albuquerque
2101	0	0.983087339263815	0	Albuquerque
2102	0	0.9982598864838	0	Albuquerque
2103	0	0.998259886479094	0	Albuquerque
2104	0	0.998259886479094	0	Albuquerque
2105	0	0.9982598864838	0	Albuquerque
2106	0	0.998259886479094	0	Albuquerque
2107	4	0.998259886479094	4.00697258717684	Albuquerque
2108	0	0.9982598864838	0	Albuquerque
2109	1	0.998259886479094	1.00174314679421	Albuquerque
2110	0	0.998259886479094	0	Albuquerque
2111	0	0.9982598864838	0	Albuquerque
2112	0	0.998259886479094	0	Albuquerque
2113	1	0.998259886479094	1.00174314679421	Albuquerque
2114	0	0.9982598864838	0	Albuquerque
2115	0	0.998259886479094	0	Albuquerque
2116	0	0.998259886479094	0	Albuquerque
2117	0	0.998259886479094	0	Albuquerque
2118	0	0.9982598864838	0	Albuquerque
2119	0	0.998259886479094	0	Albuquerque
2120	0	0.998259886479094	0	Albuquerque
2121	0	0.9982598864838	0	Albuquerque
2122	0	0.998259886479094	0	Albuquerque
2123	0	0.998259886479094	0	Albuquerque
2124	0	0.9982598864838	0	Albuquerque
2125	0	0.998259886479094	0	Albuquerque
2126	0	0.998259886479094	0	Albuquerque
2127	0	0.9982598864838	0	Albuquerque
2128	0	0.998259886479094	0	Albuquerque
2129	0	0.998259886479094	0	Albuquerque
2130	0	0.9982598864838	0	Albuquerque
2131	0	0.861639009263331	0	Albuquerque
2132	0	0.256727868285199	0	Albuquerque
2154	0	0.101190294238489	0	Albuquerque
2155	0	0.622698364599276	0	Albuquerque
2156	0	0.97067631100483	0	Albuquerque
2157	0	0.998319997775771	0	Albuquerque
2158	0	0.705070694249471	0	Albuquerque
2159	17	0.998319997778594	17.0286080994345	Albuquerque
2160	0	0.998319997775771	0	Albuquerque
2161	0	0.998319997775771	0	Albuquerque
2162	0	0.998319997778594	0	Albuquerque
2163	0	0.998319997775771	0	Albuquerque
2164	0	0.998319997775771	0	Albuquerque
2165	0	0.998319997778594	0	Albuquerque
2166	0	0.998319997775771	0	Albuquerque
2167	0	0.998319997775771	0	Albuquerque
2168	0	0.998319997778594	0	Albuquerque
2169	0	0.998319997775771	0	Albuquerque
2170	0	0.982504385975275	0	Albuquerque
2171	0	0.709740540994101	0	Albuquerque
2172	0	0.745750836652992	0	Albuquerque
2173	0	0.998319997775771	0	Albuquerque
2174	0	0.998319997775771	0	Albuquerque
2175	44	0.998319997778594	44.074044492654	Albuquerque
2176	20	0.998319997775771	20.0336565876267	Albuquerque
2177	0	0.998319997775771	0	Albuquerque
2178	0	0.998319997778594	0	Albuquerque
2179	0	0.998319997775771	0	Albuquerque
2180	0	0.998319997775771	0	Albuquerque
2181	0	0.998319997778594	0	Albuquerque
2182	0	0.998319997775771	0	Albuquerque
2183	0	0.990374266514595	0	Albuquerque
2184	0	0.994824217539691	0	Albuquerque
2185	0	0.998319997775771	0	Albuquerque
2186	0	0.998319997775771	0	Albuquerque
2187	23	0.998319997778594	23.0387050757055	Albuquerque
2188	62	0.998319997775771	62.1043354216426	Albuquerque
2189	4	0.998319997775771	4.00673131752533	Albuquerque
2190	0	0.998319997778594	0	Albuquerque
2191	0	0.998319997775771	0	Albuquerque
2192	0	0.998319997775771	0	Albuquerque
2193	0	0.998319997778594	0	Albuquerque
2194	0	0.998319997775771	0	Albuquerque
2195	0	0.998319997775771	0	Albuquerque
2196	0	0.998319997778594	0	Albuquerque
2197	0	0.998319997775771	0	Albuquerque
2198	0	0.998319997775771	0	Albuquerque
2199	0	0.998319997775771	0	Albuquerque
2200	0	0.998319997778594	0	Albuquerque
2201	0	0.998319997775771	0	Albuquerque
2202	0	0.998319997775771	0	Albuquerque
2203	0	0.998319997778594	0	Albuquerque
2204	0	0.998319997775771	0	Albuquerque
2205	0	0.998319997775771	0	Albuquerque
2206	0	0.998319997778594	0	Albuquerque
2207	0	0.998319997775771	0	Albuquerque
2208	0	0.998319997775771	0	Albuquerque
2209	0	0.998319997778594	0	Albuquerque
2210	1	0.998319997775771	1.00168282938133	Albuquerque
2211	0	0.998319997775771	0	Albuquerque
2212	0	0.964329287580438	0	Albuquerque
2213	0	0.446975871328637	0	Albuquerque
2237	0	0.105204368507525	0	Albuquerque
2238	0	0.998380101411866	0	Albuquerque
2239	0	0.998380101410925	0	Albuquerque
2240	0	0.986439037926616	0	Albuquerque
2241	0	0.998380101411866	0	Albuquerque
2242	0	0.998380101410925	0	Albuquerque
2243	0	0.998380101410925	0	Albuquerque
2244	0	0.998380101411866	0	Albuquerque
2245	0	0.998380101410925	0	Albuquerque
2246	0	0.998380101410925	0	Albuquerque
2247	0	0.998380101411866	0	Albuquerque
2248	0	0.998380101410925	0	Albuquerque
2249	0	0.998380101410925	0	Albuquerque
2250	0	0.998380101411866	0	Albuquerque
2251	0	0.984147663513719	0	Albuquerque
2252	0	0.916302736514141	0	Albuquerque
2253	0	0.805061291425894	0	Albuquerque
2254	0	0.649148959419088	0	Albuquerque
2255	0	0.667455700639486	0	Albuquerque
2256	0	0.998380101410925	0	Albuquerque
2257	0	0.998380101411866	0	Albuquerque
2258	3	0.998380101410925	3.00486758075442	Albuquerque
2259	91	0.998380101410925	91.1476499495508	Albuquerque
2260	0	0.998380101411866	0	Albuquerque
2261	0	0.998380101410925	0	Albuquerque
2262	0	0.998380101410925	0	Albuquerque
2263	0	0.998380101411866	0	Albuquerque
2264	53	0.998380101410925	53.0859939266615	Albuquerque
2265	0	0.998380101410925	0	Albuquerque
2266	0	0.998380101411866	0	Albuquerque
2267	0	0.998380101410925	0	Albuquerque
2268	0	0.998380101410925	0	Albuquerque
2269	0	0.998380101411866	0	Albuquerque
2270	0	0.998380101410925	0	Albuquerque
2271	0	0.998380101410925	0	Albuquerque
2272	0	0.998380101411866	0	Albuquerque
2273	0	0.998380101410925	0	Albuquerque
2274	31	0.998380101410925	31.0502983344624	Albuquerque
2275	0	0.241163882189127	0	Albuquerque
2276	0	0.470704466772601	0	Albuquerque
2277	0	0.998380101410925	0	Albuquerque
2278	0	0.998380101411866	0	Albuquerque
2279	0	0.998380101410925	0	Albuquerque
2280	0	0.998380101410925	0	Albuquerque
2281	0	0.998380101410925	0	Albuquerque
2282	0	0.998380101411866	0	Albuquerque
2283	3	0.998380101410925	3.00486758075442	Albuquerque
2284	0	0.998380101410925	0	Albuquerque
2285	0	0.998380101411866	0	Albuquerque
2286	0	0.998380101410925	0	Albuquerque
2287	1	0.998380101410925	1.00162252691814	Albuquerque
2288	0	0.998380101411866	0	Albuquerque
2289	0	0.998380101410925	0	Albuquerque
2290	0	0.998380101410925	0	Albuquerque
2291	0	0.998380101411866	0	Albuquerque
2292	0	0.998380101410925	0	Albuquerque
2293	0	0.79143011209163	0	Albuquerque
2294	0	0.709221676371892	0	Albuquerque
2295	0	0.451198972776143	0	Albuquerque
2319	0	0.1370017838859	0	Albuquerque
2320	0	0.666227815752749	0	Albuquerque
2321	0	0.354025619020051	0	Albuquerque
2322	0	0.0745207187833284	0	Albuquerque
2323	0	0.623196208557703	0	Albuquerque
2324	0	0.998440197362911	0	Albuquerque
2325	0	0.998440197362911	0	Albuquerque
2326	0	0.998440197368558	0	Albuquerque
2327	0	0.998440197362911	0	Albuquerque
2328	0	0.998440197362911	0	Albuquerque
2329	0	0.998440197368558	0	Albuquerque
2330	0	0.998440197362911	0	Albuquerque
2331	0	0.998440197362911	0	Albuquerque
2332	0	0.998440197368558	0	Albuquerque
2333	0	0.872410865221593	0	Albuquerque
2334	0	0.169081282022652	0	Albuquerque
2335	0	0.191095696876123	0	Albuquerque
2336	4	0.405981032146228	9.8526770545262	Albuquerque
2337	0	0.39129483153959	0	Albuquerque
2338	2	0.523319791998279	3.8217549394856	Albuquerque
2339	0	0.987302427113773	0	Albuquerque
2340	0	0.998440197362911	0	Albuquerque
2341	0	0.998440197362911	0	Albuquerque
2342	0	0.998440197368558	0	Albuquerque
2343	0	0.998440197362911	0	Albuquerque
2344	0	0.998440197362911	0	Albuquerque
2345	7	0.998440197368558	7.01093567591617	Albuquerque
2346	3	0.998440197362911	3.00468671826678	Albuquerque
2347	0	0.998440197362911	0	Albuquerque
2348	0	0.998440197368558	0	Albuquerque
2349	0	0.998440197362911	0	Albuquerque
2350	0	0.998440197362911	0	Albuquerque
2351	0	0.998440197368558	0	Albuquerque
2352	0	0.998440197362911	0	Albuquerque
2353	0	0.998440197362911	0	Albuquerque
2354	0	0.998440197368558	0	Albuquerque
2355	0	0.998440197362911	0	Albuquerque
2356	0	0.998440197362911	0	Albuquerque
2357	0	0.363562473096629	0	Albuquerque
2358	0	0.272007630125424	0	Albuquerque
2359	0	0.998440197362911	0	Albuquerque
2360	0	0.998440197368558	0	Albuquerque
2361	0	0.998440197362911	0	Albuquerque
2362	0	0.998440197362911	0	Albuquerque
2363	0	0.998440197362911	0	Albuquerque
2364	0	0.998440197368558	0	Albuquerque
2365	0	0.998440197362911	0	Albuquerque
2366	0	0.998440197362911	0	Albuquerque
2367	0	0.998440197368558	0	Albuquerque
2368	0	0.998440197362911	0	Albuquerque
2369	0	0.998440197362911	0	Albuquerque
2370	0	0.998440197368558	0	Albuquerque
2371	0	0.998440197362911	0	Albuquerque
2372	0	0.998440197362911	0	Albuquerque
2373	0	0.998440197368558	0	Albuquerque
2374	0	0.998440197362911	0	Albuquerque
2375	0	0.998440197362911	0	Albuquerque
2376	0	0.998440197368558	0	Albuquerque
2377	0	0.455422576005074	0	Albuquerque
2401	0	0.0119685519741584	0	Albuquerque
2402	0	0.00392566528436849	0	Albuquerque
2404	0	0.0833748342156991	0	Albuquerque
2405	0	0.971863485291358	0	Albuquerque
2406	0	0.998500285658081	0	Albuquerque
2407	0	0.998500285658081	0	Albuquerque
2408	0	0.998500285658081	0	Albuquerque
2409	0	0.998500285658081	0	Albuquerque
2410	0	0.998500285658081	0	Albuquerque
2411	0	0.998500285658081	0	Albuquerque
2412	0	0.998500285658081	0	Albuquerque
2413	0	0.998500285658081	0	Albuquerque
2414	0	0.998500285658081	0	Albuquerque
2415	0	0.940516182035415	0	Albuquerque
2416	0	0.0290163436511279	0	Albuquerque
2417	0	0.589706358607654	0	Albuquerque
2418	0	0.467915038606919	0	Albuquerque
2419	0	0.0222321004350864	0	Albuquerque
2420	0	0.252510450543516	0	Albuquerque
2421	0	0.424419815689498	0	Albuquerque
2422	0	0.987883319936942	0	Albuquerque
2423	0	0.998500285658081	0	Albuquerque
2424	0	0.998500285658081	0	Albuquerque
2425	5	0.998500285658081	5.00750983431583	Albuquerque
2426	0	0.998500285658081	0	Albuquerque
2427	40	0.998500285658081	40.0600786745266	Albuquerque
2428	39	0.998500285658081	39.0585767076634	Albuquerque
2429	0	0.998500285658081	0	Albuquerque
2430	0	0.998500285658081	0	Albuquerque
2431	0	0.998500285658081	0	Albuquerque
2432	12	0.998500285658081	12.018023602358	Albuquerque
2433	3	0.998500285658081	3.0045059005895	Albuquerque
2434	0	0.998500285658081	0	Albuquerque
2435	0	0.998500285658081	0	Albuquerque
2436	0	0.998500285658081	0	Albuquerque
2437	0	0.998500285658081	0	Albuquerque
2438	0	0.998500285658081	0	Albuquerque
2439	0	0.956384256720863	0	Albuquerque
2440	0	0.719258594218628	0	Albuquerque
2441	0	0.998500285658081	0	Albuquerque
2442	0	0.998500285658081	0	Albuquerque
2443	0	0.998500285658081	0	Albuquerque
2444	0	0.998500285658081	0	Albuquerque
2445	0	0.998500285658081	0	Albuquerque
2446	0	0.998500285658081	0	Albuquerque
2447	0	0.998500285658081	0	Albuquerque
2448	0	0.998500285658081	0	Albuquerque
2449	0	0.998500285658081	0	Albuquerque
2450	0	0.998500285658081	0	Albuquerque
2451	0	0.998500285658081	0	Albuquerque
2452	0	0.998500285658081	0	Albuquerque
2453	0	0.998500285658081	0	Albuquerque
2454	38	0.998500285658081	38.0570747408003	Albuquerque
2455	0	0.998500285658081	0	Albuquerque
2456	0	0.998500285658081	0	Albuquerque
2457	0	0.998500285658081	0	Albuquerque
2458	0	0.998500285658081	0	Albuquerque
2459	0	0.459647679343466	0	Albuquerque
2486	0	0.458833892343237	0	Albuquerque
2487	0	0.998560366296434	0	Albuquerque
2488	0	0.998560366294551	0	Albuquerque
2489	0	0.998560366294551	0	Albuquerque
2490	0	0.998560366296434	0	Albuquerque
2491	0	0.998560366294551	0	Albuquerque
2492	0	0.996429920072004	0	Albuquerque
2493	0	0.50731812677008	0	Albuquerque
2494	1	0.67810907325814	1.47468901307463	Albuquerque
2495	6	0.856068875952516	7.00878184985293	Albuquerque
2496	0	0.963804996359273	0	Albuquerque
2497	0	0.304255946848342	0	Albuquerque
2501	0	0.0545157215271374	0	Albuquerque
2502	0	0.230861723005718	0	Albuquerque
2503	0	0.196962405911566	0	Albuquerque
2504	0	0.555764843128092	0	Albuquerque
2505	0	0.998560366294551	0	Albuquerque
2506	0	0.998560366296434	0	Albuquerque
2507	0	0.998560366294551	0	Albuquerque
2508	1	0.998560366294551	1.00144170923866	Albuquerque
2509	0	0.998560366296434	0	Albuquerque
2510	0	0.998560366294551	0	Albuquerque
2511	0	0.998560366294551	0	Albuquerque
2512	0	0.998560366296434	0	Albuquerque
2513	0	0.998560366294551	0	Albuquerque
2514	3	0.998560366294551	3.00432512771599	Albuquerque
2515	0	0.998560366296434	0	Albuquerque
2516	0	0.998560366294551	0	Albuquerque
2517	0	0.998560366294551	0	Albuquerque
2518	0	0.998560366296434	0	Albuquerque
2519	0	0.998560366294551	0	Albuquerque
2520	0	0.998560366294551	0	Albuquerque
2521	0	0.998560366296434	0	Albuquerque
2522	0	0.998560366294551	0	Albuquerque
2523	0	0.998560366294551	0	Albuquerque
2524	35	0.998560366296434	35.0504598232871	Albuquerque
2525	0	0.998560366294551	0	Albuquerque
2526	0	0.998560366294551	0	Albuquerque
2527	0	0.998560366294551	0	Albuquerque
2528	0	0.998560366296434	0	Albuquerque
2529	0	0.998560366294551	0	Albuquerque
2530	0	0.998560366294551	0	Albuquerque
2531	0	0.998560366296434	0	Albuquerque
2532	0	0.998560366294551	0	Albuquerque
2533	0	0.998560366294551	0	Albuquerque
2534	0	0.998560366296434	0	Albuquerque
2535	0	0.998560366294551	0	Albuquerque
2536	0	0.998560366294551	0	Albuquerque
2537	0	0.998560366296434	0	Albuquerque
2538	0	0.998560366294551	0	Albuquerque
2539	0	0.998560366294551	0	Albuquerque
2540	0	0.625162178082386	0	Albuquerque
2541	0	0.0611121573682134	0	Albuquerque
2567	0	0.14638879554415	0	Albuquerque
2568	0	0.774517450813564	0	Albuquerque
2569	0	0.998620439245972	0	Albuquerque
2570	0	0.998620439241267	0	Albuquerque
2571	50	0.998620439241267	50.0690733287905	Albuquerque
2572	3	0.957410570666026	3.13345192952386	Albuquerque
2573	0	0.957899811120012	0	Albuquerque
2574	0	0.722820698267704	0	Albuquerque
2575	0	0.175642627769661	0	Albuquerque
2576	0	0.0445250921134738	0	Albuquerque
2578	0	0.0998188013320388	0	Albuquerque
2580	0	0.0206049640188246	0	Albuquerque
2581	0	0.295522062711588	0	Albuquerque
2582	0	0.120695966038956	0	Albuquerque
2584	0	0.0079774224010131	0	Albuquerque
2585	0	0.000315265738233391	0	Albuquerque
2586	0	0.385217795629215	0	Albuquerque
2587	0	0.998620439241267	0	Albuquerque
2588	47	0.998620439245972	47.0649289288413	Albuquerque
2589	16	0.998620439241267	16.022103465213	Albuquerque
2590	62	0.998620439241267	62.0856509277003	Albuquerque
2591	0	0.998620439245972	0	Albuquerque
2592	0	0.998620439241267	0	Albuquerque
2593	0	0.998620439241267	0	Albuquerque
2594	0	0.998620439245972	0	Albuquerque
2595	0	0.998620439241267	0	Albuquerque
2596	0	0.998620439241267	0	Albuquerque
2597	0	0.998620439245972	0	Albuquerque
2598	0	0.998620439241267	0	Albuquerque
2599	0	0.998620439241267	0	Albuquerque
2600	0	0.998620439245972	0	Albuquerque
2601	0	0.998620439241267	0	Albuquerque
2602	38	0.998620439241267	38.0524957298808	Albuquerque
2603	5	0.998620439245972	5.00690733285546	Albuquerque
2604	0	0.998620439241267	0	Albuquerque
2605	0	0.983001773874722	0	Albuquerque
2606	0	0.822515296417006	0	Albuquerque
2607	0	0.496316836107488	0	Albuquerque
2608	0	0.298681627175231	0	Albuquerque
2609	0	0.12921011242151	0	Albuquerque
2610	0	0.128430207267969	0	Albuquerque
2611	0	0.127649303544499	0	Albuquerque
2612	0	0.957693099428188	0	Albuquerque
2613	0	0.998620439245972	0	Albuquerque
2614	0	0.998620439241267	0	Albuquerque
2615	0	0.998620439241267	0	Albuquerque
2616	0	0.998620439245972	0	Albuquerque
2617	0	0.998620439241267	0	Albuquerque
2618	0	0.998620439241267	0	Albuquerque
2619	0	0.998620439245972	0	Albuquerque
2620	0	0.904366939354855	0	Albuquerque
2621	0	0.753688224474318	0	Albuquerque
2622	0	0.35127509641672	0	Albuquerque
2649	0	0.827753514496358	0	Albuquerque
2650	0	0.998680504539635	0	Albuquerque
2651	0	0.998680504540576	0	Albuquerque
2652	0	0.998680504539635	0	Albuquerque
2653	0	0.998680504539635	0	Albuquerque
2654	0	0.850670108486635	0	Albuquerque
2655	0	0.525988227875099	0	Albuquerque
2656	0	0.466530604323854	0	Albuquerque
2657	0	0.237745605205514	0	Albuquerque
2658	0	0.428687931607749	0	Albuquerque
2663	0	0.00394076713713765	0	Albuquerque
2664	0	0.0844779533580546	0	Albuquerque
2668	0	0.170226147996976	0	Albuquerque
2669	0	0.998680504539635	0	Albuquerque
2670	0	0.998680504540576	0	Albuquerque
2671	0	0.998680504539635	0	Albuquerque
2672	0	0.998680504539635	0	Albuquerque
2673	0	0.998680504540576	0	Albuquerque
2674	0	0.998680504539635	0	Albuquerque
2675	0	0.998680504539635	0	Albuquerque
2676	0	0.998680504540576	0	Albuquerque
2677	0	0.998680504539635	0	Albuquerque
2678	0	0.973891366700029	0	Albuquerque
2679	0	0.973635524492576	0	Albuquerque
2680	0	0.945589137276129	0	Albuquerque
2681	0	0.949253472176336	0	Albuquerque
2682	1	0.953707631177859	1.04853937130079	Albuquerque
2683	0	0.979869863221348	0	Albuquerque
2684	0	0.998680504539635	0	Albuquerque
2685	0	0.998680504540576	0	Albuquerque
2686	1	0.988898940156724	1.01122567675269	Albuquerque
2687	0	0.795086480071622	0	Albuquerque
2688	0	0.600970483124453	0	Albuquerque
2694	0	0.95655419304358	0	Albuquerque
2695	0	0.998680504540576	0	Albuquerque
2696	0	0.998680504539635	0	Albuquerque
2697	0	0.998680504539635	0	Albuquerque
2698	0	0.815255751550334	0	Albuquerque
2699	0	0.547398328125137	0	Albuquerque
2700	0	0.784562793756485	0	Albuquerque
2701	0	0.822141779512709	0	Albuquerque
2702	0	0.75985182497155	0	Albuquerque
2703	0	0.179617560198208	0	Albuquerque
2704	0	0.0291770975996502	0	Albuquerque
2731	0	0.84985651162097	0	Albuquerque
2732	0	0.998740562153895	0	Albuquerque
2733	0	0.998740562159542	0	Albuquerque
2734	0	0.998740562153895	0	Albuquerque
2735	0	0.998740562153895	0	Albuquerque
2736	0	0.993267387816764	0	Albuquerque
2737	0	0.981739024125433	0	Albuquerque
2738	0	0.998740562153895	0	Albuquerque
2739	81	0.977045875250852	82.9029650007004	Albuquerque
2740	0	0.319229420619594	0	Albuquerque
2741	0	0.0315204779057957	0	Albuquerque
2750	0	0.290326253334556	0	Albuquerque
2751	0	0.998740562153895	0	Albuquerque
2752	0	0.998740562159542	0	Albuquerque
2753	0	0.998740562153895	0	Albuquerque
2754	0	0.998740562153895	0	Albuquerque
2755	0	0.998740562159542	0	Albuquerque
2756	1	0.998740562153895	1.00126102603001	Albuquerque
2757	0	0.998740562153895	0	Albuquerque
2758	0	0.998740562159542	0	Albuquerque
2759	0	0.998740562153895	0	Albuquerque
2760	0	0.682288873429958	0	Albuquerque
2761	0	0.594096758268303	0	Albuquerque
2765	0	0.0730813590183562	0	Albuquerque
2766	0	0.369259602227812	0	Albuquerque
2767	26	0.685309771875355	37.9390475183957	Albuquerque
2768	0	0.788995840546498	0	Albuquerque
2776	0	0.955869329657026	0	Albuquerque
2777	0	0.998740562159542	0	Albuquerque
2778	0	0.91418184086699	0	Albuquerque
2779	0	0.910517418495381	0	Albuquerque
2780	0	0.682327482701383	0	Albuquerque
2781	0	0.594483697735575	0	Albuquerque
2782	0	0.891696637315296	0	Albuquerque
2783	0	0.998740562159542	0	Albuquerque
2784	0	0.978675751338232	0	Albuquerque
2785	0	0.869297186122179	0	Albuquerque
2786	0	0.495515345745967	0	Albuquerque
2813	0	0.629909722860992	0	Albuquerque
2814	0	0.998800612111338	0	Albuquerque
2815	0	0.998800612114161	0	Albuquerque
2816	0	0.998800612111338	0	Albuquerque
2817	0	0.998800612111338	0	Albuquerque
2818	0	0.998800612114161	0	Albuquerque
2819	0	0.998800612111338	0	Albuquerque
2820	47	0.998800612111338	47.0564389229277	Albuquerque
2821	0	0.731416956251234	0	Albuquerque
2822	0	0.161176824948593	0	Albuquerque
2831	0	0.302236946505144	0	Albuquerque
2832	0	0.538452252208167	0	Albuquerque
2833	0	0.998800612111338	0	Albuquerque
2834	0	0.998800612114161	0	Albuquerque
2835	0	0.831250733369198	0	Albuquerque
2836	0	0.572400820013425	0	Albuquerque
2837	0	0.998800612114161	0	Albuquerque
2838	0	0.998800612111338	0	Albuquerque
2839	0	0.998800612111338	0	Albuquerque
2840	0	0.998800612114161	0	Albuquerque
2841	0	0.998800612111338	0	Albuquerque
2842	0	0.61131111057876	0	Albuquerque
2843	0	0.216288659653556	0	Albuquerque
2849	0	0.0125873526829731	0	Albuquerque
2850	0	0.138818677190595	0	Albuquerque
2858	0	0.903320407112863	0	Albuquerque
2859	0	0.4878596536052	0	Albuquerque
2860	0	0.622563070058283	0	Albuquerque
2861	0	0.995488026802938	0	Albuquerque
2862	0	0.998800612114161	0	Albuquerque
2863	0	0.998800612111338	0	Albuquerque
2864	0	0.998800612111338	0	Albuquerque
2865	0	0.998800612114161	0	Albuquerque
2866	0	0.998800612111338	0	Albuquerque
2867	0	0.998800612111338	0	Albuquerque
2868	0	0.5681328202251	0	Albuquerque
2893	0	0.00368657261587732	0	Albuquerque
2894	0	0.166285497484347	0	Albuquerque
2895	0	0.444353345796384	0	Albuquerque
2896	15	0.998860654393142	15.0171096779393	Albuquerque
2897	193	0.998860654394083	193.220144522636	Albuquerque
2898	0	0.998860654393142	0	Albuquerque
2899	0	0.998860654393142	0	Albuquerque
2900	0	0.998860654394083	0	Albuquerque
2901	0	0.998860654393142	0	Albuquerque
2902	52	0.989604995623248	52.5462181678364	Albuquerque
2903	0	0.833684141760083	0	Albuquerque
2904	0	0.322931823282611	0	Albuquerque
2913	0	0.0180663751116266	0	Albuquerque
2914	0	0.0228271615875615	0	Albuquerque
2915	0	0.70604718720934	0	Albuquerque
2916	0	0.73114512689449	0	Albuquerque
2917	0	0.522589542699924	0	Albuquerque
2918	0	0.371269306716905	0	Albuquerque
2919	0	0.998860654394083	0	Albuquerque
2920	0	0.998860654393142	0	Albuquerque
2921	0	0.998860654393142	0	Albuquerque
2922	0	0.998860654394083	0	Albuquerque
2923	0	0.998860654393142	0	Albuquerque
2924	0	0.838194217250295	0	Albuquerque
2925	0	0.626323615700411	0	Albuquerque
2926	0	0.620044824375691	0	Albuquerque
2927	0	0.61376702956459	0	Albuquerque
2928	0	0.607489232355558	0	Albuquerque
2929	0	0.60121043391892	0	Albuquerque
2930	0	0.59506925100995	0	Albuquerque
2931	0	0.476432788999919	0	Albuquerque
2932	0	0.0890554244437973	0	Albuquerque
2940	0	0.202594200268777	0	Albuquerque
2941	0	0.619537241882912	0	Albuquerque
2942	0	0.998248835772035	0	Albuquerque
2943	0	0.998860654393142	0	Albuquerque
2944	0	0.998860654394083	0	Albuquerque
2945	0	0.998860654393142	0	Albuquerque
2946	0	0.994187764042298	0	Albuquerque
2947	0	0.840046164537482	0	Albuquerque
2948	0	0.99247278195423	0	Albuquerque
2949	0	0.998860654393142	0	Albuquerque
2950	0	0.572371177428371	0	Albuquerque
2975	0	0.0312234941390682	0	Albuquerque
2976	0	0.998920689005895	0	Albuquerque
2977	0	0.998920689003072	0	Albuquerque
2978	0	0.998920689003072	0	Albuquerque
2979	5	0.998920689005895	5.00540238582494	Albuquerque
2980	0	0.998920689003072	0	Albuquerque
2981	0	0.998920689003072	0	Albuquerque
2982	0	0.998920689005895	0	Albuquerque
2983	0	0.932959775046599	0	Albuquerque
2984	0	0.3480963337312	0	Albuquerque
2985	0	0.0333684866249135	0	Albuquerque
2986	0	0.00749050825892325	0	Albuquerque
2997	0	0.0536885317912252	0	Albuquerque
3000	0	0.366970441813549	0	Albuquerque
3001	0	0.998920689005895	0	Albuquerque
3002	0	0.998920689003072	0	Albuquerque
3003	0	0.998920689003072	0	Albuquerque
3004	0	0.998920689005895	0	Albuquerque
3005	0	0.998920689003072	0	Albuquerque
3006	0	0.998920689003072	0	Albuquerque
3007	0	0.333660393455711	0	Albuquerque
3008	0	0.0744125269955175	0	Albuquerque
3009	0	0.0802570635151894	0	Albuquerque
3010	0	0.0861016020930544	0	Albuquerque
3011	0	0.102594965277735	0	Albuquerque
3012	0	0.152218629128556	0	Albuquerque
3013	0	0.204218438478623	0	Albuquerque
3014	0	0.0725893033777892	0	Albuquerque
3023	0	0.00036202335424377	0	Albuquerque
3024	0	0.00774939485217079	0	Albuquerque
3025	0	0.0178431928731463	0	Albuquerque
3026	0	0.0279369970291744	0	Albuquerque
3027	0	0.0380298084162341	0	Albuquerque
3028	0	0.02068764460036	0	Albuquerque
3029	0	0.0409094181313834	0	Albuquerque
3030	0	0.0516856801642602	0	Albuquerque
3031	0	0.0577779344405356	0	Albuquerque
3032	0	0.0359978391513813	0	Albuquerque
3057	0	0.0463469412561172	0	Albuquerque
3058	0	0.998980715949597	0	Albuquerque
3059	0	0.998980715944892	0	Albuquerque
3060	3	0.998980715944892	3.00306097216545	Albuquerque
3061	6	0.998980715949597	6.0061219443026	Albuquerque
3062	0	0.998980715944892	0	Albuquerque
3063	0	0.998980715944892	0	Albuquerque
3064	0	0.998980715949597	0	Albuquerque
3065	0	0.170588235354255	0	Albuquerque
3066	0	0.483107042259134	0	Albuquerque
3082	0	0.363022544255276	0	Albuquerque
3083	0	0.998980715949597	0	Albuquerque
3084	0	0.998980715944892	0	Albuquerque
3085	0	0.998980715944892	0	Albuquerque
3086	0	0.998980715949597	0	Albuquerque
3087	0	0.998980715944892	0	Albuquerque
3088	0	0.974020033998449	0	Albuquerque
3089	0	0.068736417794443	0	Albuquerque
3139	0	0.0416107477057772	0	Albuquerque
3140	0	0.698961554804657	0	Albuquerque
3141	0	0.762161770112466	0	Albuquerque
3142	0	0.999040735219543	0	Albuquerque
3143	0	0.999040735220484	0	Albuquerque
3144	0	0.999040735219543	0	Albuquerque
3145	0	0.999040735219543	0	Albuquerque
3146	0	0.999040735220484	0	Albuquerque
3147	0	0.0502030528305782	0	Albuquerque
3149	0	0.147175488608293	0	Albuquerque
3164	0	0.359074166846391	0	Albuquerque
3165	0	0.999040735220484	0	Albuquerque
3166	0	0.999040735219543	0	Albuquerque
3167	0	0.999040735219543	0	Albuquerque
3168	0	0.999040735220484	0	Albuquerque
3169	0	0.995564685493107	0	Albuquerque
3170	0	0.588327694638278	0	Albuquerque
3171	0	0.336221871289374	0	Albuquerque
3172	0	0.330510298339996	0	Albuquerque
3173	0	0.277832884711607	0	Albuquerque
3174	0	0.118115718364216	0	Albuquerque
3175	0	0.0279004136199843	0	Albuquerque
3223	0	0.10383230828421	0	Albuquerque
3224	0	0.685605485606837	0	Albuquerque
3225	0	0.830727168732757	0	Albuquerque
3226	0	0.99910074681385	0	Albuquerque
3227	0	0.99910074681385	0	Albuquerque
3228	0	0.998627600400838	0	Albuquerque
3229	0	0.0574942732950641	0	Albuquerque
3231	0	0.270973233144654	0	Albuquerque
3232	0	0.337112523402042	0	Albuquerque
3246	0	0.355125309676576	0	Albuquerque
3247	0	0.999100746817614	0	Albuquerque
3248	0	0.99910074681385	0	Albuquerque
3249	0	0.99910074681385	0	Albuquerque
3250	0	0.999100746817614	0	Albuquerque
3251	0	0.99910074681385	0	Albuquerque
3252	0	0.99910074681385	0	Albuquerque
3253	0	0.999100746817614	0	Albuquerque
3254	0	0.99910074681385	0	Albuquerque
3255	0	0.99910074681385	0	Albuquerque
3256	0	0.999100746817614	0	Albuquerque
3257	0	0.266025735173216	0	Albuquerque
3307	0	0.103776248353837	0	Albuquerque
3308	0	0.217380298721368	0	Albuquerque
3309	0	0.209674903481462	0	Albuquerque
3310	0	0.19382335778864	0	Albuquerque
3313	0	0.0559912492470667	0	Albuquerque
3328	0	0.351175972843771	0	Albuquerque
3329	0	0.999160750747575	0	Albuquerque
3330	0	0.999160750745693	0	Albuquerque
3331	0	0.999160750745693	0	Albuquerque
3332	0	0.999160750747575	0	Albuquerque
3333	0	0.999160750745693	0	Albuquerque
3334	0	0.999160750745693	0	Albuquerque
3335	0	0.999160750747575	0	Albuquerque
3336	0	0.999160750745693	0	Albuquerque
3337	0	0.999160750745693	0	Albuquerque
3338	0	0.999160750747575	0	Albuquerque
3339	0	0.298066983854362	0	Albuquerque
3395	0	0.0590906828419286	0	Albuquerque
3396	0	0.035700402949081	0	Albuquerque
3397	0	0.00741823955215415	0	Albuquerque
3398	0	0.000814317515228885	0	Albuquerque
3410	0	0.264316176785813	0	Albuquerque
3411	0	0.635782223544924	0	Albuquerque
[truncated: 85,250 more rows]
