# Supplementary material for: Species clustering, climate effects, and introduced species in 5 million city trees across 63 US cities
Source: eLife. 2022 Sep 27;11:e77891. doi: 10.7554/eLife.77891 (PMC9578703; doi:10.7554/eLife.77891)
Supplement: Figure 4—source data 3. — This zipped file includes the plots showing the spatial distribution of all trees in a city for each city, as well as two CSV files with statistics about each city in raw form and summary form. [file elife-77891-fig4-data3.zip › Spatial_Coverage_Supplement/SpatialCoverage_Summary_Data.csv]

filename_city	empty_cells	total_cells	percent_cells_empty	skew_occupied_cells	kurtosis_occupied_cells
Albuquerque	2138	2262	0.945181255526083	3.36713304465304	18.1289804052122
Anaheim	175	640	0.2734375	0.960315062876831	4.21685407560683
Arlington	714	1114	0.640933572710952	10.2894502567319	147.60361859559
Atlanta	813	1532	0.530678851174935	2.04699429582792	8.08656835375548
AuroraCO	1481	2052	0.721734892787524	0.978259837257676	4.12574855296816
Austin	3895	3925	0.992356687898089	1.03703831752147	3.63699740020873
Baltimore	151	995	0.151758793969849	1.83415621626924	7.86638700762349
Buffalo	49	521	0.0940499040307102	0.839994698114803	5.44635685154303
CapeCoral	852	1250	0.6816	13.2027301496696	219.617075537929
ColoradoSprings	1961	2354	0.833050127442651	4.03113041489474	22.8494734108036
Columbus	1217	3121	0.389939122076258	2.0433645957177	10.6126802837035
Denver	596	1940	0.307216494845361	1.16359671345235	5.34158165957928
DesMoines	1131	1134	0.997354497354497	0.704138515792841	1.5
Detroit	1102	1763	0.625070901871809	6.68430669565398	63.7497813299131
Durham	1150	1553	0.740502253702511	3.11537304370795	14.207933235254
GardenGrove	17	248	0.0685483870967742	1.6279196682063	8.27123268950492
Greensboro	1819	1822	0.998353457738749	0.404885093278082	1.5
Honolulu	509	649	0.784283513097072	4.31658305298049	23.4094174354442
Houston	6725	8648	0.77763644773358	3.93982261458621	33.1897084683559
HuntingtonBeach	56	348	0.160919540229885	3.28773941319033	21.1641399281187
Knoxville	1281	1507	0.850033178500332	6.00894647421725	49.9180077056736
LasVegas	1390	1717	0.809551543389633	2.31789645674929	9.34924528602671
LosAngeles	1522	5355	0.28422035480859	1.70899399658463	8.11399969115592
Louisville	613	837	0.732377538829152	2.22533386455237	11.1726021635269
Madison	437	1230	0.355284552845528	0.599784426624523	2.90700204044083
Milwaukee	1043	1281	0.814207650273224	4.11099484162162	22.7960477902488
Minneapolis	104	726	0.143250688705234	9.39522464368332	140.416835266157
Nashville	5395	5415	0.996306555863343	3.08152512191371	12.567846393971
NewYork	840	3898	0.21549512570549	0.22693895087534	2.61963307052405
Oakland	352	728	0.483516483516484	2.06652741586612	13.3510443550075
OklahomaCity	6618	6792	0.974381625441696	2.5908154952633	11.8642530741088
Ontario	230	544	0.422794117647059	7.78754683366413	93.7778587707685
OverlandPark	383	955	0.401047120418848	3.90197236643099	25.9170521395821
Pittsburgh	164	770	0.212987012987013	2.08246916249318	9.12738316566785
Portland	545	1855	0.293800539083558	1.1787508982576	4.59730791913924
Providence	49	267	0.183520599250936	0.920853876949849	2.9904252041204
RanchoCucamonga	85	466	0.182403433476395	1.58654034209065	6.08491389207465
Rochester	176	550	0.32	2.5566046807945	17.568599385792
Sacramento	450	1230	0.365853658536585	3.85263690166262	25.6164574964624
SanDiego	1502	3712	0.404633620689655	1.38578618535187	5.544384705723
SanFrancisco	124	585	0.211965811965812	0.664717485832692	2.86920407351353
SanJose	871	2316	0.376079447322971	3.28776724903378	46.5245756772075
SantaRosa	563	612	0.919934640522876	1.56822085055358	4.93882247767274
Seattle	170	1210	0.140495867768595	0.816355097784186	2.92443827483167
SiouxFalls	370	1043	0.354745925215724	1.80694045922091	8.53640624039057
StLouis	123	746	0.164879356568365	0.890002982018853	3.26545888662683
Stockton	343	876	0.391552511415525	14.4297445478708	274.278681993159
Tampa	884	1350	0.654814814814815	7.26086364531615	71.6932522420472
WashingtonDC	155	805	0.192546583850932	0.0548138545242146	2.49249979363875
