# Supplementary material for: Species clustering, climate effects, and introduced species in 5 million city trees across 63 US cities
Source: eLife. 2022 Sep 27;11:e77891. doi: 10.7554/eLife.77891 (PMC9578703; doi:10.7554/eLife.77891)
Supplement: Supplementary file 3. — We ran five models as sensitivity analyses to check for effects of population size, sample completeness, and spatial coverage, In Model 1, we include all cities. In Model 2, we excluded the outlier cities Honolulu, HI and Miami, FL. In Model 3, we excluded cities with fewer than 10,000 trees. In Model 4, we excluded cities with <50% spatial coverage. In Model 5, we excluded cities with <0.995 sample coverage as calculated by iNext. We use p = 0.05 as our threshold for significance; it is important to note that we do not apply a Bonferroni multiple-testing correction, because these are sensitivity analyses repeating the original test (rather than new, but statistically related, hypothesis tests). [file elife-77891-supp3.xlsx]

## Sheet: Sheet1
Model	AIC	pseudo R2	Coef.	Est.	95% conf. int.	Odds ratio	Odds ratio 95% conf int.	p val.	Ncities
1	-58.4	0.64							63
			Comp.1	-0.39	[-0.49, -0.3]	0.6753	[0.6141, 0.7427]	***
			Comp.2	0.19	[0.098, 0.27]	1.2045	[1.103, 1.315]	***
			log(Ntrees)	-0.2	[-0.32, -0.084]	0.8157	[0.7234, 0.9198]	**
			city age	-0.004	[-0.0074, -0.00061]	0.996	[0.9926, 0.9994]	*
2	-64.2	0.69							61
			Comp.1	-0.38	[-0.47, -0.29]	0.6867	[0.6277, 0.7513]	***
			Comp.2	0.26	[0.17, 0.35]	1.2924	[1.182, 1.413]	***
			log(Ntrees)	-0.26	[-0.38, -0.15]	0.7689	[0.6839, 0.8645]	***
			city age	-0.0049	[-0.0081, -0.0017]	0.9951	[0.9919, 0.9984]	**
3	-51.5	0.65							49
			Comp.1	-0.45	[-0.56, -0.34]	0.6372	[0.5732, 0.7083]	***
			Comp.2	0.23	[0.13, 0.33]	1.2533	[1.134, 1.385]	***
			log(Ntrees)	-0.13	[-0.37, 0.1]	0.8741	[0.6888, 1.109]	0.26
			city age	-0.0066	[-0.011, -0.0026]	0.9934	[0.9894, 0.9974]	**
4	-54.4	0.81							28
			Comp.1	-0.42	[-0.5, -0.33]	0.6602	[0.6041, 0.7216]	***
			Comp.2	-0.036	[-0.2, 0.13]	0.9644	[0.8201, 1.134]	0.65
			log(Ntrees)	0.0042	[-0.25, 0.26]	1.0043	[0.7769, 1.298]	0.97
			city age	-0.002	[-0.0055, 0.0014]	0.998	[0.9945, 1.001]	0.24
5	-51.5	0.62							56
			Comp.1	-0.4	[-0.5, -0.3]	0.6677	[0.6038, 0.7383]	***
			Comp.2	0.2	[0.1, 0.3]	1.2235	[1.107, 1.352]	***
			log(Ntrees)	-0.24	[-0.42, -0.064]	0.786	[0.6588, 0.9378]	*
			city age	-0.0054	[-0.0094, -0.0014]	0.9946	[0.9906, 0.9986]	*
