# Supplementary material for: Species clustering, climate effects, and introduced species in 5 million city trees across 63 US cities
Source: eLife. 2022 Sep 27;11:e77891. doi: 10.7554/eLife.77891 (PMC9578703; doi:10.7554/eLife.77891)
Supplement: Supplementary file 5. — The Bioclim variables having to do with precipitation are negatively correlated with PCA1 and positively correlated with PCA2. When PCA1 is high and PCA2 is low, precipitation is higher. Likewise, when PCA1 is low and PCA2 is high, precipitation is lower. For example, refer to loadings for Annual_Precip and Precip_Driest_Month. [file elife-77891-supp5.xlsx]

## Sheet: Sheet1
	PCA1	PCA2
Isothermality	0.346664	0.050804
Temp_Seasonality	-0.32912	-0.15333
Mean_Temp_Coldest_Quarter	0.312509	0.199894
Precip_Seasonality	0.312233	-0.12261
Min_Temp_Coldest_Month	0.30848	0.220095
Mean_Temp_Driest_Quarter	0.296073	0.127965
Temp_Annual_Range	-0.28526	-0.21555
Precip_Driest_Month	-0.26154	0.243934
Precip_Driest_Quarter	-0.25941	0.258545
Annual_Mean_Temp	0.249183	0.223358
Precip_Warmest_Quarter	-0.23126	0.266012
Annual_Precip	-0.21323	0.349723
Precip_Wettest_Quarter	-0.06438	0.373245
Mean_Temp_Wettest_Quarter	-0.05962	0.097878
Mean_Diurnal_Range	0.050825	-0.24449
Precip_Wettest_Month	-0.04822	0.370988
Mean_Temp_Warmest_Quarter	0.036499	0.143679
Max_Temp_Warmest.Month	0.028666	-0.00631
Precip_Coldest_Quarter	0.025762	0.267108
