# Supplementary material for: Species clustering, climate effects, and introduced species in 5 million city trees across 63 US cities
Source: eLife. 2022 Sep 27;11:e77891. doi: 10.7554/eLife.77891 (PMC9578703; doi:10.7554/eLife.77891)
Supplement: Source code 1. — This zipped file includes all code sheets in Python and R, and instructions, for the full data cleaning procedure (see ‘Materials and methods’, Data Cleaning). [file elife-77891-code1.zip]

Archive with 12 entries (12 files):
- DataS9_Code_for_Data_Cleaning_REV1/add_coordinates.R
- DataS9_Code_for_Data_Cleaning_REV1/BONAP_native_check.R
- DataS9_Code_for_Data_Cleaning_REV1/BONAP_native_taxa_uniquebinomials.csv
- DataS9_Code_for_Data_Cleaning_REV1/Column_Headers_Final.csv
- DataS9_Code_for_Data_Cleaning_REV1/common_name_corrections.R
- DataS9_Code_for_Data_Cleaning_REV1/Common_Name_Lookup_Table_Final.csv
- DataS9_Code_for_Data_Cleaning_REV1/fix_data_misspellings.ipynb
- DataS9_Code_for_Data_Cleaning_REV1/get_coordinates.ipynb
- DataS9_Code_for_Data_Cleaning_REV1/README Data Cleaning.txt
- DataS9_Code_for_Data_Cleaning_REV1/select_columns.R
- DataS9_Code_for_Data_Cleaning_REV1/State_Abbreviations.csv
- DataS9_Code_for_Data_Cleaning_REV1/taxize_name_corrections.R
