# Supplementary material for: Species clustering, climate effects, and introduced species in 5 million city trees across 63 US cities
Source: eLife. 2022 Sep 27;11:e77891. doi: 10.7554/eLife.77891 (PMC9578703; doi:10.7554/eLife.77891)
Supplement: Source code 1. — This zipped file includes all code sheets in Python and R, and instructions, for the full data cleaning procedure (see ‘Materials and methods’, Data Cleaning). [file elife-77891-code1.zip › DataS9_Code_for_Data_Cleaning_REV1/BONAP_native_taxa_uniquebinomials.csv]

state	code	scientific_name
Alaska	AK	Abies amabilis
Alaska	AK	Abies lasiocarpa
Alaska	AK	Acer glabrum
Alaska	AK	Achillea alpina
Alaska	AK	Achillea millefolium
Alaska	AK	Aconitum delphiniifolium
Alaska	AK	Aconitum maximum
Alaska	AK	Acorus americanus
Alaska	AK	Actaea rubra
Alaska	AK	Adiantum aleuticum
Alaska	AK	Adoxa moschatellina
Alaska	AK	Agoseris aurantiaca
Alaska	AK	Agoseris glauca
Alaska	AK	Agrostis clavata
Alaska	AK	Agrostis exarata
Alaska	AK	Agrostis idahoensis
Alaska	AK	Agrostis mertensii
Alaska	AK	Agrostis scabra
Alaska	AK	Agrostis vinealis
Alaska	AK	Alisma triviale
Alaska	AK	Allium schoenoprasum
Alaska	AK	Allium victorialis
Alaska	AK	Alnus alnobetula
Alaska	AK	Alnus incana
Alaska	AK	Alnus rubra
Alaska	AK	Alopecurus aequalis
Alaska	AK	Alopecurus magellanicus
Alaska	AK	Alyssum obovatum
Alaska	AK	Ambrosia chamissonis
Alaska	AK	Amelanchier alnifolia
Alaska	AK	Amsinckia menziesii
Alaska	AK	Anaphalis margaritacea
Alaska	AK	Andromeda polifolia
Alaska	AK	Androsace alaskana
Alaska	AK	Androsace americana
Alaska	AK	Androsace beringensis
Alaska	AK	Androsace chamaejasme
Alaska	AK	Androsace constancei
Alaska	AK	Androsace ochotensis
Alaska	AK	Androsace septentrionalis
Alaska	AK	Anemonastrum richardsonii
Alaska	AK	Anemonastrum sibiricum
Alaska	AK	Anemonastrum villosissimum
Alaska	AK	Anemone drummondii
Alaska	AK	Anemone lithophila
Alaska	AK	Anemone multiceps
Alaska	AK	Anemone multifida
Alaska	AK	Anemone parviflora
Alaska	AK	Angelica genuflexa
Alaska	AK	Angelica lucida
Alaska	AK	Antennaria alpina
Alaska	AK	Antennaria borealis
Alaska	AK	Antennaria densifolia
Alaska	AK	Antennaria dioica
Alaska	AK	Antennaria friesiana
Alaska	AK	Antennaria microphylla
Alaska	AK	Antennaria monocephala
Alaska	AK	Antennaria pulcherrima
Alaska	AK	Antennaria pulvinata
Alaska	AK	Antennaria rosea
Alaska	AK	Anthoxanthum arcticum
Alaska	AK	Anthoxanthum hirtum
Alaska	AK	Anthoxanthum monticola
Alaska	AK	Anticlea elegans
Alaska	AK	Aphragmus eschscholtzianus
Alaska	AK	Aphyllon fasciculatum
Alaska	AK	Aphyllon uniflorum
Alaska	AK	Apocynum androsaemifolium
Alaska	AK	Aquilegia brevistyla
Alaska	AK	Aquilegia formosa
Alaska	AK	Arabidopsis kamchatica
Alaska	AK	Arabidopsis lyrata
Alaska	AK	Arabidopsis petraea
Alaska	AK	Arabis eschscholtziana
Alaska	AK	Arabis pycnocarpa
Alaska	AK	Arceuthobium tsugense
Alaska	AK	Arctagrostis latifolia
Alaska	AK	Arctanthemum arcticum
Alaska	AK	Arcteranthis cooleyae
Alaska	AK	Arctophila fulva
Alaska	AK	Arctopoa eminens
Alaska	AK	Arctostaphylos uva-ursi
Alaska	AK	Arctous alpina
Alaska	AK	Arctous rubra
Alaska	AK	Arenaria longipedunculata
Alaska	AK	Armeria maritima
Alaska	AK	Arnica angustifolia
Alaska	AK	Arnica chamissonis
Alaska	AK	Arnica cordifolia
Alaska	AK	Arnica griscomii
Alaska	AK	Arnica lanceolata
Alaska	AK	Arnica latifolia
Alaska	AK	Arnica lessingii
Alaska	AK	Arnica lonchophylla
Alaska	AK	Arnica mollis
Alaska	AK	Arnica ovata
Alaska	AK	Arnica unalaschcensis
Alaska	AK	Artemisia aleutica
Alaska	AK	Artemisia borealis
Alaska	AK	Artemisia campestris
Alaska	AK	Artemisia dracunculus
Alaska	AK	Artemisia frigida
Alaska	AK	Artemisia furcata
Alaska	AK	Artemisia globularia
Alaska	AK	Artemisia glomerata
Alaska	AK	Artemisia kruhsiana
Alaska	AK	Artemisia laciniata
Alaska	AK	Artemisia michauxiana
Alaska	AK	Artemisia norvegica
Alaska	AK	Artemisia senjavinensis
Alaska	AK	Artemisia stelleriana
Alaska	AK	Artemisia tanacetifolia
Alaska	AK	Artemisia tilesii
Alaska	AK	Aruncus dioicus
Alaska	AK	Askellia elegans
Alaska	AK	Askellia pygmaea
Alaska	AK	Asplenium trichomanes
Alaska	AK	Asplenium viride
Alaska	AK	Aster alpinus
Alaska	AK	Astragalus agrestis
Alaska	AK	Astragalus alpinus
Alaska	AK	Astragalus americanus
Alaska	AK	Astragalus australis
Alaska	AK	Astragalus bodinii
Alaska	AK	Astragalus eucosmus
Alaska	AK	Astragalus laxmannii
Alaska	AK	Astragalus nutzotinensis
Alaska	AK	Astragalus polaris
Alaska	AK	Astragalus robbinsii
Alaska	AK	Astragalus umbellatus
Alaska	AK	Astragalus williamsii
Alaska	AK	Athyrium americanum
Alaska	AK	Athyrium cyclosorum
Alaska	AK	Atriplex gmelinii
Alaska	AK	Azolla filiculoides
Alaska	AK	Barbarea orthoceras
Alaska	AK	Beckmannia syzigachne
Alaska	AK	Beckwithia glacialis
Alaska	AK	Betula glandulosa
Alaska	AK	Betula kenaica
Alaska	AK	Betula occidentalis
Alaska	AK	Betula papyrifera
Alaska	AK	Betula pendula
Alaska	AK	Betula pumila
Alaska	AK	Betula dugleana
Alaska	AK	Betula eastwoodiae
Alaska	AK	Betula hornei
Alaska	AK	Betula sargentii
Alaska	AK	Betula uliginosa
Alaska	AK	Betula winteri
Alaska	AK	Bistorta plumosa
Alaska	AK	Bistorta vivipara
Alaska	AK	Blysmopsis rufa
Alaska	AK	Boechera calderi
Alaska	AK	Boechera grahamii
Alaska	AK	Boechera lemmonii
Alaska	AK	Boechera retrofracta
Alaska	AK	Boechera stricta
Alaska	AK	Boschniakia rossica
Alaska	AK	Botrychium alaskense
Alaska	AK	Botrychium ascendens
Alaska	AK	Botrychium campestre
Alaska	AK	Botrychium hesperium
Alaska	AK	Botrychium lanceolatum
Alaska	AK	Botrychium lunaria
Alaska	AK	Botrychium minganense
Alaska	AK	Botrychium montanum
Alaska	AK	Botrychium neolunaria
Alaska	AK	Botrychium pedunculosum
Alaska	AK	Botrychium pinnatum
Alaska	AK	Botrychium simplex
Alaska	AK	Botrychium spathulatum
Alaska	AK	Botrychium tunux
Alaska	AK	Botrychium yaaxudakeit
Alaska	AK	Botrypus virginianus
Alaska	AK	Boykinia richardsonii
Alaska	AK	Brasenia schreberi
Alaska	AK	Braya glabella
Alaska	AK	Braya humilis
Alaska	AK	Bromus ciliatus
Alaska	AK	Bromus pacificus
Alaska	AK	Bromus pumpellianus
Alaska	AK	Bromus richardsonii
Alaska	AK	Bromus sitchensis
Alaska	AK	Bupleurum americanum
Alaska	AK	Calamagrostis canadensis
Alaska	AK	Calamagrostis deschampsioides
Alaska	AK	Calamagrostis lapponica
Alaska	AK	Calamagrostis nutkaensis
Alaska	AK	Calamagrostis purpurascens
Alaska	AK	Calamagrostis sesquiflora
Alaska	AK	Calamagrostis stricta
Alaska	AK	Calla palustris
Alaska	AK	Callitriche hermaphroditica
Alaska	AK	Callitriche heterophylla
Alaska	AK	Callitriche palustris
Alaska	AK	Callitriche stenoptera
Alaska	AK	Caltha biflora
Alaska	AK	Caltha leptosepala
Alaska	AK	Caltha natans
Alaska	AK	Caltha palustris
Alaska	AK	Calypso bulbosa
Alaska	AK	Campanula aurita
Alaska	AK	Campanula chamissonis
Alaska	AK	Campanula lasiocarpa
Alaska	AK	Campanula rotundifolia
Alaska	AK	Campanula scouleri
Alaska	AK	Campanula uniflora
Alaska	AK	Canadanthus modestus
Alaska	AK	Capnoides sempervirens
Alaska	AK	Cardamine angulata
Alaska	AK	Cardamine bellidifolia
Alaska	AK	Cardamine blaisdellii
Alaska	AK	Cardamine digitata
Alaska	AK	Cardamine microphylla
Alaska	AK	Cardamine occidentalis
Alaska	AK	Cardamine pensylvanica
Alaska	AK	Cardamine polemonioides
Alaska	AK	Cardamine purpurea
Alaska	AK	Cardamine umbellata
Alaska	AK	Carex adelostoma
Alaska	AK	Carex albonigra
Alaska	AK	Carex anthoxanthea
Alaska	AK	Carex aquatilis
Alaska	AK	Carex arcta
Alaska	AK	Carex arctiformis
Alaska	AK	Carex atherodes
Alaska	AK	Carex athrostachya
Alaska	AK	Carex atratiformis
Alaska	AK	Carex atrofusca
Alaska	AK	Carex atrosquama
Alaska	AK	Carex aurea
Alaska	AK	Carex bebbii
Alaska	AK	Carex bicolor
Alaska	AK	Carex bigelowii
Alaska	AK	Carex bonanzensis
Alaska	AK	Carex borealipolaris
Alaska	AK	Carex brunnescens
Alaska	AK	Carex buxbaumii
Alaska	AK	Carex canescens
Alaska	AK	Carex capillaris
Alaska	AK	Carex capitata
Alaska	AK	Carex chordorrhiza
Alaska	AK	Carex circinata
Alaska	AK	Carex concinna
Alaska	AK	Carex crawfordii
Alaska	AK	Carex deflexa
Alaska	AK	Carex deweyana
Alaska	AK	Carex diandra
Alaska	AK	Carex disperma
Alaska	AK	Carex duriuscula
Alaska	AK	Carex eburnea
Alaska	AK	Carex echinata
Alaska	AK	Carex eleusinoides
Alaska	AK	Carex filifolia
Alaska	AK	Carex flava
Alaska	AK	Carex foenea
Alaska	AK	Carex fuliginosa
Alaska	AK	Carex garberi
Alaska	AK	Carex glacialis
Alaska	AK	Carex glareosa
Alaska	AK	Carex gmelinii
Alaska	AK	Carex gynocrates
Alaska	AK	Carex heleonastes
Alaska	AK	Carex holostoma
Alaska	AK	Carex hoodii
Alaska	AK	Carex incurviformis
Alaska	AK	Carex interior
Alaska	AK	Carex kelloggii
Alaska	AK	Carex krausei
Alaska	AK	Carex lachenalii
Alaska	AK	Carex laeviculmis
Alaska	AK	Carex lapponica
Alaska	AK	Carex lasiocarpa
Alaska	AK	Carex laxa
Alaska	AK	Carex lenticularis
Alaska	AK	Carex leptalea
Alaska	AK	Carex limosa
Alaska	AK	Carex livida
Alaska	AK	Carex loliacea
Alaska	AK	Carex lyngbyei
Alaska	AK	Carex mackenziei
Alaska	AK	Carex macloviana
Alaska	AK	Carex macrocephala
Alaska	AK	Carex macrochaeta
Alaska	AK	Carex magellanica
Alaska	AK	Carex marina
Alaska	AK	Carex maritima
Alaska	AK	Carex media
Alaska	AK	Carex membranacea
Alaska	AK	Carex mertensii
Alaska	AK	Carex microchaeta
Alaska	AK	Carex microglochin
Alaska	AK	Carex micropoda
Alaska	AK	Carex microptera
Alaska	AK	Carex myosuroides
Alaska	AK	Carex nardina
Alaska	AK	Carex nigricans
Alaska	AK	Carex obtusata
Alaska	AK	Carex pachystachya
Alaska	AK	Carex parryana
Alaska	AK	Carex pauciflora
Alaska	AK	Carex paysonis
Alaska	AK	Carex peckii
Alaska	AK	Carex petasata
Alaska	AK	Carex petricosa
Alaska	AK	Carex phaeocephala
Alaska	AK	Carex pluriflora
Alaska	AK	Carex podocarpa
Alaska	AK	Carex praegracilis
Alaska	AK	Carex praticola
Alaska	AK	Carex preslii
Alaska	AK	Carex ramenskii
Alaska	AK	Carex rariflora
Alaska	AK	Carex rossii
Alaska	AK	Carex rostrata
Alaska	AK	Carex rotundata
Alaska	AK	Carex rupestris
Alaska	AK	Carex sabulosa
Alaska	AK	Carex sartwellii
Alaska	AK	Carex saxatilis
Alaska	AK	Carex scirpoidea
Alaska	AK	Carex siccata
Alaska	AK	Carex simpliciuscula
Alaska	AK	Carex spectabilis
Alaska	AK	Carex sprengelii
Alaska	AK	Carex stipata
Alaska	AK	Carex stylosa
Alaska	AK	Carex subspathacea
Alaska	AK	Carex supina
Alaska	AK	Carex sychnocephala
Alaska	AK	Carex tahoensis
Alaska	AK	Carex tenuiflora
Alaska	AK	Carex ursina
Alaska	AK	Carex utriculata
Alaska	AK	Carex vaginata
Alaska	AK	Carex viridula
Alaska	AK	Carex williamsii
Alaska	AK	Carex kenaica
Alaska	AK	Carex oneillii
Alaska	AK	Carex paludivagans
Alaska	AK	Carex physocarpoides
Alaska	AK	Carex xerantica
Alaska	AK	Cassiope lycopodioides
Alaska	AK	Cassiope mertensiana
Alaska	AK	Cassiope tetragona
Alaska	AK	Castilleja annua
Alaska	AK	Castilleja chrymactis
Alaska	AK	Castilleja elegans
Alaska	AK	Castilleja haydenii
Alaska	AK	Castilleja hyperborea
Alaska	AK	Castilleja miniata
Alaska	AK	Castilleja pallida
Alaska	AK	Castilleja parviflora
Alaska	AK	Castilleja raupii
Alaska	AK	Castilleja tenuis
Alaska	AK	Castilleja unalaschcensis
Alaska	AK	Catabrosa aquatica
Alaska	AK	Cerastium aleuticum
Alaska	AK	Cerastium arvense
Alaska	AK	Cerastium beeringianum
Alaska	AK	Cerastium bialynickii
Alaska	AK	Cerastium fischerianum
Alaska	AK	Cerastium maximum
Alaska	AK	Cerastium regelii
Alaska	AK	Ceratophyllum demersum
Alaska	AK	Chamaedaphne calyculata
Alaska	AK	Chamaenerion angustifolium
Alaska	AK	Chamaenerion latifolium
Alaska	AK	Chamaerhodos erecta
Alaska	AK	Chenopodiastrum simplex
Alaska	AK	Chenopodium berlandieri
Alaska	AK	Chenopodium leptophyllum
Alaska	AK	Cherleria arctica
Alaska	AK	Cherleria biflora
Alaska	AK	Cherleria dicranoides
Alaska	AK	Cherleria obtusiloba
Alaska	AK	Cherleria yukonensis
Alaska	AK	Chimaphila umbellata
Alaska	AK	Chrysosplenium rosendahlii
Alaska	AK	Chrysosplenium tetrandrum
Alaska	AK	Chrysosplenium wrightii
Alaska	AK	Cicuta bulbifera
Alaska	AK	Cicuta douglasii
Alaska	AK	Cicuta maculata
Alaska	AK	Cicuta virosa
Alaska	AK	Cinna latifolia
Alaska	AK	Circaea alpina
Alaska	AK	Cirsium edule
Alaska	AK	Cirsium kamtschaticum
Alaska	AK	Claytonia acutifolia
Alaska	AK	Claytonia arctica
Alaska	AK	Claytonia multiscapa
Alaska	AK	Claytonia parviflora
Alaska	AK	Claytonia sarmentosa
Alaska	AK	Claytonia scammaniana
Alaska	AK	Claytonia sibirica
Alaska	AK	Claytonia tuberosa
Alaska	AK	Clinopodium douglasii
Alaska	AK	Clintonia uniflora
Alaska	AK	Cnidium cnidiifolium
Alaska	AK	Cochlearia groenlandica
Alaska	AK	Cochlearia sessilifolia
Alaska	AK	Collinsia parviflora
Alaska	AK	Comarum palustre
Alaska	AK	Comastoma tenellum
Alaska	AK	Conioselinum pacificum
Alaska	AK	Coptidium lapponicum
Alaska	AK	Coptidium pallasii
Alaska	AK	Coptis aspleniifolia
Alaska	AK	Coptis trifolia
Alaska	AK	Corallorhiza mertensiana
Alaska	AK	Corallorhiza trifida
Alaska	AK	Corispermum ochotense
Alaska	AK	Cornus alba
Alaska	AK	Cornus canadensis
Alaska	AK	Cornus suecica
Alaska	AK	Cornus unalaschkensis
Alaska	AK	Cornus intermedia
Alaska	AK	Corydalis arctica
Alaska	AK	Corydalis aurea
Alaska	AK	Crassula aquatica
Alaska	AK	Crataegus douglasii
Alaska	AK	Crataegus gaylussacia
Alaska	AK	Crucihimalaya bursifolia
Alaska	AK	Cryptogramma acrostichoides
Alaska	AK	Cryptogramma sitchensis
Alaska	AK	Cryptogramma stelleri
Alaska	AK	Cupressus nootkatensis
Alaska	AK	Cypripedium guttatum
Alaska	AK	Cypripedium montanum
Alaska	AK	Cypripedium parviflorum
Alaska	AK	Cypripedium passerinum
Alaska	AK	Cypripedium alaskanum
Alaska	AK	Cypripedium yatabeanum
Alaska	AK	Cystopteris fragilis
Alaska	AK	Cystopteris montana
Alaska	AK	Dactylorhiza aristata
Alaska	AK	Dactylorhiza viridis
Alaska	AK	Danthonia intermedia
Alaska	AK	Danthonia spicata
Alaska	AK	Dasiphora fruticosa
Alaska	AK	Delphinium brachycentrum
Alaska	AK	Delphinium chamissonis
Alaska	AK	Delphinium glaucum
Alaska	AK	Delphinium nutans
Alaska	AK	Dendrolycopodium dendroideum
Alaska	AK	Deschampsia cespitosa
Alaska	AK	Descurainia incana
Alaska	AK	Descurainia sophioides
Alaska	AK	Dianthus repens
Alaska	AK	Diapensia lapponica
Alaska	AK	Diphasiastrum alpinum
Alaska	AK	Diphasiastrum complanatum
Alaska	AK	Diphasiastrum sitchense
Alaska	AK	Draba albertina
Alaska	AK	Draba aleutica
Alaska	AK	Draba aurea
Alaska	AK	Draba bennettii
Alaska	AK	Draba borealis
Alaska	AK	Draba cana
Alaska	AK	Draba chamissonis
Alaska	AK	Draba cinerea
Alaska	AK	Draba corymbosa
Alaska	AK	Draba crassifolia
Alaska	AK	Draba densifolia
Alaska	AK	Draba fladnizensis
Alaska	AK	Draba glabella
Alaska	AK	Draba grandis
Alaska	AK	Draba healyi
Alaska	AK	Draba incerta
Alaska	AK	Draba juvenilis
Alaska	AK	Draba lactea
Alaska	AK	Draba lonchocarpa
Alaska	AK	Draba macounii
Alaska	AK	Draba micropetala
Alaska	AK	Draba mulliganii
Alaska	AK	Draba murrayi
Alaska	AK	Draba nivalis
Alaska	AK	Draba oblongata
Alaska	AK	Draba ogilviensis
Alaska	AK	Draba oligosperma
Alaska	AK	Draba palanderiana
Alaska	AK	Draba pauciflora
Alaska	AK	Draba pilosa
Alaska	AK	Draba porsildii
Alaska	AK	Draba praealta
Alaska	AK	Draba ruaxes
Alaska	AK	Draba stenoloba
Alaska	AK	Draba stenopetala
Alaska	AK	Draba subcapitata
Alaska	AK	Draba ventosa
Alaska	AK	Dracocephalum parviflorum
Alaska	AK	Drosera anglica
Alaska	AK	Drosera rotundifolia
Alaska	AK	Drosera obovata
Alaska	AK	Dryas ajanensis
Alaska	AK	Dryas alaskensis
Alaska	AK	Dryas drummondii
Alaska	AK	Dryas hookeriana
Alaska	AK	Dryas incisa
Alaska	AK	Dryas integrifolia
Alaska	AK	Drymocallis convallaria
Alaska	AK	Dryopteris expansa
Alaska	AK	Dryopteris fragrans
Alaska	AK	Dulichium arundinaceum
Alaska	AK	Dupontia fisheri
Alaska	AK	Elaeagnus commutata
Alaska	AK	Eleocharis acicularis
Alaska	AK	Eleocharis kamtschatica
Alaska	AK	Eleocharis mamillata
Alaska	AK	Eleocharis nitida
Alaska	AK	Eleocharis palustris
Alaska	AK	Eleocharis quinqueflora
Alaska	AK	Elliottia pyroliflora
Alaska	AK	Elodea canadensis
Alaska	AK	Elymus alaskanus
Alaska	AK	Elymus glaucus
Alaska	AK	Elymus hirsutus
Alaska	AK	Elymus lanceolatus
Alaska	AK	Elymus macrourus
Alaska	AK	Elymus trachycaulus
Alaska	AK	Elymus palmerensis
Alaska	AK	Elymus yukonensis
Alaska	AK	Empetrum nigrum
Alaska	AK	Epilobium anagallidifolium
Alaska	AK	Epilobium arcticum
Alaska	AK	Epilobium ciliatum
Alaska	AK	Epilobium clavatum
Alaska	AK	Epilobium davuricum
Alaska	AK	Epilobium hornemannii
Alaska	AK	Epilobium lactiflorum
Alaska	AK	Epilobium leptocarpum
Alaska	AK	Epilobium leptophyllum
Alaska	AK	Epilobium luteum
Alaska	AK	Epilobium palustre
Alaska	AK	Epilobium treleaseanum
Alaska	AK	Equisetum arvense
Alaska	AK	Equisetum fluviatile
Alaska	AK	Equisetum hyemale
Alaska	AK	Equisetum palustre
Alaska	AK	Equisetum pratense
Alaska	AK	Equisetum scirpoides
Alaska	AK	Equisetum sylvaticum
Alaska	AK	Equisetum variegatum
Alaska	AK	Equisetum litorale
Alaska	AK	Equisetum mackayi
Alaska	AK	Eremogone capillaris
Alaska	AK	Erigeron acris
Alaska	AK	Erigeron caespitosus
Alaska	AK	Erigeron compositus
Alaska	AK	Erigeron denalii
Alaska	AK	Erigeron elatus
Alaska	AK	Erigeron glabellus
Alaska	AK	Erigeron glacialis
Alaska	AK	Erigeron hultenii
Alaska	AK	Erigeron humilis
Alaska	AK	Erigeron hyperboreus
Alaska	AK	Erigeron lonchophyllus
Alaska	AK	Erigeron muirii
Alaska	AK	Erigeron nivalis
Alaska	AK	Erigeron ochroleucus
Alaska	AK	Erigeron peregrinus
Alaska	AK	Erigeron porsildii
Alaska	AK	Erigeron purpuratus
Alaska	AK	Erigeron uniflorus
Alaska	AK	Erigeron yukonensis
Alaska	AK	Eriogonum flavum
Alaska	AK	Eriophorum angustifolium
Alaska	AK	Eriophorum brachyantherum
Alaska	AK	Eriophorum callitrix
Alaska	AK	Eriophorum chamissonis
Alaska	AK	Eriophorum gracile
Alaska	AK	Eriophorum komarovii
Alaska	AK	Eriophorum scheuchzeri
Alaska	AK	Eriophorum vaginatum
Alaska	AK	Eriophorum viridicarinatum
Alaska	AK	Eriophorum beringianum
Alaska	AK	Eriophorum churchillianum
Alaska	AK	Eriophorum porsildii
Alaska	AK	Eritrichium arenosum
Alaska	AK	Eritrichium aretioides
Alaska	AK	Eritrichium boreale
Alaska	AK	Eritrichium chamissonis
Alaska	AK	Eritrichium grandiflorum
Alaska	AK	Eritrichium splendens
Alaska	AK	Eritrichium villosum
Alaska	AK	Erysimum capitatum
Alaska	AK	Erysimum coarctatum
Alaska	AK	Erysimum inconspicuum
Alaska	AK	Erysimum pallasii
Alaska	AK	Erythranthe guttata
Alaska	AK	Erythranthe lewisii
Alaska	AK	Euphrasia mollis
Alaska	AK	Euphrasia subarctica
Alaska	AK	Eurybia merita
Alaska	AK	Eurybia sibirica
Alaska	AK	Eutrema edwardsii
Alaska	AK	Festuca altaica
Alaska	AK	Festuca auriculata
Alaska	AK	Festuca baffinensis
Alaska	AK	Festuca brachyphylla
Alaska	AK	Festuca brevissima
Alaska	AK	Festuca edlundiae
Alaska	AK	Festuca lenensis
Alaska	AK	Festuca minutiflora
Alaska	AK	Festuca occidentalis
Alaska	AK	Festuca rubra
Alaska	AK	Festuca saximontana
Alaska	AK	Festuca subulata
Alaska	AK	Festuca viviparoidea
Alaska	AK	Fragaria chiloensis
Alaska	AK	Fragaria virginiana
Alaska	AK	Fritillaria camschatcensis
Alaska	AK	Gagea serotina
Alaska	AK	Gaillardia pulchella
Alaska	AK	Galearis rotundifolia
Alaska	AK	Galium aparine
Alaska	AK	Galium boreale
Alaska	AK	Galium kamtschaticum
Alaska	AK	Galium trifidum
Alaska	AK	Galium triflorum
Alaska	AK	Gaultheria pyroloides
Alaska	AK	Gaultheria shallon
Alaska	AK	Gentiana algida
Alaska	AK	Gentiana douglasiana
Alaska	AK	Gentiana glauca
Alaska	AK	Gentiana platypetala
Alaska	AK	Gentiana prostrata
Alaska	AK	Gentianella amarella
Alaska	AK	Gentianella auriculata
Alaska	AK	Gentianella propinqua
Alaska	AK	Gentianopsis detonsa
Alaska	AK	Geocaulon lividum
Alaska	AK	Geranium bicknellii
Alaska	AK	Geranium erianthum
Alaska	AK	Geum aleppicum
Alaska	AK	Geum calthifolium
Alaska	AK	Geum glaciale
Alaska	AK	Geum macrophyllum
Alaska	AK	Geum rossii
Alaska	AK	Geum macranthum
Alaska	AK	Glehnia littoralis
Alaska	AK	Glyceria alnasteretum
Alaska	AK	Glyceria borealis
Alaska	AK	Glyceria grandis
Alaska	AK	Glyceria leptostachya
Alaska	AK	Glyceria pulchella
Alaska	AK	Glyceria striata
Alaska	AK	Gnaphalium palustre
Alaska	AK	Goodyera oblongifolia
Alaska	AK	Goodyera repens
Alaska	AK	Grindelia humilis
Alaska	AK	Gymnocarpium continentale
Alaska	AK	Gymnocarpium disjunctum
Alaska	AK	Gymnocarpium dryopteris
Alaska	AK	Gymnocarpium brittonianum
Alaska	AK	Gymnocarpium intermedium
Alaska	AK	Hackelia deflexa
Alaska	AK	Halerpestes cymbalaria
Alaska	AK	Hammarbya paludosa
Alaska	AK	Harrimanella stelleriana
Alaska	AK	Hedysarum americanum
Alaska	AK	Hedysarum boreale
Alaska	AK	Heracleum maximum
Alaska	AK	Heuchera glabra
Alaska	AK	Hieracium albiflorum
Alaska	AK	Hieracium triste
Alaska	AK	Hieracium umbellatum
Alaska	AK	Hippuris lanceolata
Alaska	AK	Hippuris montana
Alaska	AK	Hippuris tetraphylla
Alaska	AK	Hippuris vulgaris
Alaska	AK	Honckenya peploides
Alaska	AK	Hordeum brachyantherum
Alaska	AK	Hordeum jubatum
Alaska	AK	Hulteniella integrifolia
Alaska	AK	Huperzia arctica
Alaska	AK	Huperzia continentalis
Alaska	AK	Huperzia miyoshiana
Alaska	AK	Huperzia occidentalis
Alaska	AK	Huperzia selago
Alaska	AK	Hymenophyllum wrightii
Alaska	AK	Hypericum anagalloides
Alaska	AK	Hypopitys americana
Alaska	AK	Impatiens noli-tangere
Alaska	AK	Iris setosa
Alaska	AK	Isoetes echinospora
Alaska	AK	Isoetes maritima
Alaska	AK	Isoetes occidentalis
Alaska	AK	Isoetes pseudotruncata
Alaska	AK	Isoetes truncata
Alaska	AK	Isolepis cernua
Alaska	AK	Juncus albescens
Alaska	AK	Juncus alpinoarticulatus
Alaska	AK	Juncus arcticus
Alaska	AK	Juncus articulatus
Alaska	AK	Juncus balticus
Alaska	AK	Juncus biglumis
Alaska	AK	Juncus bufonius
Alaska	AK	Juncus castaneus
Alaska	AK	Juncus covillei
Alaska	AK	Juncus drummondii
Alaska	AK	Juncus ensifolius
Alaska	AK	Juncus falcatus
Alaska	AK	Juncus filiformis
Alaska	AK	Juncus haenkei
Alaska	AK	Juncus mertensianus
Alaska	AK	Juncus nodosus
Alaska	AK	Juncus ranarius
Alaska	AK	Juncus stygius
Alaska	AK	Juncus supiniformis
Alaska	AK	Juncus tenuis
Alaska	AK	Juncus triglumis
Alaska	AK	Juniperus communis
Alaska	AK	Juniperus horizontalis
Alaska	AK	Kalmia microphylla
Alaska	AK	Kalmia procumbens
Alaska	AK	Koeleria asiatica
Alaska	AK	Koeleria macrantha
Alaska	AK	Koenigia alaskana
Alaska	AK	Koenigia islandica
Alaska	AK	Lactuca biennis
Alaska	AK	Lagotis glauca
Alaska	AK	Lappula occidentalis
Alaska	AK	Larix laricina
Alaska	AK	Lathyrus japonicus
Alaska	AK	Lathyrus ochroleucus
Alaska	AK	Lathyrus palustris
Alaska	AK	Lathyrus venosus
Alaska	AK	Lemna trisulca
Alaska	AK	Lemna turionifera
Alaska	AK	Lepidium densiflorum
Alaska	AK	Leptarrhena pyrolifolia
Alaska	AK	Leymus innovatus
Alaska	AK	Leymus mollis
Alaska	AK	Ligusticum calderi
Alaska	AK	Ligusticum scoticum
Alaska	AK	Lilaeopsis occidentalis
Alaska	AK	Limosella aquatica
Alaska	AK	Linnaea borealis
Alaska	AK	Linum lewisii
Alaska	AK	Lobelia dortmanna
Alaska	AK	Lomatogonium rotatum
Alaska	AK	Lonicera involucrata
Alaska	AK	Luetkea pectinata
Alaska	AK	Lupinus arcticus
Alaska	AK	Lupinus kuschei
Alaska	AK	Lupinus lepidus
Alaska	AK	Lupinus nootkatensis
Alaska	AK	Lupinus polyphyllus
Alaska	AK	Luzula arcuata
Alaska	AK	Luzula comosa
Alaska	AK	Luzula confusa
Alaska	AK	Luzula groenlandica
Alaska	AK	Luzula kjellmaniana
Alaska	AK	Luzula kobayasii
Alaska	AK	Luzula multiflora
Alaska	AK	Luzula nivalis
Alaska	AK	Luzula parviflora
Alaska	AK	Luzula piperi
Alaska	AK	Luzula rufescens
Alaska	AK	Luzula spicata
Alaska	AK	Luzula wahlenbergii
Alaska	AK	Lycopodiella inundata
Alaska	AK	Lycopodium clavatum
Alaska	AK	Lycopodium lagopus
Alaska	AK	Lycopus americanus
Alaska	AK	Lycopus asper
Alaska	AK	Lycopus uniflorus
Alaska	AK	Lysichiton americanus
Alaska	AK	Lysimachia ciliata
Alaska	AK	Lysimachia europaea
Alaska	AK	Lysimachia maritima
Alaska	AK	Lysimachia thyrsiflora
Alaska	AK	Maianthemum amplexicaule
Alaska	AK	Maianthemum dilatatum
Alaska	AK	Maianthemum stellatum
Alaska	AK	Malaxis monophyllos
Alaska	AK	Malus fusca
Alaska	AK	Matricaria discoidea
Alaska	AK	Matteuccia struthiopteris
Alaska	AK	Melica subulata
Alaska	AK	Menyanthes trifoliata
Alaska	AK	Mertensia drummondii
Alaska	AK	Mertensia eastwoodiae
Alaska	AK	Mertensia maritima
Alaska	AK	Mertensia paniculata
Alaska	AK	Micranthes calycina
Alaska	AK	Micranthes ferruginea
Alaska	AK	Micranthes foliolosa
Alaska	AK	Micranthes hieraciifolia
Alaska	AK	Micranthes lyallii
Alaska	AK	Micranthes nelsoniana
Alaska	AK	Micranthes nivalis
Alaska	AK	Micranthes nudicaulis
Alaska	AK	Micranthes occidentalis
Alaska	AK	Micranthes porsildiana
Alaska	AK	Micranthes razshivinii
Alaska	AK	Micranthes reflexa
Alaska	AK	Micranthes rufopilosa
Alaska	AK	Micranthes spicata
Alaska	AK	Micranthes tenuis
Alaska	AK	Micranthes tolmiei
Alaska	AK	Micranthes unalaschcensis
Alaska	AK	Microseris borealis
Alaska	AK	Mitella nuda
Alaska	AK	Moehringia lateriflora
Alaska	AK	Moneses uniflora
Alaska	AK	Monotropa uniflora
Alaska	AK	Montia chamissoi
Alaska	AK	Montia fontana
Alaska	AK	Montia parvifolia
Alaska	AK	Montia vassilievii
Alaska	AK	Mulgedium oblongifolium
Alaska	AK	Myosotis asiatica
Alaska	AK	Myrica gale
Alaska	AK	Myriophyllum farwellii
Alaska	AK	Myriophyllum sibiricum
Alaska	AK	Myriophyllum verticillatum
Alaska	AK	Nabalus alatus
Alaska	AK	Najas flexilis
Alaska	AK	Neottia banksiana
Alaska	AK	Neottia borealis
Alaska	AK	Neottia convallarioides
Alaska	AK	Neottia cordata
Alaska	AK	Nephrophyllidium crista-galli
Alaska	AK	Noccaea arctica
Alaska	AK	Nuphar polysepala
Alaska	AK	Nymphaea odorata
Alaska	AK	Nymphaea tetragona
Alaska	AK	Oenanthe sarmentosa
Alaska	AK	Ophioglossum pusillum
Alaska	AK	Oplopanax horridus
Alaska	AK	Oreocarya shackletteana
Alaska	AK	Oreopteris quelpartensis
Alaska	AK	Orthilia secunda
Alaska	AK	Osmorhiza berteroi
Alaska	AK	Osmorhiza depauperata
Alaska	AK	Osmorhiza purpurea
Alaska	AK	Oxybasis glauca
Alaska	AK	Oxybasis rubra
Alaska	AK	Oxygraphis glacialis
Alaska	AK	Oxyria digyna
Alaska	AK	Oxytropis arctica
Alaska	AK	Oxytropis borealis
Alaska	AK	Oxytropis bryophila
Alaska	AK	Oxytropis campestris
Alaska	AK	Oxytropis czukotica
Alaska	AK	Oxytropis deflexa
Alaska	AK	Oxytropis huddelsonii
Alaska	AK	Oxytropis kobukensis
Alaska	AK	Oxytropis kokrinensis
Alaska	AK	Oxytropis koyukukensis
Alaska	AK	Oxytropis maydelliana
Alaska	AK	Oxytropis mertensiana
Alaska	AK	Oxytropis scammaniana
Alaska	AK	Oxytropis splendens
Alaska	AK	Ozomelis trifida
Alaska	AK	Packera heterophylla
Alaska	AK	Packera hyperborealis
Alaska	AK	Packera indecora
Alaska	AK	Packera ogotorukensis
Alaska	AK	Packera pauciflora
Alaska	AK	Packera paupercula
Alaska	AK	Packera streptanthifolia
Alaska	AK	Packera subnuda
Alaska	AK	Papaver alboroseum
Alaska	AK	Papaver gorodkovii
Alaska	AK	Papaver hultenii
Alaska	AK	Papaver kluanense
Alaska	AK	Papaver lapponicum
Alaska	AK	Papaver macounii
Alaska	AK	Papaver mcconnellii
Alaska	AK	Papaver nudicaule
Alaska	AK	Papaver radicatum
Alaska	AK	Papaver walpolei
Alaska	AK	Parasenecio auriculatus
Alaska	AK	Parnassia fimbriata
Alaska	AK	Parnassia kotzebuei
Alaska	AK	Parnassia palustris
Alaska	AK	Parnassia parviflora
Alaska	AK	Parrya nauruaq
Alaska	AK	Parrya nudicaulis
Alaska	AK	Pectiantia pentandra
Alaska	AK	Pedicularis capitata
Alaska	AK	Pedicularis chamissonis
Alaska	AK	Pedicularis groenlandica
Alaska	AK	Pedicularis hirsuta
Alaska	AK	Pedicularis labradorica
Alaska	AK	Pedicularis lanata
Alaska	AK	Pedicularis langsdorffii
Alaska	AK	Pedicularis lapponica
Alaska	AK	Pedicularis oederi
Alaska	AK	Pedicularis ornithorhynchos
Alaska	AK	Pedicularis parviflora
Alaska	AK	Pedicularis pennellii
Alaska	AK	Pedicularis sudetica
Alaska	AK	Pedicularis verticillata
Alaska	AK	Penstemon gormanii
Alaska	AK	Penstemon procerus
Alaska	AK	Penstemon serrulatus
Alaska	AK	Persicaria amphibia
Alaska	AK	Persicaria hydropiperoides
Alaska	AK	Persicaria lapathifolia
Alaska	AK	Petasites frigidus
Alaska	AK	Phacelia franklinii
Alaska	AK	Phacelia mollis
Alaska	AK	Phacelia sericea
Alaska	AK	Phalaris arundinacea
Alaska	AK	Phegopteris connectilis
Alaska	AK	Phippsia algida
Alaska	AK	Phippsia concinna
Alaska	AK	Phleum alpinum
Alaska	AK	Phlox richardsonii
Alaska	AK	Phyllodoce aleutica
Alaska	AK	Phyllodoce caerulea
Alaska	AK	Phyllodoce empetriformis
Alaska	AK	Phyllodoce glanduliflora
Alaska	AK	Phyllospadix scouleri
Alaska	AK	Phyllospadix serrulatus
Alaska	AK	Physaria arctica
Alaska	AK	Physaria calderi
Alaska	AK	Physocarpus capitatus
Alaska	AK	Picea glauca
Alaska	AK	Picea mariana
Alaska	AK	Picea sitchensis
Alaska	AK	Picea lutzii
Alaska	AK	Picris hieracioides
Alaska	AK	Pinguicula macroceras
Alaska	AK	Pinguicula villosa
Alaska	AK	Pinguicula vulgaris
Alaska	AK	Pinus contorta
Alaska	AK	Plagiobothrys hispidulus
Alaska	AK	Plagiobothrys orientalis
Alaska	AK	Plantago canescens
Alaska	AK	Plantago eriopoda
Alaska	AK	Plantago macrocarpa
Alaska	AK	Plantago maritima
Alaska	AK	Platanthera aquilonis
Alaska	AK	Platanthera chorisiana
Alaska	AK	Platanthera convallariifolia
Alaska	AK	Platanthera dilatata
Alaska	AK	Platanthera ephemerantha
Alaska	AK	Platanthera huronensis
Alaska	AK	Platanthera hyperborea
Alaska	AK	Platanthera obtusata
Alaska	AK	Platanthera orbiculata
Alaska	AK	Platanthera stricta
Alaska	AK	Platanthera tipuloides
Alaska	AK	Platanthera unalascensis
Alaska	AK	Pleuropogon sabinei
Alaska	AK	Poa abbreviata
Alaska	AK	Poa alpina
Alaska	AK	Poa arctica
Alaska	AK	Poa arctostepporum
Alaska	AK	Poa glauca
Alaska	AK	Poa hartzii
Alaska	AK	Poa interior
Alaska	AK	Poa laxiflora
Alaska	AK	Poa leptocoma
Alaska	AK	Poa macrantha
Alaska	AK	Poa macrocalyx
Alaska	AK	Poa palustris
Alaska	AK	Poa paucispicula
Alaska	AK	Poa porsildii
Alaska	AK	Poa pratensis
Alaska	AK	Poa pseudoabbreviata
Alaska	AK	Poa secunda
Alaska	AK	Poa stenantha
Alaska	AK	Poa sublanata
Alaska	AK	Podagrostis aequivalvis
Alaska	AK	Podagrostis humilis
Alaska	AK	Podistera macounii
Alaska	AK	Podistera yukonensis
Alaska	AK	Polemonium acutiflorum
Alaska	AK	Polemonium boreale
Alaska	AK	Polemonium pulcherrimum
Alaska	AK	Polemonium villosissimum
Alaska	AK	Polygonum achoreum
Alaska	AK	Polygonum aviculare
Alaska	AK	Polygonum fowleri
Alaska	AK	Polygonum humifusum
Alaska	AK	Polygonum minimum
Alaska	AK	Polygonum ramosissimum
Alaska	AK	Polypodium glycyrrhiza
Alaska	AK	Polypodium sibiricum
Alaska	AK	Polystichum aleuticum
Alaska	AK	Polystichum andersonii
Alaska	AK	Polystichum braunii
Alaska	AK	Polystichum kruckebergii
Alaska	AK	Polystichum lonchitis
Alaska	AK	Polystichum microchlamys
Alaska	AK	Polystichum munitum
Alaska	AK	Polystichum setigerum
Alaska	AK	Populus balsamifera
Alaska	AK	Populus tremuloides
Alaska	AK	Potamogeton alpinus
Alaska	AK	Potamogeton berchtoldii
Alaska	AK	Potamogeton epihydrus
Alaska	AK	Potamogeton foliosus
Alaska	AK	Potamogeton friesii
Alaska	AK	Potamogeton gramineus
Alaska	AK	Potamogeton natans
Alaska	AK	Potamogeton obtusifolius
Alaska	AK	Potamogeton praelongus
Alaska	AK	Potamogeton pusillus
Alaska	AK	Potamogeton richardsonii
Alaska	AK	Potamogeton robbinsii
Alaska	AK	Potamogeton sibiricus
Alaska	AK	Potamogeton zosteriformis
Alaska	AK	Potentilla anachoretica
Alaska	AK	Potentilla anserina
Alaska	AK	Potentilla arenosa
Alaska	AK	Potentilla biflora
Alaska	AK	Potentilla bimundorum
Alaska	AK	Potentilla brunnescens
Alaska	AK	Potentilla crebridens
Alaska	AK	Potentilla drummondii
Alaska	AK	Potentilla elegans
Alaska	AK	Potentilla fragiformis
Alaska	AK	Potentilla furcata
Alaska	AK	Potentilla glaucophylla
Alaska	AK	Potentilla gracilis
Alaska	AK	Potentilla hippiana
Alaska	AK	Potentilla hyparctica
Alaska	AK	Potentilla nana
Alaska	AK	Potentilla nivea
Alaska	AK	Potentilla norvegica
Alaska	AK	Potentilla ovina
Alaska	AK	Potentilla pensylvanica
Alaska	AK	Potentilla psychrophila
Alaska	AK	Potentilla pulchella
Alaska	AK	Potentilla rubricaulis
Alaska	AK	Potentilla stipularis
Alaska	AK	Potentilla subgorodkovii
Alaska	AK	Potentilla subvahliana
Alaska	AK	Potentilla tikhomirovii
Alaska	AK	Potentilla villosa
Alaska	AK	Potentilla villosula
Alaska	AK	Potentilla vulcanicola
Alaska	AK	Primula anvilensis
Alaska	AK	Primula borealis
Alaska	AK	Primula cuneifolia
Alaska	AK	Primula egaliksensis
Alaska	AK	Primula frigida
Alaska	AK	Primula incana
Alaska	AK	Primula jeffreyi
Alaska	AK	Primula mistassinica
Alaska	AK	Primula nutans
Alaska	AK	Primula pauciflora
Alaska	AK	Primula pumila
Alaska	AK	Primula tschuktschorum
Alaska	AK	Prunella vulgaris
Alaska	AK	Prunus virginiana
Alaska	AK	Pseudocherleria macrocarpa
Alaska	AK	Pseudoroegneria spicata
Alaska	AK	Psilocarphus elatior
Alaska	AK	Pteridium aquilinum
Alaska	AK	Puccinellia andersonii
Alaska	AK	Puccinellia angustata
Alaska	AK	Puccinellia arctica
Alaska	AK	Puccinellia banksiensis
Alaska	AK	Puccinellia hauptiana
Alaska	AK	Puccinellia hultenii
Alaska	AK	Puccinellia kamtschatica
Alaska	AK	Puccinellia nutkaensis
Alaska	AK	Puccinellia nuttalliana
Alaska	AK	Puccinellia phryganodes
Alaska	AK	Puccinellia pumila
Alaska	AK	Puccinellia sublaevis
Alaska	AK	Puccinellia tenella
Alaska	AK	Puccinellia vaginata
Alaska	AK	Puccinellia vahliana
Alaska	AK	Puccinellia wrightii
Alaska	AK	Pulsatilla nuttalliana
Alaska	AK	Pyrola asarifolia
Alaska	AK	Pyrola chlorantha
Alaska	AK	Pyrola grandiflora
Alaska	AK	Pyrola minor
Alaska	AK	Ranunculus abortivus
Alaska	AK	Ranunculus acris
Alaska	AK	Ranunculus aquatilis
Alaska	AK	Ranunculus arcticus
Alaska	AK	Ranunculus codyanus
Alaska	AK	Ranunculus eschscholtzii
Alaska	AK	Ranunculus flammula
Alaska	AK	Ranunculus gmelinii
Alaska	AK	Ranunculus grayi
Alaska	AK	Ranunculus hyperboreus
Alaska	AK	Ranunculus macounii
Alaska	AK	Ranunculus nivalis
Alaska	AK	Ranunculus occidentalis
Alaska	AK	Ranunculus orthorhynchus
Alaska	AK	Ranunculus pacificus
Alaska	AK	Ranunculus pensylvanicus
Alaska	AK	Ranunculus ponojensis
Alaska	AK	Ranunculus pygmaeus
Alaska	AK	Ranunculus sabinei
Alaska	AK	Ranunculus sceleratus
Alaska	AK	Ranunculus subrigidus
Alaska	AK	Ranunculus sulphureus
Alaska	AK	Ranunculus trichophyllus
Alaska	AK	Ranunculus turneri
Alaska	AK	Ranunculus uncinatus
Alaska	AK	Rhinanthus borealis
Alaska	AK	Rhodiola integrifolia
Alaska	AK	Rhododendron groenlandicum
Alaska	AK	Rhododendron lapponicum
Alaska	AK	Rhododendron menziesii
Alaska	AK	Rhododendron tomentosum
Alaska	AK	Rhynchospora alba
Alaska	AK	Ribes bracteosum
Alaska	AK	Ribes glandulosum
Alaska	AK	Ribes hudsonianum
Alaska	AK	Ribes lacustre
Alaska	AK	Ribes laxiflorum
Alaska	AK	Ribes oxyacanthoides
Alaska	AK	Ribes triste
Alaska	AK	Romanzoffia sitchensis
Alaska	AK	Romanzoffia unalaschcensis
Alaska	AK	Rorippa barbareifolia
Alaska	AK	Rorippa curvisiliqua
Alaska	AK	Rorippa palustris
Alaska	AK	Rosa acicularis
Alaska	AK	Rosa nutkana
Alaska	AK	Rosa woodsii
Alaska	AK	Rosa engelmannii
Alaska	AK	Rubus arcticus
Alaska	AK	Rubus chamaemorus
Alaska	AK	Rubus idaeus
Alaska	AK	Rubus leucodermis
Alaska	AK	Rubus parviflorus
Alaska	AK	Rubus pedatus
Alaska	AK	Rubus pubescens
Alaska	AK	Rubus spectabilis
Alaska	AK	Rubus alaskensis
Alaska	AK	Rumex alpestris
Alaska	AK	Rumex arcticus
Alaska	AK	Rumex aureostigmatias
Alaska	AK	Rumex beringensis
Alaska	AK	Rumex fueginus
Alaska	AK	Rumex krausei
Alaska	AK	Rumex occidentalis
Alaska	AK	Rumex pseudoxyria
Alaska	AK	Rumex sibiricus
Alaska	AK	Rumex transitorius
Alaska	AK	Ruppia maritima
Alaska	AK	Ruppia spiralis
Alaska	AK	Sabulina austromontana
Alaska	AK	Sabulina dawsonensis
Alaska	AK	Sabulina elegans
Alaska	AK	Sabulina michauxii
Alaska	AK	Sabulina rossii
Alaska	AK	Sabulina rubella
Alaska	AK	Sabulina stricta
Alaska	AK	Sagina decumbens
Alaska	AK	Sagina maxima
Alaska	AK	Sagina nivalis
Alaska	AK	Sagina saginoides
Alaska	AK	Sagittaria cuneata
Alaska	AK	Salicornia depressa
Alaska	AK	Salix alaxensis
Alaska	AK	Salix arbusculoides
Alaska	AK	Salix arctica
Alaska	AK	Salix arctophila
Alaska	AK	Salix athabascensis
Alaska	AK	Salix barclayi
Alaska	AK	Salix barrattiana
Alaska	AK	Salix bebbiana
Alaska	AK	Salix boothii
Alaska	AK	Salix candida
Alaska	AK	Salix chamissonis
Alaska	AK	Salix commutata
Alaska	AK	Salix fuscescens
Alaska	AK	Salix glauca
Alaska	AK	Salix hastata
Alaska	AK	Salix hookeriana
Alaska	AK	Salix interior
Alaska	AK	Salix lasiandra
Alaska	AK	Salix lingulata
Alaska	AK	Salix myrtillifolia
Alaska	AK	Salix nummularia
Alaska	AK	Salix ovalifolia
Alaska	AK	Salix phlebophylla
Alaska	AK	Salix planifolia
Alaska	AK	Salix polaris
Alaska	AK	Salix prolixa
Alaska	AK	Salix pseudomonticola
Alaska	AK	Salix pulchra
Alaska	AK	Salix reticulata
Alaska	AK	Salix richardsonii
Alaska	AK	Salix rotundifolia
Alaska	AK	Salix scouleriana
Alaska	AK	Salix setchelliana
Alaska	AK	Salix sitchensis
Alaska	AK	Salix sphenophylla
Alaska	AK	Salix stolonifera
Alaska	AK	Sambucus racemosa
Alaska	AK	Sanguisorba canadensis
Alaska	AK	Sanguisorba menziesii
Alaska	AK	Sanguisorba officinalis
Alaska	AK	Saussurea americana
Alaska	AK	Saussurea angustifolia
Alaska	AK	Saussurea nuda
Alaska	AK	Saussurea triangulata
Alaska	AK	Saussurea tschuktschorum
Alaska	AK	Saxifraga adscendens
Alaska	AK	Saxifraga aizoides
Alaska	AK	Saxifraga aleutica
Alaska	AK	Saxifraga bracteata
Alaska	AK	Saxifraga cernua
Alaska	AK	Saxifraga cespitosa
Alaska	AK	Saxifraga cherlerioides
Alaska	AK	Saxifraga eschscholtzii
Alaska	AK	Saxifraga flagellaris
Alaska	AK	Saxifraga funstonii
Alaska	AK	Saxifraga hirculus
Alaska	AK	Saxifraga hyperborea
Alaska	AK	Saxifraga mertensiana
Alaska	AK	Saxifraga oppositifolia
Alaska	AK	Saxifraga radiata
Alaska	AK	Saxifraga rivularis
Alaska	AK	Saxifraga serpyllifolia
Alaska	AK	Saxifraga tricuspidata
Alaska	AK	Sceptridium multifidum
Alaska	AK	Scheuchzeria palustris
Alaska	AK	Schizachne purpurascens
Alaska	AK	Schoenoplectus acutus
Alaska	AK	Schoenoplectus maritimus
Alaska	AK	Schoenoplectus pungens
Alaska	AK	Schoenoplectus subterminalis
Alaska	AK	Schoenoplectus tabernaemontani
Alaska	AK	Scirpus microcarpus
Alaska	AK	Scolochloa festucacea
Alaska	AK	Scutellaria galericulata
Alaska	AK	Scutellaria lateriflora
Alaska	AK	Sedum divergens
Alaska	AK	Sedum lanceolatum
Alaska	AK	Sedum oreganum
Alaska	AK	Selaginella densa
Alaska	AK	Selaginella selaginoides
Alaska	AK	Selaginella sibirica
Alaska	AK	Selaginella wallacei
Alaska	AK	Senecio cannabifolius
Alaska	AK	Senecio integerrimus
Alaska	AK	Senecio lugens
Alaska	AK	Senecio pseudoarnica
Alaska	AK	Senecio triangularis
Alaska	AK	Shepherdia canadensis
Alaska	AK	Sibbaldia procumbens
Alaska	AK	Sidalcea hendersonii
Alaska	AK	Sieversia pentapetala
Alaska	AK	Silene acaulis
Alaska	AK	Silene involucrata
Alaska	AK	Silene menziesii
Alaska	AK	Silene ostenfeldii
Alaska	AK	Silene repens
Alaska	AK	Silene soczaviana
Alaska	AK	Silene sorensenis
Alaska	AK	Silene uralensis
Alaska	AK	Silene williamsii
Alaska	AK	Sisyrinchium littorale
Alaska	AK	Sisyrinchium montanum
Alaska	AK	Sium suave
Alaska	AK	Smelowskia borealis
Alaska	AK	Smelowskia johnsonii
Alaska	AK	Smelowskia media
Alaska	AK	Smelowskia porsildii
Alaska	AK	Smelowskia pyriformis
Alaska	AK	Solanum rostratum
Alaska	AK	Solidago bellidifolia
Alaska	AK	Solidago glutinosa
Alaska	AK	Solidago lepida
Alaska	AK	Solidago multiradiata
Alaska	AK	Sorbus sambucifolia
Alaska	AK	Sorbus scopulina
Alaska	AK	Sorbus sitchensis
Alaska	AK	Sparganium angustifolium
Alaska	AK	Sparganium emersum
Alaska	AK	Sparganium hyperboreum
Alaska	AK	Sparganium natans
Alaska	AK	Spergularia canadensis
Alaska	AK	Sphenopholis intermedia
Alaska	AK	Spinulum annotinum
Alaska	AK	Spinulum subarcticum
Alaska	AK	Spiraea douglasii
Alaska	AK	Spiraea stevenii
Alaska	AK	Spiranthes romanzoffiana
Alaska	AK	Stachys chamissonis
Alaska	AK	Stachys mexicana
Alaska	AK	Stellaria alaskana
Alaska	AK	Stellaria borealis
Alaska	AK	Stellaria calycantha
Alaska	AK	Stellaria crassifolia
Alaska	AK	Stellaria crispa
Alaska	AK	Stellaria humifusa
Alaska	AK	Stellaria longifolia
Alaska	AK	Stellaria longipes
Alaska	AK	Stellaria ruscifolia
Alaska	AK	Stellaria umbellata
Alaska	AK	Streptopus amplexifolius
Alaska	AK	Streptopus lanceolatus
Alaska	AK	Streptopus streptopoides
Alaska	AK	Struthiopteris spicant
Alaska	AK	Stuckenia filiformis
Alaska	AK	Stuckenia pectinata
Alaska	AK	Stuckenia vaginata
Alaska	AK	Suaeda calceoliformis
Alaska	AK	Subularia aquatica
Alaska	AK	Swertia perennis
Alaska	AK	Symphoricarpos albus
Alaska	AK	Symphyotrichum boreale
Alaska	AK	Symphyotrichum ciliatum
Alaska	AK	Symphyotrichum falcatum
Alaska	AK	Symphyotrichum foliaceum
Alaska	AK	Symphyotrichum pygmaeum
Alaska	AK	Symphyotrichum subspicatum
Alaska	AK	Symphyotrichum yukonense
Alaska	AK	Tanacetum bipinnatum
Alaska	AK	Taraxacum carneocoloratum
Alaska	AK	Taraxacum ceratophorum
Alaska	AK	Taraxacum holmenianum
Alaska	AK	Taraxacum scopulorum
Alaska	AK	Taxus brevifolia
Alaska	AK	Tellima grandiflora
Alaska	AK	Tephroseris atropurpurea
Alaska	AK	Tephroseris frigida
Alaska	AK	Tephroseris kjellmanii
Alaska	AK	Tephroseris lindstroemii
Alaska	AK	Tephroseris palustris
Alaska	AK	Tephroseris tundricola
Alaska	AK	Tephroseris yukonensis
Alaska	AK	Thalictrum alpinum
Alaska	AK	Thalictrum hultenii
Alaska	AK	Thalictrum minus
Alaska	AK	Thalictrum occidentale
Alaska	AK	Thalictrum sparsiflorum
Alaska	AK	Therorhodion camtschaticum
Alaska	AK	Therorhodion glandulosum
Alaska	AK	Thuja plicata
Alaska	AK	Tiarella trifoliata
Alaska	AK	Tilingia ajanensis
Alaska	AK	Tofieldia coccinea
Alaska	AK	Tofieldia pusilla
Alaska	AK	Tolmiea menziesii
Alaska	AK	Torreyochloa pallida
Alaska	AK	Townsendia hookeri
Alaska	AK	Triantha glutinosa
Alaska	AK	Triantha occidentalis
Alaska	AK	Trichophorum alpinum
Alaska	AK	Trichophorum cespitosum
Alaska	AK	Trichophorum pumilum
Alaska	AK	Trifolium cyathiferum
Alaska	AK	Trifolium wormskioldii
Alaska	AK	Triglochin maritima
Alaska	AK	Triglochin palustris
Alaska	AK	Tripleurospermum maritimum
Alaska	AK	Trisetum cernuum
Alaska	AK	Trisetum sibiricum
Alaska	AK	Trisetum spicatum
Alaska	AK	Trollius membranostylis
Alaska	AK	Tsuga heterophylla
Alaska	AK	Tsuga mertensiana
Alaska	AK	Turritis glabra
Alaska	AK	Typha latifolia
Alaska	AK	Urtica dioica
Alaska	AK	Urtica platyphylla
Alaska	AK	Utricularia intermedia
Alaska	AK	Utricularia macrorhiza
Alaska	AK	Utricularia minor
Alaska	AK	Utricularia ochroleuca
Alaska	AK	Vaccinium alaskaense
Alaska	AK	Vaccinium cespitosum
Alaska	AK	Vaccinium membranaceum
Alaska	AK	Vaccinium ovalifolium
Alaska	AK	Vaccinium oxycoccos
Alaska	AK	Vaccinium parvifolium
Alaska	AK	Vaccinium uliginosum
Alaska	AK	Vaccinium vitis-idaea
Alaska	AK	Vahlodea atropurpurea
Alaska	AK	Valeriana capitata
Alaska	AK	Valeriana sitchensis
Alaska	AK	Veratrum album
Alaska	AK	Veratrum viride
Alaska	AK	Veronica alaskensis
Alaska	AK	Veronica americana
Alaska	AK	Veronica grandiflora
Alaska	AK	Veronica peregrina
Alaska	AK	Veronica scutellata
Alaska	AK	Veronica serpyllifolia
Alaska	AK	Veronica stelleri
Alaska	AK	Veronica wormskjoldii
Alaska	AK	Viburnum edule
Alaska	AK	Vicia americana
Alaska	AK	Vicia nigricans
Alaska	AK	Viola adunca
Alaska	AK	Viola biflora
Alaska	AK	Viola canadensis
Alaska	AK	Viola epipsila
Alaska	AK	Viola glabella
Alaska	AK	Viola langsdorffii
Alaska	AK	Viola renifolia
Alaska	AK	Viola selkirkii
Alaska	AK	Viola sempervirens
Alaska	AK	Wilhelmsia physodes
Alaska	AK	Woodsia alpina
Alaska	AK	Woodsia glabella
Alaska	AK	Woodsia ilvensis
Alaska	AK	Woodsia scopulina
Alaska	AK	X Elyhordeum
Alaska	AK	X Elyleymus
Alaska	AK	X Leydeum
Alaska	AK	Zannichellia palustris
Alaska	AK	Zostera marina
Alabama	AL	Abdra brachycarpa
Alabama	AL	Acalypha deamii
Alabama	AL	Acalypha gracilens
Alabama	AL	Acalypha ostryifolia
Alabama	AL	Acalypha rhomboidea
Alabama	AL	Acalypha virginica
Alabama	AL	Acer floridanum
Alabama	AL	Acer leucoderme
Alabama	AL	Acer negundo
Alabama	AL	Acer nigrum
Alabama	AL	Acer rubrum
Alabama	AL	Acer saccharinum
Alabama	AL	Acer saccharum
Alabama	AL	Achillea millefolium
Alabama	AL	Acmella repens
Alabama	AL	Aconitum uncinatum
Alabama	AL	Actaea pachypoda
Alabama	AL	Actaea racemosa
Alabama	AL	Actaea rubifolia
Alabama	AL	Adiantum capillus-veneris
Alabama	AL	Adiantum pedatum
Alabama	AL	Aeschynomene viscidula
Alabama	AL	Aesculus flava
Alabama	AL	Aesculus glabra
Alabama	AL	Aesculus parviflora
Alabama	AL	Aesculus pavia
Alabama	AL	Aesculus sylvatica
Alabama	AL	Aesculus bushii
Alabama	AL	Aesculus marylandica
Alabama	AL	Aesculus mutabilis
Alabama	AL	Aesculus neglecta
Alabama	AL	Agalinis aphylla
Alabama	AL	Agalinis auriculata
Alabama	AL	Agalinis decemloba
Alabama	AL	Agalinis divaricata
Alabama	AL	Agalinis fasciculata
Alabama	AL	Agalinis filicaulis
Alabama	AL	Agalinis filifolia
Alabama	AL	Agalinis gattingeri
Alabama	AL	Agalinis georgiana
Alabama	AL	Agalinis harperi
Alabama	AL	Agalinis heterophylla
Alabama	AL	Agalinis linifolia
Alabama	AL	Agalinis maritima
Alabama	AL	Agalinis obtusifolia
Alabama	AL	Agalinis oligophylla
Alabama	AL	Agalinis plukenetii
Alabama	AL	Agalinis pulchella
Alabama	AL	Agalinis purpurea
Alabama	AL	Agalinis setacea
Alabama	AL	Agalinis tenella
Alabama	AL	Agalinis tenuifolia
Alabama	AL	Agalinis viridis
Alabama	AL	Agastache nepetoides
Alabama	AL	Ageratina altissima
Alabama	AL	Ageratina aromatica
Alabama	AL	Agrimonia gryposepala
Alabama	AL	Agrimonia incisa
Alabama	AL	Agrimonia microcarpa
Alabama	AL	Agrimonia parviflora
Alabama	AL	Agrimonia pubescens
Alabama	AL	Agrimonia rostellata
Alabama	AL	Agrostis elliottiana
Alabama	AL	Agrostis hyemalis
Alabama	AL	Agrostis perennans
Alabama	AL	Agrostis scabra
Alabama	AL	Aletris aurea
Alabama	AL	Aletris farinosa
Alabama	AL	Aletris lutea
Alabama	AL	Aletris obovata
Alabama	AL	Alisma subcordatum
Alabama	AL	Allium canadense
Alabama	AL	Allium cernuum
Alabama	AL	Allium cuthbertii
Alabama	AL	Allium speculae
Alabama	AL	Allium tricoccum
Alabama	AL	Alnus serrulata
Alabama	AL	Alopecurus carolinianus
Alabama	AL	Amaranthus australis
Alabama	AL	Amaranthus tuberculatus
Alabama	AL	Ambrosia artemisiifolia
Alabama	AL	Ambrosia bidentata
Alabama	AL	Ambrosia trifida
Alabama	AL	Amelanchier arborea
Alabama	AL	Amelanchier canadensis
Alabama	AL	Amelanchier laevis
Alabama	AL	Amelanchier sanguinea
Alabama	AL	Amelanchier spicata
Alabama	AL	Amianthium muscaetoxicum
Alabama	AL	Ammannia coccinea
Alabama	AL	Ammannia latifolia
Alabama	AL	Amorpha fruticosa
Alabama	AL	Amorpha glabra
Alabama	AL	Amorpha nitens
Alabama	AL	Amorpha schwerinii
Alabama	AL	Ampelaster carolinianus
Alabama	AL	Ampelopsis cordata
Alabama	AL	Amphiachyris dracunculoides
Alabama	AL	Amphicarpaea bracteata
Alabama	AL	Amphicarpum muehlenbergianum
Alabama	AL	Amsonia ciliata
Alabama	AL	Amsonia illustris
Alabama	AL	Amsonia rigida
Alabama	AL	Amsonia tabernaemontana
Alabama	AL	Anchistea virginica
Alabama	AL	Andersonglossum virginianum
Alabama	AL	Andropogon arctatus
Alabama	AL	Andropogon brachystachyus
Alabama	AL	Andropogon cretaceus
Alabama	AL	Andropogon dealbatus
Alabama	AL	Andropogon gerardi
Alabama	AL	Andropogon glomeratus
Alabama	AL	Andropogon gyrans
Alabama	AL	Andropogon hirsutior
Alabama	AL	Andropogon longiberbis
Alabama	AL	Andropogon mohrii
Alabama	AL	Andropogon ternarius
Alabama	AL	Andropogon tracyi
Alabama	AL	Andropogon virginicus
Alabama	AL	Anemone berlandieri
Alabama	AL	Anemone caroliniana
Alabama	AL	Anemone quinquefolia
Alabama	AL	Anemone virginiana
Alabama	AL	Angelica venenosa
Alabama	AL	Antennaria parlinii
Alabama	AL	Antennaria plantaginifolia
Alabama	AL	Antennaria solitaria
Alabama	AL	Anthenantia rufa
Alabama	AL	Anthenantia villosa
Alabama	AL	Aphyllon uniflorum
Alabama	AL	Apios americana
Alabama	AL	Apios priceana
Alabama	AL	Aplectrum hyemale
Alabama	AL	Apocynum androsaemifolium
Alabama	AL	Apocynum cannabinum
Alabama	AL	Apteria aphylla
Alabama	AL	Aquilegia canadensis
Alabama	AL	Arabis georgiana
Alabama	AL	Arabis patens
Alabama	AL	Aralia racemosa
Alabama	AL	Aralia spinosa
Alabama	AL	Arenaria lanuginosa
Alabama	AL	Arisaema dracontium
Alabama	AL	Arisaema triphyllum
Alabama	AL	Aristida beyrichiana
Alabama	AL	Aristida condensata
Alabama	AL	Aristida curtissii
Alabama	AL	Aristida dichotoma
Alabama	AL	Aristida lanosa
Alabama	AL	Aristida longespica
Alabama	AL	Aristida mohrii
Alabama	AL	Aristida oligantha
Alabama	AL	Aristida palustris
Alabama	AL	Aristida purpurascens
Alabama	AL	Aristida simpliciflora
Alabama	AL	Aristida spiciformis
Alabama	AL	Aristida tuberculosa
Alabama	AL	Arnica acaulis
Alabama	AL	Arnoglossum atriplicifolium
Alabama	AL	Arnoglossum diversifolium
Alabama	AL	Arnoglossum ovatum
Alabama	AL	Arnoglossum plantagineum
Alabama	AL	Arnoglossum reniforme
Alabama	AL	Arnoglossum sulcatum
Alabama	AL	Aronia arbutifolia
Alabama	AL	Aronia melanocarpa
Alabama	AL	Aronia prunifolia
Alabama	AL	Aruncus dioicus
Alabama	AL	Arundinaria appalachiana
Alabama	AL	Arundinaria gigantea
Alabama	AL	Arundinaria tecta
Alabama	AL	Asarum canadense
Alabama	AL	Asclepias amplexicaulis
Alabama	AL	Asclepias cinerea
Alabama	AL	Asclepias connivens
Alabama	AL	Asclepias exaltata
Alabama	AL	Asclepias hirtella
Alabama	AL	Asclepias humistrata
Alabama	AL	Asclepias incarnata
Alabama	AL	Asclepias lanceolata
Alabama	AL	Asclepias longifolia
Alabama	AL	Asclepias michauxii
Alabama	AL	Asclepias obovata
Alabama	AL	Asclepias perennis
Alabama	AL	Asclepias quadrifolia
Alabama	AL	Asclepias rubra
Alabama	AL	Asclepias syriaca
Alabama	AL	Asclepias tomentosa
Alabama	AL	Asclepias tuberosa
Alabama	AL	Asclepias variegata
Alabama	AL	Asclepias verticillata
Alabama	AL	Asclepias viridiflora
Alabama	AL	Asclepias viridis
Alabama	AL	Asclepias viridula
Alabama	AL	Asemeia violacea
Alabama	AL	Asimina parviflora
Alabama	AL	Asimina spatulata
Alabama	AL	Asimina triloba
Alabama	AL	Asimina piedmontana
Alabama	AL	Asplenium abscissum
Alabama	AL	Asplenium bradleyi
Alabama	AL	Asplenium monanthes
Alabama	AL	Asplenium montanum
Alabama	AL	Asplenium pinnatifidum
Alabama	AL	Asplenium platyneuron
Alabama	AL	Asplenium resiliens
Alabama	AL	Asplenium rhizophyllum
Alabama	AL	Asplenium ruta-muraria
Alabama	AL	Asplenium scolopendrium
Alabama	AL	Asplenium trichomanes
Alabama	AL	Asplenium tutwilerae
Alabama	AL	Asplenium boydstoniae
Alabama	AL	Asplenium ebenoides
Alabama	AL	Asplenium gravesii
Alabama	AL	Asplenium trudellii
Alabama	AL	Astilbe biternata
Alabama	AL	Astragalus canadensis
Alabama	AL	Astragalus obcordatus
Alabama	AL	Astragalus tennesseensis
Alabama	AL	Astragalus villosus
Alabama	AL	Astranthium integrifolium
Alabama	AL	Astrolepis integerrima
Alabama	AL	Athyrium asplenioides
Alabama	AL	Atriplex mucronata
Alabama	AL	Atriplex pentandra
Alabama	AL	Aureolaria flava
Alabama	AL	Aureolaria laevigata
Alabama	AL	Aureolaria patula
Alabama	AL	Aureolaria pectinata
Alabama	AL	Aureolaria virginica
Alabama	AL	Axonopus compressus
Alabama	AL	Axonopus fissifolius
Alabama	AL	Axonopus furcatus
Alabama	AL	Azolla cristata
Alabama	AL	Baccharis angustifolia
Alabama	AL	Baccharis dioica
Alabama	AL	Baccharis glomeruliflora
Alabama	AL	Baccharis halimifolia
Alabama	AL	Bacopa caroliniana
Alabama	AL	Bacopa innominata
Alabama	AL	Bacopa monnieri
Alabama	AL	Bacopa rotundifolia
Alabama	AL	Balduina angustifolia
Alabama	AL	Balduina atropurpurea
Alabama	AL	Balduina uniflora
Alabama	AL	Baptisia aberrans
Alabama	AL	Baptisia alba
Alabama	AL	Baptisia albescens
Alabama	AL	Baptisia bracteata
Alabama	AL	Baptisia calycosa
Alabama	AL	Baptisia lanceolata
Alabama	AL	Baptisia megacarpa
Alabama	AL	Baptisia perfoliata
Alabama	AL	Bartonia paniculata
Alabama	AL	Bartonia verna
Alabama	AL	Bartonia virginica
Alabama	AL	Batis maritima
Alabama	AL	Bejaria racemosa
Alabama	AL	Berberis canadensis
Alabama	AL	Berchemia scandens
Alabama	AL	Berlandiera pumila
Alabama	AL	Betula lenta
Alabama	AL	Betula nigra
Alabama	AL	Bidens aristosa
Alabama	AL	Bidens bipinnata
Alabama	AL	Bidens cernua
Alabama	AL	Bidens discoidea
Alabama	AL	Bidens frondosa
Alabama	AL	Bidens laevis
Alabama	AL	Bidens mitis
Alabama	AL	Bidens trichosperma
Alabama	AL	Bidens tripartita
Alabama	AL	Bidens vulgata
Alabama	AL	Bigelowia nudata
Alabama	AL	Bigelowia nuttallii
Alabama	AL	Bignonia capreolata
Alabama	AL	Blephilia ciliata
Alabama	AL	Blephilia hirsuta
Alabama	AL	Blephilia subnuda
Alabama	AL	Boehmeria cylindrica
Alabama	AL	Boerhavia diffusa
Alabama	AL	Boerhavia erecta
Alabama	AL	Boltonia asteroides
Alabama	AL	Boltonia diffusa
Alabama	AL	Borodinia canadensis
Alabama	AL	Borodinia laevigata
Alabama	AL	Borrichia frutescens
Alabama	AL	Botrypus virginianus
Alabama	AL	Bouteloua curtipendula
Alabama	AL	Boykinia aconitifolia
Alabama	AL	Brachyelytrum erectum
Alabama	AL	Bradburia pilosa
Alabama	AL	Brasenia schreberi
Alabama	AL	Brickellia cordifolia
Alabama	AL	Brickellia eupatorioides
Alabama	AL	Brintonia discoidea
Alabama	AL	Bromus nottowayanus
Alabama	AL	Bromus pubescens
Alabama	AL	Brunnichia ovata
Alabama	AL	Buchnera americana
Alabama	AL	Buchnera floridana
Alabama	AL	Bulbostylis capillaris
Alabama	AL	Bulbostylis ciliatifolia
Alabama	AL	Bulbostylis warei
Alabama	AL	Burmannia biflora
Alabama	AL	Burmannia capitata
Alabama	AL	Cabomba caroliniana
Alabama	AL	Cakile constricta
Alabama	AL	Cakile edentula
Alabama	AL	Cakile geniculata
Alabama	AL	Cakile lanceolata
Alabama	AL	Calamagrostis coarctata
Alabama	AL	Callicarpa americana
Alabama	AL	Calliphysalis carpenteri
Alabama	AL	Callirhoe alcaeoides
Alabama	AL	Callirhoe papaver
Alabama	AL	Callirhoe triangulata
Alabama	AL	Callisia rosea
Alabama	AL	Callitriche heterophylla
Alabama	AL	Callitriche pedunculosa
Alabama	AL	Callitriche peploides
Alabama	AL	Callitriche terrestris
Alabama	AL	Calopogon barbatus
Alabama	AL	Calopogon multiflorus
Alabama	AL	Calopogon oklahomensis
Alabama	AL	Calopogon pallidus
Alabama	AL	Calopogon tuberosus
Alabama	AL	Calycanthus floridus
Alabama	AL	Calycocarpum lyonii
Alabama	AL	Calystegia catesbeiana
Alabama	AL	Calystegia sepium
Alabama	AL	Calystegia silvatica
Alabama	AL	Camassia scilloides
Alabama	AL	Campanula divaricata
Alabama	AL	Campanula floridana
Alabama	AL	Campanulastrum americanum
Alabama	AL	Campsis radicans
Alabama	AL	Canna flaccida
Alabama	AL	Cardamine angustata
Alabama	AL	Cardamine bulbosa
Alabama	AL	Cardamine concatenata
Alabama	AL	Cardamine diphylla
Alabama	AL	Cardamine dissecta
Alabama	AL	Cardamine douglassii
Alabama	AL	Cardamine parviflora
Alabama	AL	Cardamine pensylvanica
Alabama	AL	Cardiospermum halicacabum
Alabama	AL	Carex abscondita
Alabama	AL	Carex acidicola
Alabama	AL	Carex alata
Alabama	AL	Carex albicans
Alabama	AL	Carex albolutescens
Alabama	AL	Carex albursina
Alabama	AL	Carex amphibola
Alabama	AL	Carex annectens
Alabama	AL	Carex appalachica
Alabama	AL	Carex atlantica
Alabama	AL	Carex aureolensis
Alabama	AL	Carex austrina
Alabama	AL	Carex austrocaroliniana
Alabama	AL	Carex austrodeflexa
Alabama	AL	Carex austrolucorum
Alabama	AL	Carex baileyi
Alabama	AL	Carex baltzellii
Alabama	AL	Carex barrattii
Alabama	AL	Carex basiantha
Alabama	AL	Carex blanda
Alabama	AL	Carex brevior
Alabama	AL	Carex bromoides
Alabama	AL	Carex brysonii
Alabama	AL	Carex bullata
Alabama	AL	Carex bushii
Alabama	AL	Carex calcifugens
Alabama	AL	Carex careyana
Alabama	AL	Carex caroliniana
Alabama	AL	Carex cephalophora
Alabama	AL	Carex cherokeensis
Alabama	AL	Carex collinsii
Alabama	AL	Carex communis
Alabama	AL	Carex comosa
Alabama	AL	Carex complanata
Alabama	AL	Carex conjuncta
Alabama	AL	Carex corrugata
Alabama	AL	Carex crawei
Alabama	AL	Carex crebriflora
Alabama	AL	Carex crinita
Alabama	AL	Carex cristatella
Alabama	AL	Carex crus-corvi
Alabama	AL	Carex cumberlandensis
Alabama	AL	Carex dasycarpa
Alabama	AL	Carex debilis
Alabama	AL	Carex decomposita
Alabama	AL	Carex digitalis
Alabama	AL	Carex eburnea
Alabama	AL	Carex elliottii
Alabama	AL	Carex exilis
Alabama	AL	Carex festucacea
Alabama	AL	Carex fissa
Alabama	AL	Carex flaccosperma
Alabama	AL	Carex floridana
Alabama	AL	Carex frankii
Alabama	AL	Carex gholsonii
Alabama	AL	Carex gigantea
Alabama	AL	Carex glaucescens
Alabama	AL	Carex glaucodea
Alabama	AL	Carex godfreyi
Alabama	AL	Carex gracilescens
Alabama	AL	Carex gracillima
Alabama	AL	Carex granularis
Alabama	AL	Carex grayi
Alabama	AL	Carex hirsutella
Alabama	AL	Carex hitchcockiana
Alabama	AL	Carex hyalinolepis
Alabama	AL	Carex impressinervia
Alabama	AL	Carex intumescens
Alabama	AL	Carex jamesii
Alabama	AL	Carex joorii
Alabama	AL	Carex kraliana
Alabama	AL	Carex laevivaginata
Alabama	AL	Carex laxiculmis
Alabama	AL	Carex laxiflora
Alabama	AL	Carex leavenworthii
Alabama	AL	Carex leptalea
Alabama	AL	Carex leptonervia
Alabama	AL	Carex lonchocarpa
Alabama	AL	Carex longii
Alabama	AL	Carex louisianica
Alabama	AL	Carex lupuliformis
Alabama	AL	Carex lupulina
Alabama	AL	Carex lurida
Alabama	AL	Carex meadii
Alabama	AL	Carex mesochorea
Alabama	AL	Carex microdonta
Alabama	AL	Carex mitchelliana
Alabama	AL	Carex molesta
Alabama	AL	Carex muehlenbergii
Alabama	AL	Carex nigromarginata
Alabama	AL	Carex normalis
Alabama	AL	Carex oklahomensis
Alabama	AL	Carex oligocarpa
Alabama	AL	Carex oxylepis
Alabama	AL	Carex pedunculata
Alabama	AL	Carex pensylvanica
Alabama	AL	Carex picta
Alabama	AL	Carex pigra
Alabama	AL	Carex planispicata
Alabama	AL	Carex plantaginea
Alabama	AL	Carex prasina
Alabama	AL	Carex purpurifera
Alabama	AL	Carex radiata
Alabama	AL	Carex reniformis
Alabama	AL	Carex retroflexa
Alabama	AL	Carex reznicekii
Alabama	AL	Carex rosea
Alabama	AL	Carex sangamonensis
Alabama	AL	Carex seorsa
Alabama	AL	Carex socialis
Alabama	AL	Carex squarrosa
Alabama	AL	Carex stipata
Alabama	AL	Carex striata
Alabama	AL	Carex striatula
Alabama	AL	Carex stricta
Alabama	AL	Carex styloflexa
Alabama	AL	Carex superata
Alabama	AL	Carex swanii
Alabama	AL	Carex tenax
Alabama	AL	Carex texensis
Alabama	AL	Carex thornei
Alabama	AL	Carex timida
Alabama	AL	Carex torta
Alabama	AL	Carex triangularis
Alabama	AL	Carex turgescens
Alabama	AL	Carex typhina
Alabama	AL	Carex umbellata
Alabama	AL	Carex venusta
Alabama	AL	Carex verrucosa
Alabama	AL	Carex vestita
Alabama	AL	Carex virescens
Alabama	AL	Carex vulpinoidea
Alabama	AL	Carex willdenowii
Alabama	AL	Carphephorus pseudoliatris
Alabama	AL	Carpinus caroliniana
Alabama	AL	Cartrema americana
Alabama	AL	Carya aquatica
Alabama	AL	Carya carolinae-septentrionalis
Alabama	AL	Carya cordiformis
Alabama	AL	Carya glabra
Alabama	AL	Carya illinoinensis
Alabama	AL	Carya laciniosa
Alabama	AL	Carya myristiciformis
Alabama	AL	Carya ovata
Alabama	AL	Carya pallida
Alabama	AL	Carya tomentosa
Alabama	AL	Castanea dentata
Alabama	AL	Castanea ozarkensis
Alabama	AL	Castanea pumila
Alabama	AL	Castanea neglecta
Alabama	AL	Castilleja coccinea
Alabama	AL	Castilleja kraliana
Alabama	AL	Catalpa bignonioides
Alabama	AL	Caulophyllum thalictroides
Alabama	AL	Cayaponia quinqueloba
Alabama	AL	Ceanothus americanus
Alabama	AL	Ceanothus microphyllus
Alabama	AL	Celastrus scandens
Alabama	AL	Celtis laevigata
Alabama	AL	Celtis occidentalis
Alabama	AL	Celtis tenuifolia
Alabama	AL	Cenchrus echinatus
Alabama	AL	Cenchrus gracillimus
Alabama	AL	Cenchrus incertus
Alabama	AL	Cenchrus longispinus
Alabama	AL	Cenchrus myosuroides
Alabama	AL	Cenchrus tribuloides
Alabama	AL	Centella asiatica
Alabama	AL	Centrosema virginianum
Alabama	AL	Cephalanthus occidentalis
Alabama	AL	Cerastium brachypodum
Alabama	AL	Cerastium nutans
Alabama	AL	Ceratiola ericoides
Alabama	AL	Ceratophyllum demersum
Alabama	AL	Ceratophyllum echinatum
Alabama	AL	Cercis canadensis
Alabama	AL	Chaerophyllum procumbens
Alabama	AL	Chaerophyllum tainturieri
Alabama	AL	Chamaecrista deeringiana
Alabama	AL	Chamaecrista fasciculata
Alabama	AL	Chamaecrista nictitans
Alabama	AL	Chamaecyparis thyoides
Alabama	AL	Chamaelirium luteum
Alabama	AL	Chaptalia tomentosa
Alabama	AL	Chasmanthium latifolium
Alabama	AL	Chasmanthium laxum
Alabama	AL	Chasmanthium nitidum
Alabama	AL	Chasmanthium ornithorhynchum
Alabama	AL	Chasmanthium sessiliflorum
Alabama	AL	Chelone glabra
Alabama	AL	Chelone lyonii
Alabama	AL	Chelone obliqua
Alabama	AL	Chenopodium album
Alabama	AL	Chenopodium berlandieri
Alabama	AL	Chenopodium standleyanum
Alabama	AL	Chimaphila maculata
Alabama	AL	Chionanthus virginicus
Alabama	AL	Christella normalis
Alabama	AL	Christella ovata
Alabama	AL	Christella quadrangularis
Alabama	AL	Chromolaena ivifolia
Alabama	AL	Chrysogonum virginianum
Alabama	AL	Chrysoma pauciflosculosa
Alabama	AL	Chrysopsis godfreyi
Alabama	AL	Chrysopsis gossypina
Alabama	AL	Chrysopsis mariana
Alabama	AL	Chrysosplenium americanum
Alabama	AL	Cicuta maculata
Alabama	AL	Cinna arundinacea
Alabama	AL	Circaea canadensis
Alabama	AL	Cirsium altissimum
Alabama	AL	Cirsium carolinianum
Alabama	AL	Cirsium discolor
Alabama	AL	Cirsium horridulum
Alabama	AL	Cirsium lecontei
Alabama	AL	Cirsium muticum
Alabama	AL	Cirsium nuttallii
Alabama	AL	Cissus trifoliata
Alabama	AL	Cladium mariscoides
Alabama	AL	Cladium mariscus
Alabama	AL	Cladrastis kentukea
Alabama	AL	Claytonia caroliniana
Alabama	AL	Claytonia virginica
Alabama	AL	Cleistesiopsis bifaria
Alabama	AL	Cleistesiopsis oricamporum
Alabama	AL	Clematis catesbyana
Alabama	AL	Clematis crispa
Alabama	AL	Clematis glaucophylla
Alabama	AL	Clematis morefieldii
Alabama	AL	Clematis pitcheri
Alabama	AL	Clematis reticulata
Alabama	AL	Clematis socialis
Alabama	AL	Clematis versicolor
Alabama	AL	Clematis viorna
Alabama	AL	Clematis virginiana
Alabama	AL	Clethra acuminata
Alabama	AL	Clethra alnifolia
[truncated: 116,187 more rows]
