# Supplementary material for: Species clustering, climate effects, and introduced species in 5 million city trees across 63 US cities
Source: eLife. 2022 Sep 27;11:e77891. doi: 10.7554/eLife.77891 (PMC9578703; doi:10.7554/eLife.77891)
Supplement: Source code 1. — This zipped file includes all code sheets in Python and R, and instructions, for the full data cleaning procedure (see ‘Materials and methods’, Data Cleaning). [file elife-77891-code1.zip › DataS9_Code_for_Data_Cleaning_REV1/Column_Headers_Final.csv]

category	column_name	definition
city	city_ID	Unique identifier given to the tree by the city
identity	tree_ID	our unique identifier for each tree
date	planted_date	date tree was planted
date	most_recent_observation	most recent observation date of tree (among dates such as condition_date, edit_date, inspect_date)
date	retired_date	date tree was retired.
date	most_recent_observation_type	what is the most recent observation? condition_date, edit_date, etc.
identity	common_name	plain english common name of the tree species
identity	scientific_name	biological name of the tree species (Quercus rubrus)
location	greater_metro	greater metro area in which the city is found, which will match the "city name" in the filename (Atlanta, for example, which includes Decatur and other suburbs)
location	city	city name, as it is properly spelled (Las Vegas)
location	state	state name (as it is properly spelled, not abbreviation)
location	longitude_coordinate	exact location of tree species (longitude)
location	latitude_coordinate	exact location of tree species (latitude)
location	location_type	where the tree is located (green_space, built_environment, no_info)
location	zipcode	zipcode of the location
location	address	address where the data was collected
location	neighborhood	neighborhood of the location of the tree
location	location_name	If the location is named without being an address, such as Smith Cemetary or Route 11 Median
location	ward	city ward
location	district	the district tree is located
traits	overhead_utility	Is there an overhead utility (yes, no, conflicting)?
traits	diameter_breast_height_CM	trunk diameter in cm at breast height
traits	condition	tree condition as coded by the city-specific protocol
traits	height_M	height of tree in meters
traits	native	Is the tree native to the state (TRUE), not native (FALSE), or of unknown status due, for example, to being only genus level (no_info)? Assignments according to BONAP data.
traits	height_binned_M	range of heights into which the tree falls, converted from feet.
traits	diameter_breast_height_binned_CM	range of diameters into which the tree falls, converted from inches often
special	percent_population	some sheets are in "summary" format with only percent of population represented for each species.
