# Supplementary material for: Species clustering, climate effects, and introduced species in 5 million city trees across 63 US cities
Source: eLife. 2022 Sep 27;11:e77891. doi: 10.7554/eLife.77891 (PMC9578703; doi:10.7554/eLife.77891)
Supplement: Source code 1. — This zipped file includes all code sheets in Python and R, and instructions, for the full data cleaning procedure (see ‘Materials and methods’, Data Cleaning). [file elife-77891-code1.zip › DataS9_Code_for_Data_Cleaning_REV1/Common_Name_Lookup_Table_Final.csv]

common_name	scientific_name	source
Autumn blaze freeman maple	Acer freemanii	Ben Goulet-Scott
Christmas palm	Adonidia merrillii	Ben Goulet-Scott
Gumbo limbo	Bursera simaruba	Ben Goulet-Scott
Winter king hawthorn	Crataegus viridis	Ben Goulet-Scott
Sweetbay magnolia	Magnolia virginiana	Ben Goulet-Scott
Green mountain sugar maple	Acer saccharum	Ben Goulet-Scott
Japanese maple	Acer palmatum	Ben Goulet-Scott
Summit green ash	Fraxinus pennsylvanica	Ben Goulet-Scott
Sterling silver linden	Tilia tomentosa	Ben Goulet-Scott
Horsechestnut	Aesculus	Ben Goulet-Scott
Banana	Musa	Ben Goulet-Scott
Japanese pagoda tree	Sophora japonica	Ben Goulet-Scott
Goldenraintree	Koelreuteria paniculata	Ben Goulet-Scott
Coconut palm	Cocos nucifera	Ben Goulet-Scott
Katsuratree	Cercidiphyllum japonicum	Ben Goulet-Scott
Western white pine	Pinus monticola	Ben Goulet-Scott
Winged elm	Ulmus alata	Ben Goulet-Scott
Downy serviceberry	Amelanchier arborea	Ben Goulet-Scott
Crimean linden	Tilia euchlora	Ben Goulet-Scott
Black olive	Bucida buceras	Ben Goulet-Scott
Harvest gold crabapple	Malus	Ben Goulet-Scott
Citrus	Citrus	Ben Goulet-Scott
Common persimmon	Diospyros virginiana	Ben Goulet-Scott
Bronze loquat	Eriobotrya deflexa	Ben Goulet-Scott
Crack willow	Salix fragilis	Ben Goulet-Scott
Drake elm	Ulmus parvifolia	Ben Goulet-Scott
White fir	Abies concolor	Ben Goulet-Scott
Crimson king norway maple	Acer platanoides	Ben Goulet-Scott
Kousa dogwood	Cornus kousa	Ben Goulet-Scott
honeylocust	Gleditsia triacanthos	Ben Goulet-Scott
Newport plum	Prunus cerasifera	Ben Goulet-Scott
Black oak	Quercus velutina	Ben Goulet-Scott
Queen elizabeth hedge maple	Acer campestre	Ben Goulet-Scott
Peach	Prunus persica	Ben Goulet-Scott
Tartarian maple	Acer tataricum	Ben Goulet-Scott
Kentucky coffee tree	Gymnocladus dioicus	Ben Goulet-Scott
Amur maackia	Maackia amurensis	Ben Goulet-Scott
Brazilian pepper	Schinus terebinthifolius	Ben Goulet-Scott
Katsura tree	Cercidiphyllum japonicum	Ben Goulet-Scott
Skyline white ash	Fraxinus americana	Ben Goulet-Scott
zelkova	Zelkova serrata	Ben Goulet-Scott
Ll linden	Tilia cordata	Ben Goulet-Scott
Ohio buckeye	Aesculus glabra	Ben Goulet-Scott
Paper birch	Betula papyrifera	Ben Goulet-Scott
Yaupon	Ilex vomitoria	Ben Goulet-Scott
Ailanthus (tree of heaven)	Ailanthus altissima	Ben Goulet-Scott
Cleveland select callery pear	Pyrus calleryana	Ben Goulet-Scott
Prairiefire crabapple	Malus	Ben Goulet-Scott
Eastern (white cedar) arborvitae	Thuja occidentalis	Ben Goulet-Scott
Afghan pine	Pinus eldarica	Ben Goulet-Scott
Purple leaf plum	Prunus cerasifera	Ben Goulet-Scott
Skyline honeylocust	Gleditsia triacanthos	Ben Goulet-Scott
Rocky mountain glow maple	Acer grandidentatum	Ben Goulet-Scott
Patmore ash	Fraxinus pennsylvanica 'Patmore'	Ben Goulet-Scott
Red sunset maple	Acer rubrum	Ben Goulet-Scott
Royal raindrops crabapple	Malus	Ben Goulet-Scott
Red horsechestnut	Aesculus carnea	Ben Goulet-Scott
Redpoint red maple	Acer rubrum	Ben Goulet-Scott
Linden species	Tilia	Ben Goulet-Scott
Seagrape	Coccoloba uvifera	Ben Goulet-Scott
Tree of heaven	Ailanthus altissima	Ben Goulet-Scott
Areca palm	Dypsis lutescens	Ben Goulet-Scott
Cornelian cherry dogwood	Cornus mas	Ben Goulet-Scott
Japanese pagodatree	Sophora japonica	Ben Goulet-Scott
Black gum (tupelo)	Nyssa sylvatica	Ben Goulet-Scott
Summer charm pekin lilac	Syringa reticulata	Ben Goulet-Scott
Lilac	Syringa	Ben Goulet-Scott
Western soapberry	Sapindus saponaria	Ben Goulet-Scott
Eucalyptus	Eucalyptus	Ben Goulet-Scott
Lelyand cypress	Cupressus leylandii	Ben Goulet-Scott
Expresso kentucky coffee tree	Gymnocladus dioicus	Ben Goulet-Scott
Blacklocust	Robinia pseudoacacia	Ben Goulet-Scott
Golden glory cornelian cherry dogwood	Cornus mas	Ben Goulet-Scott
Chinese flame tree	Koelreuteria bipinnata	Ben Goulet-Scott
Black maple	Acer nigrum	Ben Goulet-Scott
london planetree	Platanus acerifolia	Ben Goulet-Scott
Bottlebrush	Callistemon	Ben Goulet-Scott
Australian pine	Casuarina equisetifolia	Ben Goulet-Scott
Redmond linden	Tilia americana	Ben Goulet-Scott
Dynasty chinese elm	Ulmus parvifolia	Ben Goulet-Scott
Mexican plum	Prunus mexicana	Ben Goulet-Scott
Fir	Abies	Ben Goulet-Scott
Pear species	Pyrus	Ben Goulet-Scott
Redwood	Sequoia sempervirens	Ben Goulet-Scott
Weeping willow	Salix babylonica	Ben Goulet-Scott
Upright english oak	Quercus robur	Ben Goulet-Scott
Columnar norway maple	Acer platanoides	Ben Goulet-Scott
Crimson spire oak	Quercus robur	Ben Goulet-Scott
Emerald sunshine elm	Ulmus propinqua	Ben Goulet-Scott
Glaucous cassia	Senna surattensis	Ben Goulet-Scott
Greenspire linden	Tilia cordata	Ben Goulet-Scott
Osage orange	Maclura pomifera	Ben Goulet-Scott
Canadian hemlock	Tsuga canadensis	Ben Goulet-Scott
European beech	Fagus sylvatica	Ben Goulet-Scott
Common crapemyrtle	Lagerstroemia indica	Ben Goulet-Scott
Glossy privet	Ligustrum lucidum	Ben Goulet-Scott
Swamp chestnut oak	Quercus michauxii	Ben Goulet-Scott
Magnolia species	Magnolia	Ben Goulet-Scott
Metro gold hedge maple	Acer campestre	Ben Goulet-Scott
Armstrong maple	Acer rubrum	Ben Goulet-Scott
Limber pine	Pinus flexilis	Ben Goulet-Scott
Magnolia	Magnolia	Ben Goulet-Scott
Ironwood	NA	Ben Goulet-Scott
Pygmy date palm	Phoenix roebelenii	Ben Goulet-Scott
English upright oak	Quercus robur	Ben Goulet-Scott
elm	Ulmus	Ben Goulet-Scott
Lemon bottlebrush	Callistemon pallidus	Ben Goulet-Scott
Prairie pride hackberry	Celtis occidentalis	Ben Goulet-Scott
Red pine	Pinus resinosa	Ben Goulet-Scott
Miyabe maple	Acer miyabei	Ben Goulet-Scott
Savannah holly	Ilex attenuata	Ben Goulet-Scott
Florida thatch palm	Thrinax radiata	Ben Goulet-Scott
Parkway norway maple	Acer platanoides	Ben Goulet-Scott
Japanese lilac	Syringa reticulata	Ben Goulet-Scott
Common pear	Pyrus communis	Ben Goulet-Scott
blacklocust	Robinia pseudoacacia	Ben Goulet-Scott
Douglas fir	Pseudotsuga menziesii	Ben Goulet-Scott
Blue ash	Fraxinus quadrangulata	Ben Goulet-Scott
Tip photinia red	Photinia fraseri	Ben Goulet-Scott
Southern waxmyrtle	Myrica cerifera	Ben Goulet-Scott
Sycamore american	Platanus occidentalis	Ben Goulet-Scott
Silver buttonwood	Conocarpus erectus	Ben Goulet-Scott
Spruce	Picea	Ben Goulet-Scott
Exclamation london planetree	Platanus acerifolia	Ben Goulet-Scott
Apple	Malus	Ben Goulet-Scott
Orchid tree	Bauhinia	Ben Goulet-Scott
gingko	Ginkgo biloba	Ben Goulet-Scott
Autumn spire red maple	Acer rubrum	Ben Goulet-Scott
White pine	Pinus	Ben Goulet-Scott
Elm species	Ulmus	Ben Goulet-Scott
Loquat	Eriobotrya japonica	Ben Goulet-Scott
Basswood (linden)	Tilia	Ben Goulet-Scott
Aspen	Populus	Ben Goulet-Scott
California fan palm	Washingtonia filifera	Ben Goulet-Scott
Autumn flame red maple	Acer rubrum	Ben Goulet-Scott
Apple serviceberry	Amelanchier grandiflora	Ben Goulet-Scott
Walnut	Juglans	Ben Goulet-Scott
Southwestern white pine	Pinus strobiformis	Ben Goulet-Scott
Merlot bird cherry	Prunus padus	Ben Goulet-Scott
Chasteberry	Vitex agnus-castus	Ben Goulet-Scott
Basswood	Tilia	Ben Goulet-Scott
Goldenrain tree	Koelreuteria paniculata	Ben Goulet-Scott
Northern hackberry	Celtis occidentalis	Ben Goulet-Scott
Legacy sugar maple	Acer saccharum	Ben Goulet-Scott
Satin shadow silver linden	Tilia tomentosa	Ben Goulet-Scott
Fir douglas	Pseudotsuga menziesii	Ben Goulet-Scott
Indian rosewood	Dalbergia sissoo	Ben Goulet-Scott
Desert willow	Chilopsis linearis	Ben Goulet-Scott
Scented gum lemon	Corymbia citriodora	Ben Goulet-Scott
Corky hedge maple	Acer campestre	Ben Goulet-Scott
Burford holly	Ilex cornuta	Ben Goulet-Scott
English elm	Ulmus procera	Ben Goulet-Scott
Flowering cherry	Prunus subhirtella	Ben Goulet-Scott
Sargentii cherry	Prunus sargentii	Ben Goulet-Scott
Washington hawthorn	Crataegus phaenopyrum	Ben Goulet-Scott
Oriental arborvitae	Platycladus orientalis	Ben Goulet-Scott
Homestead elm	Ulmus pumila	Ben Goulet-Scott
King's choice chinese elm	Ulmus parvifolia	Ben Goulet-Scott
Southwest white pine	Pinus strobiformis	Ben Goulet-Scott
Narrowleaf cottonwood	Populus angustifolia	Ben Goulet-Scott
Holly oak	Quercus ilex	Ben Goulet-Scott
Cherry and plum	Prunus	Ben Goulet-Scott
Heaven of tree	Ailanthus altissima	Ben Goulet-Scott
Norfolk island pine	Araucaria heterophylla	Ben Goulet-Scott
Canary island date palm	Phoenix canariensis	Ben Goulet-Scott
Bonfire sugar maple	Acer saccharum	Ben Goulet-Scott
Alder	Alnus	Ben Goulet-Scott
First lady flowering cherry	Prunus incam	Ben Goulet-Scott
Rose of sharon	Hibiscus syriacus	Ben Goulet-Scott
Fig	Ficus	Ben Goulet-Scott
species	NA	Ben Goulet-Scott
Hickory	Carya	Ben Goulet-Scott
Other spruce	Picea	Ben Goulet-Scott
European crabapple	Malus sylvestris	Ben Goulet-Scott
Weeping fig	Ficus benjamina	Ben Goulet-Scott
japanese tree lilac	Syringa reticulata	Ben Goulet-Scott
Hawthorn species	Crataegus	Ben Goulet-Scott
Ash species	Fraxinus	Ben Goulet-Scott
Autumn flowering cherry	Prunus subhirtella	Ben Goulet-Scott
Plum	Prunus	Ben Goulet-Scott
California sycamore	Platanus racemosa	Ben Goulet-Scott
Possumhaw holly	Ilex decidua	Ben Goulet-Scott
Canada red cherry	Prunus virginiana	Ben Goulet-Scott
Shantung purple blow maple	Acer truncatum	Ben Goulet-Scott
Heritage oak	Quercus robur	Ben Goulet-Scott
Dogwood species	Cornus	Ben Goulet-Scott
Canada hemlock	Tsuga canadensis	Ben Goulet-Scott
Eastern arborvitae	Thuja occidentalis	Ben Goulet-Scott
Camphor tree	Cinnamomum camphora	Ben Goulet-Scott
Dogwood	Cornus	Ben Goulet-Scott
Capital callery pear	Pyrus calleryana	Ben Goulet-Scott
Pink tabebuia	Handroanthus impetiginosus	Ben Goulet-Scott
Paperbark maple	Acer griseum	Ben Goulet-Scott
Tradition serviceberry	Amelanchier canadensis	Ben Goulet-Scott
Indian laurel fig	Ficus microcarpa	Ben Goulet-Scott
Pekin tree lilac	Syringa reticulata	Ben Goulet-Scott
Purple orchid tree	Bauhinia purpurea	Ben Goulet-Scott
Chokecherry	Prunus virginiana	Ben Goulet-Scott
Blue gum	Eucalyptus globulus	Ben Goulet-Scott
American beech	Fagus grandifolia	Ben Goulet-Scott
Yew	Taxus	Ben Goulet-Scott
Earleaf acacia	Acacia auriculiformis	Ben Goulet-Scott
Longleaf pine	Pinus palustris	Ben Goulet-Scott
Flowering plum	Prunus cerasifera	Ben Goulet-Scott
Yellow poplar	Liriodendron tulipifera	Ben Goulet-Scott
Gum or gum bumelia bumelia	Sideroxylon lanuginosum	Ben Goulet-Scott
Hot wings tatarian maple	Acer tataricum	Ben Goulet-Scott
Emerald lustre norway maple	Acer platanoides	Ben Goulet-Scott
Nikko fir	Abies homolepis	Ben Goulet-Scott
Fern pine	Podocarpus gracilior	Ben Goulet-Scott
Japanese alder	Alnus japonica	Ben Goulet-Scott
Possum haw holly	Ilex decidua	Ben Goulet-Scott
Little gem magnolia	Magnolia grandiflora	Ben Goulet-Scott
Aristocrat pear	Pyrus calleryana	Ben Goulet-Scott
Xylosma	Xylosma	Ben Goulet-Scott
Royal poinciana	Delonix regia	Ben Goulet-Scott
Flowering ash	Fraxinus ornus	Ben Goulet-Scott
Buckeye	Aesculus	Ben Goulet-Scott
Ussurian pear	Pyrus ussuriensis	Ben Goulet-Scott
Lead tree	Leucaena leucocephala	Ben Goulet-Scott
Mozart amur maple	Acer ginnala	Ben Goulet-Scott
Majesty palm	Ravenea rivularis	Ben Goulet-Scott
Velvet pillar crabapple	Malus	Ben Goulet-Scott
Common horsechestnut	Aesculus hippocastanum	Ben Goulet-Scott
Other plum	Prunus	Ben Goulet-Scott
Sugar column maple	Acer saccharum	Ben Goulet-Scott
Cherrybark oak	Quercus pagoda	Ben Goulet-Scott
Flame amur maple	Acer ginnala	Ben Goulet-Scott
Scandia juniper	Juniperus sabina	Ben Goulet-Scott
Bristlecone pine	Pinus aristata	Ben Goulet-Scott
tree	NA	Ben Goulet-Scott
Italian alder	Alnus cordata	Ben Goulet-Scott
Rosehill white ash	Fraxinus americana	Ben Goulet-Scott
Shortleaf pine	Pinus echinata	Ben Goulet-Scott
Yoshino cherry	Prunus yedoensis	Ben Goulet-Scott
Species oak	Quercus	Ben Goulet-Scott
Cucumbertree magnolia	Magnolia acuminata	Ben Goulet-Scott
hydrangea	Hydrangea	Ben Goulet-Scott
China snow pekin lilac	Syringa reticulata	Ben Goulet-Scott
Cajeput tree	Melaleuca quinquenervia	Ben Goulet-Scott
Pond apple	Annona glabra	Ben Goulet-Scott
Bowhall red maple	Acer rubrum	Ben Goulet-Scott
Aleppo pine	Pinus halepensis	Ben Goulet-Scott
Hickory species	Carya	Ben Goulet-Scott
Paurotis palm	Acoelorrhaphe wrightii	Ben Goulet-Scott
cherry choke	Prunus virginiana	Ben Goulet-Scott
Whitehouse callery pear	Pyrus calleryana	Ben Goulet-Scott
Soapberry	Sapindus	Ben Goulet-Scott
David elm	Ulmus davidiana	Ben Goulet-Scott
Sweetshade	Hymenosporum flavum	Ben Goulet-Scott
Althea	Hibiscus syriacus	Ben Goulet-Scott
Buckthorn	Rhamnus	Ben Goulet-Scott
Princeton american elm	Ulmus americana	Ben Goulet-Scott
Red mangrove	Rhizophora mangle	Ben Goulet-Scott
Sharon of rose	Hibiscus syriacus	Ben Goulet-Scott
Ficus	Ficus	Ben Goulet-Scott
Tulip tree	Liriodendron tulipifera	Ben Goulet-Scott
serviceberry	Amelanchier	Ben Goulet-Scott
Fallgold black ash	Fraxinus nigra	Ben Goulet-Scott
Bamboo	NA	Ben Goulet-Scott
Indian hawthorne	Rhaphiolepis indica	Ben Goulet-Scott
Ailanthus	Ailanthus altissima	Ben Goulet-Scott
Shadblow serviceberry	Amelanchier canadensis	Ben Goulet-Scott
Orchid	Bauhinia	Ben Goulet-Scott
Royal red norway maple	Acer platanoides	Ben Goulet-Scott
Greencolumn black maple	Acer nigrum	Ben Goulet-Scott
Sassafras	Sassafras albidum	Ben Goulet-Scott
Geiger tree	Cordia sebestena	Ben Goulet-Scott
Alder buckthorn	Frangula alnus	Ben Goulet-Scott
Bitternut hickory	Carya cordiformis	Ben Goulet-Scott
Black ash	Fraxinus nigra	Ben Goulet-Scott
Star magnolia	Magnolia stellata	Ben Goulet-Scott
Eastern red cedar juniper	Juniperus virginiana	Ben Goulet-Scott
Black tupelo	Nyssa sylvatica	Ben Goulet-Scott
Vitex	Vitex agnus-castus	Ben Goulet-Scott
Emerald queen norway maple	Acer platanoides	Ben Goulet-Scott
Retama	Retama	Ben Goulet-Scott
Japanese black pine	Pinus thunbergii	Ben Goulet-Scott
Quaking aspen	Populus tremuloides	Ben Goulet-Scott
Hornbeam	Carpinus	Ben Goulet-Scott
Umbrella tree	Schefflera actinophylla	Ben Goulet-Scott
Sensation boxelder	Acer negundo	Ben Goulet-Scott
Chicagoland hackberry	Celtis occidentalis	Ben Goulet-Scott
Nuttal oak	Quercus texana	Ben Goulet-Scott
Deodar cedar	Cedrus deodara	Ben Goulet-Scott
Snow drift crabapple	Malus	Ben Goulet-Scott
Majesty sugar maple	Acer saccharum	Ben Goulet-Scott
Pigeon plum	Coccoloba diversifolia	Ben Goulet-Scott
Woolly bumelia	Sideroxylon lanuginosum	Ben Goulet-Scott
Littlele linden	Tilia cordata	Ben Goulet-Scott
Pond cypress	Taxodium ascendens	Ben Goulet-Scott
Autumn purple ash	Fraxinus americana	Ben Goulet-Scott
Uprigt euro hornbeam	Carpinus betulus	Ben Goulet-Scott
Poplar	Populus	Ben Goulet-Scott
Regal prince oak	Quercus warei	Ben Goulet-Scott
Sugarberry	Celtis laevigata	Ben Goulet-Scott
New zealand christmas tree	Metrosideros excelsa	Ben Goulet-Scott
Spruce species	Picea	Ben Goulet-Scott
Montmorency cherry	Prunus cerasus	Ben Goulet-Scott
Rotundiloba american sweetgum	Liquidambar styraciflua	Ben Goulet-Scott
Date palm	Phoenix dactylifera	Ben Goulet-Scott
Mexican sycamore	Platanus mexicana	Ben Goulet-Scott
Arizona cypress	Cupressus arizonica	Ben Goulet-Scott
Hollywood juniper	Juniperus chinensis 'Torulosa'	Ben Goulet-Scott
Golden raindrops crabapple	Malus transitoria	Ben Goulet-Scott
Zelkova species	Zelkova	Ben Goulet-Scott
Beech	Fagus	Ben Goulet-Scott
Stump/replace	NA	Ben Goulet-Scott
Mountain laurel	Kalmia latifolia	Ben Goulet-Scott
Alexandrina saucer magnolia	Magnolia soulangeana	Ben Goulet-Scott
White poplar	Populus alba	Ben Goulet-Scott
Chestnut oak	Quercus montana	Ben Goulet-Scott
Heritage river birch	Betula nigra	Ben Goulet-Scott
Chitalpa	Chitalpa tashkentensis	Ben Goulet-Scott
Leaved dogwood alternate	Cornus alternifolia	Ben Goulet-Scott
Serbian spruce	Picea omorika	Ben Goulet-Scott
Strawberry guava	Psidium cattleianum	Ben Goulet-Scott
American smoketree	Cotinus obovatus	Ben Goulet-Scott
Holly	Ilex	Ben Goulet-Scott
Londo planetree	Platanus acerifolia	Ben Goulet-Scott
Corinthian linden	Tilia cordata	Ben Goulet-Scott
White redbud	Cercis canadensis	Ben Goulet-Scott
Red elm	Ulmus rubra	Ben Goulet-Scott
Tatar maple	Acer tataricum	Ben Goulet-Scott
Imperial honeylocust	Gleditsia triacanthos	Ben Goulet-Scott
Chanticleer callery pear	Pyrus calleryana	Ben Goulet-Scott
Hercules club	Zanthoxylum clava-herculis	Ben Goulet-Scott
Apsen	Populus	Ben Goulet-Scott
Glenleven linden	Tilia flavescens	Ben Goulet-Scott
Common juniper	Juniperus communis	Ben Goulet-Scott
Cuban laurel	Ficus microcarpa	Ben Goulet-Scott
Other fruit	NA	Ben Goulet-Scott
Hess european ash	Fraxinus excelsior	Ben Goulet-Scott
Freeman (autumn blaze) maple	Acer freemanii	Ben Goulet-Scott
Texas red oak	Quercus texana	Ben Goulet-Scott
Common linden	Tilia europaea	Ben Goulet-Scott
English walnut	Juglans regia	Ben Goulet-Scott
Pacific sunset	Acer truncatum	Ben Goulet-Scott
Cinnamon bark river birch	Betula nigra	Ben Goulet-Scott
Sp serviceberry	Amelanchier	Ben Goulet-Scott
Triangle palm	Dypsis decaryi	Ben Goulet-Scott
Larch	Larix	Ben Goulet-Scott
Shining sumac	Rhus copallinum var. latifolia	Ben Goulet-Scott
Ardens rose of sharon	Hibiscus syriacus	Ben Goulet-Scott
Scarlet sentinel freeman maple	Acer freemanii	Ben Goulet-Scott
Silverbell	Halesia	Ben Goulet-Scott
amur maackia	Maackia amurensis	Ben Goulet-Scott
Avocado	Persea americana	Ben Goulet-Scott
London planetree sycamore	Platanus acerifolia	Ben Goulet-Scott
Korean evodia	Tetradium daniellii	Ben Goulet-Scott
Galaxy magnolia	Magnolia liliiflora	Ben Goulet-Scott
Rain tree golden	Koelreuteria paniculata	Ben Goulet-Scott
Coral	Erythrina	Ben Goulet-Scott
Urban pinnacle bur oak	Quercus macrocarpa	Ben Goulet-Scott
Victorian box	Pittosporum undulatum	Ben Goulet-Scott
Bigleaf linden	Tilia platyphyllos	Ben Goulet-Scott
Birch	Betula	Ben Goulet-Scott
Orange osage	Maclura pomifera	Ben Goulet-Scott
cherry/plum	Prunus	Ben Goulet-Scott
Chile yew	Prumnopitys andina	Ben Goulet-Scott
Amrcn linden	Tilia americana	Ben Goulet-Scott
Fastigiate english oak	Quercus robur	Ben Goulet-Scott
Yew species	Taxus	Ben Goulet-Scott
Americ sycamore	Platanus occidentalis	Ben Goulet-Scott
Schuettes oak	Quercus schuettei	Ben Goulet-Scott
Moonglow sweetbay magnolia	Magnolia virginiana	Ben Goulet-Scott
Hazel common witch	Hamamelis virginiana	Ben Goulet-Scott
Hophornbeam	Ostrya	Ben Goulet-Scott
Italian stone pine	Pinus pinea	Ben Goulet-Scott
Pignut hickory	Carya glabra	Ben Goulet-Scott
Shrub lilac	Syringa vulgaris	Ben Goulet-Scott
Columnar english oak	Quercus robur	Ben Goulet-Scott
Black gum	Nyssa sylvatica	Ben Goulet-Scott
Coast live oak	Quercus agrifolia	Ben Goulet-Scott
Blackjack oak	Quercus marilandica	Ben Goulet-Scott
Yellow buckeye	Aesculus flava	Ben Goulet-Scott
Red ironbark	Eucalyptus	Ben Goulet-Scott
crape myrtle 02	Lagerstroemia	Ben Goulet-Scott
Tho honeylocust	Gleditsia triacanthos	Ben Goulet-Scott
Flowering korean pear	Pyrus pyrifolia	Ben Goulet-Scott
Simpson stopper	Myrcianthes fragrans	Ben Goulet-Scott
Cherry plum	Prunus cerasifera	Ben Goulet-Scott
Leaf plum purple	Prunus cerasifera	Ben Goulet-Scott
Japanese flowering cherry	Prunus serrulata	Ben Goulet-Scott
Corkscrew willow	Salix matsudana	Ben Goulet-Scott
American mountainash	Sorbus americana	Ben Goulet-Scott
Blackhaw	Viburnum prunifolium	Ben Goulet-Scott
Red buckeye	Aesculus pavia	Ben Goulet-Scott
Bismarck palm	Bismarckia nobilis	Ben Goulet-Scott
Huisache	Vachellia farnesiana	Ben Goulet-Scott
Edible date palm	Phoenix dactylifera	Ben Goulet-Scott
Strangler fig	Ficus	Ben Goulet-Scott
Endowment sugar maple	Acer saccharum	Ben Goulet-Scott
Purpleleaf plum	Prunus cerasifera	Ben Goulet-Scott
kentucky coffeetree	Gymnocladus dioicus	Ben Goulet-Scott
Olive	Olea	Ben Goulet-Scott
Ash mountain	Sorbus	Ben Goulet-Scott
Radiant crabapple	Malus	Ben Goulet-Scott
Champaign county white ash	Fraxinus americana	Ben Goulet-Scott
Rose of sharon tree	Hibiscus syriacus	Ben Goulet-Scott
Rosehill english oak	Quercus robur	Ben Goulet-Scott
Gambel oak	Quercus gambellii	Ben Goulet-Scott
Cathedral elm	Ulmus davidiana	Ben Goulet-Scott
Unknown	NA	Ben Goulet-Scott
Maple species	Acer	Ben Goulet-Scott
Red flowering gum	Corymbia ficifolia	Ben Goulet-Scott
Ornamental arborvitae	Thuja	Ben Goulet-Scott
Chinese parasol	Firmiana simplex	Ben Goulet-Scott
Americ hornbeam	Carpinus caroliniana	Ben Goulet-Scott
Redspire pear	Pyrus calleryana	Ben Goulet-Scott
European birch	Betula pendula	Ben Goulet-Scott
European white birch	Betula pendula	Ben Goulet-Scott
Cape chestnut	Calodendrum capense	Ben Goulet-Scott
Gray dogwood	Cornus racemosa	Ben Goulet-Scott
Beb oak	Quercus bebbiana	Ben Goulet-Scott
Easy street norway maple	Acer platanoides	Ben Goulet-Scott
Heritage clump birch	Betula nigra	Ben Goulet-Scott
Jack oak	Quercus marilandica	Ben Goulet-Scott
Fort mcnair red horsechestnut	Aesculus carnea	Ben Goulet-Scott
Weeping cherry	Prunus pendula	Ben Goulet-Scott
Skyrocket english oak	Quercus robur	Ben Goulet-Scott
Sumac	Rhus	Ben Goulet-Scott
Carob	Ceratonia siliqua	Ben Goulet-Scott
Floss tree silk	Ceiba speciosa	Ben Goulet-Scott
Maidenhair tree	Ginkgo biloba	Ben Goulet-Scott
Leafed sweetgum round	Liquidambar styraciflua	Ben Goulet-Scott
Fir species	Abies	Ben Goulet-Scott
ginko	Ginkgo biloba	Ben Goulet-Scott
Fosters holly	Ilex attenuata	Ben Goulet-Scott
Athena chinese elm	Ulmus parvifolia	Ben Goulet-Scott
Rusty leaf fig	Ficus rubiginosa	Ben Goulet-Scott
Shamel ash	Fraxinus uhdei	Ben Goulet-Scott
Stonehill callery pear	Pyrus calleryana	Ben Goulet-Scott
Mesquite or honey mesquite	Prosopis glandulosa	Ben Goulet-Scott
Chinese catalpa	Catalpa ovata	Ben Goulet-Scott
Apricot	Prunus armeniaca	Ben Goulet-Scott
Silk oak	Grevillea robusta	Ben Goulet-Scott
Short leaf fig	Ficus citrifolia	Ben Goulet-Scott
Cornelian dogwood	Cornus mas	Ben Goulet-Scott
Birch species	Betula	Ben Goulet-Scott
Weeping bottlebrush	Callistemon viminalis	Ben Goulet-Scott
Gold. rain crabapple	Malus transitoria	Ben Goulet-Scott
Amur chokecherry	Prunus maackii	Ben Goulet-Scott
Common chokecherry	Prunus virginiana	Ben Goulet-Scott
Pomegranate	Punica granatum	Ben Goulet-Scott
Eastern hemlock	Tsuga canadensis	Ben Goulet-Scott
Ruby red horsechestnut	Aesculus carnea	Ben Goulet-Scott
Chinese juniper	Juniperus chinensis	Ben Goulet-Scott
Accolade hybrid elm	Ulmus davidiana	Ben Goulet-Scott
Rose of sharon shrub	Hibiscus syriacus	Ben Goulet-Scott
Northern pin oak	Quercus ellipsoidalis	Ben Goulet-Scott
Chinese holly	Ilex cornuta	Ben Goulet-Scott
Merrill magnolia	Magnolia loebneri	Ben Goulet-Scott
Guava	Psidium guajava	Ben Goulet-Scott
Celebration freeman maple	Acer freemanii	Ben Goulet-Scott
Deborah norway maple	Acer platanoides	Ben Goulet-Scott
Female gingko	Ginkgo biloba	Ben Goulet-Scott
Sargent cottonwood	Populus deltoides	Ben Goulet-Scott
Cornelian tree form cherry	Cornus mas	Ben Goulet-Scott
Gingko (princeton sentry)	Ginkgo biloba	Ben Goulet-Scott
Common alder	Alnus glutinosa	Ben Goulet-Scott
Persimmon	Diospyros	Ben Goulet-Scott
Edible loquat	Eriobotrya japonica	Ben Goulet-Scott
Common apple	Malus	Ben Goulet-Scott
Bischofia	Bischofia	Ben Goulet-Scott
Norwegian sunset	Acer truncatum	Ben Goulet-Scott
Horseflesh mahogany	Lysiloma sabicu	Ben Goulet-Scott
Grey birch	Betula populifolia	Ben Goulet-Scott
Chicago hackberry	Celtis occidentalis	Ben Goulet-Scott
Honey mesquite	Prosopis glandulosa	Ben Goulet-Scott
Water gum	Tristaniopsis laurina	Ben Goulet-Scott
Pawpaw	Asimina triloba	Ben Goulet-Scott
Leafed snailseed laurel	Cocculus laurifolius	Ben Goulet-Scott
Crimson frost birch	Betula platyphylla	Ben Goulet-Scott
oak water 04	Quercus nigra	Ben Goulet-Scott
Seven year apple	Casasia clusiifolia	Ben Goulet-Scott
Sioux cottonwood	Populus deltoides	Ben Goulet-Scott
Bigtooth/wasatch maple	Acer grandidentatum	Ben Goulet-Scott
magnolia	Magnolia	Ben Goulet-Scott
Tipu	Tipuana tipu	Ben Goulet-Scott
Fiddlewood	Citharexylum spinosum	Ben Goulet-Scott
Leyland cypress	Cupressus leylandii	Ben Goulet-Scott
Nrwy eqsss maple	Acer platanoides	Ben Goulet-Scott
Jap. black pine pine	Pinus thunbergii	Ben Goulet-Scott
Butterflies magnolia	Magnolia acuminata	Ben Goulet-Scott
Mugo pine	Pinus mugo	Ben Goulet-Scott
Yew pine	Podocarpus macrophyllus	Ben Goulet-Scott
Yoshino flowering cherry	Prunus yedoensis	Ben Goulet-Scott
Pioneer elm	Ulmus hollandica	Ben Goulet-Scott
Rock elm	Ulmus thomasii	Ben Goulet-Scott
Prospector elm	Ulmus wilsoniana	Ben Goulet-Scott
Balsam fir	Abies balsamea	Ben Goulet-Scott
Chinese fringetree	Chionanthus retusus	Ben Goulet-Scott
Winged burning bush	Euonymus alatus	Ben Goulet-Scott
Rubber tree	Ficus elastica	Ben Goulet-Scott
Carolina silverbell	Halesia carolina	Ben Goulet-Scott
Shortleaf pine pine	Pinus echinata	Ben Goulet-Scott
Commo hackberry	Celtis occidentalis	Ben Goulet-Scott
Hybrid maple	Acer	Ben Goulet-Scott
Southern s brown beauty' magnolia	Magnolia grandiflora	Ben Goulet-Scott
oak	Quercus	Ben Goulet-Scott
Gold medallion tree	Cassia leptophylla	Ben Goulet-Scott
Pagoda dogwood	Cornus alternifolia	Ben Goulet-Scott
Laceleaf laciniata sumac	Rhus typhina	Ben Goulet-Scott
Emerald cascade honey locust	Gleditsia triacanthos	Ben Goulet-Scott
Bolle white poplar	Populus alba	Ben Goulet-Scott
Anacua	Ehretia anacua	Ben Goulet-Scott
plum	Prunus	Ben Goulet-Scott
Eves necklace	Styphnolobium affine	Ben Goulet-Scott
Planetree london	Platanus acerifolia	Ben Goulet-Scott
Caddo maple	Acer saccharum	Ben Goulet-Scott
Smooth sumac	Rhus glabra	Ben Goulet-Scott
Gum bumelia	Sideroxylon lanuginosum	Ben Goulet-Scott
Sweet acacia	Vachellia farnesiana	Ben Goulet-Scott
Silver dollar gum	Eucalyptus polyanthemos	Ben Goulet-Scott
Purpleblow maple	Acer truncatum	Ben Goulet-Scott
Tree lilac standard	Syringa reticulata	Ben Goulet-Scott
Palibin stand. lilac	Syringa meyeri	Ben Goulet-Scott
Stump/donotreplace	NA	Ben Goulet-Scott
Virginia pine	Pinus virginiana	Ben Goulet-Scott
Mountain ash	Sorbus	Ben Goulet-Scott
Olmsted maple	Acer platanoides	Ben Goulet-Scott
Shantung maple	Acer truncatum	Ben Goulet-Scott
Texas ebony	Ebenopsis ebano	Ben Goulet-Scott
Paradise palm	NA	Ben Goulet-Scott
Boulevard london planetree	Platanus acerifolia	Ben Goulet-Scott
Bottle tree (brachychiton)	Brachychiton rupestris	Ben Goulet-Scott
Redstone cornelian cherry dogwood	Cornus mas	Ben Goulet-Scott
East palatka holly	Ilex attenuata	Ben Goulet-Scott
Eastern larch	Larix laricina	Ben Goulet-Scott
Avacado	Persea americana	Ben Goulet-Scott
Regent japanese pagodatree	Styphnolobium japonicum	Ben Goulet-Scott
Valley forge american elm	Ulmus americana	Ben Goulet-Scott
Schwedler norway maple	Acer platanoides	Ben Goulet-Scott
Serviceberry species	Amelanchier	Ben Goulet-Scott
Fringe tree	Chionanthus	Ben Goulet-Scott
Russian hawthorn	Crataegus ambigua	Ben Goulet-Scott
Texas persimmon	Diospyros texana	Ben Goulet-Scott
Sunburst honeylocust	Gleditsia triacanthos	Ben Goulet-Scott
Akebono yoshino cherry	Prunnus yedoensis	Ben Goulet-Scott
European/swedish aspen	Populus tremula	Ben Goulet-Scott
Western (redcedar) arborvitae	Thuja plicata	Ben Goulet-Scott
Rusty blackhaw	Viburnum rufidulum	Ben Goulet-Scott
Fall gold ash	Fraxinus nigra	Ben Goulet-Scott
Bauhania	Bauhania	Ben Goulet-Scott
Sweet mountain pine	Pinus mugo	Ben Goulet-Scott
California pepper	Schinus molle	Ben Goulet-Scott
Shellbark hickory	Carya laciniosa	Ben Goulet-Scott
Black hickory	Carya texana	Ben Goulet-Scott
Modesto ash	Fraxinus velutina	Ben Goulet-Scott
Chinese silk floss	NA	Ben Goulet-Scott
Northern re oak	Quercus rubra	Ben Goulet-Scott
Hoptree	Ptelea	Ben Goulet-Scott
Jujuba	Ziziphus jujuba	Ben Goulet-Scott
Alaska cedar	Cupressus nootkatensis	Ben Goulet-Scott
Great white cherry	Prunus serrulata	Ben Goulet-Scott
Royal paulownia	Paulownia tomentosa	Ben Goulet-Scott
Yellow poinciana	Peltophorum pterocarpum	Ben Goulet-Scott
Monterey pine	Pinus radiata	Ben Goulet-Scott
Snow fountains cherry	Prunus subhirtella	Ben Goulet-Scott
Windmill palm	Trachycarpus fortunei	Ben Goulet-Scott
Crimson king maple	Acer platanoides	Ben Goulet-Scott
White alder	Alnus rhombifolia	Ben Goulet-Scott
Chestnut	Castanea	Ben Goulet-Scott
Chinese fan palm	Livistona chinensis	Ben Goulet-Scott
Dolgo crabapple	Malus	Ben Goulet-Scott
Eve's necklace	Styphnolobium affine	Ben Goulet-Scott
Ardens rose of sharon tree form	Hibiscus syriacus	Ben Goulet-Scott
White basswood (linden)	Tilia americana	Ben Goulet-Scott
Tapioca	Manihot esculenta	Ben Goulet-Scott
Silver poplar	Populus alba	Ben Goulet-Scott
Carolina laurel cherry	Prunus caroliniana	Ben Goulet-Scott
Saw palmetto	Serenoa repens	Ben Goulet-Scott
Texas mountain laurel	Sophora secundiflora	Ben Goulet-Scott
Fall fiesta sugar maple	Acer saccharum	Ben Goulet-Scott
Ponytail palm	Beaucarnea recurvata	Ben Goulet-Scott
Australian willow	Geijera parviflora	Ben Goulet-Scott
horsechestnut	Aesculus	Ben Goulet-Scott
Lead bald	Leucaena retusa	Ben Goulet-Scott
Flameleaf sumac	Rhus copallinum	Ben Goulet-Scott
Spineless yucca	Yucca elephantipes	Ben Goulet-Scott
St. gregory hedge maple	Acer campestre	Ben Goulet-Scott
Eastern hophornbean	Ostrya virginiana	Ben Goulet-Scott
Scarlet firethorn	Pyracantha coccinea	Ben Goulet-Scott
Hazel (ironwood) persian witch	Parrotia persica	Ben Goulet-Scott
Shamrock littleleaf linden	Tilia cordata	Ben Goulet-Scott
Amer elm	Ulmus americana	Ben Goulet-Scott
Lodgepole pine	Pinus contorta	Ben Goulet-Scott
Jamaica dogwood	Piscidia piscipula	Ben Goulet-Scott
Pin cherry	Prunus pensylvanica	Ben Goulet-Scott
Pondcypress	Taxodium ascendens	Ben Goulet-Scott
Chinese tallow tree	Triadica sebifera	Ben Goulet-Scott
Japanese camellia	Camellia japonica	Ben Goulet-Scott
Roughleaf dogwood	Cornus drummondii	Ben Goulet-Scott
Olive russian	Elaeagnus angustifolia	Ben Goulet-Scott
Red gum	Eucalyptus camaldulensis	Ben Goulet-Scott
Raywood ash	Fraxinus oxycarpa	Ben Goulet-Scott
Shademaster honey locust	Gleditsia triacanthos	Ben Goulet-Scott
Butternut	Juglans cinerea	Ben Goulet-Scott
Elizabeth magnolia	Magnolia	Ben Goulet-Scott
Jathropa	Jatropha	Ben Goulet-Scott
Cuban tamarind	Lysiloma	Ben Goulet-Scott
Juniper bush	Juniperus	Ben Goulet-Scott
Texas mulberry	Morus microphylla	Ben Goulet-Scott
Mexican buckeye	Ungnadia speciosa	Ben Goulet-Scott
Kentucky coffee	Gymnocladus dioicus	Ben Goulet-Scott
Shrub	NA	Ben Goulet-Scott
Globosum maple	Acer platanoides	Ben Goulet-Scott
Peppermint tree	Agonis flexuosa	Ben Goulet-Scott
Musclewood	Carpinus caroliniana	Ben Goulet-Scott
Yellow wood	Cladrastis kentukea	Ben Goulet-Scott
Toba hawthorn	Crataegus mordenensis	Ben Goulet-Scott
Sago palm	Cycas revoluta	Ben Goulet-Scott
Hopseed	Dodonaea viscosa	Ben Goulet-Scott
Spotted gum	Eucalyptus maculata	Ben Goulet-Scott
Kobus magnolia	Magnolia kobus	Ben Goulet-Scott
Mango	Mangifera indica	Ben Goulet-Scott
Red clump maple	Acer rubrum	Ben Goulet-Scott
Redbay	Persea borbonia	Ben Goulet-Scott
Saul oak	Quercus saulii	Ben Goulet-Scott
Satin leaf	Chrysophyllum oliviforme	Ben Goulet-Scott
Japanese blueberry	Elaeocarpus decipiens	Ben Goulet-Scott
Jack callery pear	Pyrus calleryana	Ben Goulet-Scott
Apple (red delicious)	Malus domestica	Ben Goulet-Scott
Alberta spruce	Picea glauca	Ben Goulet-Scott
European euonymous	Euonymus europaeus	Ben Goulet-Scott
Fringetree	Chionanthus	Ben Goulet-Scott
elm cedar 18	Ulmus crassifolia	Ben Goulet-Scott
Cucumbertree magnola	Magnolia acuminata	Ben Goulet-Scott
Leprechaun green ash	Fraxinus pennsylvanica	Ben Goulet-Scott
Japanese yew	Taxus cuspidata	Ben Goulet-Scott
Yellow elder	Tecoma stans	Ben Goulet-Scott
Princeton elm	Ulmus americana	Ben Goulet-Scott
Spanish dagger	Yucca gloriosa	Ben Goulet-Scott
Bottlebrush buckeye	Aesculus parviflora	Ben Goulet-Scott
Guadalupe palm	Brahea edulis	Ben Goulet-Scott
Western redbud	Cercis occidentalis	Ben Goulet-Scott
Dracaena	Dracaena	Ben Goulet-Scott
Japanese persimmon	Diospyros kaki	Ben Goulet-Scott
Carolina buckthorn	Frangula caroliniana	Ben Goulet-Scott
Privet	Ligustrum	Ben Goulet-Scott
Flowe crabapple	Malus	Ben Goulet-Scott
Tree form plum	Prunus	Ben Goulet-Scott
ash arizona 08	Fraxinus velutina	Ben Goulet-Scott
Marshall's seedless green ash	Fraxinus pennsylvanica	Ben Goulet-Scott
medium planting space	NA	Ben Goulet-Scott
Princess kay plum	Prunus nigra	Ben Goulet-Scott
Pink trumpet tree	Tabebuia impetiginosa	Ben Goulet-Scott
Viburnum	Viburnum	Ben Goulet-Scott
Bauhinia	Bauhinia	Ben Goulet-Scott
Bottle tree	Brachychiton	Ben Goulet-Scott
Pindo palm	Butia capitata	Ben Goulet-Scott
Orange	Citrus sinensis	Ben Goulet-Scott
European larch	Larix decidua	Ben Goulet-Scott
Columnar european beech	Fagus sylvatica	Ben Goulet-Scott
Lilac standard	Syringa	Ben Goulet-Scott
Texas pistache	Pistacia texana	Ben Goulet-Scott
Choke cherry	Prunus virginiana	Ben Goulet-Scott
Techny (mission) eastern arborvitae	Thuja occidentalis	Ben Goulet-Scott
magnolia southern 09	Magnolia grandiflora	Ben Goulet-Scott
Hazel vernal witch	Hamamelis vernalis	Ben Goulet-Scott
Regal prince pin oak	Quercus palustris	Ben Goulet-Scott
Poisonbean	Sesbania drummondii	Ben Goulet-Scott
Silver palm	Coccothrinax	Ben Goulet-Scott
Jerusalem thorn	Parkinsonia aculeata	Ben Goulet-Scott
Pine species	Pinus	Ben Goulet-Scott
European mountain ash	Sorbus aucuparia	Ben Goulet-Scott
Jujube	Ziziphus jujuba	Ben Goulet-Scott
Texas redbud	Cercis canadensis	Ben Goulet-Scott
Moreton bay fig	Ficus macrophylla	Ben Goulet-Scott
Forsythia	Forsythia	Ben Goulet-Scott
Common witchhazel	Hamamelis virginiana	Ben Goulet-Scott
Hydrangea	Hydrangea	Ben Goulet-Scott
Merry berry holly	Ilex cornuta	Ben Goulet-Scott
Bay tree	Laurus nobilis	Ben Goulet-Scott
fruit tree	NA	Ben Goulet-Scott
Parrotia species	Parrotia	Ben Goulet-Scott
Boleana/lombardy poplar	Populus nigra	Ben Goulet-Scott
Springsnow) snowdrift crabapple (prairiefire	Malus	Ben Goulet-Scott
English x swamp white oak	Quercus warei	Ben Goulet-Scott
Not a planting site	NA	Ben Goulet-Scott
White shield osage orange	Maclura pomifera	Ben Goulet-Scott
Poplar species	Populus	Ben Goulet-Scott
Poplar yellow	Liriodendron tulipifera	Ben Goulet-Scott
Michelia	Magnolia	Ben Goulet-Scott
River clmp birch	Betula nigra	Ben Goulet-Scott
Japanes zelkova	Zelkova serrata	Ben Goulet-Scott
Rough leaf dogwood	Cornus drummondii	Ben Goulet-Scott
Brandon elm	Ulmus americana	Ben Goulet-Scott
Canaan fir	Abies balsamea	Ben Goulet-Scott
Northern whit cedar	Thuja occidentalis	Ben Goulet-Scott
Diana rose of sharon	Hibiscus syriacus	Ben Goulet-Scott
Deborah maple	Acer platanoides	Ben Goulet-Scott
Princess tree	Paulownia tomentosa	Ben Goulet-Scott
Austrian black pine	Pinus nigra	Ben Goulet-Scott
Queensland pittosporum	Pittosporum rhombifolium	Ben Goulet-Scott
Lacey oak	Quercus laceyi	Ben Goulet-Scott
Staghorn sumac	Rhus typhina	Ben Goulet-Scott
Northern white cedar	Thuja occidentalis	Ben Goulet-Scott
Black birch	Betula lenta	Ben Goulet-Scott
Paper mulberry	Broussonetia papyrifera	Ben Goulet-Scott
Netleaf hackberry	Celtis reticulata	Ben Goulet-Scott
Smoothbark arizona cypress	Cupressus glabra	Ben Goulet-Scott
Kaffirboom coral tree	Erythrina caffra	Ben Goulet-Scott
Flowering gum fruit red lg.	Corymbia ficifolia	Ben Goulet-Scott
Desert gum	Eucalyptus	Ben Goulet-Scott
Pineapple guava	Feijoa sellowiana	Ben Goulet-Scott
Kaffir plum	Harpephyllum caffrum	Ben Goulet-Scott
Pagoda dodgwood	Cornus alternifolia	Ben Goulet-Scott
Royal red maple	Acer rubrum	Ben Goulet-Scott
Mancana ash	Fraxinus mandshurica	Ben Goulet-Scott
Princess kay canada plum	Prunus nigra	Ben Goulet-Scott
Diamond leaf oak	Quercus laurifolia	Ben Goulet-Scott
Female trees only) gingko (undesirable	Ginkgo biloba	Ben Goulet-Scott
hackberry	Celtis	Ben Goulet-Scott
Purple weeping european beech	Fagus sylvatica	Ben Goulet-Scott
Hinoki cedar	Chamaecyparis obtusa	Ben Goulet-Scott
Leafed ash narrow	Fraxinus angustifolia	Ben Goulet-Scott
Arborvates (new)	Thuja	Ben Goulet-Scott
Mahoe	Talipariti	Ben Goulet-Scott
Canyon maple	Acer grandidentatum	Ben Goulet-Scott
Sargent tina) sugar tyme coral burst centurion crabapple (adirondack	Malus	Ben Goulet-Scott
Pop ash	Fraxinus caroliniana	Ben Goulet-Scott
Border privet	Ligustrum obtusifolium	Ben Goulet-Scott
Pink snow showers weeping cherry	Prunus	Ben Goulet-Scott
oak live 01	Quercus	Ben Goulet-Scott
Amanogawa cherry	Prunus	Ben Goulet-Scott
Europe hornbeam	Carpinus betulus	Ben Goulet-Scott
Lindheime hackberry	Celtis lindheimeri	Ben Goulet-Scott
Green spire linden	Tilia cordata	Ben Goulet-Scott
Laurelhurst linden	Tilia euchlora	Ben Goulet-Scott
Japanese pagota tree	Styphnolobium japonicum	Ben Goulet-Scott
Water tupelo	Nyssa aquatica	Ben Goulet-Scott
Columbia london planetree	Platanus acerifolia	Ben Goulet-Scott
Lombardy poplar	Populus nigra	Ben Goulet-Scott
Sweet cherry	Prunus avium	Ben Goulet-Scott
Common peach	Prunus persica	Ben Goulet-Scott
Royal burgundy cherry	Prunus serrulata	Ben Goulet-Scott
Purple robe black locust	Robinia pseudoacacia	Ben Goulet-Scott
Japanese pagoda	Styphnolobium japonicum	Ben Goulet-Scott
Ash european mountain	Sorbus aucuparia	Ben Goulet-Scott
Chalk maple	Acer leucoderme	Ben Goulet-Scott
Clustered fishtail palm	Caryota mitis	Ben Goulet-Scott
Grapefruit	Citrus paradisi	Ben Goulet-Scott
Aurora dogwood	Cornus florida	Ben Goulet-Scott
Texas olive	Cordia boissieri	Ben Goulet-Scott
Cypress	NA	Ben Goulet-Scott
Espresso kentucky coffee tree	Gymnocladus dioicus	Ben Goulet-Scott
Honeysuckle	Lonicera	Ben Goulet-Scott
Shell macadamia smooth	Macadamia integrifolia	Ben Goulet-Scott
Saucer magnolia chinese magnolia	Magnolia soulangeana	Ben Goulet-Scott
Umbrella magnolia	Magnolia tripetala	Ben Goulet-Scott
Blue limber pine	Pinus flexilis	Ben Goulet-Scott
Euro beech	Fagus sylvatica	Ben Goulet-Scott
Rosy cloud cherry	Prunus subhirtella	Ben Goulet-Scott
Clustering fishtail palm	Caryota mitis	Ben Goulet-Scott
Ann magnolia	Magnolia liliiflora	Ben Goulet-Scott
American mtn. ash	Sorbus americana	Ben Goulet-Scott
Arroyo sweetwood	Myrospernum sousanum	Ben Goulet-Scott
Rickie magnolia	Magnolia liliiflora	Ben Goulet-Scott
single stem osage orange	Maclura pomifera	Ben Goulet-Scott
Gm sugar maple	Acer saccharum	Ben Goulet-Scott
Monterrey pine	Pinus radiata	Ben Goulet-Scott
Prospector wilson elm	Ulmus davidiana	Ben Goulet-Scott
small planting space	NA	Ben Goulet-Scott
Betty magnolia	Magnolia liliiflora	Ben Goulet-Scott
Tamarack (native)	Larix laricina	Ben Goulet-Scott
Podocarpus	Podocarpus	Ben Goulet-Scott
Bigtooth aspen	Populus grandidentata	Ben Goulet-Scott
Hybrid oak	Quercus	Ben Goulet-Scott
Scrub oak	Quercus	Ben Goulet-Scott
Cuban royal palm	Roystonea regia	Ben Goulet-Scott
Globe willow	Salix matsudana	Ben Goulet-Scott
Japanese stewartia	Stewartia pseudocamellia	Ben Goulet-Scott
Japanese snowbell	Styrax japonicus	Ben Goulet-Scott
Chinese zelkova	Zelkova sinica	Ben Goulet-Scott
Silk tree	Albizia julibrissin	Ben Goulet-Scott
Autumn brilliance serviceberry	Amelanchier grandiflora	Ben Goulet-Scott
Strawberry tree	Arbutus unedo	Ben Goulet-Scott
Papaya	Carica papaya	Ben Goulet-Scott
Chinese chestnut	Castanea mollissima	Ben Goulet-Scott
Forest pansy redbud	Cercis canadensis	Ben Goulet-Scott
Lemon	Citrus limon	Ben Goulet-Scott
Downy hawthorn	Crataegus mollis	Ben Goulet-Scott
Swamp mahogony	Eucalyptus robusta	Ben Goulet-Scott
Leaved gimlet narrow	Eucalyptus spathulata	Ben Goulet-Scott
Edible fig	Ficus carica	Ben Goulet-Scott
Ashe juniper	Juniperus ashei	Ben Goulet-Scott
Slender silhouette sweetgum	Liquidambar styraciflua	Ben Goulet-Scott
Rose	Rosa	Ben Goulet-Scott
Snow crabapple	Malus	Ben Goulet-Scott
Zamudo	NA	Ben Goulet-Scott
Eastern wh pine	Pinus strobus	Ben Goulet-Scott
Fairview norway maple	Acer platanoides 'Fairview'	Ben Goulet-Scott
Jane magnolia	Magnolia	Ben Goulet-Scott
Tatarian rubrm maple	Acer tataricum	Ben Goulet-Scott
Pacific sunset shantung maple	Acer truncatum	Ben Goulet-Scott
Northern flare sugar maple	Acer saccharum	Ben Goulet-Scott
Norther catalpa	Catalpa speciosa	Ben Goulet-Scott
European mtn. ash	Sorbus aucuparia	Ben Goulet-Scott
Green knight oriental spruce	Picea orientalis	Ben Goulet-Scott
Leonard messel magnolia	Magnolia loebneri	Ben Goulet-Scott
Berlandier ash	Fraxinus berlandieriana	Ben Goulet-Scott
Gingko (autumn gold)	Ginkgo biloba	Ben Goulet-Scott
Morton glossy	Ulmus	Ben Goulet-Scott
Forest green hungarian oak	Quercus frainetto	Ben Goulet-Scott
Floweri dogwood	Cornus florida	Ben Goulet-Scott
chinese tallow 05	Triadica sebifera	Ben Goulet-Scott
Sourgum (blackgum)	Nyssa sylvatica	Ben Goulet-Scott
Coffee tree	Gymnocladus dioicus	Ben Goulet-Scott
Prunus "padus" plum	Prunus padus	Ben Goulet-Scott
Common goldenchain	Laburnum anagyroides	Ben Goulet-Scott
Wild dilly	Manilkara jaimiqui	Ben Goulet-Scott
Smokebush	Cotinus	Ben Goulet-Scott
Mayday tree	Prunus padus	Ben Goulet-Scott
Quercus laceyi lacey oak	Quercus laceyi	Ben Goulet-Scott
Skymaster english oak	Quercus robur	Ben Goulet-Scott
Riverside serbian spruce	Picea omorika	Ben Goulet-Scott
Persian parrotia	Parrotia persica	Ben Goulet-Scott
Frasers photinia	Photinia fraseri	Ben Goulet-Scott
Red spruce	Picea rubens	Ben Goulet-Scott
Catalina cherry	Prunus lyonii	Ben Goulet-Scott
Cork oak	Quercus suber	Ben Goulet-Scott
European buckthorn	Rhamnus cathartica	Ben Goulet-Scott
Common buckthorn	Rhamnus cathartica	Ben Goulet-Scott
African sumac	Rhus lancea	Ben Goulet-Scott
Golden weeping willow	Salix alba	Ben Goulet-Scott
Coast redwood	Sequoia sempervirens	Ben Goulet-Scott
Paradise tree	Simarouba glauca	Ben Goulet-Scott
Brush cherry	Syzygium paniculatum	Ben Goulet-Scott
Golden trumpet tree	Tabebuia chrysotricha	Ben Goulet-Scott
Montezuma cypress	Taxodium mucronatum	Ben Goulet-Scott
Club hercules	Zanthoxylum clava-herculis	Ben Goulet-Scott
Sawtooth zelkova	Zelkova serrata	Ben Goulet-Scott
Acer paxii	Acer paxii	Ben Goulet-Scott
Striped maple	Acer pensylvanicum	Ben Goulet-Scott
Cherimoya	Annona cherimola	Ben Goulet-Scott
Common pawpaw	Asimina triloba	Ben Goulet-Scott
Gray birch	Betula populifolia	Ben Goulet-Scott
Butterfly bush	Buddleja	Ben Goulet-Scott
Tea	Camellia	Ben Goulet-Scott
Pyramidal european hornbeam	Carpinus betulus	Ben Goulet-Scott
Oklahoma redbud	Cercis canadensis	Ben Goulet-Scott
White fringetree	Chionanthus virginicus	Ben Goulet-Scott
Naked coral tree	Erythrina coralloides	Ben Goulet-Scott
Fiddleleaf fig	Ficus lyrata	Ben Goulet-Scott
Toyon	Heteromeles arbutifolia	Ben Goulet-Scott
Bottle palm	Hyophorbe lagenicaulis	Ben Goulet-Scott
Hybrid goldenchain	Laburnum watereri	Ben Goulet-Scott
Primrose tree	Lagunaria patersonii	Ben Goulet-Scott
American larch	Larix laricina	Ben Goulet-Scott
Mayten tree	Maytenus boaria	Ben Goulet-Scott
Melaleuca	Melaleuca	Ben Goulet-Scott
Forsythia shrub	Forsythia	Ben Goulet-Scott
English or carolina cherry laurel	Prunus laurocerasus	Ben Goulet-Scott
Sweet shadow sugar maple	Acer saccharum	Ben Goulet-Scott
Screw pine	Pandanus	Ben Goulet-Scott
Umbrella catalpa	Catalpa bungei	Ben Goulet-Scott
Mimosa or silktree	Albizia julibrissin	Ben Goulet-Scott
Van eseltine crabapple	Malus	Ben Goulet-Scott
Coralburst crabapple	Malus	Ben Goulet-Scott
European beech var.	Fagus sylvatica	Ben Goulet-Scott
European bird cherry	Prunus padus	Ben Goulet-Scott
Royal star magnolia	Magnolia stellata	Ben Goulet-Scott
Son flower seven	Heptacodium miconioides	Ben Goulet-Scott
Lombardi poplar	Populus nigra	Ben Goulet-Scott
Fernleaf european beech	Fagus sylvatica	Ben Goulet-Scott
Pinkie magnolia	Magnolia liliiflora	Ben Goulet-Scott
Japanese pogta	Styphnolobium japonicum	Ben Goulet-Scott
Susan magnolia	Magnolia stellata	Ben Goulet-Scott
Pin oak oak	Quercus palustris	Ben Goulet-Scott
Upright tuliptree	Liriodendron tulipifera	Ben Goulet-Scott
Schuette oak	Quercus schuettei	Ben Goulet-Scott
Centennial star magnolia	Magnolia stellata	Ben Goulet-Scott
Sasanqua camellia	Camellia sasanqua	Ben Goulet-Scott
Short leaf willow	Salix	Ben Goulet-Scott
Bracken's brown beauty southern magnolia	Magnolia grandiflora	Ben Goulet-Scott
Spirea	Spirea	Ben Goulet-Scott
Miyabei state maple	Acer miyabei	Ben Goulet-Scott
Red osier dogwood	Cornus sericea	Ben Goulet-Scott
Spinach	Cnidoscolus aconitifolius	Ben Goulet-Scott
hackberry common 03	Celtis occidentalis	Ben Goulet-Scott
Cedar blue atlas	Cedrus atlantica	Ben Goulet-Scott
Bechtel crabapple	Malus ioensis	Ben Goulet-Scott
Japanese larch	Larix kaempferi	Ben Goulet-Scott
Empire white ash	Fraxinus americana	Ben Goulet-Scott
Monarch of illinois baldcypress	Taxodium distichum	Ben Goulet-Scott
Burgundy ussurian pear	Pyrus ussuriensis	Ben Goulet-Scott
Trazam serviceberry	Amelanchier canadensis	Ben Goulet-Scott
River's purple european beech	Fagus sylvatica	Ben Goulet-Scott
Barberry	Berberis	Ben Goulet-Scott
Paulownia	Paulownia	Ben Goulet-Scott
Black hills spruce	Picea glauca	Ben Goulet-Scott
Canada plum	Prunus nigra	Ben Goulet-Scott
Higan cherry	Prunus subhirtella	Ben Goulet-Scott
Wafer ash	Ptelea trifoliata	Ben Goulet-Scott
Southern red oak	Quercus falcata	Ben Goulet-Scott
Pussy willow	Salix discolor	Ben Goulet-Scott
Korean mountain ash	Sorbus alnifolia	Ben Goulet-Scott
Giant bird of paradise	Strelitzia nicolai	Ben Goulet-Scott
Common lilac	Syringa vulgaris	Ben Goulet-Scott
Harvest gold linden	Tilia cordata	Ben Goulet-Scott
Yellowhorn	Xanthoceras sorbifolium	Ben Goulet-Scott
Yellow birch	Betula alleghaniensis	Ben Goulet-Scott
Sweet birch	Betula lenta	Ben Goulet-Scott
Mexican blue palm	Brahea armata	Ben Goulet-Scott
Incense cedar	Calocedrus decurrens	Ben Goulet-Scott
Siberian peashrub	Caragana arborescens	Ben Goulet-Scott
Southern catalpa	Catalpa bignonioides	Ben Goulet-Scott
Chinese hackberry	Celtis sinensis	Ben Goulet-Scott
Port orford cedar	Chamaecyparis lawsoniana	Ben Goulet-Scott
Mediterranean fan palm	Chamaerops humilis	Ben Goulet-Scott
Tangerine	Citrus reticulata	Ben Goulet-Scott
American yellowwood	Cladrastis kentukea	Ben Goulet-Scott
Eastern dogwood	Cornus florida	Ben Goulet-Scott
Cornelian cherry	Cornus mas	Ben Goulet-Scott
Quince	Cydonia oblonga	Ben Goulet-Scott
Autumn olive	Elaeagnus umbellata	Ben Goulet-Scott
Cockspur coral tree	Erythrina crista-galli	Ben Goulet-Scott
Sugar gum	Eucalyptus cladocalyx	Ben Goulet-Scott
Nichols willow leafed peppermint	Eucalyptus nicholii	Ben Goulet-Scott
Burning bush	Euonymus alatus	Ben Goulet-Scott
Spindle tree	Euonymus europaeus	Ben Goulet-Scott
Weeping beech	Fagus sylvatica	Ben Goulet-Scott
Manchurian ash	Fraxinus mandshurica	Ben Goulet-Scott
Goldenchain tree	Laburnum watereri	Ben Goulet-Scott
Tea tree	Leptospermum scoparium	Ben Goulet-Scott
Chinese fountain palm	Livistona chinensis	Ben Goulet-Scott
Sweetbay	Magnolia virginiana	Ben Goulet-Scott
Sargent crabapple	Malus sargentii	Ben Goulet-Scott
Myoporum	Myoporum	Ben Goulet-Scott
Willowleaf magnolia	Magnolia salicifolia	Ben Goulet-Scott
Cinnecord	Vachellia choriophylla	Ben Goulet-Scott
Hally jolivette cherry	Prunus subhirtella	Ben Goulet-Scott
Com baldcypress	Taxodium distichum	Ben Goulet-Scott
Columnar red maple	Acer rubrum	Ben Goulet-Scott
Mugho pine	Pinus mugo	Ben Goulet-Scott
Trifoliate orange	Poncirus trifoliata	Ben Goulet-Scott
Goodale kentucky coffeetree	Gymnocladus dioicus	Ben Goulet-Scott
Red fox katsuratree	Cercidiphyllum japonicum	Ben Goulet-Scott
Mercury magnolia	Magnolia	Ben Goulet-Scott
Colorado green spruce	Picea pungens	Ben Goulet-Scott
Fringe	Chionanthus	Ben Goulet-Scott
Whiteshield osage orange	Maclura pomifera	Ben Goulet-Scott
Cimarron ash	Fraxinus pennsylvanica	Ben Goulet-Scott
Japanese flowering crabapple	Malus floribunda	Ben Goulet-Scott
Private tree	NA	Ben Goulet-Scott
Oak she	Casuarina	Ben Goulet-Scott
Indian summer crabapple	Malus	Ben Goulet-Scott
Virginia creeper	Parthenocissus quinquefolia	Ben Goulet-Scott
Oak chinkapin	Quercus muehlenbergii	Ben Goulet-Scott
Verbanica saucer magnolia	Magnolia soulangeana	Ben Goulet-Scott
Japanese wisteria	Wisteria floribunda	Ben Goulet-Scott
Lavelle hawthorn	Crataegus lavallei	Ben Goulet-Scott
Western larch	Larix occidentalis	Ben Goulet-Scott
Flooded gum	Eucalyptus grandis	Ben Goulet-Scott
Lobed red oak three	Quercus falcata	Ben Goulet-Scott
Weeping podocarpus	Podocarpus gracilior	Ben Goulet-Scott
Purple smoketree	Cotinus coggygria	Ben Goulet-Scott
Fallgold ash	Fraxinus nigra	Ben Goulet-Scott
Purple leafed catalpa	Catalpa erubescens	Ben Goulet-Scott
Curiel's gold amur maple	Acer ginnala	Ben Goulet-Scott
Planting space	NA	Ben Goulet-Scott
Hybrid elm (homestead)	Ulmus pumila	Ben Goulet-Scott
(amur) choke cherry	Prunus maackii	Ben Goulet-Scott
Easter redcedar	Juniperus virginiana	Ben Goulet-Scott
Rohan obelisk european beech	Fagus sylvatica	Ben Goulet-Scott
Bebb oak	Quercus bebbiana	Ben Goulet-Scott
Sapphire tree	Cupressus arizonica	Ben Goulet-Scott
goldenraintree	Koelreuteria paniculata	Ben Goulet-Scott
elm american 11	Ulmus americana	Ben Goulet-Scott
oak shumard 14	Quercus shumardii	Ben Goulet-Scott
Candlebrush	Senna alata	Ben Goulet-Scott
pine loblolly 06	Pinus taeda	Ben Goulet-Scott
Bloodgood japanese maple	Acer palmatum	Ben Goulet-Scott
Wisteria	Wisteria	Ben Goulet-Scott
bald cypress	Taxodium distichum	Ben Goulet-Scott
Yellow single stem birch	Betula alleghaniensis	Ben Goulet-Scott
Seedless green ash	Fraxinus pennsylvanica	Ben Goulet-Scott
Broadleaf deciduous small	NA	Ben Goulet-Scott
Eastern hophornbeam	Ostrya virginiana	Ben Goulet-Scott
Cliff date palm	Phoenix rupicola	Ben Goulet-Scott
Common ninebark	Physocarpus opulifolius	Ben Goulet-Scott
Engelmann spruce	Picea engelmannii	Ben Goulet-Scott
Oriental spruce	Picea orientalis	Ben Goulet-Scott
Guamuchil	Pithecellobium dulce	Ben Goulet-Scott
Cape pittosporum	Pittosporum viridiflorum	Ben Goulet-Scott
Fremont cottonwood	Populus fremontii	Ben Goulet-Scott
European aspen	Populus tremula	Ben Goulet-Scott
Carolina laurelcherry	Prunus caroliniana	Ben Goulet-Scott
China doll	Radermachera sinica	Ben Goulet-Scott
Elderberry	Sambucus	Ben Goulet-Scott
Queensland umbrella tree	Schefflera actinophylla	Ben Goulet-Scott
Giant sequoia	Sequoiadendron giganteum	Ben Goulet-Scott
Firewheel tree	Stenocarpus sinuatus	Ben Goulet-Scott
Yellow oleander	Thevetia peruviana	Ben Goulet-Scott
New harmony elm	Ulmus americana	Ben Goulet-Scott
Wilson elm	Ulmus wilsoniana	Ben Goulet-Scott
Rusty blackhaw viburnum	Viburnum rufidulum	Ben Goulet-Scott
Laurustinus	Viburnum tinus	Ben Goulet-Scott
Acacia species	Acacia	Ben Goulet-Scott
Bailey acacia	Acacia baileyana	Ben Goulet-Scott
Silver wattle	Acacia dealbata	Ben Goulet-Scott
Black acacia	Acacia melanoxylon	Ben Goulet-Scott
Shoestring acacia	Acacia stenophylla	Ben Goulet-Scott
Queen elizabeth maple	Acer campestre	Ben Goulet-Scott
Box elder	Acer negundo	Ben Goulet-Scott
Monkey puzzle	Araucaria araucana	Ben Goulet-Scott
Star pine	Araucaria columnaris	Ben Goulet-Scott
Mockernut hickory	Carya tomentosa	Ben Goulet-Scott
White sapote	Casimiroa edulis	Ben Goulet-Scott
Golden shower	Cassia fistula	Ben Goulet-Scott
Japanese falsecypress	Chamaecyparis pisifera	Ben Goulet-Scott
Constellation dogwood	Cornus kousa	Ben Goulet-Scott
Corneliancherry dogwood	Cornus mas	Ben Goulet-Scott
European filbert	Corylus avellana	Ben Goulet-Scott
Turkish hazelnut	Corylus colurna	Ben Goulet-Scott
Smoketree	Cotinus	Ben Goulet-Scott
English hawthorn	Crataegus laevigata	Ben Goulet-Scott
Dragon tree	Dracaena draco	Ben Goulet-Scott
Hardy rubbertree	Eucommia ulmoides	Ben Goulet-Scott
Euonymus	Euonymus	Ben Goulet-Scott
Common fig	Ficus carica	Ben Goulet-Scott
Bo tree	Ficus religiosa	Ben Goulet-Scott
Franklinia	Franklinia alatamaha	Ben Goulet-Scott
Locust	Robinia	Ben Goulet-Scott
Chinese hibiscus	Hibiscus rosa-sinensis	Ben Goulet-Scott
Wilson holly	Ilex altaclarensis	Ben Goulet-Scott
White crape myrtle	Lagerstroemia indica	Ben Goulet-Scott
Purple crape myrtle	Lagerstroemia indica	Ben Goulet-Scott
Muskogee crape myrtle	Lagerstroemia indica	Ben Goulet-Scott
Sweet bay	Laurus nobilis	Ben Goulet-Scott
Australian tea tree	Leptospermum laevigatum	Ben Goulet-Scott
Prairifire crabapple	Malus	Ben Goulet-Scott
Robinson crabapple	Malus	Ben Goulet-Scott
Sugar tyme crabapple	Malus	Ben Goulet-Scott
Profusion crabapple	Malus	Ben Goulet-Scott
Edible apple	Malus sylvestris	Ben Goulet-Scott
Flaxleaf paperbark	Melaleuca linariifolia	Ben Goulet-Scott
Pink melaleuca	Melaleuca nesophila	Ben Goulet-Scott
Champaca	Magnolia champaca	Ben Goulet-Scott
Weeping mulberry	Morus alba	Ben Goulet-Scott
Black mulberry	Morus nigra	Ben Goulet-Scott
Poconos southern magnolia	Magnolia grandiflora	Ben Goulet-Scott
Vajcant	NA	Ben Goulet-Scott
Zelcova	Zelkova	Ben Goulet-Scott
Zebrina western arborvitae	Thuja plicata	Ben Goulet-Scott
English willow	Salix alba	Ben Goulet-Scott
Rosepink (tricolor) european beech	Fagus sylvatica	Ben Goulet-Scott
Vacant	NA	Ben Goulet-Scott
Englemann spruce	Picea engelmannii	Ben Goulet-Scott
Emerald pointe hardy rubber tree	Eucommia ulmoides	Ben Goulet-Scott
Vanderwolf's pyramid limber pine	Pinus flexilis	Ben Goulet-Scott
Edith bogue southern magnolia	Magnolia grandiflora	Ben Goulet-Scott
Eastern whitebud	Cercis canadensis	Ben Goulet-Scott
Potentilla shrub	Potentilla fruticosa	Ben Goulet-Scott
Prairie horizon alder	Alnus hirsuta	Ben Goulet-Scott
Brazilian tree fern	Neoblechnum brasiliense	Ben Goulet-Scott
Silverleaf linden	Tilia tomentosa	Ben Goulet-Scott
Emory oak	Quercus emoryi	Ben Goulet-Scott
European oak	Quercus robur	Ben Goulet-Scott
European weeping hornbeam	Carpinus betulus	Ben Goulet-Scott
Royal purple smoke tree	Cotinus coggygria	Ben Goulet-Scott
Gold cup magnolia	Magnolia	Ben Goulet-Scott
Glory lacebark elm	Ulmus parvifolia	Ben Goulet-Scott
Big tooth maple	Acer grandidentatum	Ben Goulet-Scott
Sand post oak	Quercus margarettae	Ben Goulet-Scott
Birch river	Betula nigra	Ben Goulet-Scott
Galaxy dogwood	Cornus rutgersensis	Ben Goulet-Scott
Sakhalin corktree	Phellodendron sachalinense	Ben Goulet-Scott
Flowered maple three	Acer triflorum	Ben Goulet-Scott
Flash fire sugar maple	Acer saccharum	Ben Goulet-Scott
Filbert (common hazel)	Corylus avellana	Ben Goulet-Scott
Black sapote	Diospyros nigra	Ben Goulet-Scott
Plum tree	Prunus	Ben Goulet-Scott
Eva maria magnolia	Magnolia brooklynensis	Ben Goulet-Scott
Broadleaf deciduous medium	NA	Ben Goulet-Scott
Gold rush dawn redwood	Metasequoia glyptostroboides	Ben Goulet-Scott
East cottonwood	Populus deltoides	Ben Goulet-Scott
Commo persimmon	Diospyros virginiana	Ben Goulet-Scott
White (concolor) fir	Abies concolor	Ben Goulet-Scott
Catalpa in 02/ accolade elm in 05	NA	Ben Goulet-Scott
Cedar (upright juniper)	Juniperus virginiana	Ben Goulet-Scott
White cedar cedar	Thuja occidentalis	Ben Goulet-Scott
Wright brothers sugar maple	Acer saccharum	Ben Goulet-Scott
Centerpoint green ash	Fraxinus pennsylvanica	Ben Goulet-Scott
Centurian crabapple	Malus	Ben Goulet-Scott
Clump species	NA	Ben Goulet-Scott
Raspberry ice magnolia	Magnolia	Ben Goulet-Scott
Red stopper	Eugenia rhombea	Ben Goulet-Scott
Red castor bean	Ricinus communis	Ben Goulet-Scott
Red dogwood	Cornus sericea	Ben Goulet-Scott
Chinese lacebark pine	PInus bungeana	Ben Goulet-Scott
Red jade crabapple	Mlaus scheideckeri	Ben Goulet-Scott
Common privet	Ligustrum vulgare	Ben Goulet-Scott
Comperdown elm	Ulmus glabra	Ben Goulet-Scott
Deadwooding	NA	Ben Goulet-Scott
Dead tree	NA	Ben Goulet-Scott
Bustic willow	Sideroxylon salicifolium	Ben Goulet-Scott
Purple hybrid catalpa	Catalpa erubescens	Ben Goulet-Scott
Danicer pear	Pyrus calleryana	Ben Goulet-Scott
Cutleaf european white birch	Betula pendula	Ben Goulet-Scott
Butternut (white) walnut	Juglans cinerea	Ben Goulet-Scott
Cactus	NA	Ben Goulet-Scott
Riverbirch	Betula nigra	Ben Goulet-Scott
Waterlily star magnolia	Magnolia stellata	Ben Goulet-Scott
Weeping alaska cedar	Chamaecyparis nootkatensis	Ben Goulet-Scott
Yellow lantern magnolia	Magnolia acuminata	Ben Goulet-Scott
Purple supreme smoke tree	Cotinus coggygria	Ben Goulet-Scott
Cotton candy magnolia	Magnolia acuminata	Ben Goulet-Scott
Coralcole crabapple	Malus	Ben Goulet-Scott
Yellow bird magnolia	Magnolia brooklynensis	Ben Goulet-Scott
Contorted european filbert	Corylus avellana	Ben Goulet-Scott
Spanish cherry	Mimusops elengi	Ben Goulet-Scott
Tulip poplar poplar	Liriodendron tulipifera	Ben Goulet-Scott
Mystery tree	NA	Ben Goulet-Scott
Neatleaf hackberry	Celtis reticulata	Ben Goulet-Scott
American yellow wood	Cladastris kentukea	Ben Goulet-Scott
Summer chocolate mimosa	Albizia julibrissin	Ben Goulet-Scott
Nikko maple	Acer maximowiczianum	Ben Goulet-Scott
Amur corktree female	Phellodendron amurense	Ben Goulet-Scott
No tree site	NA	Ben Goulet-Scott
Leaf fig strap	Ficus	Ben Goulet-Scott
Northern or western catalpa	Catalpa speciosa	Ben Goulet-Scott
Parsley harthorn	Crataegus marshallii	Ben Goulet-Scott
Kyusho maple	Acer capillipes	Ben Goulet-Scott
Swamp red bay bay	Persea borbonia	Ben Goulet-Scott
Aralia	Aralia	Ben Goulet-Scott
Karpick red maple	Acer rubrum	Ben Goulet-Scott
Japonica	NA	Ben Goulet-Scott
Myrsine	Myrsine	Ben Goulet-Scott
linden	Tilia	Ben Goulet-Scott
pear bradford 15	Pyrus calleryana	Ben Goulet-Scott
Loblolly bay	Gordonia lasianthus	Ben Goulet-Scott
1	NA	Ben Goulet-Scott
Mollis hawthorne	Crataegus mollis	Ben Goulet-Scott
Accolade elm in 01/ catalpa in 03	NA	Ben Goulet-Scott
Accolade elm in 01/ linden in 03	NA	Ben Goulet-Scott
Accolade in 02/ catalpa in s2	NA	Ben Goulet-Scott
African red alder	Cunonia capensis	Ben Goulet-Scott
Maple red	Acer rubrum	Ben Goulet-Scott
Maple freeman (armstrong)	Acer freemanii	Ben Goulet-Scott
Siberian larch	Larix sibirica	Ben Goulet-Scott
Sherwood flame japanese maple	Acer palmatum	Ben Goulet-Scott
Madonna crabapple	Malus	Ben Goulet-Scott
Lychee	Litchi chinensis	Ben Goulet-Scott
Loquat leaf oak	Quercus rysophylla	Ben Goulet-Scott
Stone hill pear	Pyrus calleryana	Ben Goulet-Scott
Stupka's broom ginkgo	Ginkgo biloba	Ben Goulet-Scott
London plain tree	Platanus acerifolia	Ben Goulet-Scott
Lollipop crabapple	Malus	Ben Goulet-Scott
pecan 07	Carya illinoinensis	Ben Goulet-Scott
large planting space	NA	Ben Goulet-Scott
Apple (honeycrisp)	Malus pumila	Ben Goulet-Scott
Hazel alder	Alnus serrulata	Ben Goulet-Scott
Grace smoke tree	Cotinus obovatus	Ben Goulet-Scott
Hybrid regal elm	Ulmus pumila	Ben Goulet-Scott
Tree camphor	Cinnamomum camphora	Ben Goulet-Scott
Oregon blue port orford cedar	Chamaecyparis lawsoniana	Ben Goulet-Scott
Sargent oak	Quercus sargentii	Ben Goulet-Scott
Autumn fantasy maple	Acer freemanii	Ben Goulet-Scott
Other walnut	Juglans	Ben Goulet-Scott
Spartan rocky mountain juniper	Juniperus scopulorum	Ben Goulet-Scott
Thundercloud plum	Prunus cerasifera	Ben Goulet-Scott
Hybrid elm (regal)	Ulmus pumila	Ben Goulet-Scott
Golden sun magnolia	Magnolia acuminata	Ben Goulet-Scott
Jade glen norway maple	Acer platanoides	Ben Goulet-Scott
Ivory chalice magnolia	Magnolia acuminata	Ben Goulet-Scott
elm chinese 13	Ulmus parvifolia	Ben Goulet-Scott
Baretta	Helieta parvifolia	Ben Goulet-Scott
Harvest gold mongolian linden	Tilia mongolica	Ben Goulet-Scott
Oak pin	Quercus palustris	Ben Goulet-Scott
Photinia	Photinia	Ben Goulet-Scott
Diabolo ninebark	Physocarpus opulifolius	Ben Goulet-Scott
Black spruce	Picea mariana	Ben Goulet-Scott
Knobcone pine	Pinus attenuata	Ben Goulet-Scott
Spruce pine	Pinus glabra	Ben Goulet-Scott
Himalayan pittosporum	Pittosporum floribundum	Ben Goulet-Scott
Mesquite	Prosopis	Ben Goulet-Scott
Chilean mesquite	Prosopis chilensis	Ben Goulet-Scott
Dream catcher cherry	Prunus	Ben Goulet-Scott
American plum	Prunus americana	Ben Goulet-Scott
Flowering almond	Prunus glandulosa	Ben Goulet-Scott
Caucasian wingnut	Pterocarya fraxinifolia	Ben Goulet-Scott
Blue oak	Quercus douglasii	Ben Goulet-Scott
Spanish red oak	Quercus falcata	Ben Goulet-Scott
Konara oak	Quercus glandulifera	Ben Goulet-Scott
Turkey oak	Quercus laevis	Ben Goulet-Scott
Oakpin	Quercus palustris	Ben Goulet-Scott
Palmetto	Sabal palmetto	Ben Goulet-Scott
Dwarf schefflera	Schefflera arboricola	Ben Goulet-Scott
Fragrant snowbell	Styrax obassia	Ben Goulet-Scott
Peking lilac	Syringa reticulata	Ben Goulet-Scott
Lilac tree	Syringa reticulata	Ben Goulet-Scott
Salt cedar	Tamarix	Ben Goulet-Scott
Spiny fiber palm	Trithrinax	Ben Goulet-Scott
Smoothleaf elm	Ulmus minor	Ben Goulet-Scott
She oak	Casuarina	Dakota McCoy
Carrot wood	Cupaniopsis anacardioides	Dakota McCoy
Sweet gum	Liquidambar styraciflua	Dakota McCoy
Magnolia st marys	Magnolia grandiflora	Dakota McCoy
Tipu tree	Tipuana�tipu	Dakota McCoy
Brazilian pepper tree	Schinus terebinthifolia	Dakota McCoy
New zealand christmas	Metrosideros excelsa	Dakota McCoy
Saphire dragon	Paulownia kawakamii	Dakota McCoy
Olive fruitless	Olea	Dakota McCoy
Lemon bottle brush	Melaleuca citrina	Dakota McCoy
Weeping chinese banyan	Ficus	Dakota McCoy
Golden rain	Koelreuteria paniculata	Dakota McCoy
Floss silk	Ceiba speciosa	Dakota McCoy
Leylandii cypress	Cupressus leylandii	Dakota McCoy
Magnolia st. mary's	Magnolia grandiflora	Dakota McCoy
Purple robe	Robinia pseudoacacia	Dakota McCoy
Markhamia hildebrandtii	Markhamia lutea	Dakota McCoy
Lemon gum	Corymbia citriodora	Dakota McCoy
Scheflera	Schefflera	Dakota McCoy
Acacia sp	Acacia	Dakota McCoy
Brugmansia	Brugmansia	Dakota McCoy
Australian firewheel	Stenocarpus sinuatus	Dakota McCoy
Bottle brush	Callistemon	Dakota McCoy
Red cap gum	Eucalyptus erythrocorys	Dakota McCoy
(amelanchier) serviceberry	Amelanchier	Knoxville Tree Database (Edited)
(american) arborvitae	Thuja occidentalis	Seattle Tree Database (Edited)
(arnold) tulip tree	Liriodendron tulipifera	Seattle Tree Database (Edited)
(california) incense cedar	Calocedrus decurrens	Seattle Tree Database (Edited)
(carya) hickory	Carya	Knoxville Tree Database (Edited)
(common) goldenchain	Laburnum anagyroides	Seattle Tree Database (Edited)
(corner by coop) mulberry	Morus alba	Phoenix Tree Database (Edited)
(crataegus) hawthorn	Crataegus	Knoxville Tree Database (Edited)
(european) bird cherry	Prunus padus	Seattle Tree Database (Edited)
(european) white birch	Betula pendula	Seattle Tree Database (Edited)
(ilex) holly	Ilex	Knoxville Tree Database (Edited)
(jagged leaf)	Fraxinus	Phoenix Tree Database (Edited)
(juniperus) juniper	Juniperus	Knoxville Tree Database (Edited)
(lonicera) honeysuckle	Lonicera	Knoxville Tree Database (Edited)
(pacific) madrona	Arbutus menziesii	Seattle Tree Database (Edited)
(pere) david`s (stripebark) maple	Acer davidii	Seattle Tree Database (Edited)
(pink) idaho locust	Robinia ambigua	Seattle Tree Database (Edited)
(pinus) pine	Pinus	Knoxville Tree Database (Edited)
(prunus) cherry/plum	Prunus	Knoxville Tree Database (Edited)
(quercus) oak	Quercus	Knoxville Tree Database (Edited)
(salix) willow	Salix	Knoxville Tree Database (Edited)
(see notes)		WashingtonDC Tree Database (Edited)
(smooth) japanese maple	Acer palmatum	Seattle Tree Database (Edited)
(sweet) bay laurel	Laurus nobilis	Seattle Tree Database (Edited)
(sweet) mazzard cherry	Prunus avium	Seattle Tree Database (Edited)
(viburnum) viburnum	Viburnum	Knoxville Tree Database (Edited)
(wild) black cherry	Prunus serotina	Seattle Tree Database (Edited)
*calls		Buffalo Tree Database (Edited)
_multiple species (_multiple species)		Knoxville Tree Database (Edited)
0		Buffalo Tree Database (Edited)
443		Buffalo Tree Database (Edited)
444		Buffalo Tree Database (Edited)
445		Buffalo Tree Database (Edited)
446		Buffalo Tree Database (Edited)
448		Buffalo Tree Database (Edited)
999		SiouxFalls Tree Database (Edited)
A species of azalea	Rhododendron	Tampa Tree Database (Edited)
A species of hawthorne	Crataegus	Tampa Tree Database (Edited)
A species of oak	Quercus	Tampa Tree Database (Edited)
A species of orange	Citrus	Tampa Tree Database (Edited)
A species of plum	Prunus	Tampa Tree Database (Edited)
A.(ironwood) hornbeam	Carpinus caroliniana	Buffalo Tree Database (Edited)
Abrovitae	Thuja occidentalis	WashingtonDC Tree Database (Edited)
Abyssinian banana	Ficus benjamina	LosAngeles4 Tree Database (Edited)
Acacia	Acacia	Sacramento Tree Database (Edited)
Acacia hybrid	Acacia	Phoenix Tree Database (Edited)
Acacia silver wattle	Acacia decurrens	SanFrancisco Tree Database (Edited)
Acacia species	Acacia	LosAngeles4 Tree Database (Edited)
Accolade cherry	Prunus sargentii	Buffalo Tree Database (Edited)
Accolade elm	Ulmus japonica	Buffalo Tree Database (Edited)
Accolade flowering cherry	Prunus	Seattle Tree Database (Edited)
Acer buergeranum) trident maple		OklahomaCity Tree Database (Edited)
Acer negundo) boxelder		OklahomaCity Tree Database (Edited)
Acer paxii	Acer paxii	Anaheim Tree Database (Edited)
Acer truncatum	Acer truncatum	Baltimore Tree Database (Edited)
Adam's needle	Yucca filamentosa	Greensboro Tree Database (Edited)
Adams crabapple	Malus	Seattle Tree Database (Edited)
Adirondack crabapple	Malus	Seattle Tree Database (Edited)
Aesculus parviflora	Aesculus parviflora	Baltimore Tree Database (Edited)
Afghan pine	Pinus eldarica	OklahomaCity Tree Database (Edited)
Afghan pine	Pinus brutia	LasVegas Tree Database (Edited)
African fern pine	Podocarpus gracilior	LosAngeles4 Tree Database (Edited)
African mimusops	Mimusops caffra	Honolulu Tree Database (Edited)
African oil palm	Elaeis guineensis	Tampa Tree Database (Edited)
African sumac	Rhus lancea	RanchoCucamonga Tree Database (Edited)
African tulip tree	Spathodea campanulata	Honolulu Tree Database (Edited)
African tuliptree	Spathodea campanulata	Tampa Tree Database (Edited)
Afterburner black tupelo	Nyssa sylvatica	Seattle Tree Database (Edited)
Ailanthus	Ailanthus altissima	Buffalo Tree Database (Edited)
Ailanthus altissima) tree of heaven		OklahomaCity Tree Database (Edited)
Akebono cherry	Prunus yedoensis	Seattle Tree Database (Edited)
Alabama snow wreath	Neviusia alabamensis	Greensboro Tree Database (Edited)
Alahe'e	Psydrax odorata	Honolulu Tree Database (Edited)
Alamo mexican sycamore	Platanus mexicana	Anaheim Tree Database (Edited)
Alaska (yellow) cedar	Chamaecyparis nootkatensis	Seattle Tree Database (Edited)
Alberta white spruce	Picea glauca	Pittsburgh Tree Database (Edited)
Albizia	Albizia julibrissin	RanchoCucamonga Tree Database (Edited)
Albizia julibrissin) mimosa		OklahomaCity Tree Database (Edited)
Alder	Alnus	Portland Tree Database (Edited)
Alder mountain witch	Fothergilla major	Greensboro Tree Database (Edited)
Aleppo pine	Pinus halepensis	Irvine Tree Database (Edited)
Alexandra palm	Archontophoenix alexandrae	Honolulu Tree Database (Edited)
Algarrobo europeo	Ceratonia siliqua	Sacramento Tree Database (Edited)
Alibangbang	Bauhinia hookeri	Honolulu Tree Database (Edited)
Alii fig	Ficus maclellandii	Anaheim Tree Database (Edited)
Allee lacebark elm	Ulmus parvifolia	Seattle Tree Database (Edited)
Alleghany serviceberry	Amelanchier laevis	WashingtonDC Tree Database (Edited)
Allegheny chinquapin	Castanea pumila	Louisville Tree Database (Edited)
Allegheny serviceberry	Amelanchier laevis	Louisville Tree Database (Edited)
Allepo pine	Pinus halepensis	SanFrancisco Tree Database (Edited)
Alligator juniper	Juniperus deppeana	Greensboro Tree Database (Edited)
Allspice	Pimenta dioica	Honolulu Tree Database (Edited)
Almendro	Prunus amygdalus	Sacramento Tree Database (Edited)
Almond	Prunus dulcis	Stockton Tree Database (Edited)
Almond tree	Prunus dulcis	Seattle Tree Database (Edited)
Aloe yucca	Aloe	Miami Tree Database (Edited)
Alternateleaf dogwood	Cornus alternifolia	Boston Tree Database (Edited)
Am sentry linden	Tilia americana	SiouxFalls Tree Database (Edited)
American elm	Ulmus americana	OklahomaCity Tree Database (Edited)
American holly	Ilex opaca	OklahomaCity Tree Database (Edited)
American plum	Prunus americana	OklahomaCity Tree Database (Edited)
American smoketree	Cotinus coggygria	OklahomaCity Tree Database (Edited)
American sweetgum	Liquidambar styraciflua	OklahomaCity Tree Database (Edited)
American sycamore	Platanus occidentalis	OklahomaCity Tree Database (Edited)
American (basswood) linden	Tilia americana	Milwaukee Tree Database (Edited)
American (carpinus caroliniana) hornbeam	Carpinus caroliniana	Knoxville Tree Database (Edited)
American (common) persimmon	Diospyros virginiana	Seattle Tree Database (Edited)
American (fagus grandifolia) beech	Fagus grandifolia	Knoxville Tree Database (Edited)
American (ilex opaca) holly	Ilex opaca	Knoxville Tree Database (Edited)
American (liquidambar styraciflua) sweetgum	Liquidambar styraciflua	Knoxville Tree Database (Edited)
American (ostrya virginiana) hophornbeam	Ostrya virginiana	Knoxville Tree Database (Edited)
American (platanus occidentalis) sycamore	Platanus occidentalis	Knoxville Tree Database (Edited)
American (red) plum	Prunus americana	Seattle Tree Database (Edited)
American (tilia americana) linden	Tilia americana	Knoxville Tree Database (Edited)
American (ulmus americana) elm	Ulmus americana	Knoxville Tree Database (Edited)
American (white) elm	Ulmus americana	Seattle Tree Database (Edited)
American arborvitae	Thuja occidentalis	Louisville Tree Database (Edited)
American ash	Fraxinus americana	SanFrancisco Tree Database (Edited)
American autumn purple ash	Fraxinus americana	SanFrancisco Tree Database (Edited)
American basswood	Tilia americana	DesMoines Tree Database (Edited)
American beech	Fagus grandifolia	Louisville Tree Database (Edited)
American chestnut	Castanea dentata	Louisville Tree Database (Edited)
American crabapple	Malus coronaria	Seattle Tree Database (Edited)
American devilwood	Osmanthus americanus	NewOrleans Tree Database (Edited)
American dream swamp white oak	Quercus bicolor	Seattle Tree Database (Edited)
American elderberry	Sambucus canadensis	Baltimore Tree Database (Edited)
American elm	Ulmus americana	NewYork Tree Database (Edited)
American filbert	Corylus americana	Baltimore Tree Database (Edited)
American fringe tree	Chionanthus virginicus	NewOrleans Tree Database (Edited)
American hazelnut	Corylus americana	Greensboro Tree Database (Edited)
American holly	Ilex opaca	Baltimore Tree Database (Edited)
American hop hornbeam	Ostrya virginiana	WashingtonDC Tree Database (Edited)
American hophornbeam	Ostrya virginiana	NewYork Tree Database (Edited)
American hornbeam	Carpinus caroliniana	NewYork Tree Database (Edited)
American hornbeam native flame	Carpinus caroliniana	Seattle Tree Database (Edited)
American larch	Larix laricina	NewYork Tree Database (Edited)
American linden	Tilia americana	NewYork Tree Database (Edited)
American linden basswood	Tilia americana	Seattle Tree Database (Edited)
American mountain ash	Sorbus americana	SiouxFalls Tree Database (Edited)
American mountainash	Sorbus americana	Pittsburgh Tree Database (Edited)
American persimmon	Diospyros virginiana	NewOrleans Tree Database (Edited)
American planetree american sycamore	Platanus occidentalis	Tampa Tree Database (Edited)
American plum	Prunus americana	Denver Tree Database (Edited)
American smoke tree	Cotinus obovatus	Seattle Tree Database (Edited)
American smoketree	Cotinus coggygria	Baltimore Tree Database (Edited)
American snowbell	Styrax americanus	Baltimore Tree Database (Edited)
American sweet gum	Liquidambar styraciflua	SanFrancisco Tree Database (Edited)
American sweetgum	Liquidambar styraciflua	LosAngeles2 Tree Database (Edited)
American sycamore	Platanus occidentalis	WashingtonDC Tree Database (Edited)
American white ash	Fraxinus americana	LosAngeles1 Tree Database (Edited)
American witch hazel	Hamamelis virginiana	Seattle Tree Database (Edited)
American yellowwood	Cladrastis kentukea	Louisville Tree Database (Edited)
Amur maple	Acer ginnala	OklahomaCity Tree Database (Edited)
Amur (acer tataricum ginnala) maple	Acer tataricum	Knoxville Tree Database (Edited)
Amur chokecherry	Prunus maackii	Denver Tree Database (Edited)
Amur cork tree	Phellodendron amurense	NewYork Tree Database (Edited)
Amur corktree	Phellodendron amurense	Baltimore Tree Database (Edited)
Amur honeysuckle	Lonicera maackii	Greensboro Tree Database (Edited)
Amur maackia	Maackia amurensis	NewYork Tree Database (Edited)
Amur maple	Acer ginnala	NewYork Tree Database (Edited)
Anacacho orchid tree	Bauhinia lunarioides	Austin Tree Database (Edited)
Angel's trumpet	Brugmansia	NewOrleans Tree Database (Edited)
Angel trumpet	Brugmansia	SanFrancisco Tree Database (Edited)
Angophora species	Angophora	SanFrancisco Tree Database (Edited)
Antarctic beech	Nothofagus antarctica	Seattle Tree Database (Edited)
Apache pine	Pinus engelmannii	Greensboro Tree Database (Edited)
Apamate	Tabebuia rosea	Tampa Tree Database (Edited)
Aphrodite hibiscus	Hibiscus syriacus	Seattle Tree Database (Edited)
Apple	Malus domestica	Portland Tree Database (Edited)
Apple rose	Syzygium jambos	Honolulu Tree Database (Edited)
Apple serviceberry	Amelanchier grandiflora	Seattle Tree Database (Edited)
Apple sp	Malus	SiouxFalls Tree Database (Edited)
Apple species	Malus	Ontario Tree Database (Edited)
Apple tree	Malus	SanFrancisco Tree Database (Edited)
Apple/crabapple	Malus	Seattle Tree Database (Edited)
Apricot	Prunus armeniaca	Irvine Tree Database (Edited)
Apricot tree	Prunus armeniaca	Seattle Tree Database (Edited)
Aptos blue redwood	Sequoia sempervirens	Ontario Tree Database (Edited)
Arapaho crape myrtle	Lagerstroemia indica	Anaheim Tree Database (Edited)
Araucaria	Araucaria heterophylla	Irvine Tree Database (Edited)
Araucaria species	Araucaria	LosAngeles4 Tree Database (Edited)
Arborvitae	Thuja	Baltimore Tree Database (Edited)
Areca palm	Dypsis lutescens	Honolulu Tree Database (Edited)
Argentine cedar	Cedrela fissilis	SanFrancisco Tree Database (Edited)
Aristocrat callery pear	Pyrus calleryana	SanFrancisco Tree Database (Edited)
Aristocrat crape myrtle	Lagerstroemia indica	HuntingtonBeach Tree Database (Edited)
Aristocrat pear	Pyrus calleryana	Seattle Tree Database (Edited)
Arizona cypress	Cupressus arizonica	OklahomaCity Tree Database (Edited)
Arizona (velvet) ash	Fraxinus velutina	Phoenix Tree Database (Edited)
Arizona ash	Fraxinus velutina	LosAngeles3 Tree Database (Edited)
Arizona ash. velvet ash	Fraxinus velutina	Phoenix Tree Database (Edited)
Arizona cypress	Cupressus glabra	LosAngeles1 Tree Database (Edited)
Arizona native mesquite	Prosopis juliflora	LasVegas Tree Database (Edited)
Arizona pine	Pinus arizonica	Greensboro Tree Database (Edited)
Arizona pine?	Pinus arizonica	Greensboro Tree Database (Edited)
Arizona sycamore	Platanus wrightii	LasVegas Tree Database (Edited)
Armstrong freeman (red) maple	Acer freemanii	Seattle Tree Database (Edited)
Armstrong maple	Acer	Detroit Tree Database (Edited)
Armstrong red maple	Acer rubrum	SanFrancisco Tree Database (Edited)
Arnold's pride fringe tree	Chionanthus retusus	Seattle Tree Database (Edited)
Arnold crabapple	Malus	WashingtonDC Tree Database (Edited)
Arnold hawthorn	Crataegus mollis	Detroit Tree Database (Edited)
Arnold pink silverbell	Halesia tetraptera	Buffalo Tree Database (Edited)
Arnold promise witch hazel	Hamamelis intermedia	Seattle Tree Database (Edited)
Arnold promise witchhazen	Hamamelis intermedia	Baltimore Tree Database (Edited)
Arrowwood	Viburnum dentatum	Boston Tree Database (Edited)
Arroyo willow	Salix lasiolepis	HuntingtonBeach Tree Database (Edited)
Ash	Fraxinus	Portland Tree Database (Edited)
Ash mountain	Sorbus	Milwaukee Tree Database (Edited)
Ash european mountain	Sorbus aucuparia	WashingtonDC Tree Database (Edited)
Ash gum	Eucalyptus cinerea	NewOrleans Tree Database (Edited)
Ash mountain	Sorbus	Portland Tree Database (Edited)
Ash prickly	Zanthoxylum americanum	Baltimore Tree Database (Edited)
Ash species	Fraxinus	Buffalo Tree Database (Edited)
Ash:	Fraxinus	Pittsburgh Tree Database (Edited)
Ashblack	Fraxinus nigra	SiouxFalls Tree Database (Edited)
Ashe's magnolia bigleaf magnolia	Magnolia macrophylla	Tampa Tree Database (Edited)
Ashe juniper	Juniperus ashei	Austin Tree Database (Edited)
Ashflowering	Fraxinus ornus	SiouxFalls Tree Database (Edited)
Ashgr cimmaron	Fraxinus pennsylvanica	SiouxFalls Tree Database (Edited)
Ashgr mrshl sdls	Fraxinus pennsylvanica	SiouxFalls Tree Database (Edited)
Ashgr patmore	Fraxinus pennsylvanica	SiouxFalls Tree Database (Edited)
Ashgr prairie sp	Fraxinus pennsylvanica	SiouxFalls Tree Database (Edited)
Ashgr summit	Fraxinus pennsylvanica	SiouxFalls Tree Database (Edited)
Ashgreen	Fraxinus pennsylvanica	SiouxFalls Tree Database (Edited)
Ashmanchurian ma	Fraxinus mandshurica	SiouxFalls Tree Database (Edited)
Ashmantaka	Ficus rumphii	Honolulu Tree Database (Edited)
Ashwh aut blaze	Fraxinus americana	SiouxFalls Tree Database (Edited)
Ashwh aut purple	Fraxinus americana	SiouxFalls Tree Database (Edited)
Ashwhite	Fraxinus americana	SiouxFalls Tree Database (Edited)
Asian pear	Pyrus pyrifolia	SanFrancisco Tree Database (Edited)
Asian spicebush	Lindera erythrocarpa	Greensboro Tree Database (Edited)
Asian white birch	Betula platyphylla	OklahomaCity Tree Database (Edited)
Asian white birch	Betula platyphylla	Buffalo Tree Database (Edited)
Aspen	Populus	Greensboro Tree Database (Edited)
Aspenquak	Populus tremuloides	SiouxFalls Tree Database (Edited)
Athel	Tamarix aphylla	LasVegas Tree Database (Edited)
Athel tree	Tamarix aphylla	LosAngeles1 Tree Database (Edited)
Atlantic white cedar	Chamaecyparis thyoides	NewYork Tree Database (Edited)
Atlantic whitecedar	Chamaecyparis thyoides	Pittsburgh Tree Database (Edited)
Atlas cedar	Cedrus atlantica	OklahomaCity Tree Database (Edited)
Atlas (cedrus atlantica) cedar	Cedrus atlantica	Knoxville Tree Database (Edited)
Atlas cedar	Cedrus atlantica	Seattle Tree Database (Edited)
Augustine elm	Ulmus americana	Denver Tree Database (Edited)
Aurora dogwood	Conus aurora	Seattle Tree Database (Edited)
Australian black pine	Pinus nigra	Ontario Tree Database (Edited)
Australian brush cherry	Eugenia myrtifolia	LosAngeles4 Tree Database (Edited)
Australian fan palm	Livistona australis	LosAngeles1 Tree Database (Edited)
Australian flame tree	Brachychiton acerifolius	Anaheim Tree Database (Edited)
Australian pine	Casuarina equisetifolia	LasVegas Tree Database (Edited)
Australian tea tree	Leptospermum laevigatum	SanFrancisco Tree Database (Edited)
Australian tree fern	Sphaeropteris cooperi	LosAngeles1 Tree Database (Edited)
Australian willow	Geijera parviflora	HuntingtonBeach Tree Database (Edited)
Austrian pine	Pinus nigra	OklahomaCity Tree Database (Edited)
Austrian (pinus nigra) pine	Pinus nigra	Knoxville Tree Database (Edited)
Austrian black pine	Pinus nigra	Seattle Tree Database (Edited)
Austrian pine	Pinus nigra	Denver Tree Database (Edited)
Aut bril serbry	Amelanchier grandiflora	SiouxFalls Tree Database (Edited)
Aut sp bukeye	Aesculus arnoldiana	SiouxFalls Tree Database (Edited)
Autograph tree	Clusia rosea	Honolulu Tree Database (Edited)
Autum splendor buckeye	Aesculus arnoldiana	Louisville Tree Database (Edited)
Autumn applause white ash	Fraxinus americana	Seattle Tree Database (Edited)
Autumn blaze freeman maple	Acer freemanii	Detroit Tree Database (Edited)
Autumn blaze maple	Acer freemanii	Buffalo Tree Database (Edited)
Autumn blaze pear	Pyrus calleryana	Seattle Tree Database (Edited)
Autumn brillance (amelanchier x grandiflora) serviceberry	Amelanchier	Knoxville Tree Database (Edited)
Autumn brilliance serviceberr	Amelanchier grandiflora	Louisville Tree Database (Edited)
Autumn brilliance serviceberry	Amelanchier grandiflora	Seattle Tree Database (Edited)
Autumn brilliance servicebery	Amelanchier grandiflora	Denver Tree Database (Edited)
Autumn cherry	Prunus subhirtella	Buffalo Tree Database (Edited)
Autumn flame red maple	Acer rubrum	Detroit Tree Database (Edited)
Autumn flowering cherry	Prunus subhirtella	Seattle Tree Database (Edited)
Autumn glory hawthorn	Crataegus	Seattle Tree Database (Edited)
Autumn glow zelkova	Zelkova serrata	Anaheim Tree Database (Edited)
Autumn gold ginkgo	Ginkgo biloba	Buffalo Tree Database (Edited)
Autumn gold ginkgo biloba	Ginkgo biloba	Detroit Tree Database (Edited)
Autumn olive	Elaeagnus umbellata	Denver Tree Database (Edited)
Autumn purple ash	Fraxinus americana	Seattle Tree Database (Edited)
Autumn radiance red maple	Acer rubrum	Detroit Tree Database (Edited)
Autumn sentinel ginkgo	Ginkgo biloba	SanFrancisco Tree Database (Edited)
Avacado	Persea	Stockton Tree Database (Edited)
Available planting space		Seattle Tree Database (Edited)
Avocado	Persea americana	LosAngeles1 Tree Database (Edited)
Azalea hybrids	Rhododendron	NewOrleans Tree Database (Edited)
Azara	Azara	Portland Tree Database (Edited)
Babylon weeping willow	Salix babylonica	Seattle Tree Database (Edited)
Bailey's acacia	Acacia baileyana	SanFrancisco Tree Database (Edited)
Bailey acacia	Acacia baileyana	LosAngeles1 Tree Database (Edited)
Bald cypress	Taxodium distichum	NewOrleans Tree Database (Edited)
Baldcypress	Taxodium distichum	Durham Tree Database (Edited)
Balernia magnola	Magnolia loebneri	SiouxFalls Tree Database (Edited)
Balkan pine	Pinus peuce	Baltimore Tree Database (Edited)
Balsam fir	Abies balsamea	Buffalo Tree Database (Edited)
Balsam poplar	Populus balsamifera	LosAngeles1 Tree Database (Edited)
Balsm fir	Abies balsamea	SiouxFalls Tree Database (Edited)
Bamboo palm	Chamaedorea seifrizii	HuntingtonBeach Tree Database (Edited)
Bamboo species	Bambusa	SanFrancisco Tree Database (Edited)
Banana	Musa	NewOrleans Tree Database (Edited)
Banana shrub	Magnolia figo	NewOrleans Tree Database (Edited)
Banyan	Ficus	Honolulu Tree Database (Edited)
Banyan fig	Ficus retusa	SanFrancisco Tree Database (Edited)
Banyan tree	Ficus benghalensis	Tampa Tree Database (Edited)
Baobab	Adansonia digitata	Honolulu Tree Database (Edited)
Barbados of pride	Caesalpinia pulcherrima	Miami Tree Database (Edited)
Barbados pride	Caesalpinia pulcherrima	NewOrleans Tree Database (Edited)
Bark arizona cypress smooth	Cupressus glabra	LosAngeles4 Tree Database (Edited)
Barked coolabah gum	Eucalyptus intertexta	LosAngeles2 Tree Database (Edited)
Barked himalayan (jacque white	Betula utilis	Seattle Tree Database (Edited)
Bartlett pear	Pyrus communis	Buffalo Tree Database (Edited)
Bartram oak	Quercus heterophylla	Seattle Tree Database (Edited)
Basswood	Tilia	Sacramento Tree Database (Edited)
Basswood linden	Tilia americana	SanFrancisco Tree Database (Edited)
Basswood/linden	Tilia	Seattle Tree Database (Edited)
Bastard cedar	Guazuma ulmifolia	Honolulu Tree Database (Edited)
Bastard white oak	Quercus austrina	Greensboro Tree Database (Edited)
Bauhinia	Bauhinia	Miami Tree Database (Edited)
Bauman horsechestnut	Aesculus hippocastanum	Buffalo Tree Database (Edited)
Bay ?	Persia	Greensboro Tree Database (Edited)
Bay fig moreton	Ficus macrophylla	LosAngeles4 Tree Database (Edited)
Bay laurel	Laurus nobilis	Stockton Tree Database (Edited)
Bay magnolia sweet	Magnolia virginiana	Greensboro Tree Database (Edited)
Bayonet spanish	Yucca aloifolia	LosAngeles1 Tree Database (Edited)
Bea schwartz dutch elm	Ulmus hollandica	WashingtonDC Tree Database (Edited)
Beach heliotrope	Tournefortia argentea	Honolulu Tree Database (Edited)
Beaked filbert	Corylus cornuta	Pittsburgh Tree Database (Edited)
Beaked stewartia	Stewartia rostrata	Seattle Tree Database (Edited)
Beaked yucca	Yucca rostrata	Denver Tree Database (Edited)
Bean tree	Acacia salicina	Phoenix Tree Database (Edited)
Bean weeping boer	Schotia brachypetala	Honolulu Tree Database (Edited)
Bear oak	Quercus ilicifolia	WashingtonDC Tree Database (Edited)
Beautyberry	Callicarpa dichotoma	Greensboro Tree Database (Edited)
Bebb's oak	Quercus bebbiana	Louisville Tree Database (Edited)
Bee tree bee	Tetradium daniellii	Portland Tree Database (Edited)
Beech	Fagus	Portland Tree Database (Edited)
Beech southern	Nothofagus	Seattle Tree Database (Edited)
Beefwood	Casuarina stricta	LosAngeles4 Tree Database (Edited)
Belle tower sugar maple	Acer saccharum	Seattle Tree Database (Edited)
Bengal palm	Phoenix paludosa	LosAngeles1 Tree Database (Edited)
Beni fuji dogwood	Cornus kousa	Seattle Tree Database (Edited)
Benjamin fig	Ficus benjamina	Honolulu Tree Database (Edited)
Bermuda palmetto	Sabal bermudana	NewOrleans Tree Database (Edited)
Betel nut palm	Areca catechu	Honolulu Tree Database (Edited)
Bhutan pine	Pinus wallichiana	Louisville Tree Database (Edited)
Big apple dogwood	Cornus kousa	Seattle Tree Database (Edited)
Big bend yucca	Yucca rostrata	Austin Tree Database (Edited)
Big leaf maple	Acer macrophyllum	SanFrancisco Tree Database (Edited)
Bigfruit crab apple	Malus platycarpa	Greensboro Tree Database (Edited)
Bigleaf (fragrant) snowbell	Styrax obassia	Seattle Tree Database (Edited)
Bigleaf linden	Tilia platyphyllos	Seattle Tree Database (Edited)
Bigleaf magnolia	Magnolia macrophylla	Louisville Tree Database (Edited)
Bigleaf maple	Acer macrophyllum	Portland Tree Database (Edited)
Bigtooth aspen	Populus grandidentata	NewYork Tree Database (Edited)
Bigtooth maple	Acer grandidentatum	Denver Tree Database (Edited)
Bihou japanese maple	Acer palmatum	Seattle Tree Database (Edited)
Biloxi crapemyrtle	Lagerstroemia	Seattle Tree Database (Edited)
Biltmore white ash	Fraxinus americana	Greensboro Tree Database (Edited)
Bing cherry	Prunus avium	Buffalo Tree Database (Edited)
Birch	Betula	Portland Tree Database (Edited)
Birch species	Betula	HuntingtonBeach Tree Database (Edited)
Birchbark (tibetan) cherry	Prunus serrula	Seattle Tree Database (Edited)
Birchbark cherry	Prunus serrula	SanFrancisco Tree Database (Edited)
Birchleaf spiraea	Spiraea betulifolia	Greensboro Tree Database (Edited)
Birchpaper	Betula papyrifera	SiouxFalls Tree Database (Edited)
Birchriver	Betula nigra	SiouxFalls Tree Database (Edited)
Bird cherry	Prunus avium	Greensboro Tree Database (Edited)
Bird of paradise	Caesalpinia spinosa	HuntingtonBeach Tree Database (Edited)
Bird of paradise bush	Caesalpinia gilliesii	HuntingtonBeach Tree Database (Edited)
Bishop pine	Pinus muricata	LosAngeles1 Tree Database (Edited)
Bismarck palm	Bismarckia nobilis	Tampa Tree Database (Edited)
Bismarckia palm	Bismarckia	Miami Tree Database (Edited)
Bitter cherry	Prunus emarginata	Seattle Tree Database (Edited)
Bitterbush	Adriana quadripartita	Miami Tree Database (Edited)
Bitternut hickory	Carya cordiformis	Louisville Tree Database (Edited)
Black locust	Robinia pseudoacacia	OklahomaCity Tree Database (Edited)
Black oak	Quercus velutina	OklahomaCity Tree Database (Edited)
Black walnut	Juglans nigra	OklahomaCity Tree Database (Edited)
Black (juglans nigra) walnut	Juglans nigra	Knoxville Tree Database (Edited)
Black (prunus serotina) cherry	Prunus serotina	Knoxville Tree Database (Edited)
Black (quercus velutina) oak	Quercus velutina	Knoxville Tree Database (Edited)
Black (robinia pseudoacacia) locust	Robinia pseudoacacia	Knoxville Tree Database (Edited)
Black (salix nigra) willow	Salix nigra	Knoxville Tree Database (Edited)
Black acacia	Acacia melanoxylon	LosAngeles1 Tree Database (Edited)
Black alder	Alnus glutinosa	SiouxFalls Tree Database (Edited)
Black ash	Fraxinus nigra	Denver Tree Database (Edited)
Black birch	Betula lenta	Boston Tree Database (Edited)
Black cherry	Prunus serotina	Louisville Tree Database (Edited)
Black cottonwood	Populus balsamifera	Seattle Tree Database (Edited)
Black cottonwood poplar	Populus trichocarpa	SanFrancisco Tree Database (Edited)
Black gum	Nyssa sylvatica	Durham Tree Database (Edited)
Black haw	Viburnum prunifolium	Durham Tree Database (Edited)
Black haw viburnum	Viburnum prunifolium	Denver Tree Database (Edited)
Black hawthorn	Crataegus douglasii	Denver Tree Database (Edited)
Black hickory	Carya texana	Louisville Tree Database (Edited)
Black hills spruce	Picea glauca	Denver Tree Database (Edited)
Black locust	Robinia pseudoacacia	NewYork Tree Database (Edited)
Black mangrove	Lumnitzera racemosa	Tampa Tree Database (Edited)
Black maple	Acer nigrum	DesMoines Tree Database (Edited)
Black mission fig	Ficus carica	SanFrancisco Tree Database (Edited)
Black mulberry	Morus nigra	LosAngeles4 Tree Database (Edited)
Black oak	Quercus velutina	NewYork Tree Database (Edited)
Black olive	Bucida buceras	Miami Tree Database (Edited)
Black pine	Pinus nigra	NewYork Tree Database (Edited)
Black poplar	Populus nigra	Irvine Tree Database (Edited)
Black poui jacaranda	Jacaranda mimosifolia	Tampa Tree Database (Edited)
Black spruce	Picea mariana	DesMoines Tree Database (Edited)
Black sugar maple	Acer saccharum	Seattle Tree Database (Edited)
Black tupelo	Nyssa sylvatica	Sacramento Tree Database (Edited)
Black walnut	Juglans nigra	Louisville Tree Database (Edited)
Black willow	Salix nigra	HuntingtonBeach Tree Database (Edited)
Blackgum	Nyssa sylvatica	Baltimore Tree Database (Edited)
Blackgum (nyssa sylvatica)	Nyssa sylvatica	Knoxville Tree Database (Edited)
Blackhaw	Viburnum prunifolium	Baltimore Tree Database (Edited)
Blackhaw viburnum	Viburnum prunifolium	Louisville Tree Database (Edited)
Blackjack oak	Quercus marilandica	OklahomaCity Tree Database (Edited)
Blackjack (quercus marilandica) oak	Quercus marilandica	Knoxville Tree Database (Edited)
Blackjack oak	Quercus marilandica	Louisville Tree Database (Edited)
Blackwood acacia	Acacia melanoxylon	SanFrancisco Tree Database (Edited)
Bladdernut	Staphylea trifolia	Greensboro Tree Database (Edited)
Blanchard magnolia	Magnolia grandiflora	Anaheim Tree Database (Edited)
Blandford dutch elm	Ulmus hollandica	WashingtonDC Tree Database (Edited)
Blierana plum	Prunus blireiana	Sacramento Tree Database (Edited)
Blireiana purpleleaf plum	Prunus blireiana	Seattle Tree Database (Edited)
Blk spruce	Picea mariana	SiouxFalls Tree Database (Edited)
Bloodgood japanese maple	Acer palmatum	SanFrancisco Tree Database (Edited)
Bloodgood london plane	Platanus acerifolia	Seattle Tree Database (Edited)
Bloodgood london plane tree	Platanus acerifolia	WashingtonDC Tree Database (Edited)
Bloodgood london planetree	Platanus acerifolia	Buffalo Tree Database (Edited)
Bloodgood plane	Platanus hispanica	Anaheim Tree Database (Edited)
Blooming jessamine night	Cestrum nocturnum	NewOrleans Tree Database (Edited)
Blue ash	Fraxinus quadrangulata	Louisville Tree Database (Edited)
Blue atlas cedar	Cedrus atlantica	Denver Tree Database (Edited)
Blue beech	Carpinus caroliniana	SiouxFalls Tree Database (Edited)
Blue blossom	Ceanothus thyrsiflorus	Seattle Tree Database (Edited)
Blue eastern red cedar	Juniperus virginiana	Greensboro Tree Database (Edited)
Blue elderberry	Sambucus caerulea	LosAngeles1 Tree Database (Edited)
Blue gum	Eucalyptus globulus	LosAngeles1 Tree Database (Edited)
Blue gum eucalyptus	Eucalyptus globulus	Irvine Tree Database (Edited)
Blue hesper palm	Brahea armata	SanFrancisco Tree Database (Edited)
Blue hoopsi sp	Pinus pungens	SiouxFalls Tree Database (Edited)
Blue lawson cypress	Chamaecyparis lawsoniana	Seattle Tree Database (Edited)
Blue leaf wattle	Acacia saligna	Anaheim Tree Database (Edited)
Blue oak	Quercus douglasii	SanFrancisco Tree Database (Edited)
Blue palo verde	Parkinsonia florida	LasVegas Tree Database (Edited)
Blue paloverde	Cercidium floridum	Phoenix Tree Database (Edited)
Blue potato bush	Lycianthes rantonnetii	LosAngeles1 Tree Database (Edited)
Blue spruce	Picea pungens	Denver Tree Database (Edited)
Blueblossom ceanothus	Ceanothus thyrsiflorus	SanFrancisco Tree Database (Edited)
Bluejack oak	Quercus incana	Tampa Tree Database (Edited)
Blvd linden	Tilia americana	SiouxFalls Tree Database (Edited)
Bo tree	Ficus religiosa	Honolulu Tree Database (Edited)
Bolivia of pride	Tipuana tipu	Honolulu Tree Database (Edited)
Bombax tree	Bombax	Honolulu Tree Database (Edited)
Bonfire sugar maple	Acer saccharum	Seattle Tree Database (Edited)
Border forsythia	Forsythia intermedia	Greensboro Tree Database (Edited)
Bosnian pine	Pinus heldreichii	Denver Tree Database (Edited)
Bosque elm	Ulmus parvifolia	Seattle Tree Database (Edited)
Bottle palm	Hyophorbe lagenicaulis	Honolulu Tree Database (Edited)
Bottle tree	Brachychiton populneus	RanchoCucamonga Tree Database (Edited)
Bottlebrush	Callistemon citrinus	LosAngeles1 Tree Database (Edited)
Bottlebrush buckeye	Aesculus parviflora	Greensboro Tree Database (Edited)
Bougainvillea	Bougainvillea	Miami Tree Database (Edited)
Bouganvillea	Bougainvillea	Honolulu Tree Database (Edited)
Bower wattle	Acacia subporosa	LosAngeles1 Tree Database (Edited)
Bowhall maple	Acer rubrum	Seattle Tree Database (Edited)
Box elder	Acer negundo	Seattle Tree Database (Edited)
Box leaf azara	Azara microphylla	Seattle Tree Database (Edited)
Boxelder	Acer negundo	Denver Tree Database (Edited)
Boxelder (acer negundo)	Acer negundo	Knoxville Tree Database (Edited)
Boxelder maple	Acer negundo	Buffalo Tree Database (Edited)
Boxleaf stopper	Eugenia foetida	Miami Tree Database (Edited)
Boxwood	Buxus sempervirens	Greensboro Tree Database (Edited)
Boxwood:	Buxus	Pittsburgh Tree Database (Edited)
Bradford callery pear	Pyrus calleryana	WashingtonDC Tree Database (Edited)
Bradford pear	Pyrus calleryana	LosAngeles3 Tree Database (Edited)
Bradford pear callery pear	Pyrus calleryana	Albuquerque Tree Database (Edited)
Brandywine crabapple	Malus	Seattle Tree Database (Edited)
Brazilia tree pepper	Schinus terebinthifolius	Stockton Tree Database (Edited)
Brazilian butterfly tree	Bauhinia forficata	Anaheim Tree Database (Edited)
Brazilian pepper	Schinus terebinthifolius	LosAngeles4 Tree Database (Edited)
Brazilian sky flower	Duranta repens	HuntingtonBeach Tree Database (Edited)
Brazilwood	Caesalpinia echinata	LosAngeles1 Tree Database (Edited)
Breadfruit / ulu	Artocarpus altilis	Honolulu Tree Database (Edited)
Briotti red horse chestnut	Aesculus carnea	Denver Tree Database (Edited)
Brisbane box	Lophostemon confertus	SanFrancisco Tree Database (Edited)
Bristlecone pine	Pinus aristata	Denver Tree Database (Edited)
Broadleaf deciduous large		Sacramento Tree Database (Edited)
Broadleaf deciduous medium		Sacramento Tree Database (Edited)
Broadleaf deciduous small		Sacramento Tree Database (Edited)
Broadleaf deciduous small other		Denver Tree Database (Edited)
Broadleaf evergreen large		Sacramento Tree Database (Edited)
Broadleaf evergreen medium		Sacramento Tree Database (Edited)
Broadleaf evergreen small		Sacramento Tree Database (Edited)
Bronze loquat	Eriobotrya deflexa	SanFrancisco Tree Database (Edited)
Brown turkey fig	Ficus carica	SanFrancisco Tree Database (Edited)
Brush cherry	Syzygium paniculatum	LosAngeles1 Tree Database (Edited)
Brush holly	Xylosma congestum	SanFrancisco Tree Database (Edited)
Brush tree shaving	Pseudobombax ellipticum	Honolulu Tree Database (Edited)
Buckeye	Aesculus	Milwaukee Tree Database (Edited)
Buckeyeohio	Aesculus glabra	SiouxFalls Tree Database (Edited)
Buckley oak	Quercus buckleyi	Austin Tree Database (Edited)
buckthorn	Rhamnus	Denver Tree Database (Edited)
Buckthorn	Rhamnus cathartica	Denver Tree Database (Edited)
Buckthorn bully	Sideroxylon lycioides	Greensboro Tree Database (Edited)
Bulgarian fir	Abies borisii-regis	Louisville Tree Database (Edited)
Bumelia lanuginosa) chittamwood		OklahomaCity Tree Database (Edited)
Bunya bunya	Araucaria bidwillii	Anaheim Tree Database (Edited)
Bunya tree bunya	Araucaria bidwillii	LosAngeles1 Tree Database (Edited)
Bur oak	Quercus macrocarpa	OklahomaCity Tree Database (Edited)
Bur (quercus macrocarpa) oak	Quercus macrocarpa	Knoxville Tree Database (Edited)
Bur oak	Quercus macrocarpa	Denver Tree Database (Edited)
Burbank plum	Prunus salicina	Buffalo Tree Database (Edited)
Burgundy belle red maple	Acer rubrum	Detroit Tree Database (Edited)
Burgundy sweet gum	Liquidambar styraciflua	SanFrancisco Tree Database (Edited)
Burmese fishtail palm	Caryota mitis	Tampa Tree Database (Edited)
Burning bush	Euonymus alatus	Denver Tree Database (Edited)
Burr oak	Quercus macrocarpa	Stockton Tree Database (Edited)
Bushy blue gum	Eucalyptus	LosAngeles1 Tree Database (Edited)
Bushy yate	Eucalyptus lehmannii	SanFrancisco Tree Database (Edited)
Bushy yate/lehmans yate	Eucalyptus lehmannii	LosAngeles4 Tree Database (Edited)
Butterbough	Exothea paniculata	Miami Tree Database (Edited)
Buttercup tree	Cochlospermum vitifolium	Honolulu Tree Database (Edited)
Butterfly bush	Buddleja davidii	Greensboro Tree Database (Edited)
Butterfly magnolia	Magnolia	Seattle Tree Database (Edited)
Butterfly tree purple orchid tree	Bauhinia purpurea	Tampa Tree Database (Edited)
Butterflybush	Buddleja davidii	Boston Tree Database (Edited)
Butternut	Juglans cinerea	Louisville Tree Database (Edited)
Butternut hickory	Juglans cinerea	Buffalo Tree Database (Edited)
Butternut walnut	Juglans cinerea	Denver Tree Database (Edited)
Button mangrove	Conocarpus erectus	Miami Tree Database (Edited)
Buttonwood	Conocarpus erectus	Tampa Tree Database (Edited)
C/elm		RanchoCucamonga Tree Database (Edited)
Cabada palm	Dypsis cabadae	SanFrancisco Tree Database (Edited)
Cabbage palm	Sabal palmetto	Tampa Tree Database (Edited)
Cabbage palmetto	Sabal palmetto	Miami Tree Database (Edited)
Cabbage tree	Cussonia spicata	SanFrancisco Tree Database (Edited)
Cacao de madre	Gliricidia sepium	Honolulu Tree Database (Edited)
Cactus species	Cactus	NewOrleans Tree Database (Edited)
Caddo maple	Acer	OklahomaCity Tree Database (Edited)
Cajeput	Melaleuca quinquenervia	SanFrancisco Tree Database (Edited)
Cajeput tree	Melaleuca quinquenervia	LosAngeles4 Tree Database (Edited)
Calabash tree	Crescentia cujete	Honolulu Tree Database (Edited)
Calabrian pine	Pinus brutia	HuntingtonBeach Tree Database (Edited)
California (coast) live oak	Quercus agrifolia	Seattle Tree Database (Edited)
California (western) redbud	Cercis occidentalis	Seattle Tree Database (Edited)
California bay	Umbellularia californica	LosAngeles4 Tree Database (Edited)
California bay oregon myrtle	Umbellularia californica	Seattle Tree Database (Edited)
California big tree	Sequoiadendron giganteum	LosAngeles4 Tree Database (Edited)
California black oak	Quercus kelloggii	LosAngeles4 Tree Database (Edited)
California black walnut	Juglans hindsii	LosAngeles4 Tree Database (Edited)
California buckeye	Aesculus californica	SanFrancisco Tree Database (Edited)
California elderberry	Sambucus caerulea	LosAngeles1 Tree Database (Edited)
California fan palm	Washingtonia filifera	LosAngeles4 Tree Database (Edited)
California hazel	Corylus cornuta	Seattle Tree Database (Edited)
California juniper	Juniperus californica	LosAngeles4 Tree Database (Edited)
California laurel	Umbellularia californica	Sacramento Tree Database (Edited)
California lilac	Ceanothus	SanFrancisco Tree Database (Edited)
California live oak coastal live oak	Quercus agrifolia	Irvine Tree Database (Edited)
California nutmeg	Torreya californica	LosAngeles2 Tree Database (Edited)
California palm	Washingtonia filifera	Sacramento Tree Database (Edited)
California pepper	Schinus molle	LosAngeles1 Tree Database (Edited)
California pepper tree	Schinus molle	LasVegas Tree Database (Edited)
California peppertree	Schinus molle	Irvine Tree Database (Edited)
California privet	Ligustrum ovalifolium	Denver Tree Database (Edited)
California scrub oak	Quercus dumosa	LosAngeles1 Tree Database (Edited)
California sycamore	Platanus racemosa	Irvine Tree Database (Edited)
California torreya	Torreya californica	Portland Tree Database (Edited)
California valley oak	Quercus lobata	Seattle Tree Database (Edited)
California white oak	Quercus lobata	Sacramento Tree Database (Edited)
Callery pear	Pyrus calleryana	OklahomaCity Tree Database (Edited)
Callery (pyrus calleryana) pear	Pyrus calleryana	Knoxville Tree Database (Edited)
Callery pear	Pyrus calleryana	NewYork Tree Database (Edited)
Callery pear bradford	Pyrus calleryana	Boston Tree Database (Edited)
Calophyllum	Calophyllum	Miami Tree Database (Edited)
Cambridge pear	Pyrus calleryana	Seattle Tree Database (Edited)
Camden wollybutt	Eucalyptus macarthuri	SanFrancisco Tree Database (Edited)
Camelia species	Camelia	Seattle Tree Database (Edited)
Camellia	Camellia	Portland Tree Database (Edited)
Camperdown elm	Ulmus glabra	Seattle Tree Database (Edited)
Camperdown wych elm	Ulmus glabra	LasVegas Tree Database (Edited)
Camphor	Cinnamomum camphora	RanchoCucamonga Tree Database (Edited)
Camphor tree	Cinnamomum camphora	LosAngeles3 Tree Database (Edited)
Camphortree	Cinnamomum camphora	Tampa Tree Database (Edited)
Canada plum	Prunus nigra	Pittsburgh Tree Database (Edited)
Canada red cherry	Prunus virginiana	Buffalo Tree Database (Edited)
Canada red chokecherry	Prunus virginiana	Denver Tree Database (Edited)
Canada yew	Taxus canadensis	Boston Tree Database (Edited)
Canadian hemlock	Tsuga canadensis	Louisville Tree Database (Edited)
Canadian poplar	Populus canadensis	SanFrancisco Tree Database (Edited)
Canadian red chokecherry	Prunus virginiana	Louisville Tree Database (Edited)
Canadian serviceberry	Amelanchier canadensis	Louisville Tree Database (Edited)
Canafistula	Cassia fistula	Miami Tree Database (Edited)
Canary island broom	Cytisus canariensis	Anaheim Tree Database (Edited)
Canary island date palm	Phoenix canariensis	LosAngeles4 Tree Database (Edited)
Canary island palm	Phoenix canariensis	Stockton Tree Database (Edited)
Canary island pine	Pinus canariensis	Irvine Tree Database (Edited)
Canby oak	Quercus canbyi	Austin Tree Database (Edited)
Candelabra tree	Euphorbia ingens	SanFrancisco Tree Database (Edited)
Candle tree	Parmentiera cereifera	Honolulu Tree Database (Edited)
Canoe birch	Betula papyrifera	LosAngeles1 Tree Database (Edited)
Canyon (bigtooth) maple	Acer saccharum	Seattle Tree Database (Edited)
Canyon hackberry	Celtis occidentalis	LasVegas Tree Database (Edited)
Canyon live oak	Quercus chrysolepis	Seattle Tree Database (Edited)
Cap gum red	Eucalyptus erythrocorys	Irvine Tree Database (Edited)
Cape cheesewood	Pittosporum viridiflorum	Irvine Tree Database (Edited)
Cape chestnut	Calodendrum capense	LosAngeles3 Tree Database (Edited)
Cape pittosporum	Pittosporum viridiflorum	LosAngeles4 Tree Database (Edited)
Capital pear	Pyrus calleryana	Seattle Tree Database (Edited)
Cardinal crabapple	Malus	Detroit Tree Database (Edited)
Cardinal royal mountain ash	Sorbus aucuparia	Seattle Tree Database (Edited)
Caribbean royal palm	Roystonea oleracea	Honolulu Tree Database (Edited)
Caribbee roystonea palm	Roystonea oleracea	LosAngeles1 Tree Database (Edited)
Carob	Ceratonia siliqua	LosAngeles3 Tree Database (Edited)
Carolina buckthorn	Rhamnus caroliniana	OklahomaCity Tree Database (Edited)
Carolina cherrylaurel	Prunus caroliniana	OklahomaCity Tree Database (Edited)
Carolina (halesia carolina) silverbell	Halesia carolina	Knoxville Tree Database (Edited)
Carolina allspice	Calycanthus floridus	Greensboro Tree Database (Edited)
Carolina buckthorn	Frangula caroliniana	Louisville Tree Database (Edited)
Carolina cherry	Prunus caroliniana	RanchoCucamonga Tree Database (Edited)
Carolina cherry laurel	Prunus caroliniana	SanFrancisco Tree Database (Edited)
Carolina cherrylaurel	Prunus caroliniana	Baltimore Tree Database (Edited)
Carolina hemlock	Tsuga caroliniana	Louisville Tree Database (Edited)
Carolina laurel cherry	Prunus caroliniana	LosAngeles2 Tree Database (Edited)
Carolina laurelcherry	Prunus caroliniana	Tampa Tree Database (Edited)
Carolina poplar	Populus canadensis	Ontario Tree Database (Edited)
Carolina silverbell	Halesia carolina	WashingtonDC Tree Database (Edited)
Carriere (lavallei) hawthorn	Crataegus lavallei	Seattle Tree Database (Edited)
Carrotwood	Cupaniopsis anacardioides	LosAngeles3 Tree Database (Edited)
Carya illinoinensis) pecan		OklahomaCity Tree Database (Edited)
Cascade snow cherry	Prunus	Seattle Tree Database (Edited)
Cascara	Rhamnus purshiana	Portland Tree Database (Edited)
Cascara (buckthorn)	Rhamnus purshiana	Seattle Tree Database (Edited)
Cassava	Manihot esculenta	NewOrleans Tree Database (Edited)
Cassia	Cassia	Miami Tree Database (Edited)
Castor aralia	Kalopanax pictus	Baltimore Tree Database (Edited)
Castor bean	Ricinus communis	HuntingtonBeach Tree Database (Edited)
Castus) chastetree vitex agnus		OklahomaCity Tree Database (Edited)
Catalina cherry	Prunus lyonii	LosAngeles1 Tree Database (Edited)
Catalina ironwood	Lyonothamnus floribundus	LosAngeles2 Tree Database (Edited)
Catalpa	Catalpa	NewYork Tree Database (Edited)
Catalpanorthern	Catalpa speciosa	SiouxFalls Tree Database (Edited)
Catalpaovata	Catalpa ovata	SiouxFalls Tree Database (Edited)
Catawba crape myrtle	Lagerstroemia indica	Anaheim Tree Database (Edited)
Catclaw acacia	Senegalia greggii	LasVegas Tree Database (Edited)
Cathedral elm	Ulmus	SiouxFalls Tree Database (Edited)
Caucasian ash	Fraxinus angustifolia	LasVegas Tree Database (Edited)
Caucasian linden	Tilia euchlora	Baltimore Tree Database (Edited)
Caucasian maple	Acer cappadocicum	Louisville Tree Database (Edited)
Caucasian spruce	Picea orientalis	Greensboro Tree Database (Edited)
Caucasian wingnut	Pterocarya fraxinifolia	Seattle Tree Database (Edited)
Cavalier norway maple	Acer platanoides	Seattle Tree Database (Edited)
Cecropia	Cecropia peltata	Honolulu Tree Database (Edited)
Cedar	Cedrus	Portland Tree Database (Edited)
Cedar elm	Ulmus crassifolia	OklahomaCity Tree Database (Edited)
Cedar alaskan (callitropsis nootkatensis) yellow	Callitropsis nootkatensis	Knoxville Tree Database (Edited)
Cedar elm	Ulmus crassifolia	Austin Tree Database (Edited)
Cedar of lebanon	Cedrus libani	LosAngeles4 Tree Database (Edited)
Ceiba	Ceiba	Miami Tree Database (Edited)
Celebration freeman maple	Acer freemanii	Seattle Tree Database (Edited)
Celestial dogwood	Cornus rutgersensis	Buffalo Tree Database (Edited)
Celtis laevigata) sugarberry		OklahomaCity Tree Database (Edited)
Cephalanthus occidentalis	Cephalanthus occidentalis	Baltimore Tree Database (Edited)
Chachimbo	Platymiscium pinnatum	Honolulu Tree Database (Edited)
Chain flowered redbud	Cercis racemosa	Seattle Tree Database (Edited)
Chalk maple	Acer leucoderme	Greensboro Tree Database (Edited)
Champa	Magnolia champaca	SanFrancisco Tree Database (Edited)
Champaca	Michelia champaca	Ontario Tree Database (Edited)
Champion's gold dogwood	Cornus kousa	Seattle Tree Database (Edited)
Chancelor littleleaf linden	Tilia cordata	Seattle Tree Database (Edited)
Chanticleer callery pear	Pyrus calleryana	Detroit Tree Database (Edited)
Chanticleer pear	Pyrus calleryana	Seattle Tree Database (Edited)
Chaste tree	Vitex agnus-castus	LasVegas Tree Database (Edited)
Chastetree	Vitex agnus-castus	Baltimore Tree Database (Edited)
Chenmoui elm	Ulmus chenmoui	Seattle Tree Database (Edited)
Cherimoya	Annona cherimola	Anaheim Tree Database (Edited)
Cherry	Prunus	NewYork Tree Database (Edited)
Cherry plum	Prunus cerasifera	OklahomaCity Tree Database (Edited)
Cherry (prunus cerasifera) plum	Prunus cerasifera	Knoxville Tree Database (Edited)
Cherry (snowgoose)	Prunus	WashingtonDC Tree Database (Edited)
Cherry carolina laurel	Prunus caroliniana	Greensboro Tree Database (Edited)
Cherry laurel	Prunus laurocerasus	Greensboro Tree Database (Edited)
Cherry or plum	Prunus	Milwaukee Tree Database (Edited)
Cherry plum	Prunus cerasifera	SanFrancisco Tree Database (Edited)
Cherry surinam	Eugenia uniflora	Honolulu Tree Database (Edited)
Cherry/plum	Prunus	Baltimore Tree Database (Edited)
Cherry/plum/laurel	Prunus	Seattle Tree Database (Edited)
Cherry/plum:	Prunus	Pittsburgh Tree Database (Edited)
Cherrybark (quercus pagoda) oak	Quercus pagoda	Knoxville Tree Database (Edited)
Cherrybark oak	Quercus pagodifolia	Louisville Tree Database (Edited)
Cherryblack	Prunus serotina	SiouxFalls Tree Database (Edited)
Cherrynorth star	Prunus cerasus	SiouxFalls Tree Database (Edited)
Chestnut	Castanea	Portland Tree Database (Edited)
Chestnut (quercus prinus) oak	Quercus prinus	Knoxville Tree Database (Edited)
Chestnut horse	Aesculus hippocastanum	Milwaukee Tree Database (Edited)
Chestnut oak	Quercus prinus	Baltimore Tree Database (Edited)
Chestnut red horse	Aesculus carnea	LosAngeles1 Tree Database (Edited)
Chicagolnd hkbry	Celtis occidentalis	SiouxFalls Tree Database (Edited)
Chickasaw plum	Prunus angustifolia	Tampa Tree Database (Edited)
Chilean mesquite	Prosopis chilensis	LasVegas Tree Database (Edited)
Chilean pepper tree	Schinus polygamus	LosAngeles4 Tree Database (Edited)
Chilean soapbark	Quillaja saponaria	SanFrancisco Tree Database (Edited)
Chilean wine palm	Jubaea chilensis	HuntingtonBeach Tree Database (Edited)
Chilopsis linearis) desertwillow		OklahomaCity Tree Database (Edited)
Chiltalpa	Chitalpa tashkentensis	LasVegas Tree Database (Edited)
Chimaeric goldenchain		Seattle Tree Database (Edited)
China berry. white cedar	Melia azedarach	Phoenix Tree Database (Edited)
China doll	Radermachera sinica	HuntingtonBeach Tree Database (Edited)
China doll (serpent tree)	Radermachera sinica	Honolulu Tree Database (Edited)
China doll tree	Radermachera sinica	SanFrancisco Tree Database (Edited)
China fir	Cunninghamia lanceolata	Seattle Tree Database (Edited)
China of rose	Hibiscus rosa-sinensis	LosAngeles1 Tree Database (Edited)
Chinaberry	Melia azedarach	LosAngeles1 Tree Database (Edited)
Chinaberry tree	Melia azedarach	Greensboro Tree Database (Edited)
Chinaberrytree	Melia azedarach	Tampa Tree Database (Edited)
Chindo viburnum	Viburnum awabuki	Greensboro Tree Database (Edited)
Chinese elm	Ulmus parvifolia	OklahomaCity Tree Database (Edited)
Chinese pistache	Pistacia chinensis	OklahomaCity Tree Database (Edited)
Chinese (chionanthus retusus) fringetree	Chionanthus retusus	Knoxville Tree Database (Edited)
Chinese (ilex cornuta) holly	Ilex cornuta	Knoxville Tree Database (Edited)
Chinese (juniperus chinensis) juniper	Juniperus chinensis	Knoxville Tree Database (Edited)
Chinese (pistacia chinensis) pistache	Pistacia chinensis	Knoxville Tree Database (Edited)
Chinese (ulmus parvifolia) elm	Ulmus parvifolia	Knoxville Tree Database (Edited)
Chinese angelica tree	Aralia chinensis	Seattle Tree Database (Edited)
Chinese banyan	Ficus microcarpa	SanFrancisco Tree Database (Edited)
Chinese chestnut	Castanea mollissima	NewYork Tree Database (Edited)
Chinese columnar juniper	Juniperus	LosAngeles2 Tree Database (Edited)
Chinese ehretia	Ehretia acuminata	NewOrleans Tree Database (Edited)
Chinese elm	Ulmus parvifolia	NewYork Tree Database (Edited)
Chinese elm or lacebark elm	Ulmus parvifolia	Phoenix Tree Database (Edited)
Chinese evergreen elm	Ulmus parvifolia	LosAngeles4 Tree Database (Edited)
Chinese evergreen oak	Quercus myrsinifolia	Greensboro Tree Database (Edited)
Chinese fan (windmill) palm	Trachycarpus fortunei	Seattle Tree Database (Edited)
Chinese fan palm	Livistona chinensis	Tampa Tree Database (Edited)
Chinese fir	Cunninghamia lanceolata	Greensboro Tree Database (Edited)
Chinese flame	Koelreuteria bipinnata	RanchoCucamonga Tree Database (Edited)
Chinese flame tree	Koelreuteria bipinnata	Anaheim Tree Database (Edited)
Chinese fountain palm	Livistona chinensis	NewOrleans Tree Database (Edited)
Chinese fringe	Chionanthus retusus	RanchoCucamonga Tree Database (Edited)
Chinese fringe flower	Loropetalum chinense	Greensboro Tree Database (Edited)
Chinese fringe tree	Chionanthus retusus	HuntingtonBeach Tree Database (Edited)
Chinese fringetree	Chionanthus retusus	NewYork Tree Database (Edited)
Chinese hackberry	Celtis sinensis	Stockton Tree Database (Edited)
Chinese hibiscus	Hibiscus rosa-sinensis	Miami Tree Database (Edited)
Chinese holly	Ilex cornuta	NewOrleans Tree Database (Edited)
Chinese jujube	Ziziphus jujuba	NewOrleans Tree Database (Edited)
Chinese juniper	Juniperus chinensis	Denver Tree Database (Edited)
Chinese kousa dogwood	Cornus kousa	Seattle Tree Database (Edited)
Chinese lantern tree	Koelreuteria bipinnata	LosAngeles4 Tree Database (Edited)
Chinese maackia	Maackia chinensis	Louisville Tree Database (Edited)
Chinese magnolia	Magnolia soulangiana	SanFrancisco Tree Database (Edited)
Chinese parasol tree	Firmiana simplex	NewOrleans Tree Database (Edited)
Chinese parasoltree	Firmiana simplex	Baltimore Tree Database (Edited)
Chinese phellodendron	Phellodendron chinense	Seattle Tree Database (Edited)
Chinese photinia	Photinia serrulata	LosAngeles3 Tree Database (Edited)
Chinese pistache	Pistacia chinensis	Stockton Tree Database (Edited)
Chinese pistachio	Pistacia chinensis	WashingtonDC Tree Database (Edited)
Chinese privet	Ligustrum lucidum	Sacramento Tree Database (Edited)
Chinese quince	Pseudocydonia	Seattle Tree Database (Edited)
Chinese redbud	Cercis chinensis	Durham Tree Database (Edited)
Chinese scholar tree	Styphnolobium japonicum	SanFrancisco Tree Database (Edited)
Chinese silver fir	Cathaya argyrophylla	Portland Tree Database (Edited)
Chinese sweet gum	Liquidambar formosana	Sacramento Tree Database (Edited)
Chinese sweetgum	Liquidambar formosana	Stockton Tree Database (Edited)
Chinese tallow	Triadica sebifera	Austin Tree Database (Edited)
Chinese tallow tree	Triadica sebifera	NewOrleans Tree Database (Edited)
Chinese tallowtree	Sapium sebiferum	Stockton Tree Database (Edited)
Chinese tallowtree popcorntree	Sapium sebiferum	Tampa Tree Database (Edited)
Chinese toon	Toona sinensis	Portland Tree Database (Edited)
Chinese tree lilac	Syringa pekinensis	NewYork Tree Database (Edited)
Chinese wingnut	Pterocarya stenoptera	LosAngeles2 Tree Database (Edited)
Chinese wisteria	Wisteria sinensis	LosAngeles2 Tree Database (Edited)
Chinese xi shu	Camptotheca acuminata	NewOrleans Tree Database (Edited)
Chinese yew	Taxus chinensis	Greensboro Tree Database (Edited)
Chinese zelkova	Zelkova sinica	Baltimore Tree Database (Edited)
Chinkapin oak	Quercus muehlenbergii	OklahomaCity Tree Database (Edited)
Chinkapin (quercus muehlenbergii) oak	Quercus muehlenbergii	Knoxville Tree Database (Edited)
Chinkapin oak	Quercus muehlenbergii	Denver Tree Database (Edited)
Chinquapin	Castanopsis sclerophylla	Greensboro Tree Database (Edited)
Chinquapin oak	Quercus muehlenbergii	Austin Tree Database (Edited)
[truncated: 2,978 more rows]
