# Supplementary material for: Species clustering, climate effects, and introduced species in 5 million city trees across 63 US cities
Source: eLife. 2022 Sep 27;11:e77891. doi: 10.7554/eLife.77891 (PMC9578703; doi:10.7554/eLife.77891)
Supplement: Source code 1. — This zipped file includes all code sheets in Python and R, and instructions, for the full data cleaning procedure (see ‘Materials and methods’, Data Cleaning). [file elife-77891-code1.zip › DataS9_Code_for_Data_Cleaning_REV1/get_coordinates.ipynb]

# %% [markdown]
For sheets that do not have latitude and longitude coordinates (but do have a street address), this file extracts latitude and longitude coordinates using a google API; after these coordinates were extracted, they were merged with the main dataset in code file add_coordinates.R . 

# %% [code]
import pandas as pd
from os import listdir
from os.path import isfile, join
import requests
import math
from tqdm import tqdm
from opencage.geocoder import OpenCageGeocode

# %% [code]
cd C:\Users\dakot\Documents\Trees\Data Cleaning\

# %% [code]
key = 'INSERT YOUR KEY HERE'
geocoder = OpenCageGeocode(key)

# %% [markdown]
## For all files, loop through and convert addresses to lat/long coordinates.

# %% [code]
# Loop through files
files = ["Houston_Final_2021-07-08.csv", "Minneapolis_Final_2021-07-08.csv", 
         "Nashville_Final_2021-07-08.csv", "Oakland_Final_2021-07-08.csv", 
         "Ontario_Final_2021-07-08.csv", "OverlandPark_Final_2021-07-08.csv", 
         "Rochester_Final_2021-07-08.csv", "Sacramento_Final_2021-07-08.csv", 
         "Stockton_Final_2021-07-08.csv"]
# Read data
file = "Houston_Final_2021-07-08.csv"
data = pd.read_csv("Sheets_Columns_Selected/"+file, low_memory=False)
data = data.fillna('')
for index, row in tqdm(data.iterrows(), total=data.shape[0]):

    if row['longitude_coordinate'] != '':
        continue
    
    address = row['address']
    city = row['city']
    state = row['state']
    
    if len(address) == 0 or len(city) == 0 or len(state) == 0:
        continue

    query = address+", "+city+", "+state+", United States"
    results = geocoder.geocode(query)
    
    try:
        data.loc[index, 'latitude_coordinate'] = results[0]['geometry']['lat']
        data.loc[index, 'longitude_coordinate'] = results[0]['geometry']['lng']
    except:
        data.loc[index, 'latitude_coordinate'] = ''
        data.loc[index, 'longitude_coordinate'] = ''

    data.to_csv("Sheets_Get_Coordinates/"+file, index=False)


# %% [code]
