# Supplementary material for: Species clustering, climate effects, and introduced species in 5 million city trees across 63 US cities
Source: eLife. 2022 Sep 27;11:e77891. doi: 10.7554/eLife.77891 (PMC9578703; doi:10.7554/eLife.77891)
Supplement: Source code 2. — This zipped file includes all code used to analyze and plot the results reported in this paper. [file elife-77891-code2.zip]

Archive with 12 entries (12 files):
- Source_Code_File_2-Code_for_Analysis_and_Plotting/Analysis_Raw_Datasheets.R
- Source_Code_File_2-Code_for_Analysis_and_Plotting/BONAP_all_species_uniquebinomials.csv
- Source_Code_File_2-Code_for_Analysis_and_Plotting/BONAP_native_taxa_uniquebinomials.csv
- Source_Code_File_2-Code_for_Analysis_and_Plotting/city_information.csv
- Source_Code_File_2-Code_for_Analysis_and_Plotting/Clustering_Analysis.R
- Source_Code_File_2-Code_for_Analysis_and_Plotting/Clustering_Calculate_Scores.ipynb
- Source_Code_File_2-Code_for_Analysis_and_Plotting/Condition_Models.R
- Source_Code_File_2-Code_for_Analysis_and_Plotting/Models.R
- Source_Code_File_2-Code_for_Analysis_and_Plotting/Park_vs_Urban.R
- Source_Code_File_2-Code_for_Analysis_and_Plotting/Plotting.R
- Source_Code_File_2-Code_for_Analysis_and_Plotting/README_Analysis_and_Plotting.txt
- Source_Code_File_2-Code_for_Analysis_and_Plotting/Spatial_Coverage.R
