# Supplementary material for: Species clustering, climate effects, and introduced species in 5 million city trees across 63 US cities
Source: eLife. 2022 Sep 27;11:e77891. doi: 10.7554/eLife.77891 (PMC9578703; doi:10.7554/eLife.77891)
Supplement: Source code 2. — This zipped file includes all code used to analyze and plot the results reported in this paper. [file elife-77891-code2.zip › Source_Code_File_2-Code_for_Analysis_and_Plotting/BONAP_all_species_uniquebinomials.csv]

state	code	scientific_name
Alaska	AK	Poa abbreviata
Alaska	AK	Ranunculus abortivus
Alaska	AK	Silene acaulis
Alaska	AK	Rumex acetosa
Alaska	AK	Rumex acetosella
Alaska	AK	Gilia achilleifolia
Alaska	AK	Polygonum achoreum
Alaska	AK	Eleocharis acicularis
Alaska	AK	Rosa acicularis
Alaska	AK	Erigeron acris
Alaska	AK	Ranunculus acris
Alaska	AK	Cryptogramma acrostichoides
Alaska	AK	Polemonium acutiflorum
Alaska	AK	Claytonia acutifolia
Alaska	AK	Schoenoplectus acutus
Alaska	AK	Carex adelostoma
Alaska	AK	Saxifraga adscendens
Alaska	AK	Viola adunca
Alaska	AK	Alopecurus aequalis
Alaska	AK	Podagrostis aequivalvis
Alaska	AK	Triticum aestivum
Alaska	AK	Saxifraga aizoides
Alaska	AK	Consolida ajacis
Alaska	AK	Tilingia ajanensis
Alaska	AK	Dryas ajanensis
Alaska	AK	Vaccinium alaskaense
Alaska	AK	Stellaria alaskana
Alaska	AK	Douglasia alaskana
Alaska	AK	Cypripedium alaskanum
Alaska	AK	Aconogonon alaskanum
Alaska	AK	Elymus alaskanus
Alaska	AK	Botrychium alaskense
Alaska	AK	Rubus alaskensis
Alaska	AK	Nabalus alatus
Alaska	AK	Salix alaxensis
Alaska	AK	Sinapis alba
Alaska	AK	Cornus alba
Alaska	AK	Rhynchospora alba
Alaska	AK	Salix alba
Alaska	AK	Draba albertina
Alaska	AK	Juncus albescens
Alaska	AK	Lupinus albicaulis
Alaska	AK	Hieracium albiflorum
Alaska	AK	Pedicularis albolabiata
Alaska	AK	Carex albonigra
Alaska	AK	Papaver alboroseum
Alaska	AK	Chenopodium album
Alaska	AK	Lamium album
Alaska	AK	Veratrum album
Alaska	AK	Amaranthus albus
Alaska	AK	Symphoricarpos albus
Alaska	AK	Geum aleppicum
Alaska	AK	Bromus aleutensis
Alaska	AK	Artemisia aleutica
Alaska	AK	Draba aleutica
Alaska	AK	Phyllodoce aleutica
Alaska	AK	Saxifraga aleutica
Alaska	AK	Cerastium aleuticum
Alaska	AK	Polystichum aleuticum
Alaska	AK	Adiantum aleuticum
Alaska	AK	√óElyleymus aleuticus
Alaska	AK	Gentiana algida
Alaska	AK	Phippsia algida
Alaska	AK	Amelanchier alnifolia
Alaska	AK	Achillea alpina
Alaska	AK	Antennaria alpina
Alaska	AK	Circaea alpina
Alaska	AK	Poa alpina
Alaska	AK	Woodsia alpina
Alaska	AK	Juncus alpinoarticulatus
Alaska	AK	Trichophorum alpinum
Alaska	AK	Hedysarum alpinum
Alaska	AK	Diphasiastrum alpinum
Alaska	AK	Phleum alpinum
Alaska	AK	Thalictrum alpinum
Alaska	AK	Aster alpinus
Alaska	AK	Arctous alpinus
Alaska	AK	Astragalus alpinus
Alaska	AK	Potamogeton alpinus
Alaska	AK	Festuca altaica
Alaska	AK	Sisymbrium altissimum
Alaska	AK	Alyssum alyssoides
Alaska	AK	Abies amabilis
Alaska	AK	Iberis amara
Alaska	AK	Gentianella amarella
Alaska	AK	Juncus ambiguus
Alaska	AK	Saussurea americana
Alaska	AK	Vicia americana
Alaska	AK	Veronica americana
Alaska	AK	Bupleurum americanum
Alaska	AK	Athyrium americanum
Alaska	AK	Acorus americanus
Alaska	AK	Lysichiton americanus
Alaska	AK	Schoenoplectus americanus
Alaska	AK	Astragalus americanus
Alaska	AK	Lycopus americanus
Alaska	AK	Persicaria amphibia
Alaska	AK	Lamium amplexicaule
Alaska	AK	Streptopus amplexifolius
Alaska	AK	Agrostis anadyrensis
Alaska	AK	Epilobium anagallidifolium
Alaska	AK	Veronica anagallis-aquatica
Alaska	AK	Fragaria ananassa
Alaska	AK	Polystichum andersonii
Alaska	AK	Puccinellia andersonii
Alaska	AK	Apocynum androsaemifolium
Alaska	AK	Drosera anglica
Alaska	AK	Cardamine angulata
Alaska	AK	Puccinellia angustata
Alaska	AK	Arnica angustifolia
Alaska	AK	Saussurea angustifolia
Alaska	AK	Eriophorum angustifolium
Alaska	AK	Chamaenerion angustifolium
Alaska	AK	Sparganium angustifolium
Alaska	AK	Spinulum annotinum
Alaska	AK	Castilleja annua
Alaska	AK	Poa annua
Alaska	AK	Poteridium annuum
Alaska	AK	Helianthus annuus
Alaska	AK	Potentilla anserina
Alaska	AK	Carex anthoxanthea
Alaska	AK	Primula anvilensis
Alaska	AK	Galium aparine
Alaska	AK	Subularia aquatica
Alaska	AK	Crassula aquatica
Alaska	AK	Limosella aquatica
Alaska	AK	Catabrosa aquatica
Alaska	AK	Carex aquatilis
Alaska	AK	Ranunculus aquatilis
Alaska	AK	Ilex aquifolium
Alaska	AK	Pteridium aquilinum
Alaska	AK	Platanthera aquilonis
Alaska	AK	Caragana arborescens
Alaska	AK	Salix arbusculoides
Alaska	AK	Carex arcta
Alaska	AK	Noccaea arctica
Alaska	AK	Physaria arctica
Alaska	AK	Minuartia arctica
Alaska	AK	Oxytropis arctica
Alaska	AK	Corydalis arctica
Alaska	AK	Claytonia arctica
Alaska	AK	Poa arctica
Alaska	AK	Puccinellia arctica
Alaska	AK	Douglasia arctica
Alaska	AK	Salix arctica
Alaska	AK	Bupleurum arcticum
Alaska	AK	Arctanthemum arcticum
Alaska	AK	Epilobium arcticum
Alaska	AK	Anthoxanthum arcticum
Alaska	AK	Lupinus arcticus
Alaska	AK	Juncus arcticus
Alaska	AK	Rumex arcticus
Alaska	AK	Rubus arcticus
Alaska	AK	Carex arctiformis
Alaska	AK	Pedicularis arctoeuropaea
Alaska	AK	Salix arctophila
Alaska	AK	Poa arctostepporum
Alaska	AK	Luzula arcuata
Alaska	AK	√óElyhordeum arcuatum
Alaska	AK	Dysphania aristata
Alaska	AK	Dactylorhiza aristata
Alaska	AK	Rubus armeniacus
Alaska	AK	Atocion armeria
Alaska	AK	Ambrosia artemisiifolia
Alaska	AK	Juncus articulatus
Alaska	AK	Phalaris arundinacea
Alaska	AK	Dulichium arundinaceum
Alaska	AK	Alopecurus arundinaceus
Alaska	AK	Schedonorus arundinaceus
Alaska	AK	Cirsium arvense
Alaska	AK	Thlaspi arvense
Alaska	AK	Cerastium arvense
Alaska	AK	Equisetum arvense
Alaska	AK	Logfia arvensis
Alaska	AK	Sonchus arvensis
Alaska	AK	Sinapis arvensis
Alaska	AK	Spergula arvensis
Alaska	AK	Convolvulus arvensis
Alaska	AK	Mentha arvensis
Alaska	AK	Veronica arvensis
Alaska	AK	Pyrola asarifolia
Alaska	AK	Botrychium ascendens
Alaska	AK	Myosotis asiatica
Alaska	AK	Koeleria asiatica
Alaska	AK	Sonchus asper
Alaska	AK	Lycopus asper
Alaska	AK	Symphytum asperum
Alaska	AK	Coptis aspleniifolia
Alaska	AK	Salix athabascensis
Alaska	AK	Carex atherodes
Alaska	AK	Carex athrostachya
Alaska	AK	Carex atratiformis
Alaska	AK	Carex atrofusca
Alaska	AK	Tephroseris atropurpurea
Alaska	AK	Vahlodea atropurpurea
Alaska	AK	Carex atrosquama
Alaska	AK	Sorbus aucuparia
Alaska	AK	Agoseris aurantiaca
Alaska	AK	Hieracium aurantiacum
Alaska	AK	Draba aurea
Alaska	AK	Carex aurea
Alaska	AK	Corydalis aurea
Alaska	AK	Rumex aureostigmatias
Alaska	AK	Trifolium aureum
Alaska	AK	Ranunculus auricomus
Alaska	AK	Parasenecio auriculata
Alaska	AK	Gentianella auriculata
Alaska	AK	Festuca auriculata
Alaska	AK	Campanula aurita
Alaska	AK	Astragalus australis
Alaska	AK	Minuartia austromontana
Alaska	AK	Scorzoneroides autumnalis
Alaska	AK	Polygonum aviculare
Alaska	AK	Prunus avium
Alaska	AK	Festuca baffinensis
Alaska	AK	Populus balsamifera
Alaska	AK	Juncus balticus
Alaska	AK	Neottia banksiana
Alaska	AK	Puccinellia banksiensis
Alaska	AK	Rorippa barbareifolia
Alaska	AK	Dianthus barbatus
Alaska	AK	Salix barclayi
Alaska	AK	Salix barrattiana
Alaska	AK	Salix bebbiana
Alaska	AK	Carex bebbii
Alaska	AK	Cerastium beeringianum
Alaska	AK	Cardamine bellidifolia
Alaska	AK	Potamogeton berchtoldii
Alaska	AK	Rumex beringensis
Alaska	AK	Douglasia beringensis
Alaska	AK	Eriophorum beringianum
Alaska	AK	Chenopodium berlandieri
Alaska	AK	Osmorhiza berteroi
Alaska	AK	Cerastium bialynickii
Alaska	AK	Geranium bicknellii
Alaska	AK	Carex bicolor
Alaska	AK	Artemisia biennis
Alaska	AK	Lactuca biennis
Alaska	AK	Galeopsis bifida
Alaska	AK	Minuartia biflora
Alaska	AK	Potentilla biflora
Alaska	AK	Viola biflora
Alaska	AK	Carex bigelowii
Alaska	AK	Juncus biglumis
Alaska	AK	Potentilla bimundorum
Alaska	AK	Tanacetum bipinnatum
Alaska	AK	Cardamine blaisdellii
Alaska	AK	Amaranthus blitoides
Alaska	AK	Astragalus bodinii
Alaska	AK	Reynoutria bohemica
Alaska	AK	Carex bonanzensis
Alaska	AK	Salix boothii
Alaska	AK	Symphyotrichum boreale
Alaska	AK	Hedysarum boreale
Alaska	AK	Polemonium boreale
Alaska	AK	Galium boreale
Alaska	AK	Artemisia borealis
Alaska	AK	Microseris borealis
Alaska	AK	Draba borealis
Alaska	AK	Smelowskia borealis
Alaska	AK	Stellaria borealis
Alaska	AK	Oxytropis borealis
Alaska	AK	Linnaea borealis
Alaska	AK	Neottia borealis
Alaska	AK	Synthyris borealis
Alaska	AK	Glyceria borealis
Alaska	AK	Primula borealis
Alaska	AK	Montia bostockii
Alaska	AK	Eriophorum brachyantherum
Alaska	AK	Hordeum brachyantherum
Alaska	AK	Delphinium brachycentrum
Alaska	AK	Festuca brachyphylla
Alaska	AK	Saxifraga bracteata
Alaska	AK	Ribes bracteosum
Alaska	AK	Polystichum braunii
Alaska	AK	Deschampsia brevifolia
Alaska	AK	Taxus brevifolia
Alaska	AK	Festuca brevissima
Alaska	AK	Aquilegia brevistyla
Alaska	AK	Gymnocarpium brittonianum
Alaska	AK	Bromus briziformis
Alaska	AK	Carex brunnescens
Alaska	AK	Oxytropis bryophila
Alaska	AK	Juncus bufonius
Alaska	AK	Cicuta bulbifera
Alaska	AK	Calypso bulbosa
Alaska	AK	Capsella bursa-pastoris
Alaska	AK	Crucihimalaya bursifolia
Alaska	AK	Carex buxbaumii
Alaska	AK	Phyllodoce caerulea
Alaska	AK	Deschampsia caespitosa
Alaska	AK	Saxifraga caespitosa
Alaska	AK	Hieracium caespitosum
Alaska	AK	Trichophorum caespitosum
Alaska	AK	Vaccinium caespitosum
Alaska	AK	Erigeron caespitosus
Alaska	AK	Suaeda calceoliformis
Alaska	AK	Ligusticum calderi
Alaska	AK	Boechera calderi
Alaska	AK	Physaria calderi
Alaska	AK	Eschscholzia californica
Alaska	AK	Eriophorum callitrix
Alaska	AK	Geum calthifolium
Alaska	AK	Stellaria calycantha
Alaska	AK	Micranthes calycina
Alaska	AK	Chamaedaphne calyculata
Alaska	AK	Trifolium campestre
Alaska	AK	Artemisia campestris
Alaska	AK	Oxytropis campestris
Alaska	AK	Fritillaria camschatcensis
Alaska	AK	Therorhodion camtschaticum
Alaska	AK	Artemisia cana
Alaska	AK	Draba cana
Alaska	AK	Erigeron canadensis
Alaska	AK	Spergularia canadensis
Alaska	AK	Cornus canadensis
Alaska	AK	Shepherdia canadensis
Alaska	AK	Elodea canadensis
Alaska	AK	Calamagrostis canadensis
Alaska	AK	Sanguisorba canadensis
Alaska	AK	Viola canadensis
Alaska	AK	Phalaris canariensis
Alaska	AK	Salix candida
Alaska	AK	Carex canescens
Alaska	AK	Plantago canescens
Alaska	AK	Senecio cannabifolius
Alaska	AK	Crepis capillaris
Alaska	AK	Eremogone capillaris
Alaska	AK	Carex capillaris
Alaska	AK	Agrostis capillaris
Alaska	AK	Carex capitata
Alaska	AK	Pedicularis capitata
Alaska	AK	Gilia capitata
Alaska	AK	Valeriana capitata
Alaska	AK	Blitum capitatum
Alaska	AK	Erysimum capitatum
Alaska	AK	Physocarpus capitatus
Alaska	AK	Bromus carinatus
Alaska	AK	Taraxacum carneocoloratum
Alaska	AK	Daucus carota
Alaska	AK	Aira caryophyllea
Alaska	AK	Juncus castaneus
Alaska	AK	Nepeta cataria
Alaska	AK	Taraxacum ceratophorum
Alaska	AK	Secale cereale
Alaska	AK	Bidens cernua
Alaska	AK	Isolepis cernua
Alaska	AK	Saxifraga cernua
Alaska	AK	Trisetum cernuum
Alaska	AK	Silene chalcedonica
Alaska	AK	Veronica chamaedrys
Alaska	AK	Androsace chamaejasme
Alaska	AK	Rubus chamaemorus
Alaska	AK	Montia chamissoi
Alaska	AK	Ambrosia chamissonis
Alaska	AK	Arnica chamissonis
Alaska	AK	Draba chamissonis
Alaska	AK	Campanula chamissonis
Alaska	AK	Eriophorum chamissonis
Alaska	AK	Stachys chamissonis
Alaska	AK	Pedicularis chamissonis
Alaska	AK	Delphinium chamissonis
Alaska	AK	Dryas chamissonis
Alaska	AK	Salix chamissonis
Alaska	AK	√óElyhordeum chatangensis
Alaska	AK	Erysimum cheiranthoides
Alaska	AK	Erysimum cheiri
Alaska	AK	Saxifraga cherlerioides
Alaska	AK	Fragaria chiloensis
Alaska	AK	Pyrola chlorantha
Alaska	AK	Carex chordorrhiza
Alaska	AK	Platanthera chorisiana
Alaska	AK	Castilleja chrymactis
Alaska	AK	Eriophorum churchillianum
Alaska	AK	Astragalus cicer
Alaska	AK	Erodium cicutarium
Alaska	AK	Lysimachia ciliata
Alaska	AK	Symphyotrichum ciliatum
Alaska	AK	Epilobium ciliatum
Alaska	AK	Bromus ciliatus
Alaska	AK	Draba cinerea
Alaska	AK	Carex circinata
Alaska	AK	Acer circinatum
Alaska	AK	Ruppia cirrhosa
Alaska	AK	Agrostis clavata
Alaska	AK	Lycopodium clavatum
Alaska	AK	Epilobium clavatum
Alaska	AK	Cnidium cnidiifolium
Alaska	AK	Erysimum coarctatum
Alaska	AK	Tofieldia coccinea
Alaska	AK	√óElyleymus colvillensis
Alaska	AK	Lapsana communis
Alaska	AK	Juniperus communis
Alaska	AK	Elaeagnus commutata
Alaska	AK	Salix commutata
Alaska	AK	Luzula comosa
Alaska	AK	Diphasiastrum complanatum
Alaska	AK	Erigeron compositus
Alaska	AK	Danthonia compressa
Alaska	AK	Poa compressa
Alaska	AK	Carex concinna
Alaska	AK	Phippsia concinna
Alaska	AK	Ranunculus confervoides
Alaska	AK	Luzula confusa
Alaska	AK	Phegopteris connectilis
Alaska	AK	Pinus contorta
Alaska	AK	Drymocallis convallaria
Alaska	AK	Neottia convallarioides
Alaska	AK	Fallopia convolvulus
Alaska	AK	Kumlienia cooleyae
Alaska	AK	Neottia cordata
Alaska	AK	Arnica cordifolia
Alaska	AK	Oxalis corniculata
Alaska	AK	Lotus corniculatus
Alaska	AK	Cotula coronopifolia
Alaska	AK	Draba corymbosa
Alaska	AK	Anthemis cotula
Alaska	AK	Vicia cracca
Alaska	AK	Draba crassifolia
Alaska	AK	Stellaria crassifolia
Alaska	AK	Carex crawfordii
Alaska	AK	Potentilla crebridens
Alaska	AK	Stellaria crispa
Alaska	AK	Rumex crispus
Alaska	AK	Nephrophyllidium crista-galli
Alaska	AK	Agropyron cristatum
Alaska	AK	Sagittaria cuneata
Alaska	AK	Primula cuneifolia
Alaska	AK	Rorippa curvisiliqua
Alaska	AK	Centaurea cyanus
Alaska	AK	Trifolium cyathiferum
Alaska	AK	Athyrium cyclosorum
Alaska	AK	Cyrtorhyncha cymbalaria
Alaska	AK	Oxytropis czukotica
Alaska	AK	Deschampsia danthonioides
Alaska	AK	Epilobium davuricum
Alaska	AK	Minuartia dawsonensis
Alaska	AK	Sagina decumbens
Alaska	AK	Hackelia deflexa
Alaska	AK	Carex deflexa
Alaska	AK	Oxytropis deflexa
Alaska	AK	Aconitum delphiniifolium
Alaska	AK	Dianthus deltoides
Alaska	AK	Ceratophyllum demersum
Alaska	AK	Erigeron denalii
Alaska	AK	Dendrolycopodium dendroideum
Alaska	AK	Selaginella densa
Alaska	AK	Lepidium densiflorum
Alaska	AK	Antennaria densifolia
Alaska	AK	Draba densifolia
Alaska	AK	Osmorhiza depauperata
Alaska	AK	Salicornia depressa
Alaska	AK	Calamagrostis deschampsioides
Alaska	AK	Gentianopsis detonsa
Alaska	AK	Carex deweyana
Alaska	AK	Carex diandra
Alaska	AK	Cherleria dicranoides
Alaska	AK	Cardamine digitata
Alaska	AK	Oxyria digyna
Alaska	AK	Piperia dilatata
Alaska	AK	Maianthemum dilatatum
Alaska	AK	Antennaria dioica
Alaska	AK	Silene dioica
Alaska	AK	Urtica dioica
Alaska	AK	Aruncus dioicus
Alaska	AK	Matricaria discoidea
Alaska	AK	Gymnocarpium disjunctum
Alaska	AK	Carex disperma
Alaska	AK	Puccinellia distans
Alaska	AK	Sedum divergens
Alaska	AK	Lobelia dortmanna
Alaska	AK	Gentiana douglasiana
Alaska	AK	Cicuta douglasii
Alaska	AK	Clinopodium douglasii
Alaska	AK	Crataegus douglasii
Alaska	AK	Spiraea douglasii
Alaska	AK	Artemisia dracunculus
Alaska	AK	Mertensia drummondii
Alaska	AK	Juncus drummondii
Alaska	AK	Anemone drummondii
Alaska	AK	Dryas drummondii
Alaska	AK	Potentilla drummondii
Alaska	AK	Gymnocarpium dryopteris
Alaska	AK	Trifolium dubium
Alaska	AK	Tragopogon dubius
Alaska	AK	Betula dugleana
Alaska	AK	Carex duriuscula
Alaska	AK	Betula eastwoodiae
Alaska	AK	Mertensia eastwoodiae
Alaska	AK	Carex eburnea
Alaska	AK	Carex echinata
Alaska	AK	Isoetes echinospora
Alaska	AK	Cakile edentula
Alaska	AK	Festuca edlundiae
Alaska	AK	Viburnum edule
Alaska	AK	Cirsium edule
Alaska	AK	Eutrema edwardsii
Alaska	AK	Juncus effusus
Alaska	AK	Primula egaliksensis
Alaska	AK	Arrhenatherum elatius
Alaska	AK	Delphinium elatum
Alaska	AK	Erigeron elatus
Alaska	AK	Askellia elegans
Alaska	AK	Gypsophila elegans
Alaska	AK	Minuartia elegans
Alaska	AK	Anticlea elegans
Alaska	AK	Castilleja elegans
Alaska	AK	Potentilla elegans
Alaska	AK	Carex eleusinoides
Alaska	AK	Deschampsia elongata
Alaska	AK	Sparganium emersum
Alaska	AK	Poa eminens
Alaska	AK	Phyllodoce empetriformis
Alaska	AK	Carex enanderi
Alaska	AK	Juncus ensifolius
Alaska	AK	Platanthera ephemerantha
Alaska	AK	Potamogeton epihydrus
Alaska	AK	Chamaerhodos erecta
Alaska	AK	Senecio eremophilus
Alaska	AK	Geranium erianthum
Alaska	AK	Taraxacum eriophorum
Alaska	AK	Plantago eriopoda
Alaska	AK	Taraxacum erythrospermum
Alaska	AK	Arabis eschscholtziana
Alaska	AK	Aphragmus eschscholtzianus
Alaska	AK	Ranunculus eschscholtzii
Alaska	AK	Saxifraga eschscholtzii
Alaska	AK	Fagopyrum esculentum
Alaska	AK	Cyperus esculentus
Alaska	AK	Astragalus eucosmus
Alaska	AK	Lysimachia europaea
Alaska	AK	Trollius europaeus
Alaska	AK	Agrostis exarata
Alaska	AK	Dryopteris expansa
Alaska	AK	Carex exsiccata
Alaska	AK	Zygophyllum fabago
Alaska	AK	Symphyotrichum falcatum
Alaska	AK	Juncus falcatus
Alaska	AK	Myriophyllum farwellii
Alaska	AK	Orobanche fasciculata
Alaska	AK	Avena fatua
Alaska	AK	Cryptantha fendleri
Alaska	AK	Menziesia ferruginea
Alaska	AK	Micranthes ferruginea
Alaska	AK	Scolochloa festucacea
Alaska	AK	Plagiobothrys figuratus
Alaska	AK	Azolla filiculoides
Alaska	AK	Carex filifolia
Alaska	AK	Juncus filiformis
Alaska	AK	Stuckenia filiformis
Alaska	AK	Achillea filipendulina
Alaska	AK	Parnassia fimbriata
Alaska	AK	Cerastium fischerianum
Alaska	AK	Dupontia fisheri
Alaska	AK	Allium fistulosum
Alaska	AK	Draba fladnizensis
Alaska	AK	Saxifraga flagellaris
Alaska	AK	Ranunculus flammula
Alaska	AK	Carex flava
Alaska	AK	Aquilegia flavescens
Alaska	AK	Eriogonum flavum
Alaska	AK	Isoetes flettii
Alaska	AK	Najas flexilis
Alaska	AK	Deschampsia flexuosa
Alaska	AK	Equisetum fluviatile
Alaska	AK	Carex foenea
Alaska	AK	Symphyotrichum foliaceum
Alaska	AK	Micranthes foliolosa
Alaska	AK	Cirsium foliosum
Alaska	AK	Potamogeton foliosus
Alaska	AK	Montia fontana
Alaska	AK	Cerastium fontanum
Alaska	AK	Aquilegia formosa
Alaska	AK	Polygonum fowleri
Alaska	AK	Potentilla fragiformis
Alaska	AK	Cystopteris fragilis
Alaska	AK	Dryopteris fragrans
Alaska	AK	Phacelia franklinii
Alaska	AK	Antennaria friesiana
Alaska	AK	Potamogeton friesii
Alaska	AK	Artemisia frigida
Alaska	AK	Tephroseris frigida
Alaska	AK	Dodecatheon frigidum
Alaska	AK	Petasites frigidus
Alaska	AK	Bidens frondosa
Alaska	AK	Dasiphora fruticosa
Alaska	AK	Rumex fueginus
Alaska	AK	Carex fuliginosa
Alaska	AK	Arctophila fulva
Alaska	AK	Saxifraga funstonii
Alaska	AK	Artemisia furcata
Alaska	AK	Potentilla furcata
Alaska	AK	Malus fusca
Alaska	AK	Salix fuscescens
Alaska	AK	Myrica gale
Alaska	AK	Scutellaria galericulata
Alaska	AK	Erucastrum gallicum
Alaska	AK	Carex garberi
Alaska	AK	Crataegus gaylussacia
Alaska	AK	Alopecurus geniculatus
Alaska	AK	Angelica genuflexa
Alaska	AK	Agrostis gigantea
Alaska	AK	Agrostemma githago
Alaska	AK	Braya glabella
Alaska	AK	Draba glabella
Alaska	AK	Viola glabella
Alaska	AK	Woodsia glabella
Alaska	AK	Erigeron glabellus
Alaska	AK	Turritis glabra
Alaska	AK	Heuchera glabra
Alaska	AK	Acer glabrum
Alaska	AK	Geum glaciale
Alaska	AK	Erigeron glacialis
Alaska	AK	Carex glacialis
Alaska	AK	Beckwithia glacialis
Alaska	AK	Oxygraphis glacialis
Alaska	AK	Impatiens glandulifera
Alaska	AK	Phyllodoce glanduliflora
Alaska	AK	Betula glandulosa
Alaska	AK	Therorhodion glandulosum
Alaska	AK	Ribes glandulosum
Alaska	AK	Carex glareosa
Alaska	AK	Oxybasis glauca
Alaska	AK	Agoseris glauca
Alaska	AK	Gentiana glauca
Alaska	AK	Picea glauca
Alaska	AK	Lagotis glauca
Alaska	AK	Poa glauca
Alaska	AK	Salix glauca
Alaska	AK	Potentilla glaucophylla
Alaska	AK	Elymus glaucus
Alaska	AK	Artemisia globularia
Alaska	AK	Artemisia glomerata
Alaska	AK	Madia glomerata
Alaska	AK	Campanula glomerata
Alaska	AK	Dactylis glomerata
Alaska	AK	Cerastium glomeratum
Alaska	AK	Triantha glutinosa
Alaska	AK	Polypodium glycyrrhiza
Alaska	AK	Atriplex gmelinii
Alaska	AK	Carex gmelinii
Alaska	AK	Ranunculus gmelinii
Alaska	AK	Penstemon gormanii
Alaska	AK	Douglasia gormanii
Alaska	AK	Papaver gorodkovii
Alaska	AK	Eriophorum gracile
Alaska	AK	Microsteris gracilis
Alaska	AK	Potentilla gracilis
Alaska	AK	Boechera grahamii
Alaska	AK	Potamogeton gramineus
Alaska	AK	Pyrola grandiflora
Alaska	AK	Veronica grandiflora
Alaska	AK	Tellima grandiflora
Alaska	AK	Draba grandis
Alaska	AK	Glyceria grandis
Alaska	AK	Ranunculus grayi
Alaska	AK	Arnica griscomii
Alaska	AK	Cochlearia groenlandica
Alaska	AK	Luzula groenlandica
Alaska	AK	Pedicularis groenlandica
Alaska	AK	Rhododendron groenlandicum
Alaska	AK	Cypripedium guttatum
Alaska	AK	Mimulus guttatus
Alaska	AK	Rosa gymnocarpa
Alaska	AK	Carex gynocrates
Alaska	AK	Juncus haenkei
Alaska	AK	Huperzia haleakalae
Alaska	AK	Poa hartzii
Alaska	AK	Salix hastata
Alaska	AK	Puccinellia hauptiana
Alaska	AK	Castilleja haydenii
Alaska	AK	Glechoma hederacea
Alaska	AK	Carex heleonastes
Alaska	AK	Hedera helix
Alaska	AK	Sidalcea hendersonii
Alaska	AK	Callitriche hermaphroditica
Alaska	AK	Botrychium hesperium
Alaska	AK	Packera heterophylla
Alaska	AK	Tsuga heterophylla
Alaska	AK	Callitriche heterophylla
Alaska	AK	Micranthes hieraciifolia
Alaska	AK	Picris hieracioides
Alaska	AK	Potentilla hippiana
Alaska	AK	Saxifraga hirculus
Alaska	AK	Cardamine hirsuta
Alaska	AK	Pedicularis hirsuta
Alaska	AK	Elymus hirsutus
Alaska	AK	Anthoxanthum hirtum
Alaska	AK	Vaccaria hispanica
Alaska	AK	Plagiobothrys hispidulus
Alaska	AK	Leontodon hispidus
Alaska	AK	Taraxacum holmenianum
Alaska	AK	Carex holostoma
Alaska	AK	Carex hoodii
Alaska	AK	Townsendia hookeri
Alaska	AK	Salix hookeriana
Alaska	AK	Bromus hordeaceus
Alaska	AK	Juniperus horizontalis
Alaska	AK	Betula hornei
Alaska	AK	Epilobium hornemannii
Alaska	AK	Oplopanax horridus
Alaska	AK	Atriplex hortensis
Alaska	AK	Oxytropis huddelsonii
Alaska	AK	Ribes hudsonianum
Alaska	AK	Erigeron hultenii
Alaska	AK	√óElyleymus hultenii
Alaska	AK	Puccinellia hultenii
Alaska	AK	Thalictrum hultenii
Alaska	AK	Stellaria humifusa
Alaska	AK	Polygonum humifusum
Alaska	AK	Erigeron humilis
Alaska	AK	Grindelia humilis
Alaska	AK	Braya humilis
Alaska	AK	Podagrostis humilis
Alaska	AK	Platanthera huronensis
Alaska	AK	Rheum hybridum
Alaska	AK	Trifolium hybridum
Alaska	AK	Persicaria hydropiper
Alaska	AK	Persicaria hydropiperoides
Alaska	AK	Equisetum hyemale
Alaska	AK	Potentilla hyparctica
Alaska	AK	Castilleja hyperborea
Alaska	AK	Saxifraga hyperborea
Alaska	AK	Packera hyperborealis
Alaska	AK	Sparganium hyperboreum
Alaska	AK	Erigeron hyperboreus
Alaska	AK	Ranunculus hyperboreus
Alaska	AK	Rubus idaeus
Alaska	AK	Agrostis idahoensis
Alaska	AK	Woodsia ilvensis
Alaska	AK	Alnus incana
Alaska	AK	Berteroa incana
Alaska	AK	Descurainia incana
Alaska	AK	Primula incana
Alaska	AK	Draba incerta
Alaska	AK	Dryas incisa
Alaska	AK	Erysimum inconspicuum
Alaska	AK	Carex incurviformis
Alaska	AK	Packera indecora
Alaska	AK	Bromus inermis
Alaska	AK	Leymus innovatus
Alaska	AK	Senecio integerrimus
Alaska	AK	Hulteniella integrifolia
Alaska	AK	Rhodiola integrifolia
Alaska	AK	Dryas integrifolia
Alaska	AK	Carex interior
Alaska	AK	Pedicularis interior
Alaska	AK	Poa interior
Alaska	AK	Salix interior
Alaska	AK	Solanum interius
Alaska	AK	Cornus intermedia
Alaska	AK	Amsinckia intermedia
Alaska	AK	Utricularia intermedia
Alaska	AK	Danthonia intermedia
Alaska	AK	Sphenopholis intermedia
Alaska	AK	Gymnocarpium intermedium
Alaska	AK	Lycopodiella inundata
Alaska	AK	Lonicera involucrata
Alaska	AK	Silene involucrata
Alaska	AK	Koenigia islandica
Alaska	AK	Reynoutria japonica
Alaska	AK	Lathyrus japonicus
Alaska	AK	Dodecatheon jeffreyi
Alaska	AK	Gymnocarpium jessoense
Alaska	AK	Smelowskia johnsonii
Alaska	AK	√óElyhordeum jordalii
Alaska	AK	Hordeum jubatum
Alaska	AK	Brassica juncea
Alaska	AK	Psathyrostachys juncea
Alaska	AK	Draba juvenilis
Alaska	AK	Eleocharis kamtschatica
Alaska	AK	Puccinellia kamtschatica
Alaska	AK	Cirsium kamtschaticum
Alaska	AK	Galium kamtschaticum
Alaska	AK	Carex kelloggii
Alaska	AK	Carex kenaica
Alaska	AK	Luzula kjellmaniana
Alaska	AK	Tephroseris kjellmanii
Alaska	AK	Luzula kobayasii
Alaska	AK	Oxytropis kobukensis
Alaska	AK	Oxytropis kokrinensis
Alaska	AK	Eriophorum komarovii
Alaska	AK	Parnassia kotzebuei
Alaska	AK	Carex krausei
Alaska	AK	Rumex krausei
Alaska	AK	Polystichum kruckebergii
Alaska	AK	Artemisia kruhsiana
Alaska	AK	Lupinus kuschei
Alaska	AK	Pedicularis labradorica
Alaska	AK	√óDupoa labradorica
Alaska	AK	Carex lachenalii
Alaska	AK	Artemisia laciniata
Alaska	AK	Draba lactea
Alaska	AK	Epilobium lactiflorum
Alaska	AK	Ribes lacustre
Alaska	AK	Carex laeviculmis
Alaska	AK	Douglasia laevigata
Alaska	AK	Lycopodium lagopus
Alaska	AK	Pedicularis lanata
Alaska	AK	Holcus lanatus
Alaska	AK	Arnica lanceolata
Alaska	AK	Hippuris lanceolata
Alaska	AK	Plantago lanceolata
Alaska	AK	Sedum lanceolatum
Alaska	AK	Botrychium lanceolatum
Alaska	AK	Streptopus lanceolatus
Alaska	AK	Elymus lanceolatus
Alaska	AK	Pedicularis langsdorffii
Alaska	AK	Viola langsdorffii
Alaska	AK	Persicaria lapathifolia
Alaska	AK	Carex lapponica
Alaska	AK	Diapensia lapponica
Alaska	AK	Pedicularis lapponica
Alaska	AK	Calamagrostis lapponica
Alaska	AK	Rhododendron lapponicum
Alaska	AK	Papaver lapponicum
Alaska	AK	Coptidium lapponicum
Alaska	AK	Rumex lapponicus
Alaska	AK	Larix laricina
Alaska	AK	Salix lasiandra
Alaska	AK	Campanula lasiocarpa
Alaska	AK	Carex lasiocarpa
Alaska	AK	Abies lasiocarpa
Alaska	AK	Moehringia lateriflora
Alaska	AK	Scutellaria lateriflora
Alaska	AK	Arnica latifolia
Alaska	AK	Silene latifolia
Alaska	AK	Arctagrostis latifolia
Alaska	AK	Cinna latifolia
Alaska	AK	Typha latifolia
Alaska	AK	Lepidium latifolium
Alaska	AK	Chamaenerion latifolium
Alaska	AK	Carex laxa
Alaska	AK	Poa laxiflora
Alaska	AK	Ribes laxiflorum
Alaska	AK	Astragalus laxmannii
Alaska	AK	Boechera lemmonii
Alaska	AK	Festuca lenensis
Alaska	AK	Carex lenticularis
Alaska	AK	Solidago lepida
Alaska	AK	Lupinus lepidus
Alaska	AK	Carex leptalea
Alaska	AK	Epilobium leptocarpum
Alaska	AK	Poa leptocoma
Alaska	AK	Chenopodium leptophyllum
Alaska	AK	Epilobium leptophyllum
Alaska	AK	Caltha leptosepala
Alaska	AK	Glyceria leptostachya
Alaska	AK	Arnica lessingii
Alaska	AK	Rubus leucodermis
Alaska	AK	Linum lewisii
Alaska	AK	Mimulus lewisii
Alaska	AK	Carex limosa
Alaska	AK	Tephroseris lindstroemii
Alaska	AK	Botrychium lineare
Alaska	AK	Collomia linearis
Alaska	AK	Salix lingulata
Alaska	AK	Anemone lithophila
Alaska	AK	Equisetum litorale
Alaska	AK	Sisyrinchium littorale
Alaska	AK	√óLeydeum littorale
Alaska	AK	Glehnia littoralis
Alaska	AK	Carex livida
Alaska	AK	Geocaulon lividum
Alaska	AK	Carex loliacea
Alaska	AK	Polystichum lonchitis
Alaska	AK	Draba lonchocarpa
Alaska	AK	Arnica lonchophylla
Alaska	AK	Erigeron lonchophyllus
Alaska	AK	Stellaria longifolia
Alaska	AK	Veronica longifolia
Alaska	AK	Rumex longifolius
Alaska	AK	Arenaria longipedunculata
Alaska	AK	Stellaria longipes
Alaska	AK	Angelica lucida
Alaska	AK	Artemisia ludoviciana
Alaska	AK	Senecio lugens
Alaska	AK	Botrychium lunaria
Alaska	AK	Trifolium lupinaster
Alaska	AK	Medicago lupulina
Alaska	AK	Epilobium luteum
Alaska	AK	Picea lutzii
Alaska	AK	Micranthes lyallii
Alaska	AK	Solanum lycopersicum
Alaska	AK	Cassiope lycopodioides
Alaska	AK	Amsinckia lycopsoides
Alaska	AK	Carex lyngbyei
Alaska	AK	Arabidopsis lyrata
Alaska	AK	Equisetum mackaii
Alaska	AK	Carex mackenziei
Alaska	AK	Carex macloviana
Alaska	AK	Podistera macounii
Alaska	AK	Draba macounii
Alaska	AK	Papaver macounii
Alaska	AK	√óElyhordeum macounii
Alaska	AK	Ranunculus macounii
Alaska	AK	Koeleria macrantha
Alaska	AK	Poa macrantha
Alaska	AK	Geum macranthum
Alaska	AK	Poa macrocalyx
Alaska	AK	Minuartia macrocarpa
Alaska	AK	Plantago macrocarpa
Alaska	AK	Vaccinium macrocarpon
Alaska	AK	Carex macrocephala
Alaska	AK	Pinguicula macroceras
Alaska	AK	Carex macrochaeta
Alaska	AK	Geum macrophyllum
Alaska	AK	Utricularia macrorhiza
Alaska	AK	Elymus macrourus
Alaska	AK	Cicuta maculata
Alaska	AK	Corallorhiza maculata
Alaska	AK	Conium maculatum
Alaska	AK	Lamium maculatum
Alaska	AK	Persicaria maculosa
Alaska	AK	Carex magellanica
Alaska	AK	Alopecurus magellanicus
Alaska	AK	Plantago major
Alaska	AK	Eleocharis mamillata
Alaska	AK	Heracleum mantegazzianum
Alaska	AK	Anaphalis margaritacea
Alaska	AK	Picea mariana
Alaska	AK	Carex marina
Alaska	AK	Zostera marina
Alaska	AK	Suaeda maritima
Alaska	AK	Mertensia maritima
Alaska	AK	Carex maritima
Alaska	AK	Isoetes maritima
Alaska	AK	Triglochin maritima
Alaska	AK	Plantago maritima
Alaska	AK	Armeria maritima
Alaska	AK	Lysimachia maritima
Alaska	AK	Ruppia maritima
Alaska	AK	Tripleurospermum maritimum
Alaska	AK	Schoenoplectus maritimus
Alaska	AK	Linaria maroccana
Alaska	AK	Lomatium martindalei
Alaska	AK	Hesperis matronalis
Alaska	AK	Sagina maxima
Alaska	AK	Glyceria maxima
Alaska	AK	Heracleum maximum
Alaska	AK	Leucanthemum maximum
Alaska	AK	Cerastium maximum
Alaska	AK	Aconitum maximum
Alaska	AK	Oxytropis maydelliana
Alaska	AK	Papaver mcconnellii
Alaska	AK	Platanthera media
Alaska	AK	Smelowskia media
Alaska	AK	Stellaria media
Alaska	AK	Carex media
Alaska	AK	Campanula medium
Alaska	AK	Carex membranacea
Alaska	AK	Vaccinium membranaceum
Alaska	AK	Nemophila menziesii
Alaska	AK	Silene menziesii
Alaska	AK	Sanguisorba menziesii
Alaska	AK	Tolmiea menziesii
Alaska	AK	Eurybia merita
Alaska	AK	Cassiope mertensiana
Alaska	AK	Oxytropis mertensiana
Alaska	AK	Corallorhiza mertensiana
Alaska	AK	Tsuga mertensiana
Alaska	AK	Saxifraga mertensiana
Alaska	AK	Juncus mertensianus
Alaska	AK	Carex mertensii
Alaska	AK	Agrostis mertensii
Alaska	AK	Stachys mexicana
Alaska	AK	Daphne mezereum
Alaska	AK	Artemisia michauxiana
Alaska	AK	Minuartia michauxii
Alaska	AK	Hackelia micrantha
Alaska	AK	Scirpus microcarpus
Alaska	AK	Trifolium microcephalum
Alaska	AK	Carex microchaeta
Alaska	AK	Polystichum microchlamys
Alaska	AK	Carex microglochin
Alaska	AK	Draba micropetala
Alaska	AK	Antennaria microphylla
Alaska	AK	Cardamine microphylla
Alaska	AK	Kalmia microphylla
Alaska	AK	Nasturtium microphyllum
Alaska	AK	Carex micropoda
Alaska	AK	Carex microptera
Alaska	AK	Achillea millefolium
Alaska	AK	Botrychium minganense
Alaska	AK	Castilleja miniata
Alaska	AK	Medicago minima
Alaska	AK	Polygonum minimum
Alaska	AK	Lemna minor
Alaska	AK	Pyrola minor
Alaska	AK	Utricularia minor
Alaska	AK	Rhinanthus minor
Alaska	AK	Phalaris minor
Alaska	AK	Arctium minus
Alaska	AK	Chaenorhinum minus
Alaska	AK	Festuca minutiflora
Alaska	AK	Primula mistassinica
Alaska	AK	Huperzia miyoshiana
Alaska	AK	Canadanthus modestus
Alaska	AK	Arnica mollis
Alaska	AK	Phacelia mollis
Alaska	AK	Euphrasia mollis
Alaska	AK	Holcus mollis
Alaska	AK	Leymus mollis
Alaska	AK	Alchemilla mollis
Alaska	AK	Antennaria monocephala
Alaska	AK	Crataegus monogyna
Alaska	AK	Malaxis monophyllos
Alaska	AK	Hypopitys monotropa
Alaska	AK	Polypogon monspeliensis
Alaska	AK	Centaurea montana
Alaska	AK	Cystopteris montana
Alaska	AK	Hippuris montana
Alaska	AK	Sisyrinchium montanum
Alaska	AK	Botrychium montanum
Alaska	AK	Cypripedium montanum
Alaska	AK	Anthoxanthum monticola
Alaska	AK	Alchemilla monticola
Alaska	AK	Adoxa moschatellina
Alaska	AK	Erigeron muirii
Alaska	AK	Draba mulliganii
Alaska	AK	Anemone multiceps
Alaska	AK	Anemone multifida
Alaska	AK	Sceptridium multifidum
Alaska	AK	Luzula multiflora
Alaska	AK	Solidago multiradiata
Alaska	AK	Claytonia multiscapa
Alaska	AK	Polystichum munitum
Alaska	AK	Mycelis muralis
Alaska	AK	Hordeum murinum
Alaska	AK	Hieracium murorum
Alaska	AK	Draba murrayi
Alaska	AK	Kobresia myosuroides
Alaska	AK	Salix myrtillifolia
Alaska	AK	Vulpia myuros
Alaska	AK	Potentilla nana
Alaska	AK	Betula nana
Alaska	AK	Eritrichium nanum
Alaska	AK	Brassica napus
Alaska	AK	Anemone narcissiflora
Alaska	AK	Carex nardina
Alaska	AK	Potamogeton natans
Alaska	AK	Caltha natans
Alaska	AK	Sparganium natans
Alaska	AK	Parrya nauruaq
Alaska	AK	Malva neglecta
Alaska	AK	Micranthes nelsoniana
Alaska	AK	Poa nemoralis
Alaska	AK	Draba nemorosa
Alaska	AK	Euphrasia nemorosa
Alaska	AK	Betula neoalaskana
Alaska	AK	Botrychium neolunaria
Alaska	AK	Brassica nigra
Alaska	AK	Carex nigricans
Alaska	AK	Vicia nigricans
Alaska	AK	Empetrum nigrum
Alaska	AK	Solanum nigrum
Alaska	AK	Eleocharis nitida
Alaska	AK	Erigeron nivalis
Alaska	AK	Draba nivalis
Alaska	AK	Sagina nivalis
Alaska	AK	Luzula nivalis
Alaska	AK	Ranunculus nivalis
Alaska	AK	Micranthes nivalis
Alaska	AK	Potentilla nivea
Alaska	AK	Silene noctiflora
Alaska	AK	Juncus nodosus
Alaska	AK	Impatiens noli-tangere
Alaska	AK	Callitropsis nootkatensis
Alaska	AK	Lupinus nootkatensis
Alaska	AK	Artemisia norvegica
Alaska	AK	Potentilla norvegica
Alaska	AK	Saussurea nuda
Alaska	AK	Mitella nuda
Alaska	AK	Papaver nudicaule
Alaska	AK	Parrya nudicaulis
Alaska	AK	Micranthes nudicaulis
Alaska	AK	Lysimachia nummularia
Alaska	AK	Salix nummularia
Alaska	AK	Delphinium nutans
Alaska	AK	Primula nutans
Alaska	AK	Calamagrostis nutkaensis
Alaska	AK	Puccinellia nutkaensis
Alaska	AK	Rosa nutkana
Alaska	AK	Monolepis nuttalliana
Alaska	AK	Puccinellia nuttalliana
Alaska	AK	Astragalus nutzotinensis
Alaska	AK	Cardamine nymanii
Alaska	AK	Draba oblongata
Alaska	AK	Goodyera oblongifolia
Alaska	AK	Drosera obovata
Alaska	AK	Alyssum obovatum
Alaska	AK	Carex obtusata
Alaska	AK	Platanthera obtusata
Alaska	AK	Rumex obtusifolius
Alaska	AK	Potamogeton obtusifolius
Alaska	AK	Minuartia obtusiloba
Alaska	AK	Delphinium occidentale
Alaska	AK	Thalictrum occidentale
Alaska	AK	Lilaeopsis occidentalis
Alaska	AK	Betula occidentalis
Alaska	AK	Cardamine occidentalis
Alaska	AK	Huperzia occidentalis
Alaska	AK	Festuca occidentalis
Alaska	AK	Rumex occidentalis
Alaska	AK	Ranunculus occidentalis
Alaska	AK	Micranthes occidentalis
Alaska	AK	Triantha occidentalis
Alaska	AK	Corispermum ochotense
Alaska	AK	Douglasia ochotensis
Alaska	AK	Utricularia ochroleuca
Alaska	AK	Erigeron ochroleucus
Alaska	AK	Lathyrus ochroleucus
Alaska	AK	Myrrhis odorata
Alaska	AK	Nymphaea odorata
Alaska	AK	Anthoxanthum odoratum
Alaska	AK	Pedicularis oederi
Alaska	AK	Taraxacum officinale
Alaska	AK	Symphytum officinale
Alaska	AK	Nasturtium officinale
Alaska	AK	Sisymbrium officinale
Alaska	AK	Calendula officinalis
Alaska	AK	Borago officinalis
Alaska	AK	Saponaria officinalis
Alaska	AK	Melilotus officinalis
Alaska	AK	Veronica officinalis
Alaska	AK	Sanguisorba officinalis
Alaska	AK	Draba ogilviensis
Alaska	AK	Packera ogotorukensis
Alaska	AK	Spinacia oleracea
Alaska	AK	Sonchus oleraceus
Alaska	AK	Draba oligosperma
Alaska	AK	Carex oneillii
Alaska	AK	Saxifraga oppositifolia
Alaska	AK	Viburnum opulus
Alaska	AK	Platanthera orbiculata
Alaska	AK	Sedum oreganum
Alaska	AK	Sisymbrium orientale
Alaska	AK	Plagiobothrys orientalis
Alaska	AK	Conringia orientalis
Alaska	AK	Pedicularis ornithorhyncha
Alaska	AK	Misopates orontium
Alaska	AK	Barbarea orthoceras
Alaska	AK	Ranunculus orthorhynchus
Alaska	AK	Silene ostenfeldii
Alaska	AK	Salix ovalifolia
Alaska	AK	Vaccinium ovalifolium
Alaska	AK	Arnica ovata
Alaska	AK	Potentilla ovina
Alaska	AK	Ribes oxyacanthoides
Alaska	AK	Vaccinium oxycoccos
Alaska	AK	Carex pachystachya
Alaska	AK	Pedicularis pacifica
Alaska	AK	Conioselinum pacificum
Alaska	AK	Bromus pacificus
Alaska	AK	Ranunculus pacificus
Alaska	AK	Prunus padus
Alaska	AK	Draba palanderiana
Alaska	AK	Erysimum pallasii
Alaska	AK	Coptidium pallasii
Alaska	AK	Castilleja pallida
Alaska	AK	Torreyochloa pallida
Alaska	AK	Elymus palmerensis
Alaska	AK	Carex paludivagans
Alaska	AK	Hammarbya paludosa
Alaska	AK	Gnaphalium palustre
Alaska	AK	Equisetum palustre
Alaska	AK	Epilobium palustre
Alaska	AK	Comarum palustre
Alaska	AK	Calla palustris
Alaska	AK	Tephroseris palustris
Alaska	AK	Rorippa palustris
Alaska	AK	Eleocharis palustris
Alaska	AK	Lathyrus palustris
Alaska	AK	Triglochin palustris
Alaska	AK	Stachys palustris
Alaska	AK	Parnassia palustris
Alaska	AK	Callitriche palustris
Alaska	AK	Poa palustris
Alaska	AK	Zannichellia palustris
Alaska	AK	Caltha palustris
Alaska	AK	Scheuchzeria palustris
Alaska	AK	Viola palustris
Alaska	AK	Mertensia paniculata
Alaska	AK	Neslia paniculata
Alaska	AK	Betula papyrifera
Alaska	AK	Carex parryana
Alaska	AK	Silene parryi
Alaska	AK	Luzula parviflora
Alaska	AK	Claytonia parviflora
Alaska	AK	Castilleja parviflora
Alaska	AK	Pedicularis parviflora
Alaska	AK	Parnassia parviflora
Alaska	AK	Collinsia parviflora
Alaska	AK	Anemone parviflora
Alaska	AK	Dracocephalum parviflorum
Alaska	AK	Cypripedium parviflorum
Alaska	AK	Rubus parviflorus
Alaska	AK	Montia parvifolia
Alaska	AK	Vaccinium parvifolium
Alaska	AK	Cypripedium passerinum
Alaska	AK	Pulsatilla patens
Alaska	AK	Atriplex patula
Alaska	AK	Packera pauciflora
Alaska	AK	Draba pauciflora
Alaska	AK	Carex pauciflora
Alaska	AK	Poa paucispicula
Alaska	AK	Packera paupercula
Alaska	AK	Carex paysonis
Alaska	AK	Carex peckii
Alaska	AK	Stuckenia pectinata
Alaska	AK	Luetkea pectinata
Alaska	AK	Ranunculus pedatifidus
Alaska	AK	Rubus pedatus
Alaska	AK	Botrychium pedunculosum
Alaska	AK	Betula pendula
Alaska	AK	Cardamine pensylvanica
Alaska	AK	Persicaria pensylvanica
Alaska	AK	Potentilla pensylvanica
Alaska	AK	Ranunculus pensylvanicus
Alaska	AK	Salix pentandra
Alaska	AK	Pectiantia pentandra
Alaska	AK	Geum pentapetalum
Alaska	AK	Honckenya peploides
Alaska	AK	Euphorbia peplus
Alaska	AK	Veronica peregrina
Alaska	AK	Erigeron peregrinus
Alaska	AK	Lolium perenne
Alaska	AK	Bellis perennis
Alaska	AK	Swertia perennis
Alaska	AK	Claytonia perfoliata
Alaska	AK	Lepidium perfoliatum
Alaska	AK	Hypericum perforatum
Alaska	AK	Veronica persica
Alaska	AK	Carex petasata
Alaska	AK	Alliaria petiolata
Alaska	AK	Carex petricosa
Alaska	AK	Carex phaeocephala
Alaska	AK	Salix phlebophylla
Alaska	AK	Puccinellia phryganodes
Alaska	AK	Solanum physalifolium
Alaska	AK	Carex physocarpoides
Alaska	AK	Wilhelmsia physodes
Alaska	AK	Draba pilosa
Alaska	AK	Stachys pilosa
Alaska	AK	Hieracium pilosella
Alaska	AK	Hieracium piloselloides
Alaska	AK	Linaria pinifolia
Alaska	AK	Botrychium pinnatum
Alaska	AK	Luzula piperi
Alaska	AK	Mentha piperita
Alaska	AK	Salix planifolia
Alaska	AK	Alisma plantago-aquatica
Alaska	AK	Gentiana platypetala
Alaska	AK	Urtica platyphylla
Alaska	AK	Thuja plicata
Alaska	AK	Bistorta plumosa
Alaska	AK	Carex pluriflora
Alaska	AK	Aegopodium podagraria
Alaska	AK	Carex podocarpa
Alaska	AK	Astragalus polaris
Alaska	AK	Salix polaris
Alaska	AK	Andromeda polifolia
Alaska	AK	Medicago polymorpha
Alaska	AK	Lupinus polyphyllus
Alaska	AK	Nuphar polysepala
Alaska	AK	Micranthes porsildiana
Alaska	AK	Eriophorum porsildii
Alaska	AK	Erigeron porsildii
Alaska	AK	Draba porsildii
Alaska	AK	Smelowskia porsildii
Alaska	AK	Poa porsildii
Alaska	AK	Draba praealta
Alaska	AK	Carex praegracilis
Alaska	AK	Potamogeton praelongus
Alaska	AK	Equisetum pratense
Alaska	AK	Trifolium pratense
Alaska	AK	Phleum pratense
Alaska	AK	Lathyrus pratensis
Alaska	AK	Alopecurus pratensis
Alaska	AK	Poa pratensis
Alaska	AK	Schedonorus pratensis
Alaska	AK	Chenopodium pratericola
Alaska	AK	Carex praticola
Alaska	AK	Carex preslii
Alaska	AK	Penstemon procerus
Alaska	AK	Asperugo procumbens
Alaska	AK	Sagina procumbens
Alaska	AK	Loiseleuria procumbens
Alaska	AK	Sibbaldia procumbens
Alaska	AK	Salix prolixa
Alaska	AK	Gentianella propinqua
Alaska	AK	Gentiana prostrata
Alaska	AK	Iris pseudacorus
Alaska	AK	Poa pseudoabbreviata
Alaska	AK	Senecio pseudoarnica
Alaska	AK	Salix pseudomonticola
Alaska	AK	Isoetes pseudotruncata
Alaska	AK	Rumex pseudoxyria
Alaska	AK	Achillea ptarmica
Alaska	AK	Rubus pubescens
Alaska	AK	Gaillardia pulchella
Alaska	AK	Glyceria pulchella
Alaska	AK	Potentilla pulchella
Alaska	AK	Dodecatheon pulchellum
Alaska	AK	Antennaria pulcherrima
Alaska	AK	Polemonium pulcherrimum
Alaska	AK	Salix pulchra
Alaska	AK	Puccinellia pumila
Alaska	AK	Primula pumila
Alaska	AK	Trichophorum pumilum
Alaska	AK	Bromus pumpellianus
Alaska	AK	Lysimachia punctata
Alaska	AK	Dryas punctata
Alaska	AK	Calamagrostis purpurascens
Alaska	AK	Schizachne purpurascens
Alaska	AK	Erigeron purpuratus
Alaska	AK	Osmorhiza purpurea
Alaska	AK	Cardamine purpurea
Alaska	AK	Digitalis purpurea
Alaska	AK	Lamium purpureum
Alaska	AK	Tofieldia pusilla
Alaska	AK	Geranium pusillum
Alaska	AK	Ophioglossum pusillum
Alaska	AK	Potamogeton pusillus
Alaska	AK	Arabis pycnocarpa
Alaska	AK	Askellia pygmaea
Alaska	AK	Symphyotrichum pygmaeum
Alaska	AK	Ranunculus pygmaeus
Alaska	AK	Eriophorum pylaieanum
Alaska	AK	Smelowskia pyriformis
Alaska	AK	Elliottia pyroliflora
Alaska	AK	Leptarrhena pyrolifolia
Alaska	AK	Gaultheria pyroloides
Alaska	AK	Thelypteris quelpaertensis
Alaska	AK	Eleocharis quinqueflora
Alaska	AK	Sambucus racemosa
Alaska	AK	Maianthemum racemosum
Alaska	AK	Bromus racemosus
Alaska	AK	Saxifraga radiata
Alaska	AK	Hypochaeris radicata
Alaska	AK	Papaver radicatum
Alaska	AK	Carex ramenskii
Alaska	AK	Lepidium ramosissimum
Alaska	AK	Polygonum ramosissimum
Alaska	AK	Brassica rapa
Alaska	AK	Raphanus raphanistrum
Alaska	AK	Campanula rapunculoides
Alaska	AK	Carex rariflora
Alaska	AK	Castilleja raupii
Alaska	AK	Micranthes razshivinii
Alaska	AK	Lappula redowskii
Alaska	AK	Micranthes reflexa
Alaska	AK	Cerastium regelii
Alaska	AK	Cotoneaster rehderi
Alaska	AK	Viola renifolia
Alaska	AK	Dianthus repens
Alaska	AK	Silene repens
Alaska	AK	Trifolium repens
Alaska	AK	Goodyera repens
Alaska	AK	Elymus repens
Alaska	AK	Ranunculus repens
Alaska	AK	Salix reticulata
Alaska	AK	Amaranthus retroflexus
Alaska	AK	Boechera retrofracta
Alaska	AK	Papaver rhoeas
Alaska	AK	Achnatherum richardsonii
Alaska	AK	Bromus richardsonii
Alaska	AK	Phlox richardsonii
Alaska	AK	Potamogeton richardsonii
Alaska	AK	Anemone richardsonii
Alaska	AK	Salix richardsonii
Alaska	AK	Boykinia richardsonii
Alaska	AK	Trollius riederianus
Alaska	AK	Saxifraga rivularis
Alaska	AK	Astragalus robbinsii
Alaska	AK	Potamogeton robbinsii
Alaska	AK	Geranium robertianum
Alaska	AK	Spiranthes romanzoffiana
Alaska	AK	Antennaria rosea
Alaska	AK	Chrysosplenium rosendahlii
Alaska	AK	Boschniakia rossica
Alaska	AK	Minuartia rossii
Alaska	AK	Carex rossii
Alaska	AK	Geum rossii
Alaska	AK	Carex rostrata
Alaska	AK	Solanum rostratum
Alaska	AK	Lomatogonium rotatum
Alaska	AK	Carex rotundata
Alaska	AK	Campanula rotundifolia
Alaska	AK	Drosera rotundifolia
Alaska	AK	Galearis rotundifolia
Alaska	AK	Salix rotundifolia
Alaska	AK	Eriophorum rousseauanum
Alaska	AK	Draba ruaxes
Alaska	AK	Minuartia rubella
Alaska	AK	Arctous ruber
Alaska	AK	Oxybasis rubra
Alaska	AK	Alnus rubra
Alaska	AK	Spergularia rubra
Alaska	AK	Festuca rubra
Alaska	AK	Actaea rubra
Alaska	AK	Potentilla rubricaulis
Alaska	AK	Lepidium ruderale
Alaska	AK	Blysmopsis rufa
Alaska	AK	Luzula rufescens
Alaska	AK	Rosa rugosa
Alaska	AK	Carex rupestris
Alaska	AK	Castilleja rupicola
Alaska	AK	Stellaria ruscifolia
Alaska	AK	Eriophorum russeolum
Alaska	AK	Armoracia rusticana
Alaska	AK	Pleuropogon sabinei
Alaska	AK	Ranunculus sabinei
Alaska	AK	Carex sabulosa
Alaska	AK	Reynoutria sachalinensis
Alaska	AK	Sagina saginoides
Alaska	AK	Lythrum salicaria
Alaska	AK	Sorbus sambucifolia
Alaska	AK	Geranium sanguineum
Alaska	AK	Betula sargentii
Alaska	AK	Oenanthe sarmentosa
Alaska	AK	Claytonia sarmentosa
Alaska	AK	Carex sartwellii
Alaska	AK	Pastinaca sativa
Alaska	AK	Madia sativa
Alaska	AK	Camelina sativa
Alaska	AK	Medicago sativa
Alaska	AK	Vicia sativa
Alaska	AK	Avena sativa
Alaska	AK	Raphanus sativus
Alaska	AK	Leontodon saxatilis
Alaska	AK	Aurinia saxatilis
Alaska	AK	Carex saxatilis
Alaska	AK	Festuca saximontana
Alaska	AK	Juncus saximontanus
Alaska	AK	Centaurea scabiosa
Alaska	AK	Agrostis scabra
Alaska	AK	Oxytropis scammaniana
Alaska	AK	Claytonia scammaniana
Alaska	AK	Ranunculus sceleratus
Alaska	AK	√óElyhordeum schaackianum
Alaska	AK	Eriophorum scheuchzeri
Alaska	AK	Allium schoenoprasum
Alaska	AK	Brasenia schreberi
Alaska	AK	Carex scirpoidea
Alaska	AK	Equisetum scirpoides
Alaska	AK	Cytisus scoparius
Alaska	AK	Sorbus scopulina
Alaska	AK	Woodsia scopulina
Alaska	AK	Taraxacum scopulorum
Alaska	AK	Myosotis scorpioides
Alaska	AK	Ligusticum scoticum
Alaska	AK	Campanula scouleri
Alaska	AK	Valeriana scouleri
Alaska	AK	Phyllospadix scouleri
Alaska	AK	Salix scouleriana
Alaska	AK	Veronica scutellata
Alaska	AK	Bromus secalinus
Alaska	AK	Orthilia secunda
Alaska	AK	Poa secunda
Alaska	AK	Glebionis segetum
Alaska	AK	Selaginella selaginoides
Alaska	AK	Viola selkirkii
Alaska	AK	Capnoides sempervirens
Alaska	AK	Viola sempervirens
Alaska	AK	Artemisia senjavinensis
Alaska	AK	Calystegia sepium
Alaska	AK	Androsace septentrionalis
Alaska	AK	Salix sepulcralis
Alaska	AK	Phacelia sericea
Alaska	AK	Lloydia serotina
Alaska	AK	Veronica serpyllifolia
Alaska	AK	Saxifraga serpyllifolia
Alaska	AK	Lactuca serriola
Alaska	AK	Penstemon serrulatus
Alaska	AK	Phyllospadix serrulatus
Alaska	AK	Calamagrostis sesquiflora
Alaska	AK	Cochlearia sessilifolia
Alaska	AK	Salix setchelliana
Alaska	AK	Polystichum setigerum
Alaska	AK	Iris setosa
Alaska	AK	Oreocarya shackletteana
Alaska	AK	Gaultheria shallon
Alaska	AK	Eurybia sibirica
Alaska	AK	Kobresia sibirica
Alaska	AK	Claytonia sibirica
Alaska	AK	Selaginella sibirica
Alaska	AK	Myriophyllum sibiricum
Alaska	AK	Trisetum sibiricum
Alaska	AK	Polypodium sibiricum
Alaska	AK	Elymus sibiricus
Alaska	AK	Rumex sibiricus
Alaska	AK	Carex siccata
Alaska	AK	Chenopodiastrum simplex
Alaska	AK	Solidago simplex
Alaska	AK	Botrychium simplex
Alaska	AK	Kobresia simpliciuscula
Alaska	AK	Alnus sinuata
Alaska	AK	Diphasiastrum sitchense
Alaska	AK	Romanzoffia sitchensis
Alaska	AK	Picea sitchensis
Alaska	AK	Bromus sitchensis
Alaska	AK	Cryptogramma sitchensis
Alaska	AK	Sorbus sitchensis
Alaska	AK	Salix sitchensis
Alaska	AK	Valeriana sitchensis
Alaska	AK	Pascopyrum smithii
Alaska	AK	Silene soczaviana
Alaska	AK	Descurainia sophia
Alaska	AK	Descurainia sophioides
Alaska	AK	Sorbaria sorbifolia
Alaska	AK	Silene sorensenis
Alaska	AK	Thalictrum sparsiflorum
Alaska	AK	Botrychium spathulatum
Alaska	AK	Carex spectabilis
Alaska	AK	Rubus spectabilis
Alaska	AK	Salix sphenophylla
Alaska	AK	Blechnum spicant
Alaska	AK	Luzula spicata
Alaska	AK	Mentha spicata
Alaska	AK	Veronica spicata
Alaska	AK	Danthonia spicata
Alaska	AK	Pseudoroegneria spicata
Alaska	AK	Micranthes spicata
Alaska	AK	Myriophyllum spicatum
Alaska	AK	Trisetum spicatum
Alaska	AK	Oreocarya spiculifera
Alaska	AK	Eritrichium splendens
Alaska	AK	Oxytropis splendens
Alaska	AK	Carex sprengelii
Alaska	AK	Lappula squarrosa
Alaska	AK	Maianthemum stellatum
Alaska	AK	Cryptogramma stelleri
Alaska	AK	Artemisia stelleriana
Alaska	AK	Harrimanella stelleriana
Alaska	AK	Poa stenantha
Alaska	AK	Draba stenoloba
Alaska	AK	Draba stenopetala
Alaska	AK	Callitriche stenoptera
Alaska	AK	Spiraea stevenii
Alaska	AK	Carex stipata
Alaska	AK	Potentilla stipularis
Alaska	AK	Centaurea stoebe
Alaska	AK	Agrostis stolonifera
Alaska	AK	Salix stolonifera
Alaska	AK	Packera streptanthifolia
Alaska	AK	Streptopus streptopoides
Alaska	AK	Glyceria striata
Alaska	AK	Boechera stricta
Alaska	AK	Minuartia stricta
Alaska	AK	Platanthera stricta
Alaska	AK	Calamagrostis stricta
Alaska	AK	Matteuccia struthiopteris
Alaska	AK	Utricularia stygia
Alaska	AK	Juncus stygius
Alaska	AK	Carex stylosa
Alaska	AK	Sium suave
Alaska	AK	Euphrasia subarctica
Alaska	AK	Draba subcapitata
Alaska	AK	Alchemilla subcrenata
Alaska	AK	Potentilla subgorodkovii
Alaska	AK	Puccinellia sublaevis
Alaska	AK	Poa sublanata
Alaska	AK	Packera subnuda
Alaska	AK	Ranunculus subrigidus
Alaska	AK	Potamogeton subsibiricus
Alaska	AK	Carex subspathacea
Alaska	AK	Symphyotrichum subspicatum
Alaska	AK	Schoenoplectus subterminalis
Alaska	AK	Festuca subulata
Alaska	AK	Melica subulata
Alaska	AK	Potentilla subvahliana
Alaska	AK	Cornus suecica
Alaska	AK	Ranunculus sulphureus
Alaska	AK	Carex supina
Alaska	AK	Juncus supiniformis
Alaska	AK	Carex sychnocephala
Alaska	AK	Myosotis sylvatica
Alaska	AK	Equisetum sylvaticum
Alaska	AK	Senecio sylvaticus
Alaska	AK	Rorippa sylvestris
Alaska	AK	Malva sylvestris
Alaska	AK	Beckmannia syzigachne
Alaska	AK	Schoenoplectus tabernaemontani
Alaska	AK	Carex tahoensis
Alaska	AK	Artemisia tanacetifolia
Alaska	AK	Clematis tangutica
Alaska	AK	Lactuca tatarica
Alaska	AK	Lonicera tatarica
Alaska	AK	Crepis tectorum
Alaska	AK	Bromus tectorum
Alaska	AK	Lolium temulentum
Alaska	AK	Xerophyllum tenax
Alaska	AK	Minuartia tenella
Alaska	AK	Puccinellia tenella
Alaska	AK	Comastoma tenellum
Alaska	AK	Carex tenuiflora
Alaska	AK	Juncus tenuis
Alaska	AK	Castilleja tenuis
Alaska	AK	Micranthes tenuis
Alaska	AK	Cassiope tetragona
Alaska	AK	Nymphaea tetragona
Alaska	AK	Chrysosplenium tetrandrum
Alaska	AK	Hippuris tetraphylla
Alaska	AK	Verbascum thapsus
Alaska	AK	Lysimachia thyrsiflora
Alaska	AK	Artemisia tilesii
Alaska	AK	Mimulus tilingii
Alaska	AK	Cota tinctoria
Alaska	AK	Platanthera tipuloides
Alaska	AK	Micranthes tolmiei
Alaska	AK	Cerastium tomentosum
Alaska	AK	Rhododendron tomentosum
Alaska	AK	Cryptantha torreyana
Alaska	AK	Elymus trachycaulus
Alaska	AK	Rumex transitorius
Alaska	AK	Epilobium treleaseanum
Alaska	AK	Populus tremuloides
Alaska	AK	Senecio triangularis
Alaska	AK	Saussurea triangulata
Alaska	AK	Asplenium trichomanes
Alaska	AK	Ranunculus trichophyllus
Alaska	AK	Viola tricolor
Alaska	AK	Saxifraga tricuspidata
Alaska	AK	Artemisia tridentata
Alaska	AK	Ambrosia trifida
Alaska	AK	Corallorhiza trifida
Alaska	AK	Ozomelis trifida
Alaska	AK	Galium trifidum
Alaska	AK	Galium triflorum
Alaska	AK	Coptis trifolia
Alaska	AK	Menyanthes trifoliata
Alaska	AK	Tiarella trifoliata
Alaska	AK	Juncus triglumis
Alaska	AK	Bidens tripartita
Alaska	AK	Hieracium triste
Alaska	AK	Ribes triste
Alaska	AK	Lemna trisulca
Alaska	AK	Alisma triviale
Alaska	AK	Poa trivialis
Alaska	AK	Isoetes truncata
Alaska	AK	Saussurea tschuktschorum
Alaska	AK	Primula tschuktschorum
Alaska	AK	Arceuthobium tsugense
Alaska	AK	Claytonia tuberosa
Alaska	AK	Tephroseris tundricola
Alaska	AK	Botrychium tunux
Alaska	AK	Lemna turionifera
Alaska	AK	Ranunculus turneri
Alaska	AK	Betula uliginosa
Alaska	AK	Gnaphalium uliginosum
Alaska	AK	Vaccinium uliginosum
Alaska	AK	Cardamine umbellata
Alaska	AK	Iberis umbellata
Alaska	AK	Stellaria umbellata
Alaska	AK	Chimaphila umbellata
Alaska	AK	Comandra umbellata
Alaska	AK	Hieracium umbellatum
Alaska	AK	Astragalus umbellatus
Alaska	AK	Piperia unalascensis
Alaska	AK	Arnica unalaschcensis
Alaska	AK	Romanzoffia unalaschcensis
Alaska	AK	Castilleja unalaschcensis
Alaska	AK	Micranthes unalaschcensis
Alaska	AK	Cornus unalaschkensis
Alaska	AK	Ranunculus uncinatus
Alaska	AK	Campanula uniflora
Alaska	AK	Moneses uniflora
Alaska	AK	Monotropa uniflora
Alaska	AK	Clintonia uniflora
Alaska	AK	Orobanche uniflora
Alaska	AK	Erigeron uniflorus
Alaska	AK	Lycopus uniflorus
Alaska	AK	Silene uralensis
Alaska	AK	Urtica urens
Alaska	AK	Carex ursina
Alaska	AK	Linum usitatissimum
Alaska	AK	Carex utriculata
Alaska	AK	Arctostaphylos uva-ursi
Alaska	AK	Carex vaginata
Alaska	AK	Puccinellia vaginata
Alaska	AK	Stuckenia vaginata
Alaska	AK	Eriophorum vaginatum
Alaska	AK	Puccinellia vahliana
Alaska	AK	Securigera varia
Alaska	AK	Equisetum variegatum
Alaska	AK	Trifolium variegatum
Alaska	AK	Lathyrus venosus
Alaska	AK	Draba ventosa
Alaska	AK	Barbarea verna
Alaska	AK	Pedicularis verticillata
Alaska	AK	Myriophyllum verticillatum
Alaska	AK	Onobrychis viciifolia
Alaska	AK	Allium victorialis
Alaska	AK	Vicia villosa
Alaska	AK	Pinguicula villosa
Alaska	AK	Potentilla villosa
Alaska	AK	Polemonium villosissimum
Alaska	AK	Potentilla villosula
Alaska	AK	Allium vineale
Alaska	AK	Agrostis vinealis
Alaska	AK	Fragaria virginiana
Alaska	AK	Prunus virginiana
Alaska	AK	Botrypus virginianus
Alaska	AK	Lepidium virginicum
Alaska	AK	Asplenium viride
Alaska	AK	Veratrum viride
Alaska	AK	Coeloglossum viride
Alaska	AK	Eriophorum viridicarinatum
Alaska	AK	Alnus viridis
Alaska	AK	Setaria viridis
Alaska	AK	Carex viridula
Alaska	AK	Cicuta virosa
Alaska	AK	Senecio viscosus
Alaska	AK	Vaccinium vitis-idaea
Alaska	AK	Bistorta vivipara
Alaska	AK	Festuca viviparoidea
Alaska	AK	Potentilla vulcanicola
Alaska	AK	Cirsium vulgare
Alaska	AK	Leucanthemum vulgare
Alaska	AK	Tanacetum vulgare
Alaska	AK	Echium vulgare
Alaska	AK	Marrubium vulgare
Alaska	AK	Hordeum vulgare
Alaska	AK	Artemisia vulgaris
Alaska	AK	Jacobaea vulgaris
Alaska	AK	Senecio vulgaris
Alaska	AK	Barbarea vulgaris
Alaska	AK	Silene vulgaris
Alaska	AK	Prunella vulgaris
Alaska	AK	Pinguicula vulgaris
Alaska	AK	Hippuris vulgaris
Alaska	AK	Linaria vulgaris
Alaska	AK	Luzula wahlenbergii
Alaska	AK	Persicaria wallichii
Alaska	AK	Papaver walpolei
Alaska	AK	Elymus wiegandii
Alaska	AK	Silene williamsii
Alaska	AK	Carex williamsii
Alaska	AK	Astragalus williamsii
Alaska	AK	Betula winteri
Alaska	AK	Rosa woodsii
Alaska	AK	Trifolium wormskioldii
Alaska	AK	Veronica wormskjoldii
Alaska	AK	Hymenophyllum wrightii
Alaska	AK	Puccinellia wrightii
Alaska	AK	Chrysosplenium wrightii
Alaska	AK	Carex xerantica
Alaska	AK	Botrychium yaaxudakeit
Alaska	AK	Cypripedium yatabeanum
Alaska	AK	Symphyotrichum yukonense
Alaska	AK	Elymus yukonensis
Alaska	AK	Podistera yukonensis
Alaska	AK	Erigeron yukonensis
Alaska	AK	Tephroseris yukonensis
Alaska	AK	Minuartia yukonensis
Alaska	AK	Potamogeton zosteriformis
Alabama	AL	Rubus aboriginum
Alabama	AL	Juncus abortivus
Alabama	AL	Ranunculus abortivus
Alabama	AL	Asplenium abscissum
Alabama	AL	Carex abscondita
Alabama	AL	Guizotia abyssinica
Alabama	AL	Onopordum acanthium
Alabama	AL	Cypripedium acaule
Alabama	AL	Arnica acaulis
Alabama	AL	Viburnum acerifolium
Alabama	AL	Rumex acetosella
Alabama	AL	Dichanthelium aciculare
Alabama	AL	Eleocharis acicularis
Alabama	AL	Carex acidicola
Alabama	AL	Boykinia aconitifolia
Alabama	AL	Sedum acre
Alabama	AL	Ranunculus acris
Alabama	AL	Deparia acrostichoides
Alabama	AL	Polystichum acrostichoides
Alabama	AL	Parkinsonia aculeata
Alabama	AL	Hibiscus aculeatus
Alabama	AL	Clethra acuminata
Alabama	AL	Luzula acuminata
Alabama	AL	Magnolia acuminata
Alabama	AL	Forestiera acuminata
Alabama	AL	Mecardonia acuminata
Alabama	AL	Eriochloa acuminata
Alabama	AL	Dichanthelium acuminatum
Alabama	AL	Paspalum acuminatum
Alabama	AL	Cyperus acuminatus
Alabama	AL	Juncus acuminatus
Alabama	AL	Sida acuta
Alabama	AL	Glyceria acutiflora
Alabama	AL	Vicia acutifolia
Alabama	AL	Physalis acutifolia
Alabama	AL	Quercus acutissima
Alabama	AL	Rumex acutus
Alabama	AL	Schoenoplectus acutus
Alabama	AL	Setaria adhaerens
Alabama	AL	Symphyotrichum adnatum
Alabama	AL	Urochloa adspersa
Alabama	AL	Nuphar advena
Alabama	AL	Dactyloctenium aegyptium
Alabama	AL	Lemna aequinoctialis
Alabama	AL	Gaillardia aestivalis
Alabama	AL	Carex aestivalis
Alabama	AL	Crataegus aestivalis
Alabama	AL	Vitis aestivalis
Alabama	AL	Leucojum aestivum
Alabama	AL	Triticum aestivum
Alabama	AL	Corchorus aestuans
Alabama	AL	Laportea aestuans
Alabama	AL	Asparagus aethiopicus
Alabama	AL	Trepocarpus aethusae
Alabama	AL	Viola affinis
Alabama	AL	Carex aggregata
Alabama	AL	Cyperus aggregatus
Alabama	AL	Vitex agnus-castus
Alabama	AL	Veronica agrestis
Alabama	AL	Sarracenia ahlesii
Alabama	AL	Consolida ajacis
Alabama	AL	Rhododendron alabamense
Alabama	AL	Matelea alabamensis
Alabama	AL	Jamesianthus alabamensis
Alabama	AL	Croton alabamensis
Alabama	AL	Scutellaria alabamensis
Alabama	AL	Spigelia alabamensis
Alabama	AL	Myriopteris alabamensis
Alabama	AL	Neviusia alabamensis
Alabama	AL	Prunus alabamensis
Alabama	AL	Sarracenia alabamensis
Alabama	AL	Leavenworthia alabamica
Alabama	AL	Delphinium alabamicum
Alabama	AL	Thunbergia alata
Alabama	AL	Carex alata
Alabama	AL	Dioscorea alata
Alabama	AL	Hyptis alata
Alabama	AL	Ludwigia alata
Alabama	AL	Sarracenia alata
Alabama	AL	Ulmus alata
Alabama	AL	Lythrum alatum
Alabama	AL	Mimulus alatus
Alabama	AL	Basella alba
Alabama	AL	Sinapis alba
Alabama	AL	Ipomoea alba
Alabama	AL	Rhynchospora alba
Alabama	AL	Baptisia alba
Alabama	AL	Quercus alba
Alabama	AL	Morus alba
Alabama	AL	Populus alba
Alabama	AL	Salix alba
Alabama	AL	Baptisia albescens
Alabama	AL	Pycnanthemum albescens
Alabama	AL	Carex albicans
Alabama	AL	Eleocharis albida
Alabama	AL	Dalea albida
Alabama	AL	Mirabilis albida
Alabama	AL	Sisyrinchium albidum
Alabama	AL	Sassafras albidum
Alabama	AL	Erythronium albidum
Alabama	AL	Argemone albiflora
Alabama	AL	Schoenolirion albiflorum
Alabama	AL	Carex albolutescens
Alabama	AL	Chenopodium album
Alabama	AL	Eupatorium album
Alabama	AL	Carex albursina
Alabama	AL	Amaranthus albus
Alabama	AL	Callirhoe alcaeoides
Alabama	AL	Rhexia alifanus
Alabama	AL	Rubus allegheniensis
Alabama	AL	Penstemon alluviorum
Alabama	AL	Sorghum almum
Alabama	AL	Clethra alnifolia
Alabama	AL	Yucca aloifolia
Alabama	AL	Acalypha alopecuroidea
Alabama	AL	Lycopodiella alopecuroides
Alabama	AL	Saccharum alopecuroides
Alabama	AL	Evolvulus alsinoides
Alabama	AL	Spartina alterniflora
Alabama	AL	Verbesina alternifolia
Alabama	AL	Cornus alternifolia
Alabama	AL	Ludwigia alternifolia
Alabama	AL	Ageratina altissima
Alabama	AL	Solidago altissima
Alabama	AL	Ailanthus altissima
Alabama	AL	Cirsium altissimum
Alabama	AL	Eupatorium altissimum
Alabama	AL	Sisymbrium altissimum
Alabama	AL	Nabalus altissimus
Alabama	AL	Rumex altissimus
Alabama	AL	Isoetes altonharvillii
Alabama	AL	Alyssum alyssoides
Alabama	AL	Kolkwitzia amabilis
Alabama	AL	Eragrostis amabilis
Alabama	AL	Helenium amarum
Alabama	AL	Panicum amarum
Alabama	AL	Phyllanthus amarus
Alabama	AL	Ranunculus ambigens
Alabama	AL	Setaria ambigua
Alabama	AL	Sarcocornia ambigua
Alabama	AL	Ilex ambigua
Alabama	AL	Polygala ambigua
Alabama	AL	Xyris ambigua
Alabama	AL	Gymnopogon ambiguus
Alabama	AL	Tridens ambiguus
Alabama	AL	Dysphania ambrosioides
Alabama	AL	Ilex amelanchier
Alabama	AL	Justicia americana
Alabama	AL	Agave americana
Alabama	AL	Perideridia americana
Alabama	AL	Corylus americana
Alabama	AL	Paronychia americana
Alabama	AL	Elatine americana
Alabama	AL	Aeschynomene americana
Alabama	AL	Apios americana
Alabama	AL	Vallisneria americana
Alabama	AL	Callicarpa americana
Alabama	AL	Tilia americana
Alabama	AL	Pilularia americana
Alabama	AL	Cartrema americana
Alabama	AL	Fraxinus americana
Alabama	AL	Buchnera americana
Alabama	AL	Conopholis americana
Alabama	AL	Schwalbea americana
Alabama	AL	Phytolacca americana
Alabama	AL	Veronica americana
Alabama	AL	Diarrhena americana
Alabama	AL	Triplasis americana
Alabama	AL	Prunus americana
Alabama	AL	Heuchera americana
Alabama	AL	Ulmus americana
Alabama	AL	Crinum americanum
Alabama	AL	Atrema americanum
Alabama	AL	Campanulastrum americanum
Alabama	AL	Erythronium americanum
Alabama	AL	Polygonum americanum
Alabama	AL	Zanthoxylum americanum
Alabama	AL	Chrysosplenium americanum
Alabama	AL	Solanum americanum
Alabama	AL	Sparganium americanum
Alabama	AL	Plectocephalus americanus
Alabama	AL	Euonymus americanus
Alabama	AL	Schoenoplectus americanus
Alabama	AL	Acmispon americanus
Alabama	AL	Lycopus americanus
Alabama	AL	Cenchrus americanus
Alabama	AL	Ceanothus americanus
Alabama	AL	Styrax americanus
Alabama	AL	Portulaca amilis
Alabama	AL	Lobelia amoena
Alabama	AL	Phlox amoena
Alabama	AL	Cornus amomum
Alabama	AL	Allium ampeloprasum
Alabama	AL	Gratiola amphiantha
Alabama	AL	Persicaria amphibia
Alabama	AL	Carex amphibola
Alabama	AL	Lycopus amplectens
Alabama	AL	Heliotropium amplexicaule
Alabama	AL	Lamium amplexicaule
Alabama	AL	Asclepias amplexicaulis
Alabama	AL	Dracopis amplexicaulis
Alabama	AL	Phlox amplifolia
Alabama	AL	Potamogeton amplifolius
Alabama	AL	Veronica anagallis-aquatica
Alabama	AL	Lachnocaulon anceps
Alabama	AL	Coleataenia anceps
Alabama	AL	Apocynum androsaemifolium
Alabama	AL	Galium anglicum
Alabama	AL	Sabatia angularis
Alabama	AL	Physalis angulata
Alabama	AL	Sicyos angulatus
Alabama	AL	Cucumis anguria
Alabama	AL	Phalaris angusta
Alabama	AL	Cardamine angustata
Alabama	AL	Baccharis angustifolia
Alabama	AL	Balduina angustifolia
Alabama	AL	Vernonia angustifolia
Alabama	AL	Elaeagnus angustifolia
Alabama	AL	Lespedeza angustifolia
Alabama	AL	Physostegia angustifolia
Alabama	AL	Mitreola angustifolia
Alabama	AL	Malus angustifolia
Alabama	AL	Prunus angustifolia
Alabama	AL	Physalis angustifolia
Alabama	AL	Typha angustifolia
Alabama	AL	Funastrum angustifolium
Alabama	AL	Triosteum angustifolium
Alabama	AL	Trifolium angustifolium
Alabama	AL	Sisyrinchium angustifolium
Alabama	AL	Helianthus angustifolius
Alabama	AL	Malvastrum angustum
Alabama	AL	Collinsonia anisata
Alabama	AL	Carex annectens
Alabama	AL	Artemisia annua
Alabama	AL	Iva annua
Alabama	AL	Lunaria annua
Alabama	AL	Fimbristylis annua
Alabama	AL	Mercurialis annua
Alabama	AL	Poa annua
Alabama	AL	Adonis annua
Alabama	AL	Capsicum annuum
Alabama	AL	Erigeron annuus
[truncated: 159,456 more rows]
