# Supplementary material for: Species clustering, climate effects, and introduced species in 5 million city trees across 63 US cities
Source: eLife. 2022 Sep 27;11:e77891. doi: 10.7554/eLife.77891 (PMC9578703; doi:10.7554/eLife.77891)
Supplement: Source code 2. — This zipped file includes all code used to analyze and plot the results reported in this paper. [file elife-77891-code2.zip › Source_Code_File_2-Code_for_Analysis_and_Plotting/city_information.csv]

filename_city	city_pretty	city_tigris	rank	state	Growth.From.2000.to.2013	Population	Lat	Long	land_area_km2
Albuquerque	Albuquerque	Albuquerque	32	New Mexico	23.5	556495	35.0853336	-106.6055534	314161
Anaheim	Anaheim	Anaheim	56	California	4.7	345012	33.8352932	-117.9145036	403466
Arlington	Arlington	Arlington	50	Texas	13.3	379577	32.735687	-97.1080656	676587
Atlanta	Atlanta	Atlanta	40	Georgia	6.2	447841	33.7489954	-84.3879824	148959
AuroraCO	Aurora (CO)	Aurora	55	Colorado	24.4	345803	39.7294319	-104.8319195	268431
Austin	Austin	Austin	11	Texas	31.7	885400	30.267153	-97.7430608	676587
Baltimore	Baltimore	Baltimore	26	Maryland	-4	622104	39.2903848	-76.6121893	25142
Boston	Boston	Boston	24	Massachusetts	9.4	645966	42.3600825	-71.0588801	20202
Buffalo	Buffalo	Buffalo	73	New York	-11.3	258959	42.8864468	-78.8783689	122057
CapeCoral	Cape Coral	Cape Coral	146	Florida	60.4	165831	26.5628537	-81.9495331	138887
ColoradoSprings	Colorado Springs	Colorado Springs	41	Colorado	21.4	439886	38.8338816	-104.8213634	268431
Columbus	Columbus	Columbus	15	Ohio	14.8	822553	39.9611755	-82.9987942	105829
Dallas	Dallas	Dallas	9	Texas	5.6	1257676	32.7766642	-96.7969879	676587
Denver	Denver	Denver	22	Colorado	16.7	649495	39.7392358	-104.990251	268431
DesMoines	Des Moines	Des Moines	104	Iowa	3.9	207510	41.6005448	-93.6091064	144669
Detroit	Detroit	Detroit	18	Michigan	-27.1	688701	42.331427	-83.0457538	146435
Durham	Durham	Durham	82	North Carolina	29.9	245475	35.9940329	-78.898619	125920
Fresno	Fresno	Fresno	34	California	18.3	509924	36.7468422	-119.7725868	403466
GardenGrove	Garden Grove	Garden Grove	135	California	5.8	175140	33.7739053	-117.9414477	403466
GrandRapids	Grand Rapids	Grand Rapids	123	Michigan	-2.8	192294	42.9633599	-85.6680863	146435
Greensboro	Greensboro	Greensboro	68	North Carolina	22.3	279639	36.0726354	-79.7919754	125920
Honolulu	Honolulu	Urban Honolulu	54	Hawaii	-6.2	347884	21.3069444	-157.8583333	16635
Houston	Houston	Houston	4	Texas	11	2195914	29.7604267	-95.3698028	676587
HuntingtonBeach	Huntington Beach	Huntington Beach	117	California	3.9	197575	33.660297	-117.9992265	403466
Indianapolis	Indianapolis	Indianapolis	12	Indiana	7.8	843393	39.768403	-86.158068	92789
Irvine	Irvine	Irvine	85	California	61.3	236716	33.6839473	-117.7946942	403466
Jerseycity	Jersey City	Jersey City	74	New Jersey	7.2	257342	40.7281575	-74.0776417	19047
Knoxville	Knoxville	Knoxville	128	Tennessee	3.9	183270	35.9606384	-83.9207392	106798
LasVegas	Las Vegas	Las Vegas	30	Nevada	24.5	603488	36.1699412	-115.1398296	284332
LosAngeles	Los Angeles	Los Angeles	2	California	4.8	3884307	34.0522342	-118.2436849	403466
Louisville	Louisville	Louisville	28	Kentucky	10	609893	38.2526647	-85.7584557	102269
Madison	Madison	Madison	83	Wisconsin	15.8	243344	43.0730517	-89.4012302	140268
Miami	Miami	Miami	44	Florida	14.9	417650	25.7616798	-80.1917902	138887
Milwaukee	Milwaukee	Milwaukee	31	Wisconsin	0.3	599164	43.0389025	-87.9064736	140268
Minneapolis	Minneapolis	Minneapolis	46	Minnesota	4.5	400070	44.977753	-93.2650108	206232
Nashville	Nashville	Nashville-Davidson metropolitan government (balance)	25	Tennessee	16.2	634464	36.1626638	-86.7816016	106798
NewOrleans	New Orleans	New Orleans	51	Louisiana	-21.6	378715	29.9510658	-90.0715323	111898
NewYork	New York	New York	1	New York	4.8	8405837	40.7127837	-74.0059413	122057
Oakland	Oakland	Oakland	45	California	1.3	406253	37.8043637	-122.2711137	403466
OklahomaCity	Oklahoma City	Oklahoma City	27	Oklahoma	20.2	610613	35.4675602	-97.5164276	177660
Ontario	Ontario	Ontario	144	California	5.5	167500	34.0633443	-117.6508876	403466
Orlando	Orlando	Orlando	77	Florida	31.2	255483	28.5383355	-81.3792365	138887
OverlandPark	Overland Park	Overland Park	132	Kansas	19.4	181260	38.9822282	-94.6707917	211754
Phoenix	Phoenix	Phoenix	6	Arizona	14	1513367	33.4483771	-112.0740373	294207
Pittsburgh	Pittsburgh	Pittsburgh	62	Pennsylvania	-8.3	305841	40.4406248	-79.9958864	115883
Plano	Plano	Plano	70	Texas	22.4	274409	33.0198431	-96.6988856	676587
Portland	Portland	Portland	29	Oregon	15	609456	45.5230622	-122.6764816	248608
Providence	Providence	Providence	134	Rhode Island	2.3	177994	41.8239891	-71.4128343	2678
RanchoCucamonga	Rancho Cucamonga	Rancho Cucamonga	141	California	32.7	171386	34.1063989	-117.5931084	403466
Richmond	Richmond	Richmond	99	Virginia	8.2	214114	37.5407246	-77.4360481	102279
Rochester	Rochester	Rochester	103	New York	-4.1	210358	43.16103	-77.6109219	122057
Sacramento	Sacramento	Sacramento	35	California	17.2	479686	38.5815719	-121.4943996	403466
SanDiego	San Diego	San Diego	8	California	10.5	1355896	32.715738	-117.1610838	403466
SanFrancisco	San Francisco	San Francisco	14	California	7.7	837442	37.7749295	-122.4194155	403466
SanJose	San Jose	San Jose	10	California	10.5	998537	37.3382082	-121.8863286	403466
SantaRosa	Santa Rosa	Santa Rosa	140	California	15.2	171990	38.440429	-122.7140548	403466
Seattle	Seattle	Seattle	21	Washington	15.6	652405	47.6062095	-122.3320708	172119
SiouxFalls	Sioux Falls	Sioux Falls	147	South Dakota	31.1	164676	43.5445959	-96.7311034	196350
StLouis	St. Louis	St. Louis	58	Missouri	-8.2	318416	38.6270025	-90.1994042	178040
Stockton	Stockton	Stockton	64	California	21.8	298118	37.9577016	-121.2907796	403466
Tampa	Tampa	Tampa	53	Florida	16	352957	27.950575	-82.4571776	138887
WashingtonDC	Washington (DC)	Washington	23	District of Columbia	13	646449	38.9071923	-77.0368707	158
Worcester	Worcester	Worcester	129	Massachusetts	5.8	182544	42.2625932	-71.8022934	20202
