# Supplementary material for: Species clustering, climate effects, and introduced species in 5 million city trees across 63 US cities
Source: eLife. 2022 Sep 27;11:e77891. doi: 10.7554/eLife.77891 (PMC9578703; doi:10.7554/eLife.77891)
Supplement: Source code 2. — This zipped file includes all code used to analyze and plot the results reported in this paper. [file elife-77891-code2.zip › Source_Code_File_2-Code_for_Analysis_and_Plotting/Clustering_Calculate_Scores.ipynb]

# %% [markdown]
This file implements hdbscan, hierarchical density-based clustering algorithms, to assign all trees in each city to clusters. HDBscan takes into account the underlying structure of the data. This files produces 49 new datasheets (one per city, excluding cities without location information) with the trees assigned to clusters; these datasheets will be used in the file Clustering_Analysis.R

# %% [code]
import pandas as pd
import numpy as np
import hdbscan
import glob
import matplotlib
import matplotlib.pyplot as plt
import seaborn as sns
import utm

# %% [code]
cd C:\Users\dakot\Dropbox\PC\Documents\Trees\Analysis\Final Spreadsheets

# %% [code]
## df1 is complete
#df1[~df1.isin(df2)].dropna()
#df_all = df1.merge(df2.drop_duplicates(), on=['col1','col2'], 
#                   how='left', indicator=True)
#df_all[df_all['_merge'] == 'left_only']

# %% [markdown]
set inline plots to be big so we can take a look at the clustering outputs.

# %% [code]
plt.rcParams['figure.figsize'] = [3,3]
plt.ioff()

# %% [code]
cd C:\Users\dakot\Dropbox\PC\Documents\Trees\Analysis\Final Spreadsheets

# %% [code]
csv_files = glob.glob('*.csv')
print(csv_files)

# %% [markdown]
# Assign all trees in cities to clusters
hdbscan takes into account the underlying spatial arrangement of the data points.

# %% [code]
lambdafunc = lambda x: pd.Series(utm.from_latlon(x['latitude_coordinate'], x['longitude_coordinate'])[:2])


# %% [code]
lambdafunc = lambda x: pd.Series(utm.from_latlon(x['latitude_coordinate'], x['longitude_coordinate'])[:2])

for i in range(len(csv_files)):
    ## read file
    data_all=pd.read_csv(csv_files[i])

    ## save cityname
    cityname = csv_files[i].split('_')[0]

    ## set lat and long to numeric
    data_all['latitude_coordinate']=pd.to_numeric(data_all['latitude_coordinate'], errors='coerce')
    data_all['longitude_coordinate']=pd.to_numeric(data_all['longitude_coordinate'], errors='coerce')
    data_all=data_all[data_all["latitude_coordinate"].notnull()]
    data_all=data_all[data_all["longitude_coordinate"].notnull()]
    
    ## filter bad points
    if cityname!="Honolulu":
        ## filter lat and long coordinates that are not in continental USA
        data_all=data_all[data_all.latitude_coordinate.between(24.396308, 49.384358)]
        data_all=data_all[data_all.longitude_coordinate.between(-124.848974,-66.885444)]
    if cityname=="Honolulu":
        ## filter lat and long coordinates that are not in continental USA
        data_all=data_all[data_all.latitude_coordinate.between(18.910361,28.402123)]
        data_all=data_all[data_all.longitude_coordinate.between(-178.334698,-154.806773)]

    ## save data
    data=data_all[['latitude_coordinate', 'longitude_coordinate']]
    
    ## convert to UTM
    data_utm = data.apply((lambdafunc), axis=1)
    data_utm.columns = ['utm_lat', 'utm_long']
    data_utm

    ## apply clustering
    if len(data_utm)>0:
        clusterer = hdbscan.HDBSCAN(min_cluster_size=30,
                                            min_samples=10,
                                            metric='manhattan',
                                            cluster_selection_epsilon=0.0004,
                                            cluster_selection_method = 'eom').fit(data_utm)

        ## plot
        color_palette = sns.color_palette('deep', clusterer.labels_.max()+1)
        cluster_colors = [color_palette[x] if x >= 0
                                  else (0.5, 0.5, 0.5)
                                  for x in clusterer.labels_]
        cluster_member_colors = [sns.desaturate(x, p) for x, p in
                                         zip(cluster_colors, clusterer.probabilities_)]
        fig=plt.scatter(data_utm.utm_lat, data_utm.utm_long, 
                            linewidth=0, s=0.5, c=cluster_member_colors, alpha=0.25).figure

        ## save new dataframe with cluster assignments
        path='C:/Users/dakot/Dropbox/PC/Documents/Trees/Figures/ClusterPlots/'
        fig.savefig(path +'\\' + cityname+'.png',dpi=300)
        fig.clear()
        plt.close(fig)
        print(cityname)
        print(len(data))
        ##
        ### make csv with cluster assignments
        probs=pd.DataFrame(clusterer.probabilities_)
        probs.columns = ['cluster_probability']
        clusters=pd.DataFrame(clusterer.labels_)
        clusters.columns = ['cluster']
        frames = [data_all, clusters, probs]
        result = pd.concat(frames,axis=1)
        result
        path_csvs='C:/Users/dakot/Dropbox/PC/Documents/Trees/Analysis/Clustered CSVs/'
        result.to_csv(path_csvs + '\\'+ cityname + '_clusters.csv',index=False)
    ## for cluster bigger than certain value, redo clustering for that value

# %% [code]
