# Supplementary material for: Species clustering, climate effects, and introduced species in 5 million city trees across 63 US cities
Source: eLife. 2022 Sep 27;11:e77891. doi: 10.7554/eLife.77891 (PMC9578703; doi:10.7554/eLife.77891)
Supplement: Source code 2. — This zipped file includes all code used to analyze and plot the results reported in this paper. [file elife-77891-code2.zip › Source_Code_File_2-Code_for_Analysis_and_Plotting/Plotting.R]

# this file generates all the figures in the manuscript and supplement.

# load packages
library("tidyr")
library("dplyr")
library("ggplot2")
library("maps")
library("raster")
library("mapdata")
library("beepr")
library("ggrepel")
library("colorspace")
library("usmap")
library("tidycensus")
library("sf")

# set up our directories
home_dir <- 'C:/Users/dakot/Dropbox/PC/Documents/Trees/Analysis'
dir_rawsheets <- 'C:/Users/dakot/Dropbox/PC/Documents/Trees/Analysis/Final Spreadsheets'
dir_figures <- 'C:/Users/dakot/Dropbox/PC/Documents/Trees/Figures'
dir_figure_diversity <- 'C:/Users/dakot/Dropbox/PC/Documents/Trees/Figures/DiversityFigure'
dir_figure_native <- 'C:/Users/dakot/Dropbox/PC/Documents/Trees/Figures/NativeFigure'
dir_cluster_stats_sheets <- 'C:/Users/dakot/Dropbox/PC/Documents/Trees/Analysis/Cluster Stats Sheets'
dir_figure_clustering <- 'C:/Users/dakot/Dropbox/PC/Documents/Trees/Figures/ClusteringFigure'
dir_figure_comparisons <- 'C:/Users/dakot/Dropbox/PC/Documents/Trees/Figures/ComparisonsFigure'
dir_figure_parkurban <- 'C:/Users/dakot/Dropbox/PC/Documents/Trees/Figures/ParkUrbanFigure'

setwd(home_dir)

# read basic files
city_info<-read.csv("city_information.csv")
alldata_social<-read.csv("City_Data_Diversity_Enviroment_Social.csv")
families <-read.csv("families_most_common_species.csv")
env_PCAscores<-read.csv("Environmental_PCA_Scores.csv")
env_PCAload<-read.csv("Environmental_PCA_Loadings.csv")
env_PCAvar<-read.csv("Environmental_PCA_ProportionVariance.csv")
final_cluster_stats<-read.csv("clustering_results_final.csv")
comparison_chisq<-read.csv("Chisq_comparisons_speciescomposition.csv")
park_vs_urban<-read.csv("Parks_vs_Urban_Areas_Biodiversity_Native.csv")
dc<-read.csv("./Final Spreadsheets/WashingtonDC_Final_2022-06-18.csv")

# save colors
native_low_color<-"#fff7bc"
native_high_color<-"#d95f0e"
effectivespecies_low_color<-"#e0ecf4"
effectivespecies_high_color<-"#8856a7"

#load us map data
all_states <- map_data("state")

all_data<-merge(env_PCAscores%>%dplyr::select(filename_city,Comp.1,Comp.2),alldata_social)

head(all_data)


#############################################################################
###
### Plotting
###
#############################################################################

###############################################################################
###############################################################################
###############################################################################
###############################################################################
##
## FIGURE 1: Fig. 1. We assembled and standardized a dataset of N=5,132,890
## street trees from publicly available street tree inventories across 63 cities
## in the USA. 
##
## overview information about the dataset
##
###############################################################################
###############################################################################
###############################################################################
###############################################################################

########################################
########################################
##
## FIGURE 1A: number trees by city
##
########################################
########################################

############# main map
dat_no_Hawaii<-alldata_social%>%filter(state!="Hawaii")

ggplot(data=dat_no_Hawaii,
       aes(x=Long,y=Lat)) +  geom_polygon( data=all_states, aes(x=long, y=lat, group = group),
                                           fill="white",colour="grey80" )  +
  coord_equal() +
  xlab("Longitude") + ylab("Latitude")+
  geom_point(aes(color = log(number_trees,10)),
             shape=19,
             size=2,alpha=0.8)+
  geom_point(aes(x=Long,y=Lat),
             shape = 1,size = 2,alpha=0.25,colour = "black")+
  # geom_text_repel(aes(label=filename_city),
  #                 min.segment.length = 0.5,
  #                 size=3) +
  scale_color_gradient(low = "white",
                       high = "grey25",
                       name="Log(number trees)")+
  theme(axis.line=element_blank(),
        axis.text.x=element_blank(),
        axis.text.y=element_blank(),
        axis.ticks=element_blank(),
        axis.title.x=element_blank(),
        axis.title.y=element_blank(),
        panel.background=element_blank(),
        panel.border=element_blank(),
        panel.grid.major=element_blank(),
        panel.grid.minor=element_blank(),
        plot.background=element_blank(),
        legend.position = "bottom",
        legend.direction = "horizontal",
        legend.background = element_blank())

ggsave(paste0(dir_figures,"/OverviewFigure/Overview_USA_NumberTrees.pdf",sep=""),
       device=cairo_pdf,height=6,width=7,units="in")


## california inset
dat_only_California<-alldata_social%>%filter(state=="California")

ggplot(data=dat_only_California,
       aes(x=Long,y=Lat)) +  geom_polygon( data=all_states%>%
                                             filter(region=="california"), aes(x=long, y=lat, group = group),
                                           fill="white",colour="grey80" )  +
  coord_equal() +
  xlab("Longitude") + ylab("Latitude")+
  geom_point(aes(color = log(number_trees,10)),
             shape=19,
             size=2,alpha=0.8)+
  geom_point(aes(x=Long,y=Lat),
             shape = 1,size = 2,alpha=0.25,colour = "black")+
  scale_color_gradient(low = "white",
                       high = "grey25",
                       # force colorbar to be the same
                       limits=c(log(min(dat_no_Hawaii$number_trees),10),
                                log(max(dat_no_Hawaii$number_trees),10)),
                       name="log(number trees)")+
  theme(axis.line=element_blank(),
        axis.text.x=element_blank(),
        axis.text.y=element_blank(),
        axis.ticks=element_blank(),
        axis.title.x=element_blank(),
        axis.title.y=element_blank(),
        panel.background=element_blank(),
        panel.border=element_blank(),
        panel.grid.major=element_blank(),
        panel.grid.minor=element_blank(),
        plot.background=element_blank(),
        legend.position = "bottom",
        legend.direction = "horizontal",
        legend.background = element_blank())

ggsave(paste0(dir_figures,"/OverviewFigure/Overview_USA_NumberTrees_California.pdf",sep=""),
       device=cairo_pdf,height=6,width=7,units="in")

## Hawaii Inset
Hawaii_dat<-alldata_social%>%
  filter(state=="Hawaii")

transformed_data <- usmap_transform(data.frame(cbind(Hawaii_dat["Long"],Hawaii_dat["Lat"])))

Hawaii_dat_plot<-merge(Hawaii_dat,transformed_data)


plot_usmap(include = c("HI"),color="grey80")+
  geom_point(data = Hawaii_dat_plot, 
             aes(x = Long.1, y = Lat.1, color=log(number_trees,10)),
             size=2)+
  geom_point(data = Hawaii_dat_plot, 
             aes(x = Long.1, y = Lat.1),
             shape=1,size=2,alpha=0.25,color="black")+
  scale_color_gradient(low = "white",
                       high = "grey25",
                       # force colorbar to be the same
                       limits=c(log(min(dat_no_Hawaii$number_trees),10),
                                log(max(dat_no_Hawaii$number_trees),10)),
                       name="log(number trees)")+
  theme(legend.position="none")

ggsave(paste0(dir_figures,"/OverviewFigure/Overview_USA_NumberTrees_Hawaii.pdf",sep=""),
       device=cairo_pdf,height=0.85,width=0.85,units="in")

########################################
########################################
##
## FIGURE 1B: example plot of Pittsburgh
##
########################################
########################################

setwd(dir_rawsheets)
files<-list.files(pattern="Pitt*")
files[1]
mycity_name<-strsplit(files[1],"_")[[1]][1]
mycity<-read.csv(files[1])%>%
    ### need to label genus only rows by adding "sp."
    mutate(wordcount = stringr::str_count(scientific_name, ' ') + 1)%>%
    mutate(scientific_name = ifelse(wordcount == 1, 
                                    ## TRUE
                                    ## but do not paste for blanks
                                    ifelse(scientific_name=="",
                                           "",
                                           paste(scientific_name,"sp.")),
                                    ## FALSE
                                    scientific_name))
  
### get 10 most common species
species_table<-mycity%>%
    filter(scientific_name!="")%>%
    dplyr::select(scientific_name)%>%
    group_by(scientific_name)%>%
    summarize(n=n())%>%
    arrange(-n) %>% 
    slice_head(n=10)%>%
    ### add list of specified colors
    mutate(colors=c("#5e4fa2", "#3288bd","#66c2a5","#abdda4","#e6f598",
                    "#fee08b","#fdae61","#f46d43","#d53e4f","#9e0142"))%>%
    add_row(.,scientific_name="Other",
            ##  count number other species
            n= nrow(mycity%>%filter(!(scientific_name %in% mycity$scientific_name))),
            colors="black")
  
### set up colors
species_colors <- as.character(species_table$colors)
names(species_colors) <- species_table$scientific_name
  
### set up dataframes to plot
plot_mycity<-mycity%>%
    mutate(scientific_name = ifelse(scientific_name %in% species_table$scientific_name,
                                    scientific_name,
                                    "Other"))
  
plot_mycity$scientific_name <- factor(plot_mycity$scientific_name, 
                                        levels = species_table$scientific_name)
  
## for lat long city plots
plot_mycity_city<-plot_mycity%>%
    filter(latitude_coordinate!=0)%>%
    filter(longitude_coordinate!=0)%>%
    filter(!(abs(latitude_coordinate - median(latitude_coordinate)) > 4*sd(latitude_coordinate))) %>%
    filter(!(abs(longitude_coordinate - median(longitude_coordinate)) > 4*sd(longitude_coordinate)))
  
## for city plots
ggplot(data=plot_mycity_city)+
      geom_point(aes(x=longitude_coordinate,y=latitude_coordinate),color="black",
                 size=0.1)+
      geom_point(data=plot_mycity_city%>%
                   filter(scientific_name!="Other"),
                 aes(x=longitude_coordinate,y=latitude_coordinate,color=scientific_name),
                 size=0.1)+
      scale_color_manual(values=species_colors)+
      theme_classic()+
      theme(axis.line=element_blank(),
            axis.text.x=element_blank(),
            axis.text.y=element_blank(),
            axis.ticks=element_blank(),
            axis.title.x=element_blank(),
            axis.title.y=element_blank(),
            panel.background=element_blank(),
            panel.border=element_blank(),
            panel.grid.major=element_blank(),
            panel.grid.minor=element_blank(),
            plot.background=element_blank(),
            legend.position = "none",
            legend.background = element_blank())+
      ## add map coordinates
      coord_quickmap()

setwd(paste(dir_figures,"/OverviewFigure",sep=''))
ggsave("Cityplot_Pittsburgh_Overview.pdf",device=cairo_pdf,height=3.5,width=3.5,units="in")


### Zoom In ON Particular Street Area

ggplot(data=plot_mycity_city)+
  geom_point(aes(x=longitude_coordinate,y=latitude_coordinate),color="black",
             size=0.05)+
  geom_point(data=plot_mycity_city%>%
               filter(scientific_name!="Other"),
             aes(x=longitude_coordinate,y=latitude_coordinate,color=scientific_name),
             size=0.05)+
  scale_color_manual(values=species_colors)+
  theme_classic()+
  theme(axis.line=element_blank(),
        axis.text.x=element_blank(),
        axis.text.y=element_blank(),
        axis.ticks=element_blank(),
        axis.title.x=element_blank(),
        axis.title.y=element_blank(),
        panel.background=element_blank(),
        panel.border=element_blank(),
        panel.grid.major=element_blank(),
        panel.grid.minor=element_blank(),
        plot.background=element_blank(),
        legend.position = "none",
        legend.background = element_blank())+
  ## add map coordinates
  coord_quickmap(
    xlim=c(-80.03,-80.005),
    ylim=c(40.449,40.47)
                 )

setwd(paste(dir_figures,"/OverviewFigure",sep=''))
ggsave("Cityplot_Pittsburgh_Zoom.pdf",device=cairo_pdf,height=4,width=4,units="in")

ggplot(data=plot_mycity_city)+
  geom_point(aes(x=longitude_coordinate,y=latitude_coordinate),color="black",
             size=0.05)+
  geom_point(data=plot_mycity_city%>%
               filter(scientific_name!="Other"),
             aes(x=longitude_coordinate,y=latitude_coordinate,color=scientific_name),
             size=0.05)+
  scale_color_manual(values=species_colors)+
  theme_classic()+
  theme(axis.line=element_blank(),
        axis.text.x=element_blank(),
        axis.text.y=element_blank(),
        axis.ticks=element_blank(),
        axis.title.x=element_blank(),
        axis.title.y=element_blank(),
        panel.background=element_blank(),
        panel.border=element_blank(),
        panel.grid.major=element_blank(),
        panel.grid.minor=element_blank(),
        plot.background=element_blank(),
        legend.position = "none",
        legend.background = element_blank())+
coord_quickmap(
  xlim=c(-79.94,-79.955),
  ylim=c(40.45,40.475)
)

setwd(paste(dir_figures,"/OverviewFigure",sep=''))
ggsave("Cityplot_Pittsburgh_Zoom2.pdf",device=cairo_pdf,height=4,width=4,units="in")

########################################
########################################
##
## FIGURE 1C: bar plot of most common tree species
##
########################################
########################################

### make bar plot
  
number_other_trees<-nrow(plot_mycity%>%filter(scientific_name=="Other"))
  
ggplot(data=plot_mycity%>%
           filter(scientific_name!="Other"))+
    geom_bar(aes(x=scientific_name,fill=scientific_name))+
    # geom_bar(aes(x=forcats::fct_infreq(scientific_name),fill=scientific_name))+
    scale_fill_manual(values=species_colors[names(species_colors) != "Other"],
                      name="Species")+
    theme_classic()+ theme(text = element_text(size = 12),
                           # axis.text.x = element_blank(),
                           axis.text.x = element_text(size=12),
                           axis.title.x = element_text(size=12),
                           axis.text.y  = element_text(size = 12,
                                                    face="italic"),
                           axis.title.y = element_blank(),
                           legend.position = "none")+
    labs(x="Most Common Species", 
         y="Count")+
    annotate("text",  x=Inf, y = Inf, 
             label = paste0("Other species:\n", format(number_other_trees, nsmall=1, big.mark=","), " trees"), 
             vjust=1.3, hjust=1,size=3.5)+
    coord_flip()+
   scale_y_continuous(breaks=c(0,1500,3000))

setwd(paste(dir_figures,"/OverviewFigure",sep=''))
ggsave("Cityplot_Pittsburgh_CommonSpecies.pdf",device=cairo_pdf,height=3.25,width=3.1,units="in")

###############################################################################
###############################################################################
###############################################################################
###############################################################################
##
## FIGURE 4: Environment strongly influences native trees, while non-native 
## trees make species compositions more similar between cities. 
##
###############################################################################
###############################################################################
###############################################################################
###############################################################################

########################################
########################################
##
## FIGURE  4A-B: percent native vs. precipitation
##
########################################
########################################

## get environmental data
env <- getData("worldclim", var="bio", res=2.5)
env

### label the variables
bioclim_names <-
  c(
    "Annual_Mean_Temp",
    "Mean_Diurnal_Range",
    "Isothermality",
    "Temp_Seasonality",
    "Max_Temp_Warmest Month",
    "Min_Temp_Coldest_Month",
    "Temp_Annual_Range",
    "Mean_Temp_Wettest_Quarter",
    "Mean_Temp_Driest_Quarter",
    "Mean_Temp_Warmest_Quarter",
    "Mean_Temp_Coldest_Quarter",
    "Annual_Precip",
    "Precip_Wettest_Month",
    "Precip_Driest_Month",
    "Precip_Seasonality",
    "Precip_Wettest_Quarter",
    "Precip_Driest_Quarter",
    "Precip_Warmest_Quarter",
    "Precip_Coldest_Quarter"
  )

names(env) <- bioclim_names

########################################################3
##
# Crop to continental US
##
########################################################

cont_USA_long<-c(-124.848974,-66.885444)
cont_USA_lat<-c(49.384358, 24.396308)

buff <- 1   #a buffer of one degree around the raster

xmin <- cont_USA_long[1] - buff
xmax <- cont_USA_long[2] + buff
ymin <- cont_USA_lat[2] - buff
ymax <- cont_USA_lat[1] + buff

e <- extent(xmin, xmax, ymin, ymax)

envcrop <- crop(env, e)
# plot(envcrop[[1]], main = "Annual Mean Temperature")
# map(
#   'state',
#   xlim = c(xmin, xmax),
#   ylim = c(ymin, ymax),
#   fill = F,
#   add = T
# )

#######################################################3
##
# Crop to Hawaii
##
########################################################

Hawaii_long<-c(-178.334698,-154.806773)
Hawaii_lat<-c(28.402123, 18.910361)

buff <- 1   #a buffer of one degree around the raster

xmin <- Hawaii_long[1] - buff
xmax <- Hawaii_long[2] + buff
ymin <- Hawaii_lat[2] - buff
ymax <- Hawaii_lat[1] + buff

e <- extent(xmin, xmax, ymin, ymax)

envcrop_Hawaii <- crop(env, e)
# plot(envcrop_Hawaii[[1]], main = "Annual Mean Temperature")

# get the background USA environmental variable of interest
names(envcrop)
df <- data.frame( rasterToPoints( envcrop[[12]] )) %>%
  rename(.,Long=x,Lat=y)
head(df)

# check which variable we are testing
colnames(df)[3]

# plot
ggplot( df ) + geom_tile(aes(x=Long,y=Lat,fill=Annual_Precip))+
  #scale_fill_gradientn( colors=c('#018571','#80cdc1','#f5f5f5','#dfc27d','#a6611a'))+
  scale_fill_gradientn( colors=c(
                                  'grey99',
                                 # 'grey75',
                                 'grey50',
                                 'grey25',
                                 'black'),
                        name="annual\nprecipitation\n(mm)")+
  coord_equal() + xlab("Longitude") + ylab("Latitude") +
  geom_polygon( data=all_states, aes(x=long, y=lat, group = group),
                fill=NA,colour="white" )+
  geom_point(data=alldata_social%>%filter(state!="Hawaii"),aes(x=Long,y=Lat,color=percent_native_trees),
             size=2)+
  # add black borders to the points
  geom_point(data=alldata_social%>%filter(state!="Hawaii"),aes(x=Long,y=Lat),
             shape = 1,size = 2,alpha=0.25,colour = "black")+
  scale_color_gradient(low = native_low_color,
                       high = native_high_color,
                       name="% naturally\noccurring trees")+
  # scale_colour_gradientn(colours = colorspace::diverge_hcl(4,
  #                                                          palette = "Purple-Green"),
  #                        name="percent\nnative trees")+
  theme(axis.line=element_blank(),
        axis.text.x=element_blank(),
        axis.text.y=element_blank(),
        axis.ticks=element_blank(),
        axis.title.x=element_blank(),
        axis.title.y=element_blank(),
        panel.background=element_blank(),
        panel.border=element_blank(),
        panel.grid.major=element_blank(),
        panel.grid.minor=element_blank(),
        plot.background=element_blank(),
        legend.position = "bottom",
        legend.direction = "horizontal",
        legend.background = element_blank())

ggsave(paste0(dir_figure_native, "/Annual_Precip_vs_Percent_Native.pdf",sep=""),
       useDingbats=FALSE,height=4,width=5,units="in")

##################################
##
## Good plot of Bioclim PCA vs. percent native
##
##################################

bioclim_PCA<-merge(rename(env_PCAscores,"filename_city"="filename_city"),alldata_social)
env_PCAvar[1,2]

ggplot(data=all_data)+geom_point(aes(x=Comp.1,y=Comp.2,color=percent_native_trees*100),size=2)+
  scale_colour_gradient(low = native_low_color, 
                        high = native_high_color,
                        name="Percent\nNative\nTrees")+
  geom_point(aes(x=Comp.1,y=Comp.2,color=percent_native_trees*100),
             shape = 1,size = 2,
             alpha=0.25,
             #stroke=0.5,
             colour = "black")+
  theme_classic()+ theme(text = element_text(size = 10),
                         axis.text = element_text(size = 10),
                         legend.text=element_text(size=10),
                         legend.title=element_text(size=10))+
  # stat_ellipse(aes(x=Comp.1,y=Comp.2,color = percent_native_trees > 0.25),level=0.85)+
  labs(x=paste("PC1 (",round(env_PCAvar[1,2]*100,1),"% var.)",sep=""), 
       y=paste("PC2 ( ",round(env_PCAvar[2,2]*100,1),"% var.)",sep=""))+
  theme(legend.position = "none")

ggsave(paste0(dir_figure_native,"/Environmental_PCA.pdf",sep=""), 
       dpi=600,useDingbats=FALSE,width=2.75,height=2.75,units="in")

########################################
########################################
##
## FIGURE 4C: similarity between cities of
## species community : density plot of all minus native
##
########################################
########################################

# check the difference between all and native only
test_chisq<-t.test(comparison_chisq$chisq_similarity ,
                   comparison_chisq$chisq_similarity_NATIVE,
       paired = TRUE, alternative = "two.sided")

mean_of_differences<-test_chisq$estimate
mean_label<-paste0("mean diff. =\n",round(mean_of_differences,3),"***",sep="")
conf_int<-paste0("95% CI =\n[",round(test_chisq$conf.int[1],3),",",
                 round(test_chisq$conf.int[2],3),
                 "]")

## density plot of all minus native
ggplot(data=comparison_chisq)+
  geom_histogram(aes(x=all_minus_native),binwidth = 0.01,
                 fill="grey60")+
  theme_classic()+
  theme(axis.text.x=element_text(size=10),
        axis.text.y=element_text(size=10),
        axis.title=element_text(size=10),
        title=element_text(size=10))+
  # here paste in the calculated difference in means
  geom_vline(xintercept=mean_of_differences,linetype = "longdash")+ 
  annotate("text", x=0.35,y=100,label = conf_int,size=3.5)+
  annotate("text", x=-0.25,y=100,label = mean_label,size=3.5)

ggsave(paste0(dir_figure_comparisons,
              "/ChiSquareDistance_vs_Environmental_Distance_ALL-MINUS-NATIVE.pdf",
              sep=""), 
       dpi=600,
       height=2.5,width=3,units="in")

########################################
########################################
##
## FIGURE 4D: similarity between cities of
## species community : scatter plot
##
########################################
########################################
head(comparison_chisq)

# all data
ggplot(data=comparison_chisq,
       aes(y=chisq_similarity,x=enviro_similarity))+
  geom_point(color="#9ecae1",
             alpha=0.5,size=1)+
  theme_classic()+
  geom_smooth(method = "lm",color='#08519c',size=2)+
  theme(axis.text.x=element_text(size=10),
        axis.text.y=element_text(size=10),
        axis.title=element_text(size=10),
        title=element_text(size=10))+
  xlab("environmental similarity")+ylab("species community similarity")+
  # ggtitle("All Species")+
  coord_cartesian(ylim=c(0,0.9))

ggsave(paste0(dir_figure_comparisons,
              "/ChiSquareDistance_vs_Environmental_Distance.pdf",
              sep=""), 
       dpi=600,
       height=2.5,width=2.5,units="in")

# native only
ggplot(data=comparison_chisq,
       aes(y=chisq_similarity_NATIVE,x=enviro_similarity))+
  geom_point(color="#a1d99b",
             alpha=0.5,size=1)+
  theme_classic()+
  geom_smooth(method = "lm",color="#006d2c",size=1.5)+
  theme(axis.text.x=element_text(size=10),
        axis.text.y=element_text(size=10),
        axis.title=element_text(size=10),
        title=element_text(size=10))+
  xlab("environmental similarity")+ylab("species community similarity")+
  # ggtitle("Native Species")+
  coord_cartesian(ylim=c(0,0.9))+ 
  scale_x_continuous(breaks=seq(0, 1, by = .5))

ggsave(paste0(dir_figure_comparisons,
              "/ChiSquareDistance_vs_Environmental_Distance_NATIVE.pdf",
              sep=""), 
       dpi=600,
       height=2.5,width=2.5,units="in")


# all with expected trendline based on native species only
ggplot(data=comparison_chisq,
       aes(y=chisq_similarity,x=enviro_similarity))+
  geom_point(color="#9ecae1",
             alpha=0.5,size=1)+
  theme_classic()+
  geom_smooth(method = "lm",color='#08519c',size=1.5)+
  theme(axis.text.x=element_text(size=10),
        axis.text.y=element_text(size=10),
        axis.title=element_text(size=10),
        title=element_text(size=10))+
  xlab("environmental similarity")+ylab("species community similarity")+
  # ggtitle("All Species")+
  coord_cartesian(ylim=c(0,0.9))+
  # add expected trendline based on native species only
  geom_smooth(aes(y=chisq_similarity_NATIVE,x=enviro_similarity), method = "lm",
              color="#006d2c",size=1.5)+ 
  scale_x_continuous(breaks=seq(0, 1, by = .5))

ggsave(paste0(dir_figure_comparisons,
              "/ChiSquareDistance_vs_Environmental_Distance_LINES.pdf",
              sep=""), 
       dpi=600,
       height=2.5,width=2.5,units="in")

###############################################################################
###############################################################################
###############################################################################
###############################################################################
##
## FIGURE S5: The percent of native trees is not the only important variable 
## when considering nativity status; here we plot the biodiversity of native trees 
## and percent of non-native trees that are closely related to native trees 
## (have a native congener). 
##
###############################################################################
###############################################################################
###############################################################################
###############################################################################

########################################
########################################
##
## FIGURE S5A: biodiversity of native trees vs. biodiversity overall
##
########################################
########################################

ggplot(data=alldata_social)+
  # geom_smooth(aes(y=native_effective_species,x=effective_species),method="lm",
  #             color="grey55",fill="grey85")+
  # geom_point(aes(y=native_effective_species,x=effective_species,color=percent_native_trees*100),size=1.5)+
  geom_smooth(aes(y=effective_species_givenpop_native,x=effective_species_givenpop_all),method="lm",
              color="grey55",fill="grey85")+
  geom_point(aes(y=effective_species_givenpop_native,x=effective_species_givenpop_all,color=percent_native_trees*100),size=1.5)+
  
  scale_colour_gradient(low = native_low_color, 
                        high = native_high_color,
                        name="Percent\nNative\nTrees")+

  geom_point(aes(y=effective_species_givenpop_native,x=effective_species_givenpop_all,color=percent_native_trees*100),
             shape = 1,size = 1.5,
             alpha=0.25,
             #stroke=0.5,
             colour = "black")+
  theme_classic()+ theme(text = element_text(size = 10),
                         axis.text = element_text(size = 10),
                         legend.text=element_text(size=10),
                         legend.title=element_text(size=10))+
  # stat_ellipse(aes(x=Comp.1,y=Comp.2,color = percent_native_trees > 0.25),level=0.85)+
  labs(y="effective species\n(naturally occurring trees)", 
       x="effective species\n(all trees)")+
  theme(legend.position = "none")+coord_cartesian(ylim=c(0,47))

ggsave(paste0(dir_figure_native,"/BiodiversityAll_vs_BiodiversityNative.pdf",sep=""), dpi=600,useDingbats=FALSE,
       width=2.5,height=2.5,units="in")


########################################
########################################
##
## FIGURE S5B: native congeners for nonnative trees
##
########################################
########################################

ggplot(data=alldata_social)+
  geom_point(aes(y=percent_native_trees*100,x=nonnative_trees_PERCENTWITH_native_congeners*100,color=percent_native_trees*100),size=1.5)+
  scale_colour_gradient(low = native_low_color, 
                        high = native_high_color,
                        name="Percent\nNative\nTrees")+
  geom_point(aes(y=percent_native_trees*100,x=nonnative_trees_PERCENTWITH_native_congeners*100,color=percent_native_trees*100),
             shape = 1,size = 1.5,
             alpha=0.25,
             #stroke=0.5,
             colour = "black")+
  theme_classic()+ theme(text = element_text(size = 10),
                         axis.text = element_text(size = 10),
                         legend.text=element_text(size=10),
                         legend.title=element_text(size=10))+
  # stat_ellipse(aes(x=Comp.1,y=Comp.2,color = percent_native_trees > 0.25),level=0.85)+
  labs(y="% natutally\noccurring trees", 
       x="% introduced trees with a\nnaturally occurring congener")+
  theme(legend.position = "none")

ggsave(paste0(dir_figure_native,"/PercentNative_vs_NonNativeCongeners.pdf",sep=""), dpi=600,useDingbats=FALSE,
       width=2.5,height=2.5,units="in")

## https://geocompr.github.io/post/2019/ggplot2-inset-maps/


###############################################################################
###############################################################################
###############################################################################
###############################################################################
##
## FIGURE 2:  City tree communities are biodiverse and shaped by climate, 
## although certain genera dominate.  
##
###############################################################################
###############################################################################
###############################################################################
###############################################################################

########################################
########################################
##
## FIGURE 2A: histogram of effective species counts
##
########################################
########################################

ggplot(data=alldata_social)+
  geom_histogram(aes(x=effective_species),
                 binwidth=4,fill="grey55")+
  coord_cartesian(xlim=c(0,75))+
  theme_classic()+ 
  theme(text = element_text(size = 10),
        axis.text.x = element_text(size = 10),
        axis.text.y = element_text(size=10),
        axis.title.x = element_text(size = 10),
        axis.title.y = element_text(size=10),
        legend.text=element_text(size=10),
        legend.title=element_text(size=10))+
  labs(x="effective species")+
  theme(legend.position="none")

setwd(dir_figure_diversity)
ggsave("Effective_species_histogram.pdf",height=2.5,width=2.5,units="in")

########################################
########################################
##
## FIGURE 2B: park vs. urban biodiversity
##
########################################
########################################

park_urban_plot<-park_vs_urban%>%
  mutate(diff_nat=percent_native_park-percent_native_urban)%>%
  mutate(diff_bio=effective_species_park-effective_species_urban)%>%
  mutate(diff_bio_givenpop=effective_species_givenpop_park-effective_species_givenpop_urban)%>%
  mutate(diff_abun=max_abundance_most_common_species_park -
           max_abundance_most_common_species_urban)%>%
  mutate(park_more_nat=ifelse(diff_nat>0,"yes","no"))%>%
  mutate(park_more_bio=ifelse(diff_bio>0,"yes","no"))%>%
  mutate(park_lower_max_abund=ifelse(diff_abun<0,"yes","no"))

## for main figure, plot both distributions
ggplot(park_urban_plot) + 
  # geom_histogram(aes(x = effective_species_park,y=..density..),binwidth = 10,
  #                fill = "darkorchid3",alpha=0.5) +
  stat_density(aes(x = effective_species_givenpop_park),
               # geom="line",lwd = 1.2,
               fill = "darkorchid3",
               bw=7,alpha=0.5)+
  # geom_histogram(aes(x = effective_species_urban,y=..density..),binwidth = 10,
  #                fill = "dodgerblue3",alpha=0.5) +
  stat_density(aes(x = effective_species_givenpop_urban),
               # geom="line",lwd = 1.2,
               fill = "dodgerblue3",
               bw=7,alpha=0.5)+
  theme_classic()+
  xlab("effective species")+
  theme(axis.text.x=element_text(size=10),
        axis.text.y=element_text(size=10),
        axis.title=element_text(size=10),
        title=element_text(size=10))
ggsave(paste0(dir_figure_diversity,
              "/Park_vs_Urban_EffectiveSpecies.pdf",
              sep=""), 
       dpi=600,
       height=2.5,width=2.5,units="in")


########################################
########################################
##
## FIGURE 2C: effective species vs. temp seasonality
##
########################################
########################################

ggplot(data=all_data)+
  geom_smooth(aes(Temp_Seasonality,effective_species_givenpop_all),method="lm",
              color="grey55",fill="grey85")+
  geom_point(aes(Temp_Seasonality,effective_species),
             color="black",
             size=1)+
  # scale_color_gradient(low = effectivespecies_low_color, 
  #                      high = effectivespecies_high_color,
  #                      name="effective\nspecies")+
  theme_classic()+ 
  theme(text = element_text(size = 10),
        axis.text.x = element_text(size = 10),
        axis.text.y = element_text(size=10),
        axis.title.x = element_text(size = 10),
        axis.title.y = element_text(size=10),
        legend.text=element_text(size=10),
        legend.title=element_text(size=10))+
  labs(x="temperature seasonality", 
       y="effective species")+
  theme(legend.position="none")
setwd(dir_figure_diversity)
ggsave("Effective_Species_vs_Temp_Seasonality.pdf",height=2.5,width=2.5,units="in")

########################################
########################################
##
## FIGURE 2D: Map of most common genus in each city 
##
########################################
########################################

genera<-dat_no_Hawaii%>%
  dplyr::select(most_common_genus,max_abundance_most_common_genus)%>%
  group_by(most_common_genus)%>%
  summarize(n=n())%>%
  filter(n>1)
genera_list<-genera$most_common_genus
genera


genera_plotting<-dat_no_Hawaii%>%
  mutate(genus_label=ifelse(most_common_genus %in% genera_list,"",most_common_genus))%>%
  mutate(genus_color=ifelse(most_common_genus %in% genera_list,most_common_genus,"other"))

genera_table<-genera_plotting%>%
  group_by(genus_color)%>%
  summarize(n=n())%>%
  mutate(colors=c("#d53e4f",
                  "#fc8d59",
                  "#de77ae",
                  "black",
                  "#99d594",
                  "#fee08b",
                  "#3288bd",
                  "#542788"

  ))


genera_colors <- as.character(genera_table$colors)
names(genera_colors)<-genera_table$genus_color
genera_colors

#### All states
ggplot(data=genera_plotting,
       aes(x=Long,y=Lat)) +  
  geom_polygon( data=all_states, aes(x=long, y=lat, group = group),
                fill="white",colour="grey80" )  +
  coord_equal() +
  xlab("Longitude") + ylab("Latitude")+
  geom_point(aes(color = genus_color),
             shape=19,
             size=1.5,alpha=0.8)+
  scale_color_manual(values=genera_colors)+
  # geom_text_repel(aes(label=genus_label),
  #                 min.segment.length = 0.01,
  #                 size=3,max.overlaps = 20) +
  theme(axis.line=element_blank(),
        axis.text.x=element_blank(),
        axis.text.y=element_blank(),
        axis.ticks=element_blank(),
        axis.title.x=element_blank(),
        axis.title.y=element_blank(),
        panel.background=element_blank(),
        panel.border=element_blank(),
        panel.grid.major=element_blank(),
        panel.grid.minor=element_blank(),
        plot.background=element_blank(),
        legend.position = "bottom",
        legend.direction = "horizontal",
        legend.background = element_blank())

setwd(dir_figure_diversity)
# ggsave("LABELLED_Most_Common_Genus.pdf",device=cairo_pdf,height=6,width=6,units="in")
ggsave("Most_Common_Genus.pdf",device=cairo_pdf,height=6,width=6,units="in")


#### California inset

ggplot(data=genera_plotting%>%
         filter(state=="California"),
       aes(x=Long,y=Lat)) +  
  geom_polygon( data=all_states%>%
                  filter(region=="california"), aes(x=long, y=lat, group = group),
                fill="white",colour="grey80" )  +
  coord_equal() +
  xlab("Longitude") + ylab("Latitude")+
  geom_point(aes(color = genus_color),
             shape=19,
             size=1.5,alpha=0.8)+
  scale_color_manual(values=genera_colors)+
  # geom_text_repel(aes(label=genus_label),
  #                 min.segment.length = 0.01,
  #                 size=3,max.overlaps = 20) +
  theme(axis.line=element_blank(),
        axis.text.x=element_blank(),
        axis.text.y=element_blank(),
        axis.ticks=element_blank(),
        axis.title.x=element_blank(),
        axis.title.y=element_blank(),
        panel.background=element_blank(),
        panel.border=element_blank(),
        panel.grid.major=element_blank(),
        panel.grid.minor=element_blank(),
        plot.background=element_blank(),
        legend.position = "bottom",
        legend.direction = "horizontal",
        legend.background = element_blank())


setwd(dir_figure_diversity)
# ggsave("California_LABELS_Most_Common_Genus.pdf",device=cairo_pdf,height=6,width=6,units="in")
ggsave("California_Most_Common_Genus.pdf",device=cairo_pdf,height=6,width=6,units="in")


#### Hawaii inset
Hawaii_dat<-alldata_social%>%
  filter(state=="Hawaii")

#df<-data.frame(cbind(Hawaii_dat["Long"],Hawaii_dat["Lat"]))

transformed_data <- usmap_transform(data.frame(cbind(Hawaii_dat["Long"],Hawaii_dat["Lat"])))

Hawaii_dat_plot<-merge(Hawaii_dat,transformed_data)


plot_usmap(include = c("HI"),color="grey80")+
  geom_point(data = Hawaii_dat_plot, 
             aes(x = Long.1, y = Lat.1), color="black",
             size=1.5)+
  theme(legend.position="none")

setwd(dir_figure_diversity)
ggsave("Hawaii_Most_Common_Genus.pdf",device=cairo_pdf,height=1,width=1,units="in")

###############################################################################
###############################################################################
###############################################################################
###############################################################################
##
## FIGURE S1: Tree communities in parks were significantly more biodiverse than 
## those in urban settings but did not differ significantly in percent native
##
###############################################################################
###############################################################################
###############################################################################
###############################################################################

### difference in biodiversity
ggplot(park_urban_plot, aes(x = diff_bio_givenpop)) + 
  geom_histogram(aes(y=..density..),binwidth = 4,
                 fill = "grey85") +
  
  stat_density(geom="line",lwd = 1.2,
               colour = "darkorchid3",
               bw=3)+
  theme_classic()+
  xlab("effective species (count)\n(park trees - urban trees)")+
  theme(axis.text.x=element_text(size=10),
        axis.text.y=element_text(size=10),
        axis.title=element_text(size=10),
        title=element_text(size=10))

ggsave(paste0(dir_figure_parkurban,
              "/EffectiveSpecies_Difference.pdf",
              sep=""), 
       dpi=600,
       height=2.5,width=2.5,units="in")

### difference in percent native
ggplot(park_urban_plot, aes(x = diff_nat*100)) + 
  geom_histogram(aes(y=..density..),binwidth = 4,
                 fill = "grey85") +
  stat_density(geom="line",lwd = 1.2,
               colour = "black",
               bw=4)+
  theme_classic()+
  xlab("% naturally occurring\n(park trees - urban trees)")+
  theme(axis.text.x=element_text(size=10),
        axis.text.y=element_text(size=10),
        axis.title=element_text(size=10),
        title=element_text(size=10))

ggsave(paste0(dir_figure_parkurban,
              "/PercentNative_Difference.pdf",
              sep=""), 
       dpi=600,
       height=2.5,width=2.5,units="in")

### difference in max abundance
ggplot(park_urban_plot, aes(x = diff_abun*100)) + 
  geom_histogram(aes(y=..density..),binwidth = 5,
                 fill = "grey85") +
  stat_density(geom="line",lwd = 1.2,
               colour = "darkorchid3",
               bw=5)+
  theme_classic()+
  xlab("relative abundance most common species (%)\n(park trees - urban trees)")+
  theme(axis.text.x=element_text(size=10),
        axis.text.y=element_text(size=10),
        axis.title=element_text(size=10),
        title=element_text(size=10))

ggsave(paste0(dir_figure_parkurban,
              "/MaxSpeciesAbundance_Difference.pdf",
              sep=""), 
       dpi=600,
       height=2.5,width=2.5,units="in")


###### 
## biodiversity comparison
######

usa <- map_data("state")

ggplot(data=park_urban_plot%>%
         filter(filename_city!="Honolulu")%>%
         left_join(all_data%>%dplyr::select(filename_city,Lat,Long)),
       aes(x=Long,y=Lat)) +  
  geom_polygon( data=usa, aes(x=long, y=lat, group = group),
                fill="white",colour="grey75" )  +
  coord_equal() +
  xlab("Longitude") + ylab("Latitude")+
  geom_point(aes(color = park_more_nat),
             shape=19,
             size=2)+
  scale_color_manual(values=c("dodgerblue2","darkorchid3"))+
  labs(title="Percent Naturally Occurring")+
  theme(axis.line=element_blank(),
        axis.text.x=element_blank(),
        axis.text.y=element_blank(),
        axis.ticks=element_blank(),
        axis.title.x=element_blank(),
        axis.title.y=element_blank(),
        title=element_text(size=10),
        panel.background=element_blank(),
        panel.border=element_blank(),
        panel.grid.major=element_blank(),
        panel.grid.minor=element_blank(),
        plot.background=element_blank(),
        legend.position = "bottom")

ggsave(paste0(dir_figure_parkurban,
              "/Native_Map.pdf",
              sep=""), 
       dpi=600,
       height=2.5,width=2.5,units="in")

###### 
## biodiversity comparison
######
ggplot(data=park_urban_plot%>%
         filter(filename_city!="Honolulu")%>%
         left_join(all_data%>%dplyr::select(filename_city,Lat,Long)),
       aes(x=Long,y=Lat)) +  
  geom_polygon( data=usa, aes(x=long, y=lat, group = group),
                fill="white",colour="grey75" )  +
  coord_equal() +
  xlab("Longitude") + ylab("Latitude")+
  geom_point(aes(color = park_more_bio),
             shape=19,
             size=2)+
  scale_color_manual(values=c("darkorchid3","dodgerblue2"))+
  labs(title="Biodiversity (Effective Species)")+
  theme(axis.line=element_blank(),
        axis.text.x=element_blank(),
        axis.text.y=element_blank(),
        axis.ticks=element_blank(),
        axis.title.x=element_blank(),
        axis.title.y=element_blank(),
        title=element_text(size=10),
        panel.background=element_blank(),
        panel.border=element_blank(),
        panel.grid.major=element_blank(),
        panel.grid.minor=element_blank(),
        plot.background=element_blank(),
        legend.position = "bottom")

ggsave(paste0(dir_figure_parkurban,
              "/EffectiveSpecies_Map.pdf",
              sep=""), 
       dpi=600,
       height=2.5,width=2.5,units="in")

###### 
## max abundance
######
ggplot(data=park_urban_plot%>%
         filter(filename_city!="Honolulu")%>%
         left_join(all_data%>%dplyr::select(filename_city,Lat,Long)),
       aes(x=Long,y=Lat)) +  
  geom_polygon( data=usa, aes(x=long, y=lat, group = group),
                fill="white",colour="grey75" )  +
  coord_equal() +
  xlab("Longitude") + ylab("Latitude")+
  geom_point(aes(color = park_lower_max_abund),
             shape=19,
             size=2)+
  scale_color_manual(values=c("dodgerblue2","darkorchid3"))+
  labs(title="Biodiversity (Relative Abundance\nMost Common Species)")+
  theme(axis.line=element_blank(),
        axis.text.x=element_blank(),
        axis.text.y=element_blank(),
        axis.ticks=element_blank(),
        axis.title.x=element_blank(),
        axis.title.y=element_blank(),
        title=element_text(size=10),
        panel.background=element_blank(),
        panel.border=element_blank(),
        panel.grid.major=element_blank(),
        panel.grid.minor=element_blank(),
        plot.background=element_blank(),
        legend.position = "bottom")

ggsave(paste0(dir_figure_parkurban,
              "/MaxAbundance_Map.pdf",
              sep=""), 
       dpi=600,
       height=2.5,width=2.5,units="in")

###############################################################################
###############################################################################
###############################################################################
###############################################################################
##
## FIGURE S2: Effective species is a more nuanced metric of biodiversity 
## than classic abundance-based measures. 
##
###############################################################################
###############################################################################
###############################################################################
###############################################################################

########################################
########################################
##
## FIGURE S2A: Metric of Effective Species vs. max abundance
##
########################################
########################################


ggplot(data=alldata_social)+
  geom_point(aes(effective_species,
                 max_abundance_most_common_species*100,
                 color=effective_species),
             size=2)+
  geom_hline(yintercept=10,linetype="longdash", size=0.5,color="black")+
  scale_color_gradient(low = effectivespecies_low_color,
                       high = effectivespecies_high_color,
                       name="effective\nspecies")+
  theme_classic()+ 
  theme(text = element_text(size = 10),
        axis.text.x = element_text(size = 10),
        axis.text.y = element_text(size=10),
        axis.title.x = element_text(size = 10),
        axis.title.y = element_text(size=10),
        legend.text=element_text(size=10),
        legend.title=element_text(size=10))+
  labs(x="effective species\n", 
       y="relative abundance of\nmost common species (%)")+
  theme(legend.position="none")

setwd(dir_figure_diversity)
ggsave("Effective_Species_vs_Max_Abundance.pdf",height=2.5,width=3,units="in")

########################################
########################################
##
## FIGURE S2B: Max abundance species vs max abundance genus
##
########################################
########################################

ggplot(data=alldata_social)+
  geom_point(aes(max_abundance_most_common_genus*100,
                 max_abundance_most_common_species*100,
                 color=effective_species),
             size=2)+
  scale_color_gradient(low = effectivespecies_low_color, 
                       high = effectivespecies_high_color,
                       name="effective\nspecies")+
  geom_segment(x=0,y=10,aes(xend=20, yend=10),
               linetype="longdash", size=0.5,color="black") +
  geom_segment(x=20,y=0,aes(xend=20, yend=10),
               linetype="longdash", size=0.5,color="black") +
  theme_classic()+ 
  theme(text = element_text(size = 10),
        axis.text.x = element_text(size = 10),
        axis.text.y = element_text(size=10),
        axis.title.x = element_text(size = 10),
        axis.title.y = element_text(size=10),
        legend.text=element_text(size=10),
        legend.title=element_text(size=10))+
  labs(x="relative abundance of\nmost common genus (%)", 
       y="relative abundance of\nmost common species (%)")+
  theme(legend.position="right")

setwd(dir_figure_diversity)
ggsave("Max_Abundance_Species_vs_Max_Abundance_Genus.pdf",height=2.5,width=4,units="in")


###############################################################################
###############################################################################
###############################################################################
###############################################################################
##
## FIGURE S3. The most common species in each city 
## is labeled (organized by family for display purposes).  
##
###############################################################################
###############################################################################
###############################################################################
###############################################################################

common_species<-alldata_social%>%
  dplyr::select(most_common_species,Lat,Long,city_pretty,filename_city)%>%
  group_by(most_common_species)%>%
  summarize(n=n())
# %>%
#   filter(n>2)

common_species_list<-common_species$most_common_species


common_species_plotting_1<-alldata_social%>%
  dplyr::select(most_common_species,Lat,Long,city_pretty,state,filename_city)%>%
  mutate(species_label=ifelse(most_common_species %in% common_species_list,"",most_common_species))%>%
  mutate(species_color=ifelse(most_common_species %in% common_species_list,most_common_species,"other"))%>%
  left_join(.,families)

family_list_plot<-common_species_plotting_1%>%
  group_by(family)%>%
  summarize(n=n())%>%
  arrange(-n)%>%
  mutate(family=ifelse(n>1,family,"Other"))%>%
  group_by(family)%>%
  summarize(n=sum(n))

common_species_plotting<-common_species_plotting_1%>%
  mutate(family=ifelse(family %in% family_list_plot$family,family,"Other"))


usa <- map_data("usa")

#### All Named families
for (i in 1:nrow(family_list_plot)) {
  ggplot(data=common_species_plotting%>%
           filter(state!="Hawaii")%>%
           filter(family==family_list_plot$family[i]),
         aes(x=Long,y=Lat)) +  
    geom_polygon( data=usa, aes(x=long, y=lat, group = group),
                  fill="white",colour="grey75" )  +
    coord_equal() +
    xlab("Longitude") + ylab("Latitude")+
    geom_point(aes(color = most_common_species),
               shape=19,
               size=2,alpha=0.5)+
    # scale_color_manual(values=genera_colors)+
    scale_color_discrete_sequential(palette = "Plasma")+
    # geom_text_repel(aes(label=most_common_species,color=most_common_species),
    #                 fontface="italic",
    #                 size=3)+
    labs(title=paste0(family_list_plot$family[i]))+
    theme(axis.line=element_blank(),
          axis.text.x=element_blank(),
          axis.text.y=element_blank(),
          axis.ticks=element_blank(),
          axis.title.x=element_blank(),
          axis.title.y=element_blank(),
          title=element_text(size=10),
          panel.background=element_blank(),
          panel.border=element_blank(),
          panel.grid.major=element_blank(),
          panel.grid.minor=element_blank(),
          plot.background=element_blank(),
          legend.position = "right")+
    scale_colour_brewer(palette = "Set1")
  
  
  setwd(dir_figure_diversity)
  # ggsave("LABELLED_Most_Common_Genus.pdf",device=cairo_pdf,height=6,width=6,units="in")
  ggsave(paste0(family_list_plot$family[i],"_Species_Map.pdf",sep=''),
         device=cairo_pdf,height=2,width=5,units="in")
}


###############################################################################
###############################################################################
###############################################################################
###############################################################################
##
## FIGURE 3: Trees are spatially clustered by species in nearly all cities, 
## even in cities with high biodiversity.  
##
###############################################################################
###############################################################################
###############################################################################
###############################################################################

########################################
########################################
##
## FIGURE 3A: cluster scores
##
########################################
########################################

# merge stats with effective species
final_cluster_stats
clusterdata_2<-alldata_social%>%
  dplyr:: select(filename_city, city_pretty, 
                 effective_species,effective_species_givenpop_all,number_trees,city_age_2021,
                 tree_city_USA , tree_city_age_2021,max_abundance_most_common_species,
                 max_abundance_most_common_genus)%>%
  right_join(.,final_cluster_stats)%>%
  arrange(median)

p<- ggplot(data=clusterdata_2%>%
             # remove Greenboro which has a huge confidence interval
             # ranging from <0 to >100 and therefore cannot be trusted
             # to represent biological reality
             filter(city_pretty!="Greensboro"),aes(x=reorder(city_pretty,median),y=median*100)) 
# p<- ggplot(data=clusterdata_2,aes(x=reorder(city_pretty,median),y=median*100)) 

p + geom_point(size=1)+
  #geom_line()+
  # geom_errorbar(aes(ymin=IQR_1*100, ymax=IQR_2*100), width=.1)+
  geom_errorbar(aes(ymin=CI_lower*100, ymax=CI_upper*100), width=.1)+
  theme_classic()+
  xlab("\ncity") + ylab("observed/expected\neffective species per cluster (%)") +
  theme(axis.text.x=element_blank(),
        axis.text.y=element_text(size=10),
        axis.title=element_text(size=10))+
  coord_cartesian(ylim=c(0,130))+
  geom_abline(slope=0,intercept=100,linetype="longdash", color = "purple", size=0.5)

ggsave(paste0(dir_figure_clustering,"/Clustering_By_Species.pdf",sep=""), dpi=600,
       height=2.4,width=4.5,units="in")


########################################
########################################
##
## FIGURE 3B: cluster scores vs effective species counts
##
########################################
########################################
## effective species
p<- ggplot(data=clusterdata_2,aes(x=effective_species_givenpop_all,y=100*median)) 

p + geom_point(size=1)+
  theme_classic()+
  ylab("observed/expected\neffective species per cluster (%)")  + xlab("effective species\n")+
  theme(axis.text.x=element_text(size=10),
        axis.text.y=element_text(size=10),
        axis.title=element_text(size=10))+
  coord_cartesian(ylim=c(0,130))

ggsave(paste0(dir_figure_clustering,"/Clustering_Vs_EffectiveSpecies.pdf",sep=""), dpi=600,
       height=2.6,width=2.8,units="in")

###############################################################################
###############################################################################
###############################################################################
###############################################################################
##
## FIGURE S4: The degree to which a city has trees clustered by species does 
## not correlate with abundance-based measures of biodiversity. 
##
###############################################################################
###############################################################################
###############################################################################
###############################################################################

### max abundance species
p<- ggplot(data=clusterdata_2,aes(x=max_abundance_most_common_species*100,y=100*median)) 

p + geom_point(size=1)+
  theme_classic()+
  xlab("relative abundance of\nmost common species (%)") + ylab("clustering score")+
  theme(axis.text.x=element_text(size=10),
      axis.text.y=element_text(size=10),
      axis.title=element_text(size=10))+
  geom_vline(xintercept=10,linetype="longdash", color = "purple", size=0.5)

ggsave(paste0(dir_figure_clustering,"/Clustering_Vs_MaxAbundanceSpecies.pdf",sep=""), dpi=600,
       height=2.6,width=2.5,units="in")

### max abundance genus
p<- ggplot(data=clusterdata_2,aes(x=max_abundance_most_common_genus*100,y=100*median)) 

p + geom_point(size=1)+
  theme_classic()+
  xlab("relative abundance of\nmost common genus (%)") + ylab("clustering score")+
theme(axis.text.x=element_text(size=10),
      axis.text.y=element_text(size=10),
      axis.title=element_text(size=10))+
  geom_vline(xintercept=20,linetype="longdash", color = "purple", size=0.5)

ggsave(paste0(dir_figure_clustering,"/Clustering_Vs_MaxAbundanceGenus.pdf",sep=""), dpi=600,
       height=2.6,width=2.5,units="in")


###############################################################################
###############################################################################
###############################################################################
###############################################################################
##
## FIGURE 5: Future analyses could combine this city trees data with 
## social, demographic, or physical variables (including income and urban heat 
## islands). 
##
## plot Washington DC census tracts colored by biodiversity, income, and heat.
##
##
###############################################################################
###############################################################################
###############################################################################
###############################################################################
options(tigris_use_cache = TRUE)
census_api_key(key="PASTE YOUR KEY HERE")

setwd(home_dir)

# dc<-read.csv("./Final Spreadsheets/WashingtonDC_Final_2021-09-22.csv")
head(dc)


## set figure parameters
graph_theme<-  theme(axis.line=element_blank(),
                     axis.text.x=element_blank(),
                     axis.text.y=element_blank(),
                     axis.ticks=element_blank(),
                     axis.title.x=element_blank(),
                     axis.title.y=element_blank(),
                     panel.background=element_blank(),
                     panel.border=element_blank(),
                     panel.grid.major=element_blank(),
                     panel.grid.minor=element_blank(),
                     plot.background=element_blank(),
                     legend.position = "bottom",
                     legend.text=element_text(size=10),
                     legend.title=element_text(size=10),
                     legend.background = element_blank())


# https://walker-data.com/census-r/mapping-census-data-with-r.html
dc_income <- get_acs(
  geography = "tract", 
  variables = "B19013_001",
  state = "DC", 
  geometry = TRUE
)

dc_income
df<-as.data.frame(dc_income)


str(dc_income)

dc_income$geometry

plot(dc_income["estimate"])

ggplot(data = dc_income, aes(fill = estimate)) + 
  geom_sf()+
  scale_fill_distiller(palette = "RdPu", 
                       direction = 1,
                       na.value = "white") + 
  theme_classic()

###################################################
###################################################
###################################################
##
## Washington, DC biodiversity per census tract
##
###################################################
###################################################
###################################################

# https://gis.stackexchange.com/questions/282750/identify-polygon-containing-point-with-r-sf-package
## select all points
pnts<-(dc%>%
         select(longitude_coordinate,latitude_coordinate))

# transform to appropriate coordinate system
pnts_sf <- do.call("st_sfc",c(lapply(1:nrow(pnts), 
                                     function(i) {st_point(as.numeric(pnts[i, ]))}), list("crs" = 4326))) 

pnts_trans <- st_transform(pnts_sf, 2163) # apply transformation to pnts sf
tt1_trans <- st_transform(dc_income, 2163)      # apply transformation to polygons sf

# intersect and extract census tract name
pnts$region <- apply(st_intersects(tt1_trans, pnts_trans, sparse = FALSE), 2, 
                     function(col) { 
                       tt1_trans[which(col), ]$NAME
                     })
pnts

## join the census tract labels with the original dataframe

nrow(dc)
nrow(pnts)

dc_labeled<-cbind(dc,pnts%>%select(region))

nrow(dc_labeled)

head(dc_labeled)

# calculate species richness by census tract
dc_data<-dc_labeled%>%
  filter(!is.na(scientific_name))%>%
  filter(!is.na(region))%>%
  group_by(region)%>%
  summarize(unique_species = n_distinct(scientific_name))

dc_data2<-dc_labeled%>%
  filter(!is.na(scientific_name))%>%
  filter(!is.na(region))%>%
  select(region,scientific_name)%>%
  group_by(region,scientific_name)%>%
  summarise(n = n()) %>%
  mutate(frequency = n / sum(n))%>%
  mutate(freq_ln_freq=-1*frequency*log(frequency))%>%
  ungroup()%>%
  group_by(region)%>%
  mutate(effective_species=exp(sum(freq_ln_freq)))%>%
  mutate(species_richness=n())%>%
  select(region,species_richness,effective_species)%>%
  distinct()

summary(dc_data2)

## bind this with our polygon
dc_income$species_richness <- dc_data2$species_richness[match(dc_income$NAME, dc_data2$region)]
dc_income$effective_species <- dc_data2$effective_species[match(dc_income$NAME, dc_data2$region)]

### plot 

water_income <- st_read("https://opendata.arcgis.com/datasets/db65ff0038ed4270acb1435d931201cf_24.geojson") %>%
  st_transform(st_crs(dc_income)) 

water_income_sp <- as(water_income, "Spatial")

## income
ggplot(data = dc_income, aes(fill = estimate/1000)) + 
  geom_sf()+
  scale_fill_distiller(palette = "RdPu", 
                       direction = 1,
                       na.value = "white") + 
  labs(fill="income ($1,000)")+
  guides(fill = guide_colourbar(title.position="top", title.hjust = 0.5))+
  theme_classic()+
  graph_theme

ggsave("../Figures/PossibleAnalysesFigure/Income.pdf",
       width=2.5,height=4,
       units="in",
       useDingbats=FALSE)

## effective species
ggplot(data = dc_income, aes(fill = effective_species)) + 
  geom_sf()+
  scale_fill_distiller(palette = "BuPu", 
                       direction = 1,
                       na.value = "black") + 
  theme_classic()+
  labs(fill="effective species")+
  guides(fill = guide_colourbar(title.position="top", title.hjust = 0.5))+
  graph_theme

ggsave("../Figures/PossibleAnalysesFigure/Effective_Species.pdf",
       width=2.5,height=4,
       units="in",
       useDingbats=FALSE)

## species richness
ggplot(data = dc_income, aes(fill = species_richness)) + 
  geom_sf()+
  scale_fill_distiller(palette = "YlGn", 
                       direction = 1,
                       na.value = "black") + 
  theme_classic()+
  labs(fill="species richness")+
  guides(fill = guide_colourbar(title.position="top", title.hjust = 0.5))+
  graph_theme

ggsave("../Figures/PossibleAnalysesFigure/Species_Richness.pdf",
       width=2.5,height=4,
       units="in",
       useDingbats=FALSE)


## species richness
ggplot(data = dc_income) + 
  geom_sf(fill="NA")+
  theme_classic()+
  graph_theme

ggsave("../Figures/PossibleAnalysesFigure/Outlines.pdf",
       width=2.5,height=4,
       units="in",
       useDingbats=FALSE)

## move legend, name legend, remove axes, remove axis ticks and everything.


# 
# Blues, BuGn, BuPu, GnBu, Greens, Greys, Oranges, OrRd, PuBu, PuBuGn, PuRd, 
# Purples, RdPu, Reds, YlGn, YlGnBu, YlOrBr, YlOrRd


###################################################
###################################################
###################################################
##
## Heat islands by census tract
##
###################################################
###################################################
###################################################

# https://www.danliden.com/post/heat-map-02132021/
# https://www.katiejolly.io/blog/2019-08-28/nyt-urban-heat

## downloaded DC open data CC=by-4.0
#https://opendata.dc.gov/documents/DCGIS::land-surface-temperature-july-2018/about

landsat_dc_july18 <- raster("LST_F_20180708.tif") # saved the downloaded files in a data/ folder

# water features in the city
water <- st_read("https://opendata.arcgis.com/datasets/db65ff0038ed4270acb1435d931201cf_24.geojson") %>%
  st_transform(st_crs(landsat_dc_july18)) # use the same coordinate reference system as the landsat data

## set up data
temp_spdf <- as(landsat_dc_july18, "SpatialPointsDataFrame") # create spatialpoints dataframe
temp_df <- as_tibble(temp_spdf) # convert that to a plain tibble
colnames(temp_df) <- c("value", "x", "y")

# make water feature information a spatial object
water_sp <- as(water, "Spatial")


## plot temperature 
ggplot() +
  geom_raster(data = temp_df, aes(x = x, y = y,  fill = value), 
              interpolate = TRUE) +
  geom_polygon(data = water_sp, aes(x = long, y = lat, group = group), 
               color = "white", fill = "white") +
  coord_equal() + 
  scale_fill_distiller(palette = "YlOrRd", 
                       direction = 1,
                       na.value = "black",
                       limits=c(70,95)
  ) + 
  labs(fill=expression("temperature " ( degree*F)))+
  theme_classic()+
  guides(fill = guide_colourbar(title.position="top", title.hjust = 0.5))+
  graph_theme

ggsave("../Figures/PossibleAnalysesFigure/Temperature.pdf",
       width=3,height=5,
       units="in",
       useDingbats=FALSE)
