# Supplementary material for: Species clustering, climate effects, and introduced species in 5 million city trees across 63 US cities
Source: eLife. 2022 Sep 27;11:e77891. doi: 10.7554/eLife.77891 (PMC9578703; doi:10.7554/eLife.77891)
Supplement: Source code 3. — We developed an Excel Spreadsheet which calculates effective species counts, a robust measure of species diversity, from a list of all trees (each row is an individual tree). [file elife-77891-code3.zip]

Archive with 1 entries (1 files):
- 14-02-2022-TR-eLife-77891/Source_Code_File_3Calculate_Effective_Species_Excel_Tool.xlsx
