# Supplementary material for: Species clustering, climate effects, and introduced species in 5 million city trees across 63 US cities
Source: eLife. 2022 Sep 27;11:e77891. doi: 10.7554/eLife.77891 (PMC9578703; doi:10.7554/eLife.77891)
Supplement: Source code 4. — This Excel Workbook allows readers to input their list of species, select a state, and receive a corresponding list of whether or not each species is native to that state (based on BONAP designations). [file elife-77891-code4.zip]

Archive with 1 entries (1 files):
- 14-02-2022-TR-eLife-77891/Source_Code_File_4Check_Native_Status_of_Species_Excel_Tool.xlsx
