# Supplementary material for: Species clustering, climate effects, and introduced species in 5 million city trees across 63 US cities
Source: eLife. 2022 Sep 27;11:e77891. doi: 10.7554/eLife.77891 (PMC9578703; doi:10.7554/eLife.77891)
Supplement: Source code 4. — This Excel Workbook allows readers to input their list of species, select a state, and receive a corresponding list of whether or not each species is native to that state (based on BONAP designations). [file elife-77891-code4.zip › 14-02-2022-TR-eLife-77891/Source_Code_File_4Check_Native_Status_of_Species_Excel_Tool.xlsx]

## Sheet: README Instructions
In this workbook, you can check whether particular species are naturally occurring in your US state or introduced to your US state. To use this worksheet, navigate to the tab labeled "Check Introduced Status" (at the bottom of your screen). In column A, select your state from the dropdown menu. Then, in column C, paste your list of species that you want to check. After you paste the species, the …

## Sheet: Check Introduced Status
my state (select from drop-down)		my species (paste list of up to 3000 elements)	nativity status			state	native species list (Biota of North America Project)
Iowa		Acer rubrum	naturally occurring			Iowa	Abdra brachycarpa
		Adoxa moschatellina	naturally occurring			Iowa	Abies balsamea
		Agastache cusickii	introduced			Iowa	Acalypha deamii
		Agastache foeniculum	naturally occurring			Iowa	Acalypha gracilens
		Sample species 2	no species match			Iowa	Acalypha monococca
		Sample species 3	no species match			Iowa	Acalypha rhomboidea
						Iowa	Acalypha virginica
						Iowa	Acer negundo
						Iowa	Acer nigrum
						Iowa	Acer rubrum
						Iowa	Acer saccharinum
						Iowa	Acer saccharum
						Iowa	Acer spicatum
						Iowa	Achillea millefolium
						Iowa	Acmispon americanus
						Iowa	Aconitum columbianum
						Iowa	Acorus americanus
						Iowa	Actaea pachypoda
						Iowa	Actaea rubra
						Iowa	Adiantum pedatum
						Iowa	Adlumia fungosa
						Iowa	Adoxa moschatellina
						Iowa	Aesculus glabra
						Iowa	Aesculus marylandica
						Iowa	Agalinis aspera
						Iowa	Agalinis auriculata
						Iowa	Agalinis fasciculata
						Iowa	Agalinis gattingeri
						Iowa	Agalinis purpurea
						Iowa	Agalinis skinneriana
						Iowa	Agalinis tenuifolia
						Iowa	Agastache foeniculum
						Iowa	Agastache nepetoides
						Iowa	Agastache scrophulariifolia
						Iowa	Ageratina altissima
						Iowa	Agrimonia gryposepala
						Iowa	Agrimonia parviflora
						Iowa	Agrimonia pubescens
						Iowa	Agrimonia rostellata
						Iowa	Agrimonia striata
						Iowa	Agrostis hyemalis
						Iowa	Agrostis perennans
						Iowa	Agrostis scabra
						Iowa	Alisma subcordatum
						Iowa	Alisma triviale
						Iowa	Allium canadense
						Iowa	Allium cernuum
						Iowa	Allium perdulce
						Iowa	Allium stellatum
						Iowa	Allium textile
						Iowa	Allium tricoccum
						Iowa	Alnus incana
						Iowa	Alopecurus aequalis
						Iowa	Alopecurus carolinianus
						Iowa	Amaranthus albus
						Iowa	Amaranthus arenicola
						Iowa	Amaranthus blitoides
						Iowa	Amaranthus tuberculatus
						Iowa	Ambrosia artemisiifolia
						Iowa	Ambrosia bidentata
						Iowa	Ambrosia psilostachya
						Iowa	Ambrosia trifida
						Iowa	Ambrosia helenae
						Iowa	Amelanchier alnifolia
						Iowa	Amelanchier arborea
						Iowa	Amelanchier humilis
						Iowa	Amelanchier interior
						Iowa	Amelanchier laevis
						Iowa	Amelanchier sanguinea
						Iowa	Amelanchier spicata
						Iowa	Ammannia coccinea
						Iowa	Ammannia robusta
						Iowa	Amorpha canescens
						Iowa	Amorpha fruticosa
						Iowa	Amorpha nana
						Iowa	Ampelopsis cordata
						Iowa	Amphicarpaea bracteata
						Iowa	Anaphalis margaritacea
						Iowa	Andersonglossum virginianum
						Iowa	Andropogon gerardi
						Iowa	Andropogon hallii
						Iowa	Andropogon virginicus
						Iowa	Androsace occidentalis
						Iowa	Anemonastrum canadense
						Iowa	Anemone caroliniana
						Iowa	Anemone cylindrica
						Iowa	Anemone quinquefolia
						Iowa	Anemone virginiana
						Iowa	Angelica atropurpurea
						Iowa	Antennaria howellii
						Iowa	Antennaria neglecta
						Iowa	Antennaria parlinii
						Iowa	Antennaria parvifolia
						Iowa	Antennaria plantaginifolia
						Iowa	Anthoxanthum hirtum
						Iowa	Anticlea elegans
						Iowa	Aphyllon fasciculatum
						Iowa	Aphyllon ludovicianum
						Iowa	Aphyllon uniflorum
						Iowa	Apios americana
						Iowa	Aplectrum hyemale
						Iowa	Apocynum androsaemifolium
						Iowa	Apocynum cannabinum
						Iowa	Apocynum floribundum
						Iowa	Aquilegia canadensis
						Iowa	Arabidopsis lyrata
						Iowa	Arabis adpressipilis
						Iowa	Arabis pycnocarpa
						Iowa	Aralia nudicaulis
						Iowa	Aralia racemosa
						Iowa	Arctostaphylos uva-ursi
						Iowa	Arisaema dracontium
						Iowa	Arisaema triphyllum
						Iowa	Aristida basiramea
						Iowa	Aristida curtissii
						Iowa	Aristida dichotoma
						Iowa	Aristida longespica
						Iowa	Aristida oligantha
						Iowa	Aristida purpurascens
						Iowa	Aristida purpurea
						Iowa	Aristida tuberculosa
						Iowa	Arnoglossum atriplicifolium
						Iowa	Arnoglossum plantagineum
						Iowa	Arnoglossum reniforme
						Iowa	Aronia melanocarpa
						Iowa	Artemisia campestris
						Iowa	Artemisia dracunculus
						Iowa	Artemisia frigida
						Iowa	Artemisia ludoviciana
						Iowa	Aruncus dioicus
						Iowa	Asarum canadense
						Iowa	Asclepias amplexicaulis
						Iowa	Asclepias exaltata
						Iowa	Asclepias hirtella
						Iowa	Asclepias incarnata
						Iowa	Asclepias lanuginosa
						Iowa	Asclepias meadii
						Iowa	Asclepias ovalifolia
						Iowa	Asclepias purpurascens
						Iowa	Asclepias quadrifolia
						Iowa	Asclepias speciosa
						Iowa	Asclepias stenophylla
						Iowa	Asclepias sullivantii
						Iowa	Asclepias syriaca
						Iowa	Asclepias tuberosa
						Iowa	Asclepias verticillata
						Iowa	Asclepias viridiflora
						Iowa	Asimina triloba
						Iowa	Asplenium platyneuron
						Iowa	Asplenium rhizophyllum
						Iowa	Asplenium ruta-muraria
						Iowa	Astragalus agrestis
						Iowa	Astragalus canadensis
						Iowa	Astragalus crassicarpus
						Iowa	Astragalus distortus
						Iowa	Astragalus flexuosus
						Iowa	Astragalus laxmannii
						Iowa	Astragalus lotiflorus
						Iowa	Astragalus missouriensis
						Iowa	Athyrium angustum
						Iowa	Atriplex dioica
						Iowa	Aureolaria grandiflora
						Iowa	Aureolaria pedicularia
						Iowa	Azolla cristata
						Iowa	Bacopa rotundifolia
						Iowa	Baptisia alba
						Iowa	Baptisia australis
						Iowa	Baptisia bracteata
						Iowa	Baptisia tinctoria
						Iowa	Beckmannia syzigachne
						Iowa	Berula erecta
						Iowa	Betula alleghaniensis
						Iowa	Betula nigra
						Iowa	Betula papyrifera
						Iowa	Betula pumila
						Iowa	Betula sandbergii
						Iowa	Bidens aristosa
						Iowa	Bidens beckii
						Iowa	Bidens bipinnata
						Iowa	Bidens cernua
						Iowa	Bidens discoidea
						Iowa	Bidens frondosa
						Iowa	Bidens trichosperma
						Iowa	Bidens tripartita
						Iowa	Bidens vulgata
						Iowa	Blephilia ciliata
						Iowa	Blephilia hirsuta
						Iowa	Blitum capitatum
						Iowa	Boechera divaricarpa
						Iowa	Boechera stricta
						Iowa	Boehmeria cylindrica
						Iowa	Boltonia asteroides
						Iowa	Borodinia canadensis
						Iowa	Borodinia dentata
						Iowa	Borodinia laevigata
						Iowa	Botrychium campestre
						Iowa	Botrychium matricariifolium
						Iowa	Botrychium simplex
						Iowa	Botrychium tenebrosum
						Iowa	Botrypus virginianus
						Iowa	Bouteloua curtipendula
						Iowa	Bouteloua dactyloides
						Iowa	Bouteloua gracilis
						Iowa	Bouteloua hirsuta
						Iowa	Brachyelytrum erectum
						Iowa	Brasenia schreberi
						Iowa	Brickellia eupatorioides
						Iowa	Bromus ciliatus
						Iowa	Bromus kalmii
						Iowa	Bromus latiglumis
						Iowa	Bromus nottowayanus
						Iowa	Bromus pubescens
						Iowa	Bulbostylis capillaris
						Iowa	Calamagrostis canadensis
						Iowa	Calamagrostis stricta
						Iowa	Callirhoe alcaeoides
						Iowa	Callirhoe bushii
						Iowa	Callirhoe involucrata
						Iowa	Callirhoe triangulata
						Iowa	Callitriche heterophylla
						Iowa	Callitriche palustris
						Iowa	Callitriche terrestris
						Iowa	Calopogon oklahomensis
						Iowa	Calopogon tuberosus
						Iowa	Caltha palustris
						Iowa	Calystegia macounii
						Iowa	Calystegia sepium
						Iowa	Calystegia silvatica
						Iowa	Calystegia spithamaea
						Iowa	Camassia angusta
						Iowa	Camassia scilloides
						Iowa	Campanula aparinoides
						Iowa	Campanula rotundifolia
						Iowa	Campanulastrum americanum
						Iowa	Capnoides sempervirens
						Iowa	Cardamine bulbosa
						Iowa	Cardamine concatenata
						Iowa	Cardamine douglassii
						Iowa	Cardamine parviflora
						Iowa	Cardamine pensylvanica
						Iowa	Carex aggregata
						Iowa	Carex albicans
						Iowa	Carex albursina
						Iowa	Carex alopecoidea
						Iowa	Carex amphibola
						Iowa	Carex annectens
						Iowa	Carex aquatilis
						Iowa	Carex assiniboinensis
						Iowa	Carex atherodes
						Iowa	Carex austrina
						Iowa	Carex backii
						Iowa	Carex bebbii
						Iowa	Carex bicknellii
						Iowa	Carex blanda
						Iowa	Carex brevior
						Iowa	Carex bushii
						Iowa	Carex buxbaumii
						Iowa	Carex careyana
						Iowa	Carex cephaloidea
						Iowa	Carex cephalophora
						Iowa	Carex chordorrhiza
						Iowa	Carex communis
						Iowa	Carex comosa
						Iowa	Carex complanata
						Iowa	Carex conjuncta
						Iowa	Carex conoidea
						Iowa	Carex crawei
						Iowa	Carex crawfordii
						Iowa	Carex crinita
						Iowa	Carex cristatella
						Iowa	Carex crus-corvi
						Iowa	Carex davisii
						Iowa	Carex deweyana
						Iowa	Carex diandra
						Iowa	Carex duriuscula
						Iowa	Carex eburnea
						Iowa	Carex echinata
						Iowa	Carex echinodes
						Iowa	Carex emoryi
						Iowa	Carex festucacea
						Iowa	Carex formosa
						Iowa	Carex frankii
						Iowa	Carex gracilescens
						Iowa	Carex gracillima
						Iowa	Carex granularis
						Iowa	Carex gravida
						Iowa	Carex grayi
						Iowa	Carex grisea
						Iowa	Carex haydenii
						Iowa	Carex hirsutella
						Iowa	Carex hirtifolia
						Iowa	Carex hitchcockiana
						Iowa	Carex hyalinolepis
						Iowa	Carex hystericina
						Iowa	Carex inops
						Iowa	Carex interior
						Iowa	Carex intumescens
						Iowa	Carex jamesii
						Iowa	Carex lacustris
						Iowa	Carex laeviconica
						Iowa	Carex laevivaginata
						Iowa	Carex lasiocarpa
						Iowa	Carex laxiculmis
						Iowa	Carex leavenworthii
						Iowa	Carex leptalea
						Iowa	Carex limosa
						Iowa	Carex lupuliformis
						Iowa	Carex lupulina
						Iowa	Carex lurida
						Iowa	Carex meadii
						Iowa	Carex media
						Iowa	Carex mesochorea
						Iowa	Carex missouriensis
						Iowa	Carex molesta
						Iowa	Carex muehlenbergii
						Iowa	Carex muskingumensis
						Iowa	Carex normalis
						Iowa	Carex oligocarpa
						Iowa	Carex peckii
						Iowa	Carex pedunculata
						Iowa	Carex pellita
						Iowa	Carex pensylvanica
						Iowa	Carex plantaginea
						Iowa	Carex praegracilis
						Iowa	Carex prairea
						Iowa	Carex prasina
						Iowa	Carex projecta
						Iowa	Carex pseudocyperus
						Iowa	Carex radiata
						Iowa	Carex retroflexa
						Iowa	Carex retrorsa
						Iowa	Carex richardsonii
						Iowa	Carex rosea
						Iowa	Carex sartwellii
						Iowa	Carex saximontana
						Iowa	Carex scoparia
						Iowa	Carex shortiana
						Iowa	Carex siccata
						Iowa	Carex sparganioides
						Iowa	Carex sprengelii
						Iowa	Carex squarrosa
						Iowa	Carex sterilis
						Iowa	Carex stipata
						Iowa	Carex stricta
						Iowa	Carex suberecta
						Iowa	Carex sychnocephala
						Iowa	Carex tenera
						Iowa	Carex tetanica
						Iowa	Carex tonsa
						Iowa	Carex torta
						Iowa	Carex tribuloides
						Iowa	Carex trichocarpa
						Iowa	Carex tuckermanii
						Iowa	Carex typhina
						Iowa	Carex umbellata
						Iowa	Carex utriculata
						Iowa	Carex vesicaria
						Iowa	Carex vulpinoidea
						Iowa	Carex woodii
						Iowa	Carpinus caroliniana
						Iowa	Carya cordiformis
						Iowa	Carya glabra
						Iowa	Carya illinoinensis
						Iowa	Carya laciniosa
						Iowa	Carya ovata
						Iowa	Carya tomentosa
						Iowa	Carya laneyi
						Iowa	Carya nussbaumeri
						Iowa	Carya schneckii
						Iowa	Castilleja coccinea
						Iowa	Castilleja sessiliflora
						Iowa	Caulophyllum thalictroides
						Iowa	Ceanothus americanus
						Iowa	Ceanothus herbaceus
						Iowa	Celastrus scandens
						Iowa	Celtis occidentalis
						Iowa	Cenchrus longispinus
						Iowa	Cephalanthus occidentalis
						Iowa	Cerastium arvense
						Iowa	Cerastium brachypodum
						Iowa	Cerastium nutans
						Iowa	Cerastium velutinum
						Iowa	Ceratophyllum demersum
						Iowa	Ceratophyllum echinatum
						Iowa	Cercis canadensis
						Iowa	Chaerophyllum procumbens
						Iowa	Chamaecrista fasciculata
						Iowa	Chamaenerion angustifolium
						Iowa	Chasmanthium latifolium
						Iowa	Chelone glabra
						Iowa	Chelone obliqua
						Iowa	Chenopodiastrum simplex
						Iowa	Chenopodium album
						Iowa	Chenopodium berlandieri
						Iowa	Chenopodium standleyanum
						Iowa	Chenopodium strictum
						Iowa	Chimaphila umbellata
						Iowa	Chrysosplenium iowense
						Iowa	Cicuta bulbifera
						Iowa	Cicuta maculata
						Iowa	Cinna arundinacea
						Iowa	Cinna latifolia
						Iowa	Circaea alpina
						Iowa	Circaea canadensis
						Iowa	Circaea sterilis
						Iowa	Cirsium altissimum
						Iowa	Cirsium discolor
						Iowa	Cirsium flodmanii
						Iowa	Cirsium hillii
						Iowa	Cirsium muticum
						Iowa	Cirsium undulatum
						Iowa	Cirsium iowense
						Iowa	Claytonia virginica
						Iowa	Clematis occidentalis
						Iowa	Clematis pitcheri
						Iowa	Clematis virginiana
						Iowa	Clitoria mariana
						Iowa	Collinsia verna
						Iowa	Collomia linearis
						Iowa	Comandra umbellata
						Iowa	Comarum palustre
						Iowa	Commelina erecta
						Iowa	Conioselinum chinense
						Iowa	Conopholis americana
						Iowa	Corallorhiza maculata
						Iowa	Corallorhiza odontorhiza
						Iowa	Coreopsis palmata
						Iowa	Coreopsis tinctoria
						Iowa	Coreopsis tripteris
						Iowa	Corispermum americanum
						Iowa	Cornus alba
						Iowa	Cornus alternifolia
						Iowa	Cornus canadensis
						Iowa	Cornus drummondii
						Iowa	Cornus obliqua
						Iowa	Cornus racemosa
						Iowa	Cornus rugosa
						Iowa	Corydalis aurea
						Iowa	Corydalis curvisiliqua
						Iowa	Corydalis flavula
						Iowa	Corydalis micrantha
						Iowa	Corylus americana
						Iowa	Corylus cornuta
						Iowa	Crataegus calpodendron
						Iowa	Crataegus chrysocarpa
						Iowa	Crataegus coccinea
						Iowa	Crataegus crus-galli
						Iowa	Crataegus margarettae
						Iowa	Crataegus mollis
						Iowa	Crataegus pruinosa
						Iowa	Crataegus punctata
						Iowa	Crataegus succulenta
						Iowa	Crataegus disperma
						Iowa	Crepis acuminata
						Iowa	Crepis runcinata
						Iowa	Crocanthemum bicknellii
						Iowa	Crocanthemum canadense
						Iowa	Crotalaria sagittalis
						Iowa	Croton capitatus
						Iowa	Croton glandulosus
						Iowa	Croton michauxii
						Iowa	Croton monanthogynus
						Iowa	Croton willdenowii
						Iowa	Cryptogramma stelleri
						Iowa	Cryptotaenia canadensis
						Iowa	Cubelium concolor
						Iowa	Cucurbita foetidissima
						Iowa	Cuphea viscosissima
						Iowa	Cuscuta cephalanthi
						Iowa	Cuscuta compacta
						Iowa	Cuscuta coryli
						Iowa	Cuscuta cuspidata
						Iowa	Cuscuta glomerata
						Iowa	Cuscuta gronovii
						Iowa	Cuscuta indecora
						Iowa	Cuscuta pentagona
						Iowa	Cuscuta polygonorum
						Iowa	Cycloloma atriplicifolium
						Iowa	Cynanchum laeve
						Iowa	Cyperus acuminatus
						Iowa	Cyperus bipartitus
						Iowa	Cyperus diandrus
						Iowa	Cyperus erythrorhizos
						Iowa	Cyperus esculentus
						Iowa	Cyperus lupulinus
						Iowa	Cyperus odoratus
						Iowa	Cyperus schweinitzii
						Iowa	Cyperus squarrosus
						Iowa	Cyperus strigosus
						Iowa	Cyperus subsquarrosus
						Iowa	Cyperus mesochorus
						Iowa	Cypripedium candidum
						Iowa	Cypripedium parviflorum
						Iowa	Cypripedium reginae
						Iowa	Cypripedium andrewsii
						Iowa	Cystopteris bulbifera
						Iowa	Cystopteris fragilis
						Iowa	Cystopteris laurentiana
						Iowa	Cystopteris protrusa
						Iowa	Cystopteris tennesseensis
						Iowa	Cystopteris tenuis
						Iowa	Dactylorhiza viridis
						Iowa	Dalea candida
						Iowa	Dalea enneandra
						Iowa	Dalea leporina
						Iowa	Dalea purpurea
						Iowa	Dalea villosa
						Iowa	Danthonia spicata
						Iowa	Dasiphora fruticosa
						Iowa	Dasistoma macrophyllum
						Iowa	Decodon verticillatus
						Iowa	Delphinium carolinianum
						Iowa	Delphinium exaltatum
						Iowa	Delphinium tricorne
						Iowa	Dendrolycopodium dendroideum
						Iowa	Deparia acrostichoides
						Iowa	Descurainia pinnata
						Iowa	Desmanthus illinoensis
						Iowa	Desmodium canadense
						Iowa	Desmodium canescens
						Iowa	Desmodium cuspidatum
						Iowa	Desmodium illinoense
						Iowa	Desmodium paniculatum
						Iowa	Desmodium sessilifolium
						Iowa	Diarrhena obovata
						Iowa	Dicentra canadensis
						Iowa	Dicentra cucullaria
						Iowa	Dichanthelium acuminatum
						Iowa	Dichanthelium boreale
						Iowa	Dichanthelium clandestinum
						Iowa	Dichanthelium depauperatum
						Iowa	Dichanthelium latifolium
						Iowa	Dichanthelium leibergii
						Iowa	Dichanthelium leucothrix
						Iowa	Dichanthelium linearifolium
						Iowa	Dichanthelium oligosanthes
						Iowa	Dichanthelium ovale
						Iowa	Dichanthelium portoricense
						Iowa	Dichanthelium wilcoxianum
						Iowa	Dichanthelium scoparioides
						Iowa	Dichanthelium xanthophysum
						Iowa	Didiplis diandra
						Iowa	Diervilla lonicera
						Iowa	Digitaria cognata
						Iowa	Digitaria filiformis
						Iowa	Dioscorea villosa
						Iowa	Diospyros virginiana
						Iowa	Diphasiastrum complanatum
						Iowa	Diphasiastrum digitatum
						Iowa	Diplachne fusca
						Iowa	Dirca palustris
						Iowa	Distichlis spicata
						Iowa	Doellingeria umbellata
						Iowa	Dracocephalum parviflorum
						Iowa	Drosera rotundifolia
						Iowa	Drymocallis arguta
						Iowa	Dryopteris carthusiana
						Iowa	Dryopteris cristata
						Iowa	Dryopteris goldieana
						Iowa	Dryopteris intermedia
						Iowa	Dryopteris marginalis
						Iowa	Dryopteris boottii
						Iowa	Dryopteris triploidea
						Iowa	Dryopteris uliginosa
						Iowa	Dulichium arundinaceum
						Iowa	Dyssodia papposa
						Iowa	Echinacea angustifolia
						Iowa	Echinacea pallida
						Iowa	Echinacea purpurea
						Iowa	Echinochloa muricata
						Iowa	Echinochloa walteri
						Iowa	Echinocystis lobata
						Iowa	Echinodorus berteroi
						Iowa	Echinodorus cordifolius
						Iowa	Eclipta prostrata
						Iowa	Eleocharis acicularis
						Iowa	Eleocharis atropurpurea
						Iowa	Eleocharis compressa
						Iowa	Eleocharis elliptica
						Iowa	Eleocharis engelmannii
						Iowa	Eleocharis flavescens
						Iowa	Eleocharis intermedia
						Iowa	Eleocharis obtusa
						Iowa	Eleocharis palustris
						Iowa	Eleocharis parvula
						Iowa	Eleocharis quinqueflora
						Iowa	Eleocharis tenuis
						Iowa	Eleocharis wolfii
						Iowa	Ellisia nyctelea
						Iowa	Elodea canadensis
						Iowa	Elodea nuttallii
						Iowa	Elymus canadensis
						Iowa	Elymus curvatus
						Iowa	Elymus diversiglumis
						Iowa	Elymus glabriflorus
						Iowa	Elymus glaucus
						Iowa	Elymus hystrix
						Iowa	Elymus macgregorii
						Iowa	Elymus riparius
						Iowa	Elymus trachycaulus
						Iowa	Elymus villosus
						Iowa	Elymus virginicus
						Iowa	Elymus wiegandii
						Iowa	Elymus maltei
						Iowa	Elymus pseudorepens
						Iowa	Endotropis alnifolia
						Iowa	Endotropis lanceolata
						Iowa	Enemion biternatum
						Iowa	Epilobium ciliatum
						Iowa	Epilobium coloratum
						Iowa	Epilobium leptophyllum
						Iowa	Epilobium strictum
						Iowa	Epilobium wisconsinense
						Iowa	Equisetum arvense
						Iowa	Equisetum fluviatile
						Iowa	Equisetum hyemale
						Iowa	Equisetum laevigatum
						Iowa	Equisetum pratense
						Iowa	Equisetum scirpoides
						Iowa	Equisetum sylvaticum
						Iowa	Equisetum ferrissii
						Iowa	Equisetum litorale
						Iowa	Eragrostis capillaris
						Iowa	Eragrostis frankii
						Iowa	Eragrostis hypnoides
						Iowa	Eragrostis pectinacea
						Iowa	Eragrostis spectabilis
						Iowa	Eragrostis trichodes
						Iowa	Erechtites hieraciifolius
						Iowa	Erigeron annuus
						Iowa	Erigeron divaricatus
						Iowa	Erigeron philadelphicus
						Iowa	Erigeron pulchellus
						Iowa	Erigeron strigosus
						Iowa	Eriophorum angustifolium
						Iowa	Eriophorum gracile
						Iowa	Eriophorum virginicum
						Iowa	Eriophorum viridicarinatum
						Iowa	Eryngium yuccifolium
						Iowa	Erysimum inconspicuum
						Iowa	Erythranthe geyeri
						Iowa	Erythronium albidum
						Iowa	Erythronium americanum
						Iowa	Erythronium mesochoreum
						Iowa	Euonymus atropurpureus
						Iowa	Eupatorium altissimum
						Iowa	Eupatorium perfoliatum
						Iowa	Eupatorium serotinum
						Iowa	Eupatorium sessilifolium
						Iowa	Eupatorium truncatum
						Iowa	Euphorbia commutata
						Iowa	Euphorbia corollata
						Iowa	Euphorbia cyathophora
						Iowa	Euphorbia dentata
						Iowa	Euphorbia geyeri
						Iowa	Euphorbia glyptosperma
						Iowa	Euphorbia hexagona
						Iowa	Euphorbia maculata
						Iowa	Euphorbia marginata
						Iowa	Euphorbia missurica
						Iowa	Euphorbia nutans
						Iowa	Euphorbia serpens
						Iowa	Euphorbia serpillifolia
						Iowa	Euphorbia spathulata
						Iowa	Euphorbia stictospora
						Iowa	Euphrosyne xanthiifolia
						Iowa	Eurybia furcata
						Iowa	Eurybia macrophylla
						Iowa	Eurybia schreberi
						Iowa	Euthamia graminifolia
						Iowa	Euthamia gymnospermoides
						Iowa	Eutrochium maculatum
						Iowa	Eutrochium purpureum
						Iowa	Fallopia scandens
						Iowa	Festuca octoflora
						Iowa	Festuca paradoxa
						Iowa	Festuca saximontana
						Iowa	Festuca subverticillata
						Iowa	Filipendula rubra
						Iowa	Fimbristylis autumnalis
						Iowa	Floerkea proserpinacoides
						Iowa	Fragaria vesca
						Iowa	Fragaria virginiana
						Iowa	Fraxinus americana
						Iowa	Fraxinus nigra
						Iowa	Fraxinus pennsylvanica
						Iowa	Fraxinus quadrangulata
						Iowa	Froelichia floridana
						Iowa	Froelichia gracilis
						Iowa	Fuirena simplex
						Iowa	Galearis spectabilis
						Iowa	Galium aparine
						Iowa	Galium asprellum
						Iowa	Galium boreale
						Iowa	Galium circaezans
						Iowa	Galium concinnum
						Iowa	Galium labradoricum
						Iowa	Galium obtusum
						Iowa	Galium tinctorium
						Iowa	Galium trifidum
						Iowa	Galium triflorum
						Iowa	Gamochaeta purpurea
						Iowa	Gaylussacia baccata
						Iowa	Gentiana alba
						Iowa	Gentiana andrewsii
						Iowa	Gentiana puberulenta
						Iowa	Gentiana saponaria
						Iowa	Gentiana billingtonii
						Iowa	Gentiana curtisii
						Iowa	Gentiana pallidocyanea
						Iowa	Gentianella quinquefolia
						Iowa	Gentianopsis crinita
						Iowa	Gentianopsis virgata
						Iowa	Geranium carolinianum
						Iowa	Geranium maculatum
						Iowa	Geranium robertianum
						Iowa	Geum aleppicum
						Iowa	Geum canadense
						Iowa	Geum laciniatum
						Iowa	Geum triflorum
						Iowa	Geum vernum
						Iowa	Gleditsia triacanthos
						Iowa	Glyceria borealis
						Iowa	Glyceria grandis
						Iowa	Glyceria septentrionalis
						Iowa	Glyceria striata
						Iowa	Glycyrrhiza lepidota
						Iowa	Goodyera pubescens
						Iowa	Gratiola neglecta
						Iowa	Gratiola virginiana
						Iowa	Grindelia squarrosa
						Iowa	Gymnocarpium continentale
						Iowa	Gymnocarpium dryopteris
						Iowa	Gymnocarpium robertianum
						Iowa	Gymnocarpium brittonianum
						Iowa	Gymnocarpium intermedium
						Iowa	Gymnocladus dioicus
						Iowa	Hackelia deflexa
						Iowa	Hackelia virginiana
						Iowa	Halerpestes cymbalaria
						Iowa	Hamamelis virginiana
						Iowa	Hedeoma hispida
						Iowa	Hedeoma pulegioides
						Iowa	Helenium autumnale
						Iowa	Helianthus annuus
						Iowa	Helianthus decapetalus
						Iowa	Helianthus divaricatus
						Iowa	Helianthus giganteus
						Iowa	Helianthus grosseserratus
						Iowa	Helianthus hirsutus
						Iowa	Helianthus maximiliani
						Iowa	Helianthus mollis
						Iowa	Helianthus nuttallii
						Iowa	Helianthus occidentalis
						Iowa	Helianthus pauciflorus
						Iowa	Helianthus petiolaris
						Iowa	Helianthus strumosus
						Iowa	Helianthus tuberosus
						Iowa	Helianthus doronicoides
						Iowa	Helianthus intermedius
						Iowa	Helianthus laetiflorus
						Iowa	Heliopsis helianthoides
						Iowa	Hepatica nobilis
						Iowa	Heracleum maximum
						Iowa	Hesperostipa comata
						Iowa	Hesperostipa spartea
						Iowa	Heteranthera dubia
						Iowa	Heteranthera limosa
						Iowa	Heteranthera multiflora
						Iowa	Heteranthera reniformis
						Iowa	Heteranthera rotundifolia
						Iowa	Heterotheca camporum
						Iowa	Heterotheca stenophylla
						Iowa	Heterotheca villosa
						Iowa	Heuchera richardsonii
						Iowa	Hexasepalum teres
						Iowa	Hibiscus laevis
						Iowa	Hieracium longipilum
						Iowa	Hieracium scabrum
						Iowa	Hieracium umbellatum
						Iowa	Hippuris vulgaris
						Iowa	Homalosorus pycnocarpos
						Iowa	Hordeum jubatum
						Iowa	Houstonia caerulea
						Iowa	Houstonia purpurea
						Iowa	Houstonia pusilla
						Iowa	Hudsonia tomentosa
						Iowa	Humulus lupuloides
						Iowa	Humulus pubescens
						Iowa	Huperzia lucidula
						Iowa	Huperzia porophila
						Iowa	Huperzia bartleyi
						Iowa	Hydrastis canadensis
						Iowa	Hydrophyllum appendiculatum
						Iowa	Hydrophyllum virginianum
						Iowa	Hylodesmum glutinosum
						Iowa	Hylodesmum nudiflorum
						Iowa	Hypericum ascyron
						Iowa	Hypericum boreale
						Iowa	Hypericum canadense
						Iowa	Hypericum drummondii
						Iowa	Hypericum fraseri
						Iowa	Hypericum gentianoides
						Iowa	Hypericum majus
						Iowa	Hypericum mutilum
						Iowa	Hypericum prolificum
						Iowa	Hypericum punctatum
						Iowa	Hypericum sphaerocarpum
						Iowa	Hypopitys americana
						Iowa	Hypoxis hirsuta
						Iowa	Ilex verticillata
						Iowa	Impatiens capensis
						Iowa	Impatiens pallida
						Iowa	Iodanthus pinnatifidus
						Iowa	Ionactis linariifolia
						Iowa	Ipomoea lacunosa
						Iowa	Ipomoea pandurata
						Iowa	Iris virginica
						Iowa	Isoetes melanopoda
						Iowa	Isotrema serpentarium
						Iowa	Iva annua
						Iowa	Jeffersonia diphylla
						Iowa	Juglans cinerea
						Iowa	Juglans nigra
						Iowa	Juncus acuminatus
						Iowa	Juncus alpinoarticulatus
						Iowa	Juncus anthelatus
						Iowa	Juncus balticus
						Iowa	Juncus bufonius
						Iowa	Juncus canadensis
						Iowa	Juncus dudleyi
						Iowa	Juncus effusus
						Iowa	Juncus greenei
						Iowa	Juncus interior
						Iowa	Juncus marginatus
						Iowa	Juncus nodosus
						Iowa	Juncus tenuis
						Iowa	Juncus torreyi
						Iowa	Juncus vaseyi
						Iowa	Juncus nodosiformis
						Iowa	Juniperus communis
						Iowa	Juniperus horizontalis
						Iowa	Juniperus virginiana
						Iowa	Justicia americana
						Iowa	Koeleria macrantha
						Iowa	Krigia biflora
						Iowa	Krigia virginica
						Iowa	Lactuca biennis
						Iowa	Lactuca canadensis
						Iowa	Lactuca floridana
						Iowa	Lactuca ludoviciana
						Iowa	Ladeania lanceolata
						Iowa	Laportea canadensis
						Iowa	Lappula occidentalis
						Iowa	Lathyrus ochroleucus
						Iowa	Lathyrus palustris
						Iowa	Lathyrus venosus
						Iowa	Lechea intermedia
						Iowa	Lechea mucronata
						Iowa	Lechea stricta
						Iowa	Lechea tenuifolia
						Iowa	Leersia lenticularis
						Iowa	Leersia oryzoides
						Iowa	Leersia virginica
						Iowa	Lemna aequinoctialis
						Iowa	Lemna minor
						Iowa	Lemna obscura
						Iowa	Lemna perpusilla
						Iowa	Lemna trisulca
						Iowa	Lemna turionifera
						Iowa	Lepidium densiflorum
						Iowa	Lepidium virginicum
						Iowa	Lespedeza capitata
						Iowa	Lespedeza leptostachya
						Iowa	Lespedeza repens
						Iowa	Lespedeza violacea
						Iowa	Lespedeza virginica
						Iowa	Lespedeza longifolia
						Iowa	Lespedeza nuttallii
						Iowa	Lespedeza simulata
						Iowa	Leucospora multifida
						Iowa	Liatris aspera
						Iowa	Liatris cylindracea
						Iowa	Liatris hirsuta
						Iowa	Liatris lancifolia
						Iowa	Liatris ligulistylis
						Iowa	Liatris punctata
						Iowa	Liatris pycnostachya
						Iowa	Liatris spicata
						Iowa	Liatris squarrosa
						Iowa	Lilium michiganense
						Iowa	Lilium philadelphicum
						Iowa	Linaria canadensis
						Iowa	Lindernia dubia
						Iowa	Linnaea borealis
						Iowa	Linum compactum
						Iowa	Linum medium
						Iowa	Linum rigidum
						Iowa	Linum sulcatum
						Iowa	Linum virginianum
						Iowa	Liparis liliifolia
						Iowa	Liparis loeselii
						Iowa	Lithospermum canescens
						Iowa	Lithospermum caroliniense
						Iowa	Lithospermum incisum
						Iowa	Lithospermum latifolium
						Iowa	Lithospermum occidentale
						Iowa	Lobelia cardinalis
						Iowa	Lobelia inflata
						Iowa	Lobelia kalmii
						Iowa	Lobelia siphilitica
						Iowa	Lobelia spicata
						Iowa	Lomatium foeniculaceum
						Iowa	Lomatium orientale
						Iowa	Lonicera dioica
						Iowa	Lonicera reticulata
						Iowa	Ludwigia alternifolia
						Iowa	Ludwigia palustris
						Iowa	Ludwigia peploides
						Iowa	Ludwigia polycarpa
						Iowa	Lupinus perennis
						Iowa	Luzula acuminata
						Iowa	Luzula echinata
						Iowa	Luzula multiflora
						Iowa	Lycopodiella inundata
						Iowa	Lycopodium clavatum
						Iowa	Lycopus americanus
						Iowa	Lycopus asper
						Iowa	Lycopus rubellus
						Iowa	Lycopus uniflorus
						Iowa	Lycopus virginicus
						Iowa	Lycopus sherardii
						Iowa	Lygodesmia juncea
						Iowa	Lysimachia ciliata
						Iowa	Lysimachia hybrida
						Iowa	Lysimachia lanceolata
						Iowa	Lysimachia quadriflora
						Iowa	Lysimachia quadrifolia
						Iowa	Lysimachia terrestris
						Iowa	Lysimachia thyrsiflora
						Iowa	Lythrum alatum
						Iowa	Maianthemum canadense
						Iowa	Maianthemum racemosum
						Iowa	Maianthemum stellatum
						Iowa	Malaxis unifolia
						Iowa	Malus ioensis
						Iowa	Malvastrum hispidum
						Iowa	Marsilea vestita
						Iowa	Matricaria discoidea
						Iowa	Matteuccia struthiopteris
						Iowa	Melica nitens
						Iowa	Menispermum canadense
						Iowa	Mentha arvensis
						Iowa	Mentzelia decapetala
						Iowa	Menyanthes trifoliata
						Iowa	Mertensia paniculata
						Iowa	Mertensia virginica
						Iowa	Micranthes pensylvanica
						Iowa	Milium effusum
						Iowa	Mimosa nuttallii
						Iowa	Mimulus alatus
						Iowa	Mimulus ringens
						Iowa	Mirabilis albida
						Iowa	Mirabilis nyctaginea
						Iowa	Mitchella repens
						Iowa	Mitella diphylla
						Iowa	Mitella nuda
						Iowa	Moehringia lateriflora
						Iowa	Monarda fistulosa
						Iowa	Monarda punctata
						Iowa	Monotropa uniflora
						Iowa	Morus rubra
						Iowa	Muhlenbergia asperifolia
						Iowa	Muhlenbergia bushii
						Iowa	Muhlenbergia cuspidata
						Iowa	Muhlenbergia frondosa
						Iowa	Muhlenbergia glomerata
						Iowa	Muhlenbergia mexicana
						Iowa	Muhlenbergia paniculata
						Iowa	Muhlenbergia racemosa
						Iowa	Muhlenbergia richardsonis
						Iowa	Muhlenbergia schreberi
						Iowa	Muhlenbergia sobolifera
						Iowa	Muhlenbergia sylvatica
						Iowa	Muhlenbergia tenuiflora
						Iowa	Muhlenbergia curtisetosa
						Iowa	Mulgedium oblongifolium
						Iowa	Myosotis verna
						Iowa	Myriophyllum heterophyllum
						Iowa	Myriophyllum pinnatum
						Iowa	Myriophyllum sibiricum
						Iowa	Myriophyllum verticillatum
						Iowa	Myriopteris gracilis
						Iowa	Nabalus albus
						Iowa	Nabalus asper
						Iowa	Nabalus crepidineus
						Iowa	Nabalus racemosus
						Iowa	Najas flexilis
						Iowa	Najas guadalupensis
						Iowa	Najas marina
						Iowa	Napaea dioica
						Iowa	Nassella viridula
						Iowa	Neeragrostis reptans
						Iowa	Nelumbo lutea
						Iowa	Nothocalais cuspidata
						Iowa	Nothoscordum bivalve
						Iowa	Nuphar variegata
						Iowa	Nymphaea odorata
						Iowa	Oenothera biennis
						Iowa	Oenothera clelandii
						Iowa	Oenothera curtiflora
						Iowa	Oenothera filiformis
						Iowa	Oenothera gaura
						Iowa	Oenothera laciniata
						Iowa	Oenothera parviflora
						Iowa	Oenothera perennis
						Iowa	Oenothera pilosella
						Iowa	Oenothera rhombipetala
						Iowa	Oenothera serrulata
						Iowa	Oenothera speciosa
						Iowa	Oenothera suffrutescens
						Iowa	Oenothera villosa
						Iowa	Onoclea sensibilis
						Iowa	Ophioglossum pusillum
						Iowa	Ophioglossum vulgatum
						Iowa	Opuntia cespitosa
						Iowa	Opuntia fragilis
						Iowa	Orbexilum onobrychis
						Iowa	Orthilia secunda
						Iowa	Oryzopsis asperifolia
						Iowa	Osmorhiza claytonii
						Iowa	Osmorhiza longistylis
						Iowa	Osmunda spectabilis
						Iowa	Osmundastrum cinnamomeum
						Iowa	Osmundastrum claytonianum
						Iowa	Ostrya virginiana
						Iowa	Oxalis dillenii
						Iowa	Oxalis stricta
						Iowa	Oxalis violacea
						Iowa	Oxybasis rubra
						Iowa	Oxypolis rigidior
						Iowa	Oxytropis lambertii
						Iowa	Packera aurea
						Iowa	Packera glabella
						Iowa	Packera paupercula
						Iowa	Packera plattensis
						Iowa	Packera pseudaurea
						Iowa	Panax quinquefolius
						Iowa	Panicum capillare
						Iowa	Panicum dichotomiflorum
						Iowa	Panicum flexile
						Iowa	Panicum philadelphicum
						Iowa	Panicum virgatum
						Iowa	Parietaria pensylvanica
						Iowa	Parnassia glauca
						Iowa	Parnassia parviflora
						Iowa	Paronychia canadensis
						Iowa	Paronychia fastigiata
						Iowa	Parthenium integrifolium
						Iowa	Parthenocissus inserta
						Iowa	Parthenocissus quinquefolia
						Iowa	Pascopyrum smithii
						Iowa	Paspalum setaceum
						Iowa	Patis racemosa
						Iowa	Pedicularis canadensis
						Iowa	Pedicularis lanceolata
						Iowa	Pediomelum argophyllum
						Iowa	Pediomelum esculentum
						Iowa	Pediomelum tenuiflorum
						Iowa	Pellaea atropurpurea
						Iowa	Pellaea glabella
						Iowa	Peltandra virginica
						Iowa	Penstemon albidus
						Iowa	Penstemon calycosus
						Iowa	Penstemon cobaea
						Iowa	Penstemon digitalis
						Iowa	Penstemon gracilis
						Iowa	Penstemon grandiflorus
						Iowa	Penstemon hirsutus
						Iowa	Penstemon pallidus
						Iowa	Penstemon tubaeflorus
						Iowa	Penthorum sedoides
						Iowa	Perideridia americana
						Iowa	Peritoma serrulata
						Iowa	Persicaria amphibia
						Iowa	Persicaria bicornis
						Iowa	Persicaria hydropiperoides
						Iowa	Persicaria lapathifolia
						Iowa	Persicaria pensylvanica
						Iowa	Persicaria punctata
						Iowa	Persicaria robustior
						Iowa	Persicaria sagittata
						Iowa	Persicaria virginiana
						Iowa	Phalaris arundinacea
						Iowa	Phegopteris connectilis
						Iowa	Phegopteris hexagonoptera
						Iowa	Phemeranthus parviflorus
						Iowa	Phemeranthus rugospermus
						Iowa	Phlox bifida
						Iowa	Phlox divaricata
						Iowa	Phlox maculata
						Iowa	Phlox pilosa
						Iowa	Phragmites americanus
						Iowa	Phryma leptostachya
						Iowa	Phyla lanceolata
						Iowa	Physalis grisea
						Iowa	Physalis heterophylla
						Iowa	Physalis longifolia
						Iowa	Physalis pubescens
						Iowa	Physalis pumila
						Iowa	Physalis virginiana
						Iowa	Physaria ludoviciana
						Iowa	Physocarpus opulifolius
						Iowa	Physostegia virginiana
						Iowa	Phytolacca americana
						Iowa	Pilea fontana
						Iowa	Pilea pumila
						Iowa	Pinus banksiana
						Iowa	Pinus resinosa
						Iowa	Pinus strobus
						Iowa	Piptatheropsis pungens
						Iowa	Plantago aristata
						Iowa	Plantago cordata
						Iowa	Plantago eriopoda
						Iowa	Plantago rugelii
						Iowa	Plantago virginica
						Iowa	Platanthera aquilonis
						Iowa	Platanthera clavellata
						Iowa	Platanthera dilatata
						Iowa	Platanthera flava
						Iowa	Platanthera hookeri
						Iowa	Platanthera huronensis
						Iowa	Platanthera lacera
						Iowa	Platanthera leucophaea
						Iowa	Platanthera praeclara
						Iowa	Platanthera psycodes
						Iowa	Platanus occidentalis
						Iowa	Poa arida
						Iowa	Poa chapmaniana
						Iowa	Poa paludigena
						Iowa	Poa palustris
						Iowa	Poa saltuensis
						Iowa	Poa sylvestris
						Iowa	Poa wolfii
						Iowa	Podophyllum peltatum
						Iowa	Pogonia ophioglossoides
						Iowa	Polanisia dodecandra
						Iowa	Polanisia jamesii
						Iowa	Polemonium reptans
						Iowa	Polygala alba
						Iowa	Polygala aquilonia
						Iowa	Polygala incarnata
						Iowa	Polygala polygama
						Iowa	Polygala sanguinea
						Iowa	Polygala senega
						Iowa	Polygala verticillata
						Iowa	Polygonatum biflorum
						Iowa	Polygonatum pubescens
						Iowa	Polygonum achoreum
						Iowa	Polygonum articulatum
						Iowa	Polygonum aviculare
						Iowa	Polygonum douglasii
						Iowa	Polygonum erectum
						Iowa	Polygonum ramosissimum
						Iowa	Polygonum tenue
						Iowa	Polymnia canadensis
						Iowa	Polypodium virginianum
						Iowa	Polystichum acrostichoides
						Iowa	Polytaenia nuttallii
						Iowa	Pontederia cordata
						Iowa	Populus deltoides
						Iowa	Populus grandidentata
						Iowa	Populus tremuloides
						Iowa	Potamogeton amplifolius
						Iowa	Potamogeton berchtoldii
						Iowa	Potamogeton diversifolius
						Iowa	Potamogeton epihydrus
						Iowa	Potamogeton foliosus
						Iowa	Potamogeton friesii
						Iowa	Potamogeton gramineus
						Iowa	Potamogeton illinoensis
						Iowa	Potamogeton natans
						Iowa	Potamogeton nodosus
						Iowa	Potamogeton praelongus
						Iowa	Potamogeton pusillus
						Iowa	Potamogeton richardsonii
						Iowa	Potamogeton spirillus
						Iowa	Potamogeton strictifolius
						Iowa	Potamogeton vaseyi
						Iowa	Potamogeton spathuliformis
						Iowa	Potamogeton zosteriformis
						Iowa	Potentilla anserina
						Iowa	Potentilla norvegica
						Iowa	Potentilla pensylvanica
						Iowa	Potentilla rivalis
						Iowa	Potentilla simplex
						Iowa	Potentilla supina
						Iowa	Primula fassettii
						Iowa	Primula meadia
						Iowa	Primula mistassinica
						Iowa	Proserpinaca palustris
						Iowa	Prunella vulgaris
						Iowa	Prunus americana
						Iowa	Prunus hortulana
						Iowa	Prunus mexicana
						Iowa	Prunus nigra
						Iowa	Prunus pensylvanica
						Iowa	Prunus pumila
						Iowa	Prunus serotina
						Iowa	Prunus virginiana
						Iowa	Pseudognaphalium obtusifolium
						Iowa	Ptelea trifoliata
						Iowa	Pteridium aquilinum
						Iowa	Pulsatilla nuttalliana
						Iowa	Pycnanthemum pilosum
						Iowa	Pycnanthemum tenuifolium
						Iowa	Pycnanthemum virginianum
						Iowa	Pyrola asarifolia
						Iowa	Pyrola elliptica
						Iowa	Pyrrhopappus carolinianus
						Iowa	Quercus alba
						Iowa	Quercus bicolor
						Iowa	Quercus ellipsoidalis
						Iowa	Quercus imbricaria
						Iowa	Quercus lyrata
						Iowa	Quercus macrocarpa
						Iowa	Quercus marilandica
						Iowa	Quercus muehlenbergii
						Iowa	Quercus palustris
						Iowa	Quercus prinoides
						Iowa	Quercus rubra
						Iowa	Quercus stellata
						Iowa	Quercus velutina
						Iowa	Quercus bebbiana
						Iowa	Quercus bushii
						Iowa	Quercus deamii
						Iowa	Quercus exacta
						Iowa	Quercus fernowii
						Iowa	Quercus hawkinsii
						Iowa	Quercus jackiana
						Iowa	Quercus leana
						Iowa	Quercus palaeolithicola
						Iowa	Quercus runcinata
						Iowa	Quercus schuettei
						Iowa	Ranunculus abortivus
						Iowa	Ranunculus fascicularis
						Iowa	Ranunculus flabellaris
						Iowa	Ranunculus gmelinii
						Iowa	Ranunculus hispidus
						Iowa	Ranunculus longirostris
						Iowa	Ranunculus minimus
						Iowa	Ranunculus pensylvanicus
						Iowa	Ranunculus recurvatus
						Iowa	Ranunculus rhomboideus
						Iowa	Ranunculus sceleratus
						Iowa	Ranunculus subrigidus
						Iowa	Ranunculus trichophyllus
						Iowa	Ratibida columnifera
						Iowa	Ratibida pinnata
						Iowa	Rhexia virginica
						Iowa	Rhus aromatica
						Iowa	Rhus copallinum
						Iowa	Rhus glabra
						Iowa	Rhus typhina
						Iowa	Rhynchospora capillacea
						Iowa	Ribes americanum
						Iowa	Ribes cynosbati
						Iowa	Ribes hirtellum
						Iowa	Ribes hudsonianum
						Iowa	Ribes missouriense
						Iowa	Rorippa aquatica
						Iowa	Rorippa curvipes
						Iowa	Rorippa palustris
						Iowa	Rorippa sessiliflora
						Iowa	Rorippa sinuata
						Iowa	Rosa acicularis
						Iowa	Rosa arkansana
						Iowa	Rosa blanda
						Iowa	Rosa carolina
						Iowa	Rosa setigera
						Iowa	Rosa woodsii
						Iowa	Rosa dulcissima
						Iowa	Rosa medioccidentis
						Iowa	Rotala ramosior
						Iowa	Rubus aboriginum
						Iowa	Rubus allegheniensis
						Iowa	Rubus alumnus
						Iowa	Rubus baileyanus
						Iowa	Rubus curtipes
						Iowa	Rubus fecundus
						Iowa	Rubus flagellaris
						Iowa	Rubus frondosus
						Iowa	Rubus hispidus
						Iowa	Rubus idaeus
						Iowa	Rubus ithacanus
						Iowa	Rubus meracus
						Iowa	Rubus missouricus
						Iowa	Rubus nefrens
						Iowa	Rubus occidentalis
						Iowa	Rubus pensilvanicus
						Iowa	Rubus pergratus
						Iowa	Rubus plicatifolius
						Iowa	Rubus pubescens
						Iowa	Rubus recurvans
						Iowa	Rubus roribaccus
						Iowa	Rubus rosa
						Iowa	Rubus semisetosus
						Iowa	Rubus setosus
						Iowa	Rubus steelei
						Iowa	Rubus stipulatus
						Iowa	Rubus wheeleri
						Iowa	Rubus wisconsinensis
						Iowa	Rudbeckia fulgida
						Iowa	Rudbeckia hirta
						Iowa	Rudbeckia laciniata
						Iowa	Rudbeckia subtomentosa
						Iowa	Rudbeckia triloba
						Iowa	Ruellia humilis
						Iowa	Ruellia strepens
						Iowa	Rumex altissimus
						Iowa	Rumex britannica
						Iowa	Rumex fueginus
						Iowa	Rumex occidentalis
						Iowa	Rumex triangulivalvis
						Iowa	Rumex verticillatus
						Iowa	Ruppia spiralis
						Iowa	Sabatia campestris
						Iowa	Sabulina michauxii
						Iowa	Sagittaria australis
						Iowa	Sagittaria brevirostra
						Iowa	Sagittaria calycina
						Iowa	Sagittaria cristata
						Iowa	Sagittaria cuneata
						Iowa	Sagittaria graminea
						Iowa	Sagittaria latifolia
						Iowa	Sagittaria rigida
						Iowa	Salix amygdaloides
						Iowa	Salix bebbiana
						Iowa	Salix candida
						Iowa	Salix discolor
						Iowa	Salix eriocephala
						Iowa	Salix famelica
						Iowa	Salix humilis
						Iowa	Salix interior
						Iowa	Salix lucida
						Iowa	Salix nigra
						Iowa	Salix pedicellaris
						Iowa	Salix petiolaris
						Iowa	Salix sericea
						Iowa	Salix conifera
						Iowa	Salix rubella
						Iowa	Salvia azurea
						Iowa	Salvia reflexa
						Iowa	Sambucus nigra
						Iowa	Sambucus racemosa
						Iowa	Sanguinaria canadensis
						Iowa	Sanicula canadensis
						Iowa	Sanicula marilandica
						Iowa	Sanicula odorata
						Iowa	Sanicula trifoliata
						Iowa	Sassafras albidum
						Iowa	Sceptridium dissectum
						Iowa	Sceptridium multifidum
						Iowa	Scheuchzeria palustris
						Iowa	Schizachne purpurascens
						Iowa	Schizachyrium scoparium
						Iowa	Schoenoplectiella hallii
						Iowa	Schoenoplectiella smithii
						Iowa	Schoenoplectus acutus
						Iowa	Schoenoplectus fluviatilis
						Iowa	Schoenoplectus heterochaetus
						Iowa	Schoenoplectus maritimus
						Iowa	Schoenoplectus pungens
						Iowa	Schoenoplectus tabernaemontani
						Iowa	Schoenoplectus torreyi
						Iowa	Schoenoplectus oblongus
						Iowa	Scirpus atrocinctus
						Iowa	Scirpus atrovirens
						Iowa	Scirpus cyperinus
						Iowa	Scirpus georgianus
						Iowa	Scirpus microcarpus
						Iowa	Scirpus pallidus
						Iowa	Scirpus pedicellatus
						Iowa	Scirpus pendulus
						Iowa	Scleria muehlenbergii
						Iowa	Scleria triglomerata
						Iowa	Scleria verticillata
						Iowa	Scolochloa festucacea
						Iowa	Scrophularia lanceolata
						Iowa	Scrophularia marilandica
						Iowa	Scutellaria galericulata
						Iowa	Scutellaria incana
						Iowa	Scutellaria lateriflora
						Iowa	Scutellaria nervosa
						Iowa	Scutellaria ovata
						Iowa	Scutellaria parvula
						Iowa	Sedum ternatum
						Iowa	Selaginella eclipes
						Iowa	Selaginella rupestris
						Iowa	Senecio integerrimus
						Iowa	Senecio suaveolens
						Iowa	Senna hebecarpa
						Iowa	Senna marilandica
						Iowa	Setaria parviflora
						Iowa	Shepherdia argentea
						Iowa	Shinnersoseris rostrata
						Iowa	Sibbaldia tridentata
						Iowa	Sicyos angulatus
						Iowa	Silene antirrhina
						Iowa	Silene nivea
						Iowa	Silene stellata
						Iowa	Silphium integrifolium
						Iowa	Silphium laciniatum
						Iowa	Silphium perfoliatum
						Iowa	Silphium terebinthinaceum
						Iowa	Sisyrinchium albidum
						Iowa	Sisyrinchium angustifolium
						Iowa	Sisyrinchium campestre
						Iowa	Sium suave
						Iowa	Smilax ecirrata
						Iowa	Smilax hispida
						Iowa	Smilax illinoensis
						Iowa	Smilax lasioneuron
						Iowa	Solanum carolinense
						Iowa	Solanum emulans
						Iowa	Solanum interius
						Iowa	Solidago altissima
						Iowa	Solidago caesia
						Iowa	Solidago canadensis
						Iowa	Solidago flexicaulis
						Iowa	Solidago gigantea
						Iowa	Solidago hispida
						Iowa	Solidago jejunifolia
						Iowa	Solidago juncea
						Iowa	Solidago missouriensis
						Iowa	Solidago mollis
						Iowa	Solidago nemoralis
						Iowa	Solidago patula
						Iowa	Solidago ptarmicoides
						Iowa	Solidago riddellii
						Iowa	Solidago rigida
						Iowa	Solidago sciaphila
						Iowa	Solidago speciosa
						Iowa	Solidago uliginosa
						Iowa	Solidago ulmifolia
						Iowa	Sorbus decora
						Iowa	Sorghastrum nutans
						Iowa	Sparganium americanum
						Iowa	Sparganium androcladum
						Iowa	Sparganium emersum
						Iowa	Sparganium eurycarpum
						Iowa	Sphaeralcea coccinea
						Iowa	Sphenopholis intermedia
						Iowa	Sphenopholis obtusata
						Iowa	Spiraea alba
						Iowa	Spiranthes incurva
						Iowa	Spiranthes lacera
						Iowa	Spiranthes lucida
						Iowa	Spiranthes magnicamporum
						Iowa	Spiranthes ovalis
						Iowa	Spiranthes romanzoffiana
						Iowa	Spiranthes vernalis
						Iowa	Spirodela polyrhiza
						Iowa	Sporobolus clandestinus
						Iowa	Sporobolus compositus
						Iowa	Sporobolus cryptandrus
						Iowa	Sporobolus heterolepis
						Iowa	Sporobolus michauxianus
						Iowa	Sporobolus neglectus
						Iowa	Sporobolus rigidus
						Iowa	Sporobolus vaginiflorus
						Iowa	Stachys aspera
						Iowa	Stachys pilosa
						Iowa	Stachys tenuifolia
						Iowa	Staphylea trifolia
						Iowa	Stellaria longifolia
						Iowa	Stenaria nigricans
						Iowa	Streptopus lanceolatus
						Iowa	Strophostyles helvola
						Iowa	Strophostyles leiosperma
						Iowa	Strophostyles umbellata
						Iowa	Stuckenia filiformis
						Iowa	Stuckenia pectinata
						Iowa	Stylisma pickeringii
						Iowa	Stylophorum diphyllum
						Iowa	Sullivantia sullivantii
						Iowa	Symphoricarpos albus
						Iowa	Symphoricarpos occidentalis
						Iowa	Symphoricarpos orbiculatus
						Iowa	Symphyotrichum boreale
						Iowa	Symphyotrichum ciliatum
						Iowa	Symphyotrichum cordifolium
						Iowa	Symphyotrichum drummondii
						Iowa	Symphyotrichum dumosum
						Iowa	Symphyotrichum ericoides
						Iowa	Symphyotrichum falcatum
						Iowa	Symphyotrichum laeve
						Iowa	Symphyotrichum lanceolatum
						Iowa	Symphyotrichum lateriflorum
						Iowa	Symphyotrichum novae-angliae
						Iowa	Symphyotrichum oblongifolium
						Iowa	Symphyotrichum ontarionis
						Iowa	Symphyotrichum oolentangiense
						Iowa	Symphyotrichum parviceps
						Iowa	Symphyotrichum pilosum
						Iowa	Symphyotrichum praealtum
						Iowa	Symphyotrichum prenanthoides
						Iowa	Symphyotrichum puniceum
						Iowa	Symphyotrichum racemosum
						Iowa	Symphyotrichum sericeum
						Iowa	Symphyotrichum shortii
						Iowa	Symphyotrichum turbinellum
						Iowa	Symphyotrichum urophyllum
						Iowa	Symphyotrichum amethystinum
						Iowa	Symphyotrichum finkii
						Iowa	Symphyotrichum woldenii
						Iowa	Symplocarpus foetidus
						Iowa	Taenidia integerrima
						Iowa	Taxus canadensis
						Iowa	Tephroseris palustris
						Iowa	Tephrosia virginiana
						Iowa	Teucrium canadense
						Iowa	Thalictrum amphibolum
						Iowa	Thalictrum dasycarpum
						Iowa	Thalictrum dioicum
						Iowa	Thalictrum thalictroides
						Iowa	Thaspium chapmanii
						Iowa	Thaspium trifoliatum
						Iowa	Thelypteris palustris
						Iowa	Tilia americana
						Iowa	Tomostima reptans
						Iowa	Toxicodendron radicans
						Iowa	Toxicodendron rydbergii
						Iowa	Tradescantia bracteata
						Iowa	Tradescantia occidentalis
						Iowa	Tradescantia ohiensis
						Iowa	Tradescantia virginiana
						Iowa	Trichostema brachiatum
						Iowa	Trichostema dichotomum
						Iowa	Tridens flavus
						Iowa	Trifolium reflexum
						Iowa	Triglochin maritima
						Iowa	Triglochin palustris
						Iowa	Trillium cernuum
						Iowa	Trillium flexipes
						Iowa	Trillium grandiflorum
						Iowa	Trillium nivale
						Iowa	Trillium recurvatum
						Iowa	Triodanis leptocarpa
						Iowa	Triodanis perfoliata
						Iowa	Triosteum aurantiacum
						Iowa	Triosteum perfoliatum
						Iowa	Triphora trianthophoros
						Iowa	Triplasis purpurea
						Iowa	Tripsacum dactyloides
						Iowa	Turritis glabra
						Iowa	Typha latifolia
						Iowa	Ulmus americana
						Iowa	Ulmus rubra
						Iowa	Ulmus thomasii
						Iowa	Ulmus intermedia
						Iowa	Urtica dioica
						Iowa	Utricularia geminiscapa
						Iowa	Utricularia gibba
						Iowa	Utricularia intermedia
						Iowa	Utricularia macrorhiza
						Iowa	Utricularia minor
						Iowa	Uvularia grandiflora
						Iowa	Uvularia sessilifolia
						Iowa	Vaccinium angustifolium
						Iowa	Vaccinium myrtilloides
						Iowa	Valeriana edulis
						Iowa	Vallisneria americana
						Iowa	Veratrum virginicum
						Iowa	Veratrum woodii
						Iowa	Verbena bracteata
						Iowa	Verbena hastata
						Iowa	Verbena simplex
						Iowa	Verbena stricta
						Iowa	Verbena urticifolia
						Iowa	Verbena blanchardii
						Iowa	Verbena crookshanksii
						Iowa	Verbena deamii
						Iowa	Verbena engelmannii
						Iowa	Verbena illicita
						Iowa	Verbena moechina
						Iowa	Verbena perriana
						Iowa	Verbena rydbergii
						Iowa	Verbesina alternifolia
						Iowa	Verbesina virginica
						Iowa	Vernonia arkansana
						Iowa	Vernonia baldwinii
						Iowa	Vernonia fasciculata
						Iowa	Vernonia gigantea
						Iowa	Vernonia missurica
						Iowa	Vernonia illinoensis
						Iowa	Vernonia peralta
						Iowa	Veronica americana
						Iowa	Veronica bullii
						Iowa	Veronica peregrina
						Iowa	Veronica scutellata
						Iowa	Veronicastrum virginicum
						Iowa	Viburnum acerifolium
						Iowa	Viburnum dentatum
						Iowa	Viburnum lentago
						Iowa	Viburnum molle
						Iowa	Viburnum opulus
						Iowa	Viburnum prunifolium
						Iowa	Viburnum rafinesqueanum
						Iowa	Vicia americana
						Iowa	Viola adunca
						Iowa	Viola affinis
						Iowa	Viola bicolor
						Iowa	Viola blanda
						Iowa	Viola canadensis
						Iowa	Viola cucullata
						Iowa	Viola lanceolata
						Iowa	Viola macloskeyi
						Iowa	Viola missouriensis
						Iowa	Viola nephrophylla
						Iowa	Viola palmata
						Iowa	Viola pedata
						Iowa	Viola pedatifida
						Iowa	Viola primulifolia
						Iowa	Viola pubescens
						Iowa	Viola renifolia
						Iowa	Viola sagittata
						Iowa	Viola sororia
						Iowa	Viola striata
						Iowa	Viola bernardii
						Iowa	Viola napae
						Iowa	Viola viarum
						Iowa	Vitis aestivalis
						Iowa	Vitis cinerea
						Iowa	Vitis riparia
						Iowa	Vitis vulpina
						Iowa	Wolffia borealis
						Iowa	Wolffia brasiliensis
						Iowa	Wolffia columbiana
						Iowa	Woodsia ilvensis
						Iowa	Woodsia obtusa
						Iowa	Woodsia oregana
						Iowa	X Elyhordeum
						Iowa	Xanthisma spinulosum
						Iowa	Xanthium strumarium
						Iowa	Xyris torta
						Iowa	Yucca glauca
						Iowa	Zannichellia palustris
						Iowa	Zanthoxylum americanum
						Iowa	Zizania aquatica
						Iowa	Zizania palustris
						Iowa	Zizia aptera
						Iowa	Zizia aurea

## Sheet: All_States_Native_Species_BONAP
state	scientific_name		Data from Biota of North America Project
Alaska	Abies amabilis
Alaska	Abies lasiocarpa
Alaska	Acer glabrum
Alaska	Achillea alpina
Alaska	Achillea millefolium
Alaska	Aconitum delphiniifolium
Alaska	Aconitum maximum
Alaska	Acorus americanus
Alaska	Actaea rubra
Alaska	Adiantum aleuticum
Alaska	Adoxa moschatellina
Alaska	Agoseris aurantiaca
Alaska	Agoseris glauca
Alaska	Agrostis clavata
Alaska	Agrostis exarata
Alaska	Agrostis idahoensis
Alaska	Agrostis mertensii
Alaska	Agrostis scabra
Alaska	Agrostis vinealis
Alaska	Alisma triviale
Alaska	Allium schoenoprasum
Alaska	Allium victorialis
Alaska	Alnus alnobetula
Alaska	Alnus incana
Alaska	Alnus rubra
Alaska	Alopecurus aequalis
Alaska	Alopecurus magellanicus
Alaska	Alyssum obovatum
Alaska	Ambrosia chamissonis
Alaska	Amelanchier alnifolia
Alaska	Amsinckia menziesii
Alaska	Anaphalis margaritacea
Alaska	Andromeda polifolia
Alaska	Androsace alaskana
Alaska	Androsace americana
Alaska	Androsace beringensis
Alaska	Androsace chamaejasme
Alaska	Androsace constancei
Alaska	Androsace ochotensis
Alaska	Androsace septentrionalis
Alaska	Anemonastrum richardsonii
Alaska	Anemonastrum sibiricum
Alaska	Anemonastrum villosissimum
Alaska	Anemone drummondii
Alaska	Anemone lithophila
Alaska	Anemone multiceps
Alaska	Anemone multifida
Alaska	Anemone parviflora
Alaska	Angelica genuflexa
Alaska	Angelica lucida
Alaska	Antennaria alpina
Alaska	Antennaria borealis
Alaska	Antennaria densifolia
Alaska	Antennaria dioica
Alaska	Antennaria friesiana
Alaska	Antennaria microphylla
Alaska	Antennaria monocephala
Alaska	Antennaria pulcherrima
Alaska	Antennaria pulvinata
Alaska	Antennaria rosea
Alaska	Anthoxanthum arcticum
Alaska	Anthoxanthum hirtum
Alaska	Anthoxanthum monticola
Alaska	Anticlea elegans
Alaska	Aphragmus eschscholtzianus
Alaska	Aphyllon fasciculatum
Alaska	Aphyllon uniflorum
Alaska	Apocynum androsaemifolium
Alaska	Aquilegia brevistyla
Alaska	Aquilegia formosa
Alaska	Arabidopsis kamchatica
Alaska	Arabidopsis lyrata
Alaska	Arabidopsis petraea
Alaska	Arabis eschscholtziana
Alaska	Arabis pycnocarpa
Alaska	Arceuthobium tsugense
Alaska	Arctagrostis latifolia
Alaska	Arctanthemum arcticum
Alaska	Arcteranthis cooleyae
Alaska	Arctophila fulva
Alaska	Arctopoa eminens
Alaska	Arctostaphylos uva-ursi
Alaska	Arctous alpina
Alaska	Arctous rubra
Alaska	Arenaria longipedunculata
Alaska	Armeria maritima
Alaska	Arnica angustifolia
Alaska	Arnica chamissonis
Alaska	Arnica cordifolia
Alaska	Arnica griscomii
Alaska	Arnica lanceolata
Alaska	Arnica latifolia
Alaska	Arnica lessingii
Alaska	Arnica lonchophylla
Alaska	Arnica mollis
Alaska	Arnica ovata
Alaska	Arnica unalaschcensis
Alaska	Artemisia aleutica
Alaska	Artemisia borealis
Alaska	Artemisia campestris
Alaska	Artemisia dracunculus
Alaska	Artemisia frigida
Alaska	Artemisia furcata
Alaska	Artemisia globularia
Alaska	Artemisia glomerata
Alaska	Artemisia kruhsiana
Alaska	Artemisia laciniata
Alaska	Artemisia michauxiana
Alaska	Artemisia norvegica
Alaska	Artemisia senjavinensis
Alaska	Artemisia stelleriana
Alaska	Artemisia tanacetifolia
Alaska	Artemisia tilesii
Alaska	Aruncus dioicus
Alaska	Askellia elegans
Alaska	Askellia pygmaea
Alaska	Asplenium trichomanes
Alaska	Asplenium viride
Alaska	Aster alpinus
Alaska	Astragalus agrestis
Alaska	Astragalus alpinus
Alaska	Astragalus americanus
Alaska	Astragalus australis
Alaska	Astragalus bodinii
Alaska	Astragalus eucosmus
Alaska	Astragalus laxmannii
Alaska	Astragalus nutzotinensis
Alaska	Astragalus polaris
Alaska	Astragalus robbinsii
Alaska	Astragalus umbellatus
Alaska	Astragalus williamsii
Alaska	Athyrium americanum
Alaska	Athyrium cyclosorum
Alaska	Atriplex gmelinii
Alaska	Azolla filiculoides
Alaska	Barbarea orthoceras
Alaska	Beckmannia syzigachne
Alaska	Beckwithia glacialis
Alaska	Betula glandulosa
Alaska	Betula kenaica
Alaska	Betula occidentalis
Alaska	Betula papyrifera
Alaska	Betula pendula
Alaska	Betula pumila
Alaska	Betula dugleana
Alaska	Betula eastwoodiae
Alaska	Betula hornei
Alaska	Betula sargentii
Alaska	Betula uliginosa
Alaska	Betula winteri
Alaska	Bistorta plumosa
Alaska	Bistorta vivipara
Alaska	Blysmopsis rufa
Alaska	Boechera calderi
Alaska	Boechera grahamii
Alaska	Boechera lemmonii
Alaska	Boechera retrofracta
Alaska	Boechera stricta
Alaska	Boschniakia rossica
Alaska	Botrychium alaskense
Alaska	Botrychium ascendens
Alaska	Botrychium campestre
Alaska	Botrychium hesperium
Alaska	Botrychium lanceolatum
Alaska	Botrychium lunaria
Alaska	Botrychium minganense
Alaska	Botrychium montanum
Alaska	Botrychium neolunaria
Alaska	Botrychium pedunculosum
Alaska	Botrychium pinnatum
Alaska	Botrychium simplex
Alaska	Botrychium spathulatum
Alaska	Botrychium tunux
Alaska	Botrychium yaaxudakeit
Alaska	Botrypus virginianus
Alaska	Boykinia richardsonii
Alaska	Brasenia schreberi
Alaska	Braya glabella
Alaska	Braya humilis
Alaska	Bromus ciliatus
Alaska	Bromus pacificus
Alaska	Bromus pumpellianus
Alaska	Bromus richardsonii
Alaska	Bromus sitchensis
Alaska	Bupleurum americanum
Alaska	Calamagrostis canadensis
Alaska	Calamagrostis deschampsioides
Alaska	Calamagrostis lapponica
Alaska	Calamagrostis nutkaensis
Alaska	Calamagrostis purpurascens
Alaska	Calamagrostis sesquiflora
Alaska	Calamagrostis stricta
Alaska	Calla palustris
Alaska	Callitriche hermaphroditica
Alaska	Callitriche heterophylla
Alaska	Callitriche palustris
Alaska	Callitriche stenoptera
Alaska	Caltha biflora
Alaska	Caltha leptosepala
Alaska	Caltha natans
Alaska	Caltha palustris
Alaska	Calypso bulbosa
Alaska	Campanula aurita
Alaska	Campanula chamissonis
Alaska	Campanula lasiocarpa
Alaska	Campanula rotundifolia
Alaska	Campanula scouleri
Alaska	Campanula uniflora
Alaska	Canadanthus modestus
Alaska	Capnoides sempervirens
Alaska	Cardamine angulata
Alaska	Cardamine bellidifolia
Alaska	Cardamine blaisdellii
Alaska	Cardamine digitata
Alaska	Cardamine microphylla
Alaska	Cardamine occidentalis
Alaska	Cardamine pensylvanica
Alaska	Cardamine polemonioides
Alaska	Cardamine purpurea
Alaska	Cardamine umbellata
Alaska	Carex adelostoma
Alaska	Carex albonigra
Alaska	Carex anthoxanthea
Alaska	Carex aquatilis
Alaska	Carex arcta
Alaska	Carex arctiformis
Alaska	Carex atherodes
Alaska	Carex athrostachya
Alaska	Carex atratiformis
Alaska	Carex atrofusca
Alaska	Carex atrosquama
Alaska	Carex aurea
Alaska	Carex bebbii
Alaska	Carex bicolor
Alaska	Carex bigelowii
Alaska	Carex bonanzensis
Alaska	Carex borealipolaris
Alaska	Carex brunnescens
Alaska	Carex buxbaumii
Alaska	Carex canescens
Alaska	Carex capillaris
Alaska	Carex capitata
Alaska	Carex chordorrhiza
Alaska	Carex circinata
Alaska	Carex concinna
Alaska	Carex crawfordii
Alaska	Carex deflexa
Alaska	Carex deweyana
Alaska	Carex diandra
Alaska	Carex disperma
Alaska	Carex duriuscula
Alaska	Carex eburnea
Alaska	Carex echinata
Alaska	Carex eleusinoides
Alaska	Carex filifolia
Alaska	Carex flava
Alaska	Carex foenea
Alaska	Carex fuliginosa
Alaska	Carex garberi
Alaska	Carex glacialis
Alaska	Carex glareosa
Alaska	Carex gmelinii
Alaska	Carex gynocrates
Alaska	Carex heleonastes
Alaska	Carex holostoma
Alaska	Carex hoodii
Alaska	Carex incurviformis
Alaska	Carex interior
Alaska	Carex kelloggii
Alaska	Carex krausei
Alaska	Carex lachenalii
Alaska	Carex laeviculmis
Alaska	Carex lapponica
Alaska	Carex lasiocarpa
Alaska	Carex laxa
Alaska	Carex lenticularis
Alaska	Carex leptalea
Alaska	Carex limosa
Alaska	Carex livida
Alaska	Carex loliacea
Alaska	Carex lyngbyei
Alaska	Carex mackenziei
Alaska	Carex macloviana
Alaska	Carex macrocephala
Alaska	Carex macrochaeta
Alaska	Carex magellanica
Alaska	Carex marina
Alaska	Carex maritima
Alaska	Carex media
Alaska	Carex membranacea
Alaska	Carex mertensii
Alaska	Carex microchaeta
Alaska	Carex microglochin
Alaska	Carex micropoda
Alaska	Carex microptera
Alaska	Carex myosuroides
Alaska	Carex nardina
Alaska	Carex nigricans
Alaska	Carex obtusata
Alaska	Carex pachystachya
Alaska	Carex parryana
Alaska	Carex pauciflora
Alaska	Carex paysonis
Alaska	Carex peckii
Alaska	Carex petasata
Alaska	Carex petricosa
Alaska	Carex phaeocephala
Alaska	Carex pluriflora
Alaska	Carex podocarpa
Alaska	Carex praegracilis
Alaska	Carex praticola
Alaska	Carex preslii
Alaska	Carex ramenskii
Alaska	Carex rariflora
Alaska	Carex rossii
Alaska	Carex rostrata
Alaska	Carex rotundata
Alaska	Carex rupestris
Alaska	Carex sabulosa
Alaska	Carex sartwellii
Alaska	Carex saxatilis
Alaska	Carex scirpoidea
Alaska	Carex siccata
Alaska	Carex simpliciuscula
Alaska	Carex spectabilis
Alaska	Carex sprengelii
Alaska	Carex stipata
Alaska	Carex stylosa
Alaska	Carex subspathacea
Alaska	Carex supina
Alaska	Carex sychnocephala
Alaska	Carex tahoensis
Alaska	Carex tenuiflora
Alaska	Carex ursina
Alaska	Carex utriculata
Alaska	Carex vaginata
Alaska	Carex viridula
Alaska	Carex williamsii
Alaska	Carex kenaica
Alaska	Carex oneillii
Alaska	Carex paludivagans
Alaska	Carex physocarpoides
Alaska	Carex xerantica
Alaska	Cassiope lycopodioides
Alaska	Cassiope mertensiana
Alaska	Cassiope tetragona
Alaska	Castilleja annua
Alaska	Castilleja chrymactis
Alaska	Castilleja elegans
Alaska	Castilleja haydenii
Alaska	Castilleja hyperborea
Alaska	Castilleja miniata
Alaska	Castilleja pallida
Alaska	Castilleja parviflora
Alaska	Castilleja raupii
Alaska	Castilleja tenuis
Alaska	Castilleja unalaschcensis
Alaska	Catabrosa aquatica
Alaska	Cerastium aleuticum
Alaska	Cerastium arvense
Alaska	Cerastium beeringianum
Alaska	Cerastium bialynickii
Alaska	Cerastium fischerianum
Alaska	Cerastium maximum
Alaska	Cerastium regelii
Alaska	Ceratophyllum demersum
Alaska	Chamaedaphne calyculata
Alaska	Chamaenerion angustifolium
Alaska	Chamaenerion latifolium
Alaska	Chamaerhodos erecta
Alaska	Chenopodiastrum simplex
Alaska	Chenopodium berlandieri
Alaska	Chenopodium leptophyllum
Alaska	Cherleria arctica
Alaska	Cherleria biflora
Alaska	Cherleria dicranoides
Alaska	Cherleria obtusiloba
Alaska	Cherleria yukonensis
Alaska	Chimaphila umbellata
Alaska	Chrysosplenium rosendahlii
Alaska	Chrysosplenium tetrandrum
Alaska	Chrysosplenium wrightii
Alaska	Cicuta bulbifera
Alaska	Cicuta douglasii
Alaska	Cicuta maculata
Alaska	Cicuta virosa
Alaska	Cinna latifolia
Alaska	Circaea alpina
Alaska	Cirsium edule
Alaska	Cirsium kamtschaticum
Alaska	Claytonia acutifolia
Alaska	Claytonia arctica
Alaska	Claytonia multiscapa
Alaska	Claytonia parviflora
Alaska	Claytonia sarmentosa
Alaska	Claytonia scammaniana
Alaska	Claytonia sibirica
Alaska	Claytonia tuberosa
Alaska	Clinopodium douglasii
Alaska	Clintonia uniflora
Alaska	Cnidium cnidiifolium
Alaska	Cochlearia groenlandica
Alaska	Cochlearia sessilifolia
Alaska	Collinsia parviflora
Alaska	Comarum palustre
Alaska	Comastoma tenellum
Alaska	Conioselinum pacificum
Alaska	Coptidium lapponicum
Alaska	Coptidium pallasii
Alaska	Coptis aspleniifolia
Alaska	Coptis trifolia
Alaska	Corallorhiza mertensiana
Alaska	Corallorhiza trifida
Alaska	Corispermum ochotense
Alaska	Cornus alba
Alaska	Cornus canadensis
Alaska	Cornus suecica
Alaska	Cornus unalaschkensis
Alaska	Cornus intermedia
Alaska	Corydalis arctica
Alaska	Corydalis aurea
Alaska	Crassula aquatica
Alaska	Crataegus douglasii
Alaska	Crataegus gaylussacia
Alaska	Crucihimalaya bursifolia
Alaska	Cryptogramma acrostichoides
Alaska	Cryptogramma sitchensis
Alaska	Cryptogramma stelleri
Alaska	Cupressus nootkatensis
Alaska	Cypripedium guttatum
Alaska	Cypripedium montanum
Alaska	Cypripedium parviflorum
Alaska	Cypripedium passerinum
Alaska	Cypripedium alaskanum
Alaska	Cypripedium yatabeanum
Alaska	Cystopteris fragilis
Alaska	Cystopteris montana
Alaska	Dactylorhiza aristata
Alaska	Dactylorhiza viridis
Alaska	Danthonia intermedia
Alaska	Danthonia spicata
Alaska	Dasiphora fruticosa
Alaska	Delphinium brachycentrum
Alaska	Delphinium chamissonis
Alaska	Delphinium glaucum
Alaska	Delphinium nutans
Alaska	Dendrolycopodium dendroideum
Alaska	Deschampsia cespitosa
Alaska	Descurainia incana
Alaska	Descurainia sophioides
Alaska	Dianthus repens
Alaska	Diapensia lapponica
Alaska	Diphasiastrum alpinum
Alaska	Diphasiastrum complanatum
Alaska	Diphasiastrum sitchense
Alaska	Draba albertina
Alaska	Draba aleutica
Alaska	Draba aurea
Alaska	Draba bennettii
Alaska	Draba borealis
Alaska	Draba cana
Alaska	Draba chamissonis
Alaska	Draba cinerea
Alaska	Draba corymbosa
Alaska	Draba crassifolia
Alaska	Draba densifolia
Alaska	Draba fladnizensis
Alaska	Draba glabella
Alaska	Draba grandis
Alaska	Draba healyi
Alaska	Draba incerta
Alaska	Draba juvenilis
Alaska	Draba lactea
Alaska	Draba lonchocarpa
Alaska	Draba macounii
Alaska	Draba micropetala
Alaska	Draba mulliganii
Alaska	Draba murrayi
Alaska	Draba nivalis
Alaska	Draba oblongata
Alaska	Draba ogilviensis
Alaska	Draba oligosperma
Alaska	Draba palanderiana
Alaska	Draba pauciflora
Alaska	Draba pilosa
Alaska	Draba porsildii
Alaska	Draba praealta
Alaska	Draba ruaxes
Alaska	Draba stenoloba
Alaska	Draba stenopetala
Alaska	Draba subcapitata
Alaska	Draba ventosa
Alaska	Dracocephalum parviflorum
Alaska	Drosera anglica
Alaska	Drosera rotundifolia
Alaska	Drosera obovata
Alaska	Dryas ajanensis
Alaska	Dryas alaskensis
Alaska	Dryas drummondii
Alaska	Dryas hookeriana
Alaska	Dryas incisa
Alaska	Dryas integrifolia
Alaska	Drymocallis convallaria
Alaska	Dryopteris expansa
Alaska	Dryopteris fragrans
Alaska	Dulichium arundinaceum
Alaska	Dupontia fisheri
Alaska	Elaeagnus commutata
Alaska	Eleocharis acicularis
Alaska	Eleocharis kamtschatica
Alaska	Eleocharis mamillata
Alaska	Eleocharis nitida
Alaska	Eleocharis palustris
Alaska	Eleocharis quinqueflora
Alaska	Elliottia pyroliflora
Alaska	Elodea canadensis
Alaska	Elymus alaskanus
Alaska	Elymus glaucus
Alaska	Elymus hirsutus
Alaska	Elymus lanceolatus
Alaska	Elymus macrourus
Alaska	Elymus trachycaulus
Alaska	Elymus palmerensis
Alaska	Elymus yukonensis
Alaska	Empetrum nigrum
Alaska	Epilobium anagallidifolium
Alaska	Epilobium arcticum
Alaska	Epilobium ciliatum
Alaska	Epilobium clavatum
Alaska	Epilobium davuricum
Alaska	Epilobium hornemannii
Alaska	Epilobium lactiflorum
Alaska	Epilobium leptocarpum
Alaska	Epilobium leptophyllum
Alaska	Epilobium luteum
Alaska	Epilobium palustre
Alaska	Epilobium treleaseanum
Alaska	Equisetum arvense
Alaska	Equisetum fluviatile
Alaska	Equisetum hyemale
Alaska	Equisetum palustre
Alaska	Equisetum pratense
Alaska	Equisetum scirpoides
Alaska	Equisetum sylvaticum
Alaska	Equisetum variegatum
Alaska	Equisetum litorale
Alaska	Equisetum mackayi
Alaska	Eremogone capillaris
Alaska	Erigeron acris
Alaska	Erigeron caespitosus
Alaska	Erigeron compositus
Alaska	Erigeron denalii
Alaska	Erigeron elatus
Alaska	Erigeron glabellus
Alaska	Erigeron glacialis
Alaska	Erigeron hultenii
Alaska	Erigeron humilis
Alaska	Erigeron hyperboreus
Alaska	Erigeron lonchophyllus
Alaska	Erigeron muirii
Alaska	Erigeron nivalis
Alaska	Erigeron ochroleucus
Alaska	Erigeron peregrinus
Alaska	Erigeron porsildii
Alaska	Erigeron purpuratus
Alaska	Erigeron uniflorus
Alaska	Erigeron yukonensis
Alaska	Eriogonum flavum
Alaska	Eriophorum angustifolium
Alaska	Eriophorum brachyantherum
Alaska	Eriophorum callitrix
Alaska	Eriophorum chamissonis
Alaska	Eriophorum gracile
Alaska	Eriophorum komarovii
Alaska	Eriophorum scheuchzeri
Alaska	Eriophorum vaginatum
Alaska	Eriophorum viridicarinatum
Alaska	Eriophorum beringianum
Alaska	Eriophorum churchillianum
Alaska	Eriophorum porsildii
Alaska	Eritrichium arenosum
Alaska	Eritrichium aretioides
Alaska	Eritrichium boreale
Alaska	Eritrichium chamissonis
Alaska	Eritrichium grandiflorum
Alaska	Eritrichium splendens
Alaska	Eritrichium villosum
Alaska	Erysimum capitatum
Alaska	Erysimum coarctatum
Alaska	Erysimum inconspicuum
Alaska	Erysimum pallasii
Alaska	Erythranthe guttata
Alaska	Erythranthe lewisii
Alaska	Euphrasia mollis
Alaska	Euphrasia subarctica
Alaska	Eurybia merita
Alaska	Eurybia sibirica
Alaska	Eutrema edwardsii
Alaska	Festuca altaica
Alaska	Festuca auriculata
Alaska	Festuca baffinensis
Alaska	Festuca brachyphylla
Alaska	Festuca brevissima
Alaska	Festuca edlundiae
Alaska	Festuca lenensis
Alaska	Festuca minutiflora
Alaska	Festuca occidentalis
Alaska	Festuca rubra
Alaska	Festuca saximontana
Alaska	Festuca subulata
Alaska	Festuca viviparoidea
Alaska	Fragaria chiloensis
Alaska	Fragaria virginiana
Alaska	Fritillaria camschatcensis
Alaska	Gagea serotina
Alaska	Gaillardia pulchella
Alaska	Galearis rotundifolia
Alaska	Galium aparine
Alaska	Galium boreale
Alaska	Galium kamtschaticum
Alaska	Galium trifidum
Alaska	Galium triflorum
Alaska	Gaultheria pyroloides
Alaska	Gaultheria shallon
Alaska	Gentiana algida
Alaska	Gentiana douglasiana
Alaska	Gentiana glauca
Alaska	Gentiana platypetala
Alaska	Gentiana prostrata
Alaska	Gentianella amarella
Alaska	Gentianella auriculata
Alaska	Gentianella propinqua
Alaska	Gentianopsis detonsa
Alaska	Geocaulon lividum
Alaska	Geranium bicknellii
Alaska	Geranium erianthum
Alaska	Geum aleppicum
Alaska	Geum calthifolium
Alaska	Geum glaciale
Alaska	Geum macrophyllum
Alaska	Geum rossii
Alaska	Geum macranthum
Alaska	Glehnia littoralis
Alaska	Glyceria alnasteretum
Alaska	Glyceria borealis
Alaska	Glyceria grandis
Alaska	Glyceria leptostachya
Alaska	Glyceria pulchella
Alaska	Glyceria striata
Alaska	Gnaphalium palustre
Alaska	Goodyera oblongifolia
Alaska	Goodyera repens
Alaska	Grindelia humilis
Alaska	Gymnocarpium continentale
Alaska	Gymnocarpium disjunctum
Alaska	Gymnocarpium dryopteris
Alaska	Gymnocarpium brittonianum
Alaska	Gymnocarpium intermedium
Alaska	Hackelia deflexa
Alaska	Halerpestes cymbalaria
Alaska	Hammarbya paludosa
Alaska	Harrimanella stelleriana
Alaska	Hedysarum americanum
Alaska	Hedysarum boreale
Alaska	Heracleum maximum
Alaska	Heuchera glabra
Alaska	Hieracium albiflorum
Alaska	Hieracium triste
Alaska	Hieracium umbellatum
Alaska	Hippuris lanceolata
Alaska	Hippuris montana
Alaska	Hippuris tetraphylla
Alaska	Hippuris vulgaris
Alaska	Honckenya peploides
Alaska	Hordeum brachyantherum
Alaska	Hordeum jubatum
Alaska	Hulteniella integrifolia
Alaska	Huperzia arctica
Alaska	Huperzia continentalis
Alaska	Huperzia miyoshiana
Alaska	Huperzia occidentalis
Alaska	Huperzia selago
Alaska	Hymenophyllum wrightii
Alaska	Hypericum anagalloides
Alaska	Hypopitys americana
Alaska	Impatiens noli-tangere
Alaska	Iris setosa
Alaska	Isoetes echinospora
Alaska	Isoetes maritima
Alaska	Isoetes occidentalis
Alaska	Isoetes pseudotruncata
Alaska	Isoetes truncata
Alaska	Isolepis cernua
Alaska	Juncus albescens
Alaska	Juncus alpinoarticulatus
Alaska	Juncus arcticus
Alaska	Juncus articulatus
Alaska	Juncus balticus
Alaska	Juncus biglumis
Alaska	Juncus bufonius
Alaska	Juncus castaneus
Alaska	Juncus covillei
Alaska	Juncus drummondii
Alaska	Juncus ensifolius
Alaska	Juncus falcatus
Alaska	Juncus filiformis
Alaska	Juncus haenkei
Alaska	Juncus mertensianus
Alaska	Juncus nodosus
Alaska	Juncus ranarius
Alaska	Juncus stygius
Alaska	Juncus supiniformis
Alaska	Juncus tenuis
Alaska	Juncus triglumis
Alaska	Juniperus communis
Alaska	Juniperus horizontalis
Alaska	Kalmia microphylla
Alaska	Kalmia procumbens
Alaska	Koeleria asiatica
Alaska	Koeleria macrantha
Alaska	Koenigia alaskana
Alaska	Koenigia islandica
Alaska	Lactuca biennis
Alaska	Lagotis glauca
Alaska	Lappula occidentalis
Alaska	Larix laricina
Alaska	Lathyrus japonicus
Alaska	Lathyrus ochroleucus
Alaska	Lathyrus palustris
Alaska	Lathyrus venosus
Alaska	Lemna trisulca
Alaska	Lemna turionifera
Alaska	Lepidium densiflorum
Alaska	Leptarrhena pyrolifolia
Alaska	Leymus innovatus
Alaska	Leymus mollis
Alaska	Ligusticum calderi
Alaska	Ligusticum scoticum
Alaska	Lilaeopsis occidentalis
Alaska	Limosella aquatica
Alaska	Linnaea borealis
Alaska	Linum lewisii
Alaska	Lobelia dortmanna
Alaska	Lomatogonium rotatum
Alaska	Lonicera involucrata
Alaska	Luetkea pectinata
Alaska	Lupinus arcticus
Alaska	Lupinus kuschei
Alaska	Lupinus lepidus
Alaska	Lupinus nootkatensis
Alaska	Lupinus polyphyllus
Alaska	Luzula arcuata
Alaska	Luzula comosa
Alaska	Luzula confusa
Alaska	Luzula groenlandica
Alaska	Luzula kjellmaniana
Alaska	Luzula kobayasii
Alaska	Luzula multiflora
Alaska	Luzula nivalis
Alaska	Luzula parviflora
Alaska	Luzula piperi
Alaska	Luzula rufescens
Alaska	Luzula spicata
Alaska	Luzula wahlenbergii
Alaska	Lycopodiella inundata
Alaska	Lycopodium clavatum
Alaska	Lycopodium lagopus
Alaska	Lycopus americanus
Alaska	Lycopus asper
Alaska	Lycopus uniflorus
Alaska	Lysichiton americanus
Alaska	Lysimachia ciliata
Alaska	Lysimachia europaea
Alaska	Lysimachia maritima
Alaska	Lysimachia thyrsiflora
Alaska	Maianthemum amplexicaule
Alaska	Maianthemum dilatatum
Alaska	Maianthemum stellatum
Alaska	Malaxis monophyllos
Alaska	Malus fusca
Alaska	Matricaria discoidea
Alaska	Matteuccia struthiopteris
Alaska	Melica subulata
Alaska	Menyanthes trifoliata
Alaska	Mertensia drummondii
Alaska	Mertensia eastwoodiae
Alaska	Mertensia maritima
Alaska	Mertensia paniculata
Alaska	Micranthes calycina
Alaska	Micranthes ferruginea
Alaska	Micranthes foliolosa
Alaska	Micranthes hieraciifolia
Alaska	Micranthes lyallii
Alaska	Micranthes nelsoniana
Alaska	Micranthes nivalis
Alaska	Micranthes nudicaulis
Alaska	Micranthes occidentalis
Alaska	Micranthes porsildiana
Alaska	Micranthes razshivinii
Alaska	Micranthes reflexa
Alaska	Micranthes rufopilosa
Alaska	Micranthes spicata
Alaska	Micranthes tenuis
Alaska	Micranthes tolmiei
Alaska	Micranthes unalaschcensis
Alaska	Microseris borealis
Alaska	Mitella nuda
Alaska	Moehringia lateriflora
Alaska	Moneses uniflora
Alaska	Monotropa uniflora
Alaska	Montia chamissoi
Alaska	Montia fontana
Alaska	Montia parvifolia
Alaska	Montia vassilievii
Alaska	Mulgedium oblongifolium
Alaska	Myosotis asiatica
Alaska	Myrica gale
Alaska	Myriophyllum farwellii
Alaska	Myriophyllum sibiricum
Alaska	Myriophyllum verticillatum
Alaska	Nabalus alatus
Alaska	Najas flexilis
Alaska	Neottia banksiana
Alaska	Neottia borealis
Alaska	Neottia convallarioides
Alaska	Neottia cordata
Alaska	Nephrophyllidium crista-galli
Alaska	Noccaea arctica
Alaska	Nuphar polysepala
Alaska	Nymphaea odorata
Alaska	Nymphaea tetragona
Alaska	Oenanthe sarmentosa
Alaska	Ophioglossum pusillum
Alaska	Oplopanax horridus
Alaska	Oreocarya shackletteana
Alaska	Oreopteris quelpartensis
Alaska	Orthilia secunda
Alaska	Osmorhiza berteroi
Alaska	Osmorhiza depauperata
Alaska	Osmorhiza purpurea
Alaska	Oxybasis glauca
Alaska	Oxybasis rubra
Alaska	Oxygraphis glacialis
Alaska	Oxyria digyna
Alaska	Oxytropis arctica
Alaska	Oxytropis borealis
Alaska	Oxytropis bryophila
Alaska	Oxytropis campestris
Alaska	Oxytropis czukotica
Alaska	Oxytropis deflexa
Alaska	Oxytropis huddelsonii
Alaska	Oxytropis kobukensis
Alaska	Oxytropis kokrinensis
Alaska	Oxytropis koyukukensis
Alaska	Oxytropis maydelliana
Alaska	Oxytropis mertensiana
Alaska	Oxytropis scammaniana
Alaska	Oxytropis splendens
Alaska	Ozomelis trifida
Alaska	Packera heterophylla
Alaska	Packera hyperborealis
Alaska	Packera indecora
Alaska	Packera ogotorukensis
Alaska	Packera pauciflora
Alaska	Packera paupercula
Alaska	Packera streptanthifolia
Alaska	Packera subnuda
Alaska	Papaver alboroseum
Alaska	Papaver gorodkovii
Alaska	Papaver hultenii
Alaska	Papaver kluanense
Alaska	Papaver lapponicum
Alaska	Papaver macounii
Alaska	Papaver mcconnellii
Alaska	Papaver nudicaule
Alaska	Papaver radicatum
Alaska	Papaver walpolei
Alaska	Parasenecio auriculatus
Alaska	Parnassia fimbriata
Alaska	Parnassia kotzebuei
Alaska	Parnassia palustris
Alaska	Parnassia parviflora
Alaska	Parrya nauruaq
Alaska	Parrya nudicaulis
Alaska	Pectiantia pentandra
Alaska	Pedicularis capitata
Alaska	Pedicularis chamissonis
Alaska	Pedicularis groenlandica
Alaska	Pedicularis hirsuta
Alaska	Pedicularis labradorica
Alaska	Pedicularis lanata
Alaska	Pedicularis langsdorffii
Alaska	Pedicularis lapponica
Alaska	Pedicularis oederi
Alaska	Pedicularis ornithorhynchos
Alaska	Pedicularis parviflora
Alaska	Pedicularis pennellii
Alaska	Pedicularis sudetica
Alaska	Pedicularis verticillata
Alaska	Penstemon gormanii
Alaska	Penstemon procerus
Alaska	Penstemon serrulatus
Alaska	Persicaria amphibia
Alaska	Persicaria hydropiperoides
Alaska	Persicaria lapathifolia
Alaska	Petasites frigidus
Alaska	Phacelia franklinii
Alaska	Phacelia mollis
Alaska	Phacelia sericea
Alaska	Phalaris arundinacea
Alaska	Phegopteris connectilis
Alaska	Phippsia algida
Alaska	Phippsia concinna
Alaska	Phleum alpinum
Alaska	Phlox richardsonii
Alaska	Phyllodoce aleutica
Alaska	Phyllodoce caerulea
Alaska	Phyllodoce empetriformis
Alaska	Phyllodoce glanduliflora
Alaska	Phyllospadix scouleri
Alaska	Phyllospadix serrulatus
Alaska	Physaria arctica
Alaska	Physaria calderi
Alaska	Physocarpus capitatus
Alaska	Picea glauca
Alaska	Picea mariana
Alaska	Picea sitchensis
Alaska	Picea lutzii
Alaska	Picris hieracioides
Alaska	Pinguicula macroceras
Alaska	Pinguicula villosa
Alaska	Pinguicula vulgaris
Alaska	Pinus contorta
Alaska	Plagiobothrys hispidulus
Alaska	Plagiobothrys orientalis
Alaska	Plantago canescens
Alaska	Plantago eriopoda
Alaska	Plantago macrocarpa
Alaska	Plantago maritima
Alaska	Platanthera aquilonis
Alaska	Platanthera chorisiana
Alaska	Platanthera convallariifolia
Alaska	Platanthera dilatata
Alaska	Platanthera ephemerantha
Alaska	Platanthera huronensis
Alaska	Platanthera hyperborea
Alaska	Platanthera obtusata
Alaska	Platanthera orbiculata
Alaska	Platanthera stricta
Alaska	Platanthera tipuloides
Alaska	Platanthera unalascensis
Alaska	Pleuropogon sabinei
Alaska	Poa abbreviata
Alaska	Poa alpina
Alaska	Poa arctica
Alaska	Poa arctostepporum
Alaska	Poa glauca
Alaska	Poa hartzii
Alaska	Poa interior
Alaska	Poa laxiflora
Alaska	Poa leptocoma
Alaska	Poa macrantha
Alaska	Poa macrocalyx
Alaska	Poa palustris
Alaska	Poa paucispicula
Alaska	Poa porsildii
Alaska	Poa pratensis
Alaska	Poa pseudoabbreviata
Alaska	Poa secunda
Alaska	Poa stenantha
Alaska	Poa sublanata
Alaska	Podagrostis aequivalvis
Alaska	Podagrostis humilis
Alaska	Podistera macounii
Alaska	Podistera yukonensis
Alaska	Polemonium acutiflorum
Alaska	Polemonium boreale
Alaska	Polemonium pulcherrimum
Alaska	Polemonium villosissimum
Alaska	Polygonum achoreum
Alaska	Polygonum aviculare
Alaska	Polygonum fowleri
Alaska	Polygonum humifusum
Alaska	Polygonum minimum
Alaska	Polygonum ramosissimum
Alaska	Polypodium glycyrrhiza
Alaska	Polypodium sibiricum
Alaska	Polystichum aleuticum
Alaska	Polystichum andersonii
Alaska	Polystichum braunii
Alaska	Polystichum kruckebergii
Alaska	Polystichum lonchitis
Alaska	Polystichum microchlamys
Alaska	Polystichum munitum
Alaska	Polystichum setigerum
Alaska	Populus balsamifera
Alaska	Populus tremuloides
Alaska	Potamogeton alpinus
Alaska	Potamogeton berchtoldii
Alaska	Potamogeton epihydrus
Alaska	Potamogeton foliosus
Alaska	Potamogeton friesii
Alaska	Potamogeton gramineus
Alaska	Potamogeton natans
Alaska	Potamogeton obtusifolius
Alaska	Potamogeton praelongus
Alaska	Potamogeton pusillus
Alaska	Potamogeton richardsonii
Alaska	Potamogeton robbinsii
Alaska	Potamogeton sibiricus
Alaska	Potamogeton zosteriformis
Alaska	Potentilla anachoretica
Alaska	Potentilla anserina
Alaska	Potentilla arenosa
Alaska	Potentilla biflora
Alaska	Potentilla bimundorum
Alaska	Potentilla brunnescens
Alaska	Potentilla crebridens
Alaska	Potentilla drummondii
Alaska	Potentilla elegans
Alaska	Potentilla fragiformis
Alaska	Potentilla furcata
Alaska	Potentilla glaucophylla
Alaska	Potentilla gracilis
Alaska	Potentilla hippiana
Alaska	Potentilla hyparctica
Alaska	Potentilla nana
Alaska	Potentilla nivea
Alaska	Potentilla norvegica
Alaska	Potentilla ovina
Alaska	Potentilla pensylvanica
Alaska	Potentilla psychrophila
Alaska	Potentilla pulchella
Alaska	Potentilla rubricaulis
Alaska	Potentilla stipularis
Alaska	Potentilla subgorodkovii
Alaska	Potentilla subvahliana
Alaska	Potentilla tikhomirovii
Alaska	Potentilla villosa
Alaska	Potentilla villosula
Alaska	Potentilla vulcanicola
Alaska	Primula anvilensis
Alaska	Primula borealis
Alaska	Primula cuneifolia
Alaska	Primula egaliksensis
Alaska	Primula frigida
Alaska	Primula incana
Alaska	Primula jeffreyi
Alaska	Primula mistassinica
Alaska	Primula nutans
Alaska	Primula pauciflora
Alaska	Primula pumila
Alaska	Primula tschuktschorum
Alaska	Prunella vulgaris
Alaska	Prunus virginiana
Alaska	Pseudocherleria macrocarpa
Alaska	Pseudoroegneria spicata
Alaska	Psilocarphus elatior
Alaska	Pteridium aquilinum
Alaska	Puccinellia andersonii
Alaska	Puccinellia angustata
Alaska	Puccinellia arctica
Alaska	Puccinellia banksiensis
Alaska	Puccinellia hauptiana
Alaska	Puccinellia hultenii
Alaska	Puccinellia kamtschatica
Alaska	Puccinellia nutkaensis
Alaska	Puccinellia nuttalliana
Alaska	Puccinellia phryganodes
Alaska	Puccinellia pumila
Alaska	Puccinellia sublaevis
Alaska	Puccinellia tenella
Alaska	Puccinellia vaginata
Alaska	Puccinellia vahliana
Alaska	Puccinellia wrightii
Alaska	Pulsatilla nuttalliana
Alaska	Pyrola asarifolia
Alaska	Pyrola chlorantha
Alaska	Pyrola grandiflora
Alaska	Pyrola minor
Alaska	Ranunculus abortivus
Alaska	Ranunculus acris
Alaska	Ranunculus aquatilis
Alaska	Ranunculus arcticus
Alaska	Ranunculus codyanus
Alaska	Ranunculus eschscholtzii
Alaska	Ranunculus flammula
Alaska	Ranunculus gmelinii
Alaska	Ranunculus grayi
Alaska	Ranunculus hyperboreus
Alaska	Ranunculus macounii
Alaska	Ranunculus nivalis
Alaska	Ranunculus occidentalis
Alaska	Ranunculus orthorhynchus
Alaska	Ranunculus pacificus
Alaska	Ranunculus pensylvanicus
Alaska	Ranunculus ponojensis
Alaska	Ranunculus pygmaeus
Alaska	Ranunculus sabinei
Alaska	Ranunculus sceleratus
Alaska	Ranunculus subrigidus
Alaska	Ranunculus sulphureus
Alaska	Ranunculus trichophyllus
Alaska	Ranunculus turneri
Alaska	Ranunculus uncinatus
Alaska	Rhinanthus borealis
Alaska	Rhodiola integrifolia
Alaska	Rhododendron groenlandicum
Alaska	Rhododendron lapponicum
Alaska	Rhododendron menziesii
Alaska	Rhododendron tomentosum
Alaska	Rhynchospora alba
Alaska	Ribes bracteosum
Alaska	Ribes glandulosum
Alaska	Ribes hudsonianum
Alaska	Ribes lacustre
Alaska	Ribes laxiflorum
Alaska	Ribes oxyacanthoides
Alaska	Ribes triste
Alaska	Romanzoffia sitchensis
Alaska	Romanzoffia unalaschcensis
Alaska	Rorippa barbareifolia
Alaska	Rorippa curvisiliqua
Alaska	Rorippa palustris
Alaska	Rosa acicularis
Alaska	Rosa nutkana
Alaska	Rosa woodsii
Alaska	Rosa engelmannii
Alaska	Rubus arcticus
Alaska	Rubus chamaemorus
Alaska	Rubus idaeus
Alaska	Rubus leucodermis
Alaska	Rubus parviflorus
Alaska	Rubus pedatus
Alaska	Rubus pubescens
Alaska	Rubus spectabilis
Alaska	Rubus alaskensis
Alaska	Rumex alpestris
Alaska	Rumex arcticus
Alaska	Rumex aureostigmatias
Alaska	Rumex beringensis
Alaska	Rumex fueginus
Alaska	Rumex krausei
Alaska	Rumex occidentalis
Alaska	Rumex pseudoxyria
Alaska	Rumex sibiricus
Alaska	Rumex transitorius
Alaska	Ruppia maritima
Alaska	Ruppia spiralis
Alaska	Sabulina austromontana
Alaska	Sabulina dawsonensis
Alaska	Sabulina elegans
Alaska	Sabulina michauxii
Alaska	Sabulina rossii
Alaska	Sabulina rubella
Alaska	Sabulina stricta
Alaska	Sagina decumbens
Alaska	Sagina maxima
Alaska	Sagina nivalis
Alaska	Sagina saginoides
Alaska	Sagittaria cuneata
Alaska	Salicornia depressa
Alaska	Salix alaxensis
Alaska	Salix arbusculoides
Alaska	Salix arctica
Alaska	Salix arctophila
Alaska	Salix athabascensis
Alaska	Salix barclayi
Alaska	Salix barrattiana
Alaska	Salix bebbiana
Alaska	Salix boothii
Alaska	Salix candida
Alaska	Salix chamissonis
Alaska	Salix commutata
Alaska	Salix fuscescens
Alaska	Salix glauca
Alaska	Salix hastata
Alaska	Salix hookeriana
Alaska	Salix interior
Alaska	Salix lasiandra
Alaska	Salix lingulata
Alaska	Salix myrtillifolia
Alaska	Salix nummularia
Alaska	Salix ovalifolia
Alaska	Salix phlebophylla
Alaska	Salix planifolia
Alaska	Salix polaris
Alaska	Salix prolixa
Alaska	Salix pseudomonticola
Alaska	Salix pulchra
Alaska	Salix reticulata
Alaska	Salix richardsonii
Alaska	Salix rotundifolia
Alaska	Salix scouleriana
Alaska	Salix setchelliana
Alaska	Salix sitchensis
Alaska	Salix sphenophylla
Alaska	Salix stolonifera
Alaska	Sambucus racemosa
Alaska	Sanguisorba canadensis
Alaska	Sanguisorba menziesii
Alaska	Sanguisorba officinalis
Alaska	Saussurea americana
Alaska	Saussurea angustifolia
Alaska	Saussurea nuda
Alaska	Saussurea triangulata
Alaska	Saussurea tschuktschorum
Alaska	Saxifraga adscendens
Alaska	Saxifraga aizoides
Alaska	Saxifraga aleutica
Alaska	Saxifraga bracteata
Alaska	Saxifraga cernua
Alaska	Saxifraga cespitosa
Alaska	Saxifraga cherlerioides
Alaska	Saxifraga eschscholtzii
Alaska	Saxifraga flagellaris
Alaska	Saxifraga funstonii
Alaska	Saxifraga hirculus
Alaska	Saxifraga hyperborea
Alaska	Saxifraga mertensiana
Alaska	Saxifraga oppositifolia
Alaska	Saxifraga radiata
Alaska	Saxifraga rivularis
Alaska	Saxifraga serpyllifolia
Alaska	Saxifraga tricuspidata
Alaska	Sceptridium multifidum
Alaska	Scheuchzeria palustris
Alaska	Schizachne purpurascens
Alaska	Schoenoplectus acutus
Alaska	Schoenoplectus maritimus
Alaska	Schoenoplectus pungens
Alaska	Schoenoplectus subterminalis
Alaska	Schoenoplectus tabernaemontani
Alaska	Scirpus microcarpus
Alaska	Scolochloa festucacea
Alaska	Scutellaria galericulata
Alaska	Scutellaria lateriflora
Alaska	Sedum divergens
Alaska	Sedum lanceolatum
Alaska	Sedum oreganum
Alaska	Selaginella densa
Alaska	Selaginella selaginoides
Alaska	Selaginella sibirica
Alaska	Selaginella wallacei
Alaska	Senecio cannabifolius
Alaska	Senecio integerrimus
Alaska	Senecio lugens
Alaska	Senecio pseudoarnica
Alaska	Senecio triangularis
Alaska	Shepherdia canadensis
Alaska	Sibbaldia procumbens
Alaska	Sidalcea hendersonii
Alaska	Sieversia pentapetala
Alaska	Silene acaulis
Alaska	Silene involucrata
Alaska	Silene menziesii
Alaska	Silene ostenfeldii
Alaska	Silene repens
Alaska	Silene soczaviana
Alaska	Silene sorensenis
Alaska	Silene uralensis
Alaska	Silene williamsii
Alaska	Sisyrinchium littorale
Alaska	Sisyrinchium montanum
Alaska	Sium suave
Alaska	Smelowskia borealis
Alaska	Smelowskia johnsonii
Alaska	Smelowskia media
Alaska	Smelowskia porsildii
Alaska	Smelowskia pyriformis
Alaska	Solanum rostratum
Alaska	Solidago bellidifolia
Alaska	Solidago glutinosa
Alaska	Solidago lepida
Alaska	Solidago multiradiata
Alaska	Sorbus sambucifolia
Alaska	Sorbus scopulina
Alaska	Sorbus sitchensis
Alaska	Sparganium angustifolium
Alaska	Sparganium emersum
Alaska	Sparganium hyperboreum
Alaska	Sparganium natans
Alaska	Spergularia canadensis
Alaska	Sphenopholis intermedia
Alaska	Spinulum annotinum
Alaska	Spinulum subarcticum
Alaska	Spiraea douglasii
Alaska	Spiraea stevenii
Alaska	Spiranthes romanzoffiana
Alaska	Stachys chamissonis
Alaska	Stachys mexicana
Alaska	Stellaria alaskana
Alaska	Stellaria borealis
Alaska	Stellaria calycantha
Alaska	Stellaria crassifolia
Alaska	Stellaria crispa
Alaska	Stellaria humifusa
Alaska	Stellaria longifolia
Alaska	Stellaria longipes
Alaska	Stellaria ruscifolia
Alaska	Stellaria umbellata
Alaska	Streptopus amplexifolius
Alaska	Streptopus lanceolatus
Alaska	Streptopus streptopoides
Alaska	Struthiopteris spicant
Alaska	Stuckenia filiformis
Alaska	Stuckenia pectinata
Alaska	Stuckenia vaginata
Alaska	Suaeda calceoliformis
Alaska	Subularia aquatica
Alaska	Swertia perennis
Alaska	Symphoricarpos albus
Alaska	Symphyotrichum boreale
Alaska	Symphyotrichum ciliatum
Alaska	Symphyotrichum falcatum
Alaska	Symphyotrichum foliaceum
Alaska	Symphyotrichum pygmaeum
Alaska	Symphyotrichum subspicatum
Alaska	Symphyotrichum yukonense
Alaska	Tanacetum bipinnatum
Alaska	Taraxacum carneocoloratum
Alaska	Taraxacum ceratophorum
Alaska	Taraxacum holmenianum
Alaska	Taraxacum scopulorum
Alaska	Taxus brevifolia
Alaska	Tellima grandiflora
Alaska	Tephroseris atropurpurea
Alaska	Tephroseris frigida
Alaska	Tephroseris kjellmanii
Alaska	Tephroseris lindstroemii
Alaska	Tephroseris palustris
Alaska	Tephroseris tundricola
Alaska	Tephroseris yukonensis
Alaska	Thalictrum alpinum
Alaska	Thalictrum hultenii
Alaska	Thalictrum minus
Alaska	Thalictrum occidentale
Alaska	Thalictrum sparsiflorum
Alaska	Therorhodion camtschaticum
Alaska	Therorhodion glandulosum
Alaska	Thuja plicata
Alaska	Tiarella trifoliata
Alaska	Tilingia ajanensis
Alaska	Tofieldia coccinea
Alaska	Tofieldia pusilla
Alaska	Tolmiea menziesii
Alaska	Torreyochloa pallida
Alaska	Townsendia hookeri
Alaska	Triantha glutinosa
Alaska	Triantha occidentalis
Alaska	Trichophorum alpinum
Alaska	Trichophorum cespitosum
Alaska	Trichophorum pumilum
Alaska	Trifolium cyathiferum
Alaska	Trifolium wormskioldii
Alaska	Triglochin maritima
Alaska	Triglochin palustris
Alaska	Tripleurospermum maritimum
Alaska	Trisetum cernuum
Alaska	Trisetum sibiricum
Alaska	Trisetum spicatum
Alaska	Trollius membranostylis
Alaska	Tsuga heterophylla
Alaska	Tsuga mertensiana
Alaska	Turritis glabra
Alaska	Typha latifolia
Alaska	Urtica dioica
Alaska	Urtica platyphylla
Alaska	Utricularia intermedia
Alaska	Utricularia macrorhiza
Alaska	Utricularia minor
Alaska	Utricularia ochroleuca
Alaska	Vaccinium alaskaense
Alaska	Vaccinium cespitosum
Alaska	Vaccinium membranaceum
Alaska	Vaccinium ovalifolium
Alaska	Vaccinium oxycoccos
Alaska	Vaccinium parvifolium
Alaska	Vaccinium uliginosum
Alaska	Vaccinium vitis-idaea
Alaska	Vahlodea atropurpurea
Alaska	Valeriana capitata
Alaska	Valeriana sitchensis
Alaska	Veratrum album
Alaska	Veratrum viride
Alaska	Veronica alaskensis
Alaska	Veronica americana
Alaska	Veronica grandiflora
Alaska	Veronica peregrina
Alaska	Veronica scutellata
Alaska	Veronica serpyllifolia
Alaska	Veronica stelleri
Alaska	Veronica wormskjoldii
Alaska	Viburnum edule
Alaska	Vicia americana
Alaska	Vicia nigricans
Alaska	Viola adunca
Alaska	Viola biflora
Alaska	Viola canadensis
Alaska	Viola epipsila
Alaska	Viola glabella
Alaska	Viola langsdorffii
Alaska	Viola renifolia
Alaska	Viola selkirkii
Alaska	Viola sempervirens
Alaska	Wilhelmsia physodes
Alaska	Woodsia alpina
Alaska	Woodsia glabella
Alaska	Woodsia ilvensis
Alaska	Woodsia scopulina
Alaska	X Elyhordeum
Alaska	X Elyleymus
Alaska	X Leydeum
Alaska	Zannichellia palustris
Alaska	Zostera marina
Alabama	Abdra brachycarpa
Alabama	Acalypha deamii
Alabama	Acalypha gracilens
Alabama	Acalypha ostryifolia
Alabama	Acalypha rhomboidea
Alabama	Acalypha virginica
Alabama	Acer floridanum
Alabama	Acer leucoderme
Alabama	Acer negundo
Alabama	Acer nigrum
Alabama	Acer rubrum
Alabama	Acer saccharinum
Alabama	Acer saccharum
Alabama	Achillea millefolium
Alabama	Acmella repens
Alabama	Aconitum uncinatum
Alabama	Actaea pachypoda
Alabama	Actaea racemosa
Alabama	Actaea rubifolia
Alabama	Adiantum capillus-veneris
Alabama	Adiantum pedatum
Alabama	Aeschynomene viscidula
Alabama	Aesculus flava
Alabama	Aesculus glabra
Alabama	Aesculus parviflora
Alabama	Aesculus pavia
Alabama	Aesculus sylvatica
Alabama	Aesculus bushii
Alabama	Aesculus marylandica
Alabama	Aesculus mutabilis
Alabama	Aesculus neglecta
Alabama	Agalinis aphylla
Alabama	Agalinis auriculata
Alabama	Agalinis decemloba
Alabama	Agalinis divaricata
Alabama	Agalinis fasciculata
Alabama	Agalinis filicaulis
Alabama	Agalinis filifolia
Alabama	Agalinis gattingeri
Alabama	Agalinis georgiana
Alabama	Agalinis harperi
Alabama	Agalinis heterophylla
Alabama	Agalinis linifolia
Alabama	Agalinis maritima
Alabama	Agalinis obtusifolia
Alabama	Agalinis oligophylla
Alabama	Agalinis plukenetii
Alabama	Agalinis pulchella
Alabama	Agalinis purpurea
Alabama	Agalinis setacea
Alabama	Agalinis tenella
Alabama	Agalinis tenuifolia
Alabama	Agalinis viridis
Alabama	Agastache nepetoides
Alabama	Ageratina altissima
Alabama	Ageratina aromatica
Alabama	Agrimonia gryposepala
Alabama	Agrimonia incisa
Alabama	Agrimonia microcarpa
Alabama	Agrimonia parviflora
Alabama	Agrimonia pubescens
Alabama	Agrimonia rostellata
Alabama	Agrostis elliottiana
Alabama	Agrostis hyemalis
Alabama	Agrostis perennans
Alabama	Agrostis scabra
Alabama	Aletris aurea
Alabama	Aletris farinosa
Alabama	Aletris lutea
Alabama	Aletris obovata
Alabama	Alisma subcordatum
Alabama	Allium canadense
Alabama	Allium cernuum
Alabama	Allium cuthbertii
Alabama	Allium speculae
Alabama	Allium tricoccum
Alabama	Alnus serrulata
Alabama	Alopecurus carolinianus
Alabama	Amaranthus australis
Alabama	Amaranthus tuberculatus
Alabama	Ambrosia artemisiifolia
Alabama	Ambrosia bidentata
Alabama	Ambrosia trifida
Alabama	Amelanchier arborea
Alabama	Amelanchier canadensis
Alabama	Amelanchier laevis
Alabama	Amelanchier sanguinea
Alabama	Amelanchier spicata
Alabama	Amianthium muscaetoxicum
Alabama	Ammannia coccinea
Alabama	Ammannia latifolia
Alabama	Amorpha fruticosa
Alabama	Amorpha glabra
Alabama	Amorpha nitens
Alabama	Amorpha schwerinii
Alabama	Ampelaster carolinianus
Alabama	Ampelopsis cordata
Alabama	Amphiachyris dracunculoides
Alabama	Amphicarpaea bracteata
Alabama	Amphicarpum muehlenbergianum
Alabama	Amsonia ciliata
Alabama	Amsonia illustris
Alabama	Amsonia rigida
Alabama	Amsonia tabernaemontana
Alabama	Anchistea virginica
Alabama	Andersonglossum virginianum
Alabama	Andropogon arctatus
Alabama	Andropogon brachystachyus
Alabama	Andropogon cretaceus
Alabama	Andropogon dealbatus
Alabama	Andropogon gerardi
Alabama	Andropogon glomeratus
Alabama	Andropogon gyrans
Alabama	Andropogon hirsutior
Alabama	Andropogon longiberbis
Alabama	Andropogon mohrii
Alabama	Andropogon ternarius
Alabama	Andropogon tracyi
Alabama	Andropogon virginicus
Alabama	Anemone berlandieri
Alabama	Anemone caroliniana
Alabama	Anemone quinquefolia
Alabama	Anemone virginiana
Alabama	Angelica venenosa
Alabama	Antennaria parlinii
Alabama	Antennaria plantaginifolia
Alabama	Antennaria solitaria
Alabama	Anthenantia rufa
Alabama	Anthenantia villosa
Alabama	Aphyllon uniflorum
Alabama	Apios americana
Alabama	Apios priceana
Alabama	Aplectrum hyemale
Alabama	Apocynum androsaemifolium
Alabama	Apocynum cannabinum
Alabama	Apteria aphylla
Alabama	Aquilegia canadensis
Alabama	Arabis georgiana
Alabama	Arabis patens
Alabama	Aralia racemosa
Alabama	Aralia spinosa
Alabama	Arenaria lanuginosa
Alabama	Arisaema dracontium
Alabama	Arisaema triphyllum
Alabama	Aristida beyrichiana
Alabama	Aristida condensata
Alabama	Aristida curtissii
Alabama	Aristida dichotoma
Alabama	Aristida lanosa
Alabama	Aristida longespica
Alabama	Aristida mohrii
Alabama	Aristida oligantha
Alabama	Aristida palustris
Alabama	Aristida purpurascens
Alabama	Aristida simpliciflora
Alabama	Aristida spiciformis
Alabama	Aristida tuberculosa
Alabama	Arnica acaulis
Alabama	Arnoglossum atriplicifolium
Alabama	Arnoglossum diversifolium
Alabama	Arnoglossum ovatum
Alabama	Arnoglossum plantagineum
Alabama	Arnoglossum reniforme
Alabama	Arnoglossum sulcatum
Alabama	Aronia arbutifolia
Alabama	Aronia melanocarpa
Alabama	Aronia prunifolia
Alabama	Aruncus dioicus
Alabama	Arundinaria appalachiana
Alabama	Arundinaria gigantea
Alabama	Arundinaria tecta
Alabama	Asarum canadense
Alabama	Asclepias amplexicaulis
Alabama	Asclepias cinerea
Alabama	Asclepias connivens
Alabama	Asclepias exaltata
Alabama	Asclepias hirtella
Alabama	Asclepias humistrata
Alabama	Asclepias incarnata
Alabama	Asclepias lanceolata
Alabama	Asclepias longifolia
Alabama	Asclepias michauxii
Alabama	Asclepias obovata
Alabama	Asclepias perennis
Alabama	Asclepias quadrifolia
Alabama	Asclepias rubra
Alabama	Asclepias syriaca
Alabama	Asclepias tomentosa
Alabama	Asclepias tuberosa
Alabama	Asclepias variegata
Alabama	Asclepias verticillata
Alabama	Asclepias viridiflora
Alabama	Asclepias viridis
Alabama	Asclepias viridula
Alabama	Asemeia violacea
Alabama	Asimina parviflora
Alabama	Asimina spatulata
Alabama	Asimina triloba
Alabama	Asimina piedmontana
Alabama	Asplenium abscissum
Alabama	Asplenium bradleyi
Alabama	Asplenium monanthes
Alabama	Asplenium montanum
Alabama	Asplenium pinnatifidum
Alabama	Asplenium platyneuron
Alabama	Asplenium resiliens
Alabama	Asplenium rhizophyllum
Alabama	Asplenium ruta-muraria
Alabama	Asplenium scolopendrium
Alabama	Asplenium trichomanes
Alabama	Asplenium tutwilerae
Alabama	Asplenium boydstoniae
Alabama	Asplenium ebenoides
Alabama	Asplenium gravesii
Alabama	Asplenium trudellii
Alabama	Astilbe biternata
Alabama	Astragalus canadensis
Alabama	Astragalus obcordatus
Alabama	Astragalus tennesseensis
Alabama	Astragalus villosus
Alabama	Astranthium integrifolium
Alabama	Astrolepis integerrima
Alabama	Athyrium asplenioides
Alabama	Atriplex mucronata
Alabama	Atriplex pentandra
Alabama	Aureolaria flava
Alabama	Aureolaria laevigata
Alabama	Aureolaria patula
Alabama	Aureolaria pectinata
Alabama	Aureolaria virginica
Alabama	Axonopus compressus
Alabama	Axonopus fissifolius
Alabama	Axonopus furcatus
Alabama	Azolla cristata
Alabama	Baccharis angustifolia
Alabama	Baccharis dioica
Alabama	Baccharis glomeruliflora
Alabama	Baccharis halimifolia
Alabama	Bacopa caroliniana
Alabama	Bacopa innominata
Alabama	Bacopa monnieri
Alabama	Bacopa rotundifolia
Alabama	Balduina angustifolia
Alabama	Balduina atropurpurea
Alabama	Balduina uniflora
Alabama	Baptisia aberrans
Alabama	Baptisia alba
Alabama	Baptisia albescens
Alabama	Baptisia bracteata
Alabama	Baptisia calycosa
Alabama	Baptisia lanceolata
Alabama	Baptisia megacarpa
Alabama	Baptisia perfoliata
Alabama	Bartonia paniculata
Alabama	Bartonia verna
Alabama	Bartonia virginica
Alabama	Batis maritima
Alabama	Bejaria racemosa
Alabama	Berberis canadensis
Alabama	Berchemia scandens
Alabama	Berlandiera pumila
Alabama	Betula lenta
Alabama	Betula nigra
Alabama	Bidens aristosa
Alabama	Bidens bipinnata
Alabama	Bidens cernua
Alabama	Bidens discoidea
Alabama	Bidens frondosa
Alabama	Bidens laevis
Alabama	Bidens mitis
Alabama	Bidens trichosperma
Alabama	Bidens tripartita
Alabama	Bidens vulgata
Alabama	Bigelowia nudata
Alabama	Bigelowia nuttallii
Alabama	Bignonia capreolata
Alabama	Blephilia ciliata
Alabama	Blephilia hirsuta
Alabama	Blephilia subnuda
Alabama	Boehmeria cylindrica
Alabama	Boerhavia diffusa
Alabama	Boerhavia erecta
Alabama	Boltonia asteroides
Alabama	Boltonia diffusa
Alabama	Borodinia canadensis
Alabama	Borodinia laevigata
Alabama	Borrichia frutescens
Alabama	Botrypus virginianus
Alabama	Bouteloua curtipendula
Alabama	Boykinia aconitifolia
Alabama	Brachyelytrum erectum
Alabama	Bradburia pilosa
Alabama	Brasenia schreberi
Alabama	Brickellia cordifolia
Alabama	Brickellia eupatorioides
Alabama	Brintonia discoidea
Alabama	Bromus nottowayanus
Alabama	Bromus pubescens
Alabama	Brunnichia ovata
Alabama	Buchnera americana
Alabama	Buchnera floridana
Alabama	Bulbostylis capillaris
Alabama	Bulbostylis ciliatifolia
Alabama	Bulbostylis warei
Alabama	Burmannia biflora
Alabama	Burmannia capitata
Alabama	Cabomba caroliniana
Alabama	Cakile constricta
Alabama	Cakile edentula
Alabama	Cakile geniculata
Alabama	Cakile lanceolata
Alabama	Calamagrostis coarctata
Alabama	Callicarpa americana
Alabama	Calliphysalis carpenteri
Alabama	Callirhoe alcaeoides
Alabama	Callirhoe papaver
Alabama	Callirhoe triangulata
Alabama	Callisia rosea
Alabama	Callitriche heterophylla
Alabama	Callitriche pedunculosa
Alabama	Callitriche peploides
Alabama	Callitriche terrestris
Alabama	Calopogon barbatus
Alabama	Calopogon multiflorus
Alabama	Calopogon oklahomensis
Alabama	Calopogon pallidus
Alabama	Calopogon tuberosus
Alabama	Calycanthus floridus
Alabama	Calycocarpum lyonii
Alabama	Calystegia catesbeiana
Alabama	Calystegia sepium
Alabama	Calystegia silvatica
Alabama	Camassia scilloides
Alabama	Campanula divaricata
Alabama	Campanula floridana
Alabama	Campanulastrum americanum
Alabama	Campsis radicans
Alabama	Canna flaccida
Alabama	Cardamine angustata
Alabama	Cardamine bulbosa
Alabama	Cardamine concatenata
Alabama	Cardamine diphylla
Alabama	Cardamine dissecta
Alabama	Cardamine douglassii
Alabama	Cardamine parviflora
Alabama	Cardamine pensylvanica
Alabama	Cardiospermum halicacabum
Alabama	Carex abscondita
Alabama	Carex acidicola
Alabama	Carex alata
Alabama	Carex albicans
Alabama	Carex albolutescens
Alabama	Carex albursina
Alabama	Carex amphibola
Alabama	Carex annectens
Alabama	Carex appalachica
Alabama	Carex atlantica
Alabama	Carex aureolensis
Alabama	Carex austrina
Alabama	Carex austrocaroliniana
Alabama	Carex austrodeflexa
Alabama	Carex austrolucorum
Alabama	Carex baileyi
Alabama	Carex baltzellii
Alabama	Carex barrattii
Alabama	Carex basiantha
Alabama	Carex blanda
Alabama	Carex brevior
Alabama	Carex bromoides
Alabama	Carex brysonii
Alabama	Carex bullata
Alabama	Carex bushii
Alabama	Carex calcifugens
Alabama	Carex careyana
Alabama	Carex caroliniana
Alabama	Carex cephalophora
Alabama	Carex cherokeensis
Alabama	Carex collinsii
Alabama	Carex communis
Alabama	Carex comosa
Alabama	Carex complanata
Alabama	Carex conjuncta
Alabama	Carex corrugata
Alabama	Carex crawei
Alabama	Carex crebriflora
Alabama	Carex crinita
Alabama	Carex cristatella
Alabama	Carex crus-corvi
Alabama	Carex cumberlandensis
Alabama	Carex dasycarpa
Alabama	Carex debilis
Alabama	Carex decomposita
Alabama	Carex digitalis
Alabama	Carex eburnea
Alabama	Carex elliottii
Alabama	Carex exilis
Alabama	Carex festucacea
Alabama	Carex fissa
Alabama	Carex flaccosperma
Alabama	Carex floridana
Alabama	Carex frankii
Alabama	Carex gholsonii
Alabama	Carex gigantea
Alabama	Carex glaucescens
Alabama	Carex glaucodea
Alabama	Carex godfreyi
Alabama	Carex gracilescens
Alabama	Carex gracillima
Alabama	Carex granularis
Alabama	Carex grayi
Alabama	Carex hirsutella
Alabama	Carex hitchcockiana
Alabama	Carex hyalinolepis
Alabama	Carex impressinervia
Alabama	Carex intumescens
Alabama	Carex jamesii
Alabama	Carex joorii
Alabama	Carex kraliana
Alabama	Carex laevivaginata
Alabama	Carex laxiculmis
Alabama	Carex laxiflora
Alabama	Carex leavenworthii
Alabama	Carex leptalea
Alabama	Carex leptonervia
Alabama	Carex lonchocarpa
Alabama	Carex longii
Alabama	Carex louisianica
Alabama	Carex lupuliformis
Alabama	Carex lupulina
Alabama	Carex lurida
Alabama	Carex meadii
Alabama	Carex mesochorea
Alabama	Carex microdonta
Alabama	Carex mitchelliana
Alabama	Carex molesta
Alabama	Carex muehlenbergii
Alabama	Carex nigromarginata
Alabama	Carex normalis
Alabama	Carex oklahomensis
Alabama	Carex oligocarpa
Alabama	Carex oxylepis
Alabama	Carex pedunculata
Alabama	Carex pensylvanica
Alabama	Carex picta
Alabama	Carex pigra
Alabama	Carex planispicata
Alabama	Carex plantaginea
Alabama	Carex prasina
Alabama	Carex purpurifera
Alabama	Carex radiata
Alabama	Carex reniformis
Alabama	Carex retroflexa
Alabama	Carex reznicekii
Alabama	Carex rosea
Alabama	Carex sangamonensis
Alabama	Carex seorsa
Alabama	Carex socialis
Alabama	Carex squarrosa
Alabama	Carex stipata
Alabama	Carex striata
Alabama	Carex striatula
Alabama	Carex stricta
Alabama	Carex styloflexa
Alabama	Carex superata
Alabama	Carex swanii
Alabama	Carex tenax
Alabama	Carex texensis
Alabama	Carex thornei
Alabama	Carex timida
Alabama	Carex torta
Alabama	Carex triangularis
Alabama	Carex turgescens
Alabama	Carex typhina
Alabama	Carex umbellata
Alabama	Carex venusta
Alabama	Carex verrucosa
Alabama	Carex vestita
Alabama	Carex virescens
Alabama	Carex vulpinoidea
Alabama	Carex willdenowii
Alabama	Carphephorus pseudoliatris
Alabama	Carpinus caroliniana
Alabama	Cartrema americana
Alabama	Carya aquatica
Alabama	Carya carolinae-septentrionalis
Alabama	Carya cordiformis
Alabama	Carya glabra
Alabama	Carya illinoinensis
Alabama	Carya laciniosa
Alabama	Carya myristiciformis
Alabama	Carya ovata
Alabama	Carya pallida
Alabama	Carya tomentosa
Alabama	Castanea dentata
Alabama	Castanea ozarkensis
Alabama	Castanea pumila
Alabama	Castanea neglecta
Alabama	Castilleja coccinea
Alabama	Castilleja kraliana
Alabama	Catalpa bignonioides
Alabama	Caulophyllum thalictroides
Alabama	Cayaponia quinqueloba
Alabama	Ceanothus americanus
Alabama	Ceanothus microphyllus
Alabama	Celastrus scandens
Alabama	Celtis laevigata
Alabama	Celtis occidentalis
Alabama	Celtis tenuifolia
Alabama	Cenchrus echinatus
Alabama	Cenchrus gracillimus
Alabama	Cenchrus incertus
Alabama	Cenchrus longispinus
Alabama	Cenchrus myosuroides
Alabama	Cenchrus tribuloides
Alabama	Centella asiatica
Alabama	Centrosema virginianum
Alabama	Cephalanthus occidentalis
Alabama	Cerastium brachypodum
Alabama	Cerastium nutans
Alabama	Ceratiola ericoides
Alabama	Ceratophyllum demersum
Alabama	Ceratophyllum echinatum
Alabama	Cercis canadensis
Alabama	Chaerophyllum procumbens
Alabama	Chaerophyllum tainturieri
Alabama	Chamaecrista deeringiana
Alabama	Chamaecrista fasciculata
Alabama	Chamaecrista nictitans
Alabama	Chamaecyparis thyoides
Alabama	Chamaelirium luteum
Alabama	Chaptalia tomentosa
Alabama	Chasmanthium latifolium
Alabama	Chasmanthium laxum
Alabama	Chasmanthium nitidum
Alabama	Chasmanthium ornithorhynchum
Alabama	Chasmanthium sessiliflorum
Alabama	Chelone glabra
Alabama	Chelone lyonii
Alabama	Chelone obliqua
Alabama	Chenopodium album
Alabama	Chenopodium berlandieri
Alabama	Chenopodium standleyanum
Alabama	Chimaphila maculata
Alabama	Chionanthus virginicus
Alabama	Christella normalis
Alabama	Christella ovata
Alabama	Christella quadrangularis
Alabama	Chromolaena ivifolia
Alabama	Chrysogonum virginianum
Alabama	Chrysoma pauciflosculosa
Alabama	Chrysopsis godfreyi
Alabama	Chrysopsis gossypina
Alabama	Chrysopsis mariana
Alabama	Chrysosplenium americanum
Alabama	Cicuta maculata
Alabama	Cinna arundinacea
Alabama	Circaea canadensis
Alabama	Cirsium altissimum
Alabama	Cirsium carolinianum
Alabama	Cirsium discolor
Alabama	Cirsium horridulum
Alabama	Cirsium lecontei
Alabama	Cirsium muticum
Alabama	Cirsium nuttallii
Alabama	Cissus trifoliata
Alabama	Cladium mariscoides
Alabama	Cladium mariscus
Alabama	Cladrastis kentukea
Alabama	Claytonia caroliniana
Alabama	Claytonia virginica
Alabama	Cleistesiopsis bifaria
Alabama	Cleistesiopsis oricamporum
Alabama	Clematis catesbyana
Alabama	Clematis crispa
Alabama	Clematis glaucophylla
Alabama	Clematis morefieldii
Alabama	Clematis pitcheri
Alabama	Clematis reticulata
Alabama	Clematis socialis
Alabama	Clematis versicolor
Alabama	Clematis viorna
Alabama	Clematis virginiana
Alabama	Clethra acuminata
Alabama	Clethra alnifolia
[truncated: 116,187 more rows]

## Sheet: State_List
state list
Alaska
Alabama
Arkansas
Arizona
California
Colorado
Connecticut
District of Columbia
Delaware
Florida
Georgia
Hawaii
Iowa
Idaho
Illinois
Indiana
Kansas
Kentucky
Louisiana
Massachusetts
Maryland
Maine
Michigan
Minnesota
Missouri
Mississippi
Montana
North Carolina
North Dakota
Nebraska
New Hampshire
New Jersey
New Mexico
Nevada
New York
Ohio
Oklahoma
Oregon
Pennsylvania
Rhode Island
South Carolina
South Dakota
Tennessee
Texas
Utah
Virginia
Vermont
Washington
Wisconsin
West Virginia
Wyoming

## Sheet: All_Trees_GlobalTreeSearch
TaxonName	Author	Source		This list includes all native trees in the USA (from BONAP) and all trees in a global tree database (GlobalTreeSearch)
Abarema abbottii	(Rose & Leonard) Barneby & J.W.Grimes	GlobalTreeSearchOnline		Citation: GlobalTreeSearch online database. Botanic Gardens Conservation International. Richmond, U.K. Available at www.bgci.org. Accessed on 13/06/2022. DOI: 10.13140/RG.2.2.34206.61761
Abarema acreana	(J.F.Macbr.) L.Rico	GlobalTreeSearchOnline
Abarema adenophora	(Ducke) Barneby & J.W.Grimes	GlobalTreeSearchOnline
Abarema alexandri	(Urb.) Barneby & J.W.Grimes	GlobalTreeSearchOnline
Abarema asplenifolia	(Griseb.) Barneby & J.W.Grimes	GlobalTreeSearchOnline
Abarema auriculata	(Benth.) Barneby & J.W.Grimes	GlobalTreeSearchOnline
Abarema barbouriana	(Standl.) Barneby & J.W.Grimes	GlobalTreeSearchOnline
Abarema barnebyana	Iganci & M.P.Lima	GlobalTreeSearchOnline
Abarema brachystachya	(DC.) Barneby & J.W.Grimes	GlobalTreeSearchOnline
Abarema callejasii	Barneby & J.W.Grimes	GlobalTreeSearchOnline
Abarema campestris	(Spruce ex Benth.) Barneby & J.W.Grimes	GlobalTreeSearchOnline
Abarema centiflora	Barneby & J.W.Grimes	GlobalTreeSearchOnline
Abarema cochleata	(Willd.) Barneby & J.W.Grimes	GlobalTreeSearchOnline
Abarema cochliocarpos	(Gomes) Barneby & J.W.Grimes	GlobalTreeSearchOnline
Abarema commutata	Barneby & J.W.Grimes	GlobalTreeSearchOnline
Abarema curvicarpa	(H.S.Irwin) Barneby & J.Grimes	GlobalTreeSearchOnline
Abarema ferruginea	(Benth.) Pittier	GlobalTreeSearchOnline
Abarema filamentosa	(Benth.) Pittier	GlobalTreeSearchOnline
Abarema floribunda	(Spruce ex Benth.) Barneby & J.W.Grimes	GlobalTreeSearchOnline
Abarema gallorum	Barneby & J.W.Grimes	GlobalTreeSearchOnline
Abarema ganymedea	Barneby & J.W.Grimes	GlobalTreeSearchOnline
Abarema glauca	(Urb.) Barneby & J.W.Grimes	GlobalTreeSearchOnline
Abarema idiopoda	(S.F.Blake) Barneby & J.W.Grimes	GlobalTreeSearchOnline
Abarema josephi	Barneby & J.W.Grimes	GlobalTreeSearchOnline
Abarema jupunba	(Willd.) Britton & Killip	GlobalTreeSearchOnline
Abarema killipii	(Britton & Rose) Barneby & J.W.Grimes	GlobalTreeSearchOnline
Abarema laeta	(Benth.) Barneby & J.W.Grimes	GlobalTreeSearchOnline
Abarema langsdorffii	(Benth.) Barneby & J.W.Grimes	GlobalTreeSearchOnline
Abarema lehmannii	(Britton & Rose) Barneby & J.W.Grimes	GlobalTreeSearchOnline
Abarema leucophylla	(Spruce ex Benth.) Barneby & J.W.Grimes	GlobalTreeSearchOnline
Abarema levelii	(R.S.Cowan) Barneby & J.W.Grimes	GlobalTreeSearchOnline
Abarema limae	Iganci & M.P.Lima	GlobalTreeSearchOnline
Abarema longipedunculata	(H.S.Irwin) Barneby & J.W.Grimes	GlobalTreeSearchOnline
Abarema macradenia	(Pittier) Barneby & J.W.Grimes	GlobalTreeSearchOnline
Abarema maestrensis	(Urb.) Bässler	GlobalTreeSearchOnline
Abarema mataybifolia	(Sandwith) Barneby & J.W.Grimes	GlobalTreeSearchOnline
Abarema microcalyx	(Spruce ex Benth.) Barneby & J.W.Grimes	GlobalTreeSearchOnline
Abarema nipensis	(Britton) Barneby & J.W.Grimes	GlobalTreeSearchOnline
Abarema obovalis	(A.Rich.) Barneby & J.W.Grimes	GlobalTreeSearchOnline
Abarema oppositifolia	(Urb.) Barneby & J.W.Grimes	GlobalTreeSearchOnline
Abarema oxyphyllidia	Barneby & J.W.Grimes	GlobalTreeSearchOnline
Abarema piresii	Barneby & J.Grimes	GlobalTreeSearchOnline
Abarema racemiflora	(Donn.Sm.) Barneby & J.W.Grimes	GlobalTreeSearchOnline
Abarema turbinata	(Benth.) Barneby & J.W.Grimes	GlobalTreeSearchOnline
Abarema villifera	(Ducke) Barneby & J.W.Grimes	GlobalTreeSearchOnline
Abarema villosa	Iganci & M.P.Lima	GlobalTreeSearchOnline
Abarema zolleriana	(Standl. & Steyerm.) Barneby & J.W.Grimes	GlobalTreeSearchOnline
Abatia mexicana	Standl.	GlobalTreeSearchOnline
Abatia parviflora	Ruiz & Pav.	GlobalTreeSearchOnline
Abatia rugosa	Ruiz & Pav.	GlobalTreeSearchOnline
Abatia spicata	(Turcz.) Sleumer	GlobalTreeSearchOnline
Abies alba	Mill.	GlobalTreeSearchOnline
Abies amabilis	(Douglas ex Loudon) J.Forbes	GlobalTreeSearchOnline
Abies balsamea	(L.) Mill.	GlobalTreeSearchOnline
Abies beshanzuensis	M.H.Wu	GlobalTreeSearchOnline
Abies bracteata	(D.Don) Poit.	GlobalTreeSearchOnline
Abies cephalonica	Loudon	GlobalTreeSearchOnline
Abies chensiensis	Tiegh.	GlobalTreeSearchOnline
Abies cilicica	(Antoine & Kotschy) Carrière	GlobalTreeSearchOnline
Abies concolor	(Gordon) Lindl. ex Hildebr.	GlobalTreeSearchOnline
Abies delavayi	Franch.	GlobalTreeSearchOnline
Abies densa	Griff.	GlobalTreeSearchOnline
Abies durangensis	Martínez	GlobalTreeSearchOnline
Abies fabri	(Mast.) Craib	GlobalTreeSearchOnline
Abies fanjingshanensis	W.L.Huang, Y.L.Tu & S.Z.Fang	GlobalTreeSearchOnline
Abies fargesii	Franch.	GlobalTreeSearchOnline
Abies firma	Siebold & Zucc.	GlobalTreeSearchOnline
Abies forrestii	Coltm.-Rog.	GlobalTreeSearchOnline
Abies fraseri	(Pursh) Poir.	GlobalTreeSearchOnline
Abies grandis	(Douglas ex D.Don) Lindl.	GlobalTreeSearchOnline
Abies guatemalensis	Rehder	GlobalTreeSearchOnline
Abies hickelii	Flous & Gaussen	GlobalTreeSearchOnline
Abies hidalgensis	Debreczy, I.Rácz & Guízar	GlobalTreeSearchOnline
Abies holophylla	Maxim.	GlobalTreeSearchOnline
Abies homolepis	Siebold & Zucc.	GlobalTreeSearchOnline
Abies jaliscana	(Martínez) Mantilla, Shalisko & A.Vázquez	GlobalTreeSearchOnline
Abies kawakamii	(Hayata) Ito	GlobalTreeSearchOnline
Abies koreana	E.H.Wilson	GlobalTreeSearchOnline
Abies lasiocarpa	(Hook.) Nutt.	GlobalTreeSearchOnline
Abies magnifica	A.Murray	GlobalTreeSearchOnline
Abies mariesii	Mast.	GlobalTreeSearchOnline
Abies nebrodensis	(Lojac.) Mattei	GlobalTreeSearchOnline
Abies nephrolepis	(Trautv.) Maxim.	GlobalTreeSearchOnline
Abies nordmanniana	(Steven) Spach	GlobalTreeSearchOnline
Abies numidica	de Lannoy ex Carrière	GlobalTreeSearchOnline
Abies pindrow	(Royle ex D.Don) Royle	GlobalTreeSearchOnline
Abies pinsapo	Boiss.	GlobalTreeSearchOnline
Abies procera	Rehder	GlobalTreeSearchOnline
Abies recurvata	Mast.	GlobalTreeSearchOnline
Abies religiosa	(Kunth) Schltdl. & Cham.	GlobalTreeSearchOnline
Abies sachalinensis	(F.Schmidt) Mast.	GlobalTreeSearchOnline
Abies sibirica	Ledeb.	GlobalTreeSearchOnline
Abies spectabilis	(D.Don) Mirb.	GlobalTreeSearchOnline
Abies squamata	Mast.	GlobalTreeSearchOnline
Abies veitchii	Lindl.	GlobalTreeSearchOnline
Abies vejarii	Martínez	GlobalTreeSearchOnline
Abies yuanbaoshanensis	Y.J.Lu & L.K.Fu	GlobalTreeSearchOnline
Abies ziyuanensis	L.K.Fu & S.L.Mo	GlobalTreeSearchOnline
Abrahamia deflexa	(H.Perrier) Randrian. & Lowry	GlobalTreeSearchOnline
Abrahamia ditimena	(H.Perrier) Randrian. & Lowry	GlobalTreeSearchOnline
Abrahamia grandidieri	(Engl.) Randrian. & Lowry	GlobalTreeSearchOnline
Abrahamia humbertii	(H. Perrier) Randrian. & Lowry	GlobalTreeSearchOnline
Abrahamia latifolia	(Engl.) Randrian. & Lowry	GlobalTreeSearchOnline
Abrahamia lecomtei	(H.Perrier) Randrian. & Lowry	GlobalTreeSearchOnline
Abrahamia longipetiolata	Randrian. & Lowry	GlobalTreeSearchOnline
Abrahamia louvelii	(H.Perrier) Randrian. & Lowry	GlobalTreeSearchOnline
Abrahamia oblongifolia	(Engl.) Randrian. & Lowry	GlobalTreeSearchOnline
Abrahamia pauciflora	(Engl. ex H.Perrier) Randrian. & Lowry	GlobalTreeSearchOnline
Abrahamia phillipsonii	Randrian. & Lowry	GlobalTreeSearchOnline
Abrahamia sericea	(Engl.) Randrian. & Lowry	GlobalTreeSearchOnline
Abrahamia suarezensis	Randrian. & Lowry	GlobalTreeSearchOnline
Abrahamia thouvenotii	(Lecomte) Randrian. & Lowry	GlobalTreeSearchOnline
Abrahamia viguieri	(H. Perrier) Randrian. & Lowry	GlobalTreeSearchOnline
Abuta grandifolia	(Mart.) Sandwith	GlobalTreeSearchOnline
Abuta grisebachii	Triana & Planch.	GlobalTreeSearchOnline
Abuta imene	(Mart.) Eichler	GlobalTreeSearchOnline
Abuta panurensis	Eichler	GlobalTreeSearchOnline
Abuta rufescens	Aubl.	GlobalTreeSearchOnline
Abuta sandwithiana	Krukoff & Barneby	GlobalTreeSearchOnline
Abuta velutina	Gleason	GlobalTreeSearchOnline
Abutilon bastardioides	Baker f. ex Rose	GlobalTreeSearchOnline
Abutilon giganteum	(Jacq.) Sweet	GlobalTreeSearchOnline
Abutilon grandidentatum	Fryxell	GlobalTreeSearchOnline
Abutilon haenkeanum	C.Presl	GlobalTreeSearchOnline
Abutilon herzogianum	R.E.Fr.	GlobalTreeSearchOnline
Abutilon incanum	(Link) Sweet	GlobalTreeSearchOnline
Abutilon leonardii	Urb.	GlobalTreeSearchOnline
Abutilon peruvianum	(Lam.) Kearney	GlobalTreeSearchOnline
Abutilon purpusii	Standl.	GlobalTreeSearchOnline
Abutilon sachetianum	Fosberg	GlobalTreeSearchOnline
Abutilon stenopetalum	Garcke	GlobalTreeSearchOnline
Abutilon tehuantepecense	Fryxell	GlobalTreeSearchOnline
Abutilon thyrsodendron	Griseb.	GlobalTreeSearchOnline
Abutilon turumiquirense	Steyerm.	GlobalTreeSearchOnline
Abutilon venosum	Lem.	GlobalTreeSearchOnline
Abutilon whistleri	Fosberg	GlobalTreeSearchOnline
Acacia acradenia	F.Muell.	GlobalTreeSearchOnline
Acacia acrionastes	Pedley	GlobalTreeSearchOnline
Acacia acuminata	Benth.	GlobalTreeSearchOnline
Acacia adsurgens	Maiden	GlobalTreeSearchOnline
Acacia adunca	A.Cunn. ex G.Don	GlobalTreeSearchOnline
Acacia aestivalis	E.Pritz.	GlobalTreeSearchOnline
Acacia alleniana	Maiden	GlobalTreeSearchOnline
Acacia amblyophylla	F.Muell.	GlobalTreeSearchOnline
Acacia ammobia	Maconochie	GlobalTreeSearchOnline
Acacia ammophila	Pedley	GlobalTreeSearchOnline
Acacia ampliata	R.S.Cowan & Maslin	GlobalTreeSearchOnline
Acacia ampliceps	Maslin	GlobalTreeSearchOnline
Acacia anastema	Maslin	GlobalTreeSearchOnline
Acacia anaticeps	Tindale	GlobalTreeSearchOnline
Acacia ancistrocarpa	Maiden & Blakely	GlobalTreeSearchOnline
Acacia aneura	F.Muell. ex Benth.	GlobalTreeSearchOnline
Acacia anfractuosa	Maslin	GlobalTreeSearchOnline
Acacia angusta	Maiden & Blakely	GlobalTreeSearchOnline
Acacia anthochaera	Maslin	GlobalTreeSearchOnline
Acacia aprepta	Pedley	GlobalTreeSearchOnline
Acacia aptaneura	Maslin & J.E.Reid	GlobalTreeSearchOnline
Acacia arafurica	Tindale & Kodela	GlobalTreeSearchOnline
Acacia araneosa	Whibley	GlobalTreeSearchOnline
Acacia areolata	M.W.McDonald	GlobalTreeSearchOnline
Acacia argyraea	Tindale	GlobalTreeSearchOnline
Acacia argyrodendron	Domin	GlobalTreeSearchOnline
Acacia armillata	(Pedley) Pedley	GlobalTreeSearchOnline
Acacia armitii	F.Muell. ex Maiden	GlobalTreeSearchOnline
Acacia assimilis	S.Moore	GlobalTreeSearchOnline
Acacia atopa	Pedley	GlobalTreeSearchOnline
Acacia attenuata	Maiden	GlobalTreeSearchOnline
Acacia aulacocarpa	A.Cunn. ex Benth.	GlobalTreeSearchOnline
Acacia auriculiformis	A.Cunn. ex Benth.	GlobalTreeSearchOnline
Acacia auripila	R.S.Cowan & Maslin	GlobalTreeSearchOnline
Acacia ausfeldii	Regel	GlobalTreeSearchOnline
Acacia ayersiana	Maconochie	GlobalTreeSearchOnline
Acacia baileyana	F.Muell.	GlobalTreeSearchOnline
Acacia bakeri	Maiden	GlobalTreeSearchOnline
Acacia bancroftiorum	Maiden	GlobalTreeSearchOnline
Acacia barrettiorum	Lewington & Maslin	GlobalTreeSearchOnline
Acacia beauverdiana	Ewart & Sharman	GlobalTreeSearchOnline
Acacia binervata	DC.	GlobalTreeSearchOnline
Acacia binervia	(J.C.Wendl.) J.F.Macbr.	GlobalTreeSearchOnline
Acacia blakei	Pedley	GlobalTreeSearchOnline
Acacia blakelyi	Maiden	GlobalTreeSearchOnline
Acacia blayana	Tindale & Court	GlobalTreeSearchOnline
Acacia brachystachya	Benth.	GlobalTreeSearchOnline
Acacia brassii	Pedley	GlobalTreeSearchOnline
Acacia brockii	Tindale & Kodela	GlobalTreeSearchOnline
Acacia bromilowiana	Maslin	GlobalTreeSearchOnline
Acacia brumalis	Maslin	GlobalTreeSearchOnline
Acacia bulgaensis	Tindale & S.J.Davies	GlobalTreeSearchOnline
Acacia burrowii	Maiden	GlobalTreeSearchOnline
Acacia burrowsiana	Maslin	GlobalTreeSearchOnline
Acacia caerulescens	Maslin & Court	GlobalTreeSearchOnline
Acacia caesaneura	Maslin & J.E.Reid	GlobalTreeSearchOnline
Acacia caesiella	Maiden & Blakely	GlobalTreeSearchOnline
Acacia calamifolia	Sweet ex Lindl.	GlobalTreeSearchOnline
Acacia calcicola	Forde & Isiny	GlobalTreeSearchOnline
Acacia cambagei	R.T.Baker	GlobalTreeSearchOnline
Acacia cana	Maiden	GlobalTreeSearchOnline
Acacia cangaiensis	Tindale & Kodela	GlobalTreeSearchOnline
Acacia cardiophylla	A.Cunn. ex Benth.	GlobalTreeSearchOnline
Acacia carneorum	Maiden	GlobalTreeSearchOnline
Acacia caroleae	Pedley	GlobalTreeSearchOnline
Acacia catenulata	C.T.White	GlobalTreeSearchOnline
Acacia celastrifolia	Benth.	GlobalTreeSearchOnline
Acacia celsa	Tindale	GlobalTreeSearchOnline
Acacia chartacea	Maslin	GlobalTreeSearchOnline
Acacia cheelii	Blakely	GlobalTreeSearchOnline
Acacia chrysotricha	Tindale	GlobalTreeSearchOnline
Acacia cincinnata	F.Muell.	GlobalTreeSearchOnline
Acacia citrinoviridis	Tindale & Maslin	GlobalTreeSearchOnline
Acacia clunies-rossiae	Maiden	GlobalTreeSearchOnline
Acacia cockertoniana	Maslin	GlobalTreeSearchOnline
Acacia cognata	Domin	GlobalTreeSearchOnline
Acacia colei	Maslin & L.A.J.Thomson	GlobalTreeSearchOnline
Acacia colletioides	A.Cunn. ex Benth.	GlobalTreeSearchOnline
Acacia complanata	A.Cunn. ex Benth.	GlobalTreeSearchOnline
Acacia concurrens	Pedley	GlobalTreeSearchOnline
Acacia conferta	A.Cunn. ex Benth.	GlobalTreeSearchOnline
Acacia confusa	Merr.	GlobalTreeSearchOnline
Acacia conniana	Maslin	GlobalTreeSearchOnline
Acacia conspersa	F.Muell.	GlobalTreeSearchOnline
Acacia convallium	Pedley	GlobalTreeSearchOnline
Acacia coolgardiensis	Maiden	GlobalTreeSearchOnline
Acacia coriacea	DC.	GlobalTreeSearchOnline
Acacia courtii	Tindale & Hersc.	GlobalTreeSearchOnline
Acacia covenyi	Tindale	GlobalTreeSearchOnline
Acacia cowaniana	Maslin	GlobalTreeSearchOnline
Acacia cowleana	Tate	GlobalTreeSearchOnline
Acacia craspedocarpa	F.Muell.	GlobalTreeSearchOnline
Acacia crassa	Pedley	GlobalTreeSearchOnline
Acacia crassicarpa	A.Cunn. ex Benth.	GlobalTreeSearchOnline
Acacia crenulata	R.S.Cowan & Maslin	GlobalTreeSearchOnline
Acacia cretacea	Maslin & Whibley	GlobalTreeSearchOnline
Acacia cretata	Pedley	GlobalTreeSearchOnline
Acacia crombiei	C.T.White	GlobalTreeSearchOnline
Acacia curvinervia	Maiden	GlobalTreeSearchOnline
Acacia cuspidifolia	Maslin	GlobalTreeSearchOnline
Acacia cuthbertsonii	Luehm.	GlobalTreeSearchOnline
Acacia cyclops	A.Cunn. ex G.Don	GlobalTreeSearchOnline
Acacia cyperophylla	F.Muell. ex Benth.	GlobalTreeSearchOnline
Acacia dallachiana	F.Muell.	GlobalTreeSearchOnline
Acacia dangarensis	Tindale & Kodela	GlobalTreeSearchOnline
Acacia daphnifolia	Meisn.	GlobalTreeSearchOnline
Acacia dawsonii	R.T.Baker	GlobalTreeSearchOnline
Acacia dealbata	Link	GlobalTreeSearchOnline
Acacia deanei	(R.T.Baker) R.T.Baker ex Welch, Coombs & McGlymn	GlobalTreeSearchOnline
Acacia debilis	Tindale	GlobalTreeSearchOnline
Acacia decurrens	(J.C.Wendl.) Willd.	GlobalTreeSearchOnline
Acacia delibrata	A.Cunn. ex Benth.	GlobalTreeSearchOnline
Acacia demissa	R.S.Cowan & Maslin	GlobalTreeSearchOnline
Acacia dempsteri	F.Muell.	GlobalTreeSearchOnline
Acacia dentifera	Benth.	GlobalTreeSearchOnline
Acacia desertorum	Maiden	GlobalTreeSearchOnline
Acacia desmondii	Maslin	GlobalTreeSearchOnline
Acacia didyma	A.R.Chapm. & Maslin	GlobalTreeSearchOnline
Acacia dietrichiana	F.Muell.	GlobalTreeSearchOnline
Acacia difficilis	Maiden	GlobalTreeSearchOnline
Acacia difformis	R.T.Baker	GlobalTreeSearchOnline
Acacia dimidiata	Benth.	GlobalTreeSearchOnline
Acacia disparrima	M.W.McDonald & Maslin	GlobalTreeSearchOnline
Acacia distans	Maslin	GlobalTreeSearchOnline
Acacia dodonaeifolia	(Pers.) Balb.	GlobalTreeSearchOnline
Acacia dolichophylla	Maslin	GlobalTreeSearchOnline
Acacia donaldsonii	R.S.Cowan & Maslin	GlobalTreeSearchOnline
Acacia doratoxylon	A.Cunn.	GlobalTreeSearchOnline
Acacia drepanophylla	Maslin	GlobalTreeSearchOnline
Acacia dunnii	(Maiden) Turrill	GlobalTreeSearchOnline
Acacia duriuscula	W.Fitzg.	GlobalTreeSearchOnline
Acacia echinuliflora	G.J.Leach	GlobalTreeSearchOnline
Acacia effusifolia	Maslin & Buscumb	GlobalTreeSearchOnline
Acacia elachantha	M.W.McDonald & Maslin	GlobalTreeSearchOnline
Acacia elata	A.Cunn. ex Benth.	GlobalTreeSearchOnline
Acacia elongata	Sieber ex DC.	GlobalTreeSearchOnline
Acacia enervia	Maiden	GlobalTreeSearchOnline
Acacia ensifolia	Pedley	GlobalTreeSearchOnline
Acacia ephedroides	Benth.	GlobalTreeSearchOnline
Acacia eremaea	C.R.P.Andrews	GlobalTreeSearchOnline
Acacia eriantha	Desv.	GlobalTreeSearchOnline
Acacia eriopoda	Maiden	GlobalTreeSearchOnline
Acacia estrophiolata	F.Muell.	GlobalTreeSearchOnline
Acacia excelsa	Benth.	GlobalTreeSearchOnline
Acacia exigua	I.M.Turner	GlobalTreeSearchOnline
Acacia exudans	Lindl.	GlobalTreeSearchOnline
Acacia falcata	Willd.	GlobalTreeSearchOnline
Acacia falciformis	DC.	GlobalTreeSearchOnline
Acacia fasciculifera	F.Muell. ex Benth.	GlobalTreeSearchOnline
Acacia fauntleroyi	(Maiden) Maiden	GlobalTreeSearchOnline
Acacia filicifolia	Cheel & Welch	GlobalTreeSearchOnline
Acacia filifolia	Benth.	GlobalTreeSearchOnline
Acacia fimbriata	A.Cunn. ex G.Don	GlobalTreeSearchOnline
Acacia flavescens	A.Cunn. ex Benth.	GlobalTreeSearchOnline
Acacia fleckeri	Pedley	GlobalTreeSearchOnline
Acacia flocktoniae	Maiden	GlobalTreeSearchOnline
Acacia floribunda	(Vent.) Willd.	GlobalTreeSearchOnline
Acacia floydii	Tindale	GlobalTreeSearchOnline
Acacia frigescens	J.H.Willis	GlobalTreeSearchOnline
Acacia fulva	Tindale	GlobalTreeSearchOnline
Acacia fuscaneura	Maslin & J.E.Reid	GlobalTreeSearchOnline
Acacia galeata	Maslin	GlobalTreeSearchOnline
Acacia gardneri	Maiden	GlobalTreeSearchOnline
Acacia georgensis	Tindale	GlobalTreeSearchOnline
Acacia georginae	F.M.Bailey	GlobalTreeSearchOnline
Acacia gibbosa	R.S.Cowan & Maslin	GlobalTreeSearchOnline
Acacia gillii	(Maiden) Maiden & Blakely	GlobalTreeSearchOnline
Acacia glaucocaesia	Domin	GlobalTreeSearchOnline
Acacia glaucocarpa	Maiden	GlobalTreeSearchOnline
Acacia gnidium	Benth.	GlobalTreeSearchOnline
Acacia gonocarpa	F.Muell.	GlobalTreeSearchOnline
Acacia gonoclada	F.Muell.	GlobalTreeSearchOnline
Acacia grandifolia	Pedley	GlobalTreeSearchOnline
Acacia grasbyi	Maiden	GlobalTreeSearchOnline
Acacia hakeoides	A.Cunn. ex Benth.	GlobalTreeSearchOnline
Acacia hamersleyensis	Maslin	GlobalTreeSearchOnline
Acacia hammondii	Maiden	GlobalTreeSearchOnline
Acacia harpophylla	F.Muell. ex Benth.	GlobalTreeSearchOnline
Acacia havilandiorum	Maiden	GlobalTreeSearchOnline
Acacia hemignosta	F.Muell.	GlobalTreeSearchOnline
Acacia hemsleyi	Maiden	GlobalTreeSearchOnline
Acacia heteroclita	Meisn.	GlobalTreeSearchOnline
Acacia heterophylla	(Lam.) Willd.	GlobalTreeSearchOnline
Acacia holosericea	A.Cunn. ex G.Don.	GlobalTreeSearchOnline
Acacia holotricha	Pedley	GlobalTreeSearchOnline
Acacia hopperiana	Maslin	GlobalTreeSearchOnline
Acacia howittii	F.Muell.	GlobalTreeSearchOnline
Acacia hylonoma	Pedley	GlobalTreeSearchOnline
Acacia implexa	Benth.	GlobalTreeSearchOnline
Acacia inaequilatera	Domin	GlobalTreeSearchOnline
Acacia inceana	Domin	GlobalTreeSearchOnline
Acacia incurvaneura	Maslin & J.E.Reid	GlobalTreeSearchOnline
Acacia ingramii	Tindale	GlobalTreeSearchOnline
Acacia inophloia	Maiden	GlobalTreeSearchOnline
Acacia intorta	Maslin	GlobalTreeSearchOnline
Acacia irrorata	Siebold ex Spreng.	GlobalTreeSearchOnline
Acacia islana	Pedley	GlobalTreeSearchOnline
Acacia ixodes	Pedley	GlobalTreeSearchOnline
Acacia jamesiana	Maslin	GlobalTreeSearchOnline
Acacia jasperensis	Maconochie	GlobalTreeSearchOnline
Acacia jennerae	Maiden	GlobalTreeSearchOnline
Acacia jensenii	Maiden	GlobalTreeSearchOnline
Acacia jibberdingensis	Maiden	GlobalTreeSearchOnline
Acacia jucunda	Maiden	GlobalTreeSearchOnline
Acacia julifera	Benth.	GlobalTreeSearchOnline
Acacia kauaiensis	Hillebr.	GlobalTreeSearchOnline
Acacia kelleri	F.Muell.	GlobalTreeSearchOnline
Acacia kempeana	F.Muell.	GlobalTreeSearchOnline
Acacia kenneallyi	R.S.Cowan & Maslin	GlobalTreeSearchOnline
Acacia kettlewelliae	Maiden	GlobalTreeSearchOnline
Acacia koa	A.Gray	GlobalTreeSearchOnline
Acacia koaia	Hillebr.	GlobalTreeSearchOnline
Acacia lacertensis	Pedley	GlobalTreeSearchOnline
Acacia lamprocarpa	O.Schwarz	GlobalTreeSearchOnline
Acacia lasiocalyx	C.R.P.Andrews	GlobalTreeSearchOnline
Acacia latescens	Benth.	GlobalTreeSearchOnline
Acacia latifolia	Benth.	GlobalTreeSearchOnline
Acacia latior	(R.S.Cowan & Maslin) Maslin & Buscumb	GlobalTreeSearchOnline
Acacia latzii	Maslin	GlobalTreeSearchOnline
Acacia leeuweniana	Maslin	GlobalTreeSearchOnline
Acacia legnota	Pedley	GlobalTreeSearchOnline
Acacia leiocalyx	(Domin) Pedley	GlobalTreeSearchOnline
Acacia leiophylla	Benth.	GlobalTreeSearchOnline
Acacia leprosa	Sieber ex DC.	GlobalTreeSearchOnline
Acacia leptocarpa	A.Cunn. ex Benth.	GlobalTreeSearchOnline
Acacia leptoloba	Pedley	GlobalTreeSearchOnline
Acacia leptopetala	Benth.	GlobalTreeSearchOnline
Acacia leptostachya	Benth.	GlobalTreeSearchOnline
Acacia leucoclada	Tindale	GlobalTreeSearchOnline
Acacia ligulata	A.Cunn. ex Benth.	GlobalTreeSearchOnline
Acacia ligustrina	Meisn.	GlobalTreeSearchOnline
Acacia linearifolia	A.Cunn. ex Maiden & Blakely	GlobalTreeSearchOnline
Acacia linifolia	(Vent.) Willd.	GlobalTreeSearchOnline
Acacia loderi	Maiden	GlobalTreeSearchOnline
Acacia longifolia	(Andrews) Willd.	GlobalTreeSearchOnline
Acacia longiphyllodinea	Maiden	GlobalTreeSearchOnline
Acacia longispicata	Benth.	GlobalTreeSearchOnline
Acacia longispinea	Morrison	GlobalTreeSearchOnline
Acacia longissima	H.L.Wendl.	GlobalTreeSearchOnline
Acacia loroloba	Tindale	GlobalTreeSearchOnline
Acacia lunata	G.Lodd.	GlobalTreeSearchOnline
Acacia lysiphloia	F.Muell.	GlobalTreeSearchOnline
Acacia mabellae	Maiden	GlobalTreeSearchOnline
Acacia macdonnellensis	Maconochie	GlobalTreeSearchOnline
Acacia maconochieana	Pedley	GlobalTreeSearchOnline
Acacia macradenia	Benth.	GlobalTreeSearchOnline
Acacia maidenii	F.Muell.	GlobalTreeSearchOnline
Acacia mangium	Willd.	GlobalTreeSearchOnline
Acacia maranoensis	Pedley	GlobalTreeSearchOnline
Acacia marramamba	Maslin	GlobalTreeSearchOnline
Acacia masliniana	R.S.Cowan	GlobalTreeSearchOnline
Acacia mathuataensis	A.C.Sm.	GlobalTreeSearchOnline
Acacia matthewii	Tindale & S.J.Davies	GlobalTreeSearchOnline
Acacia mearnsii	De Wild.	GlobalTreeSearchOnline
Acacia meiosperma	(Pedley) Pedley	GlobalTreeSearchOnline
Acacia melanoxylon	R.Br.	GlobalTreeSearchOnline
Acacia melvillei	Pedley	GlobalTreeSearchOnline
Acacia merinthophora	E.Pritz.	GlobalTreeSearchOnline
Acacia microbotrya	Benth.	GlobalTreeSearchOnline
Acacia microcybe	Pedley	GlobalTreeSearchOnline
Acacia microsperma	Pedley	GlobalTreeSearchOnline
Acacia midgleyi	M.W.McDonald & Maslin	GlobalTreeSearchOnline
Acacia mimula	Pedley	GlobalTreeSearchOnline
Acacia minniritchi	I.M.Turner	GlobalTreeSearchOnline
Acacia minyura	Randell	GlobalTreeSearchOnline
Acacia mollifolia	Maiden & Blakely	GlobalTreeSearchOnline
Acacia montana	Benth.	GlobalTreeSearchOnline
Acacia monticola	J.M.Black	GlobalTreeSearchOnline
Acacia mountfordiae	Specht	GlobalTreeSearchOnline
Acacia mucronata	Willd. ex H.L.Wendl.	GlobalTreeSearchOnline
Acacia muelleriana	Maiden & R.T.Baker	GlobalTreeSearchOnline
Acacia mulganeura	Maslin & J.E.Reid	GlobalTreeSearchOnline
Acacia multisiliqua	(Benth.) Maconochie	GlobalTreeSearchOnline
Acacia multistipulosa	Tindale & Bedward	GlobalTreeSearchOnline
Acacia murrayana	F.Muell. ex Benth.	GlobalTreeSearchOnline
Acacia nanodealbata	J.H.Willis	GlobalTreeSearchOnline
Acacia neriifolia	A.Cunn. ex Benth.	GlobalTreeSearchOnline
Acacia neurocarpa	A.Cunn. ex Hook.	GlobalTreeSearchOnline
Acacia neurophylla	W.Fitzg.	GlobalTreeSearchOnline
Acacia nyssophylla	F.Muell.	GlobalTreeSearchOnline
Acacia obliquinervia	Tindale	GlobalTreeSearchOnline
Acacia obtusifolia	A.Cunn.	GlobalTreeSearchOnline
Acacia oldfieldii	F.Muell.	GlobalTreeSearchOnline
Acacia olgana	Maconochie	GlobalTreeSearchOnline
Acacia olsenii	Tindale	GlobalTreeSearchOnline
Acacia omalophylla	A.Cunn. ex Benth.	GlobalTreeSearchOnline
Acacia ommatosperma	(Pedley) Pedley	GlobalTreeSearchOnline
Acacia oraria	F.Muell.	GlobalTreeSearchOnline
Acacia orites	Pedley	GlobalTreeSearchOnline
Acacia orthocarpa	F.Muell.	GlobalTreeSearchOnline
Acacia oshanesii	F.Muell. & Maiden	GlobalTreeSearchOnline
Acacia oswaldii	F.Muell.	GlobalTreeSearchOnline
Acacia oxycedrus	Sieber ex DC.	GlobalTreeSearchOnline
Acacia pachyacra	Maiden	GlobalTreeSearchOnline
Acacia pachycarpa	F.Muell. ex Benth.	GlobalTreeSearchOnline
Acacia pachyceras	O.Schwartz	GlobalTreeSearchOnline
Acacia palustris	Luehm.	GlobalTreeSearchOnline
Acacia papyrocarpa	Benth.	GlobalTreeSearchOnline
Acacia paradoxa	DC.	GlobalTreeSearchOnline
Acacia paraneura	Randell	GlobalTreeSearchOnline
Acacia parramattensis	Tindale	GlobalTreeSearchOnline
Acacia parvipinnula	Tindale	GlobalTreeSearchOnline
Acacia pataczekii	D.I.Morris	GlobalTreeSearchOnline
Acacia pedleyi	Tindale & Kodela	GlobalTreeSearchOnline
Acacia pellita	O.Schwarz	GlobalTreeSearchOnline
Acacia pendula	A.Cunn. ex G.Don	GlobalTreeSearchOnline
Acacia penninervis	Sieber ex DC.	GlobalTreeSearchOnline
Acacia pentadenia	Lindl.	GlobalTreeSearchOnline
Acacia petraea	Pedley	GlobalTreeSearchOnline
Acacia peuce	F.Muell.	GlobalTreeSearchOnline
Acacia phlebophylla	F.Muell.	GlobalTreeSearchOnline
Acacia pickardii	Tindale	GlobalTreeSearchOnline
Acacia platycarpa	F.Muell.	GlobalTreeSearchOnline
Acacia plectocarpa	A.Cunn. ex Benth.	GlobalTreeSearchOnline
Acacia podalyriifolia	A.Cunn. ex G.Don	GlobalTreeSearchOnline
Acacia polifolia	Pedley	GlobalTreeSearchOnline
Acacia polyadenia	(Pedley) Pedley	GlobalTreeSearchOnline
Acacia polybotrya	Benth.	GlobalTreeSearchOnline
Acacia polystachya	A.Cunn. ex Benth.	GlobalTreeSearchOnline
Acacia praelongata	F.Muell.	GlobalTreeSearchOnline
Acacia prainii	Maiden	GlobalTreeSearchOnline
Acacia pravissima	F.Muell.	GlobalTreeSearchOnline
Acacia proiantha	Pedley	GlobalTreeSearchOnline
Acacia prominens	A.Cunn. ex G.Don	GlobalTreeSearchOnline
Acacia pruinocarpa	Tindale	GlobalTreeSearchOnline
Acacia pteraneura	Maslin & J.E.Reid	GlobalTreeSearchOnline
Acacia pubescens	(Vent.) R.Br.	GlobalTreeSearchOnline
Acacia pubicosta	C.T.White	GlobalTreeSearchOnline
Acacia pubifolia	Pedley	GlobalTreeSearchOnline
Acacia pubirhachis	Pedley	GlobalTreeSearchOnline
Acacia pulchella	R.Br.	GlobalTreeSearchOnline
Acacia pustula	Maiden	GlobalTreeSearchOnline
Acacia pycnantha	Benth.	GlobalTreeSearchOnline
Acacia pycnostachya	F.Muell. ex Benth.	GlobalTreeSearchOnline
Acacia pyrifolia	DC.	GlobalTreeSearchOnline
Acacia quadrimarginea	F.Muell.	GlobalTreeSearchOnline
Acacia quiterajoensis	Timberlake & Lötter	GlobalTreeSearchOnline
Acacia racospermoides	Pedley	GlobalTreeSearchOnline
Acacia ramulosa	W.Fitzg.	GlobalTreeSearchOnline
Acacia redolens	Maslin	GlobalTreeSearchOnline
Acacia resinimarginea	W.Fitzg.	GlobalTreeSearchOnline
Acacia resinistipulea	W.Fitzg.	GlobalTreeSearchOnline
Acacia retinervis	Benth.	GlobalTreeSearchOnline
Acacia retinodes	Schltdl.	GlobalTreeSearchOnline
Acacia rhodophloia	Maslin	GlobalTreeSearchOnline
Acacia rhodoxylon	Maiden	GlobalTreeSearchOnline
Acacia riceana	Hemsl.	GlobalTreeSearchOnline
Acacia richii	A.Gray	GlobalTreeSearchOnline
Acacia rigens	A.Cunn. ex G.Don	GlobalTreeSearchOnline
Acacia rivalis	J.M.Black	GlobalTreeSearchOnline
Acacia rostellifera	Benth.	GlobalTreeSearchOnline
Acacia rostriformis	Maslin & D.J.Murphy	GlobalTreeSearchOnline
Acacia rothii	F.M.Bailey	GlobalTreeSearchOnline
Acacia roycei	Maslin	GlobalTreeSearchOnline
Acacia rubida	A.Cunn.	GlobalTreeSearchOnline
Acacia saliciformis	Tindale	GlobalTreeSearchOnline
Acacia salicina	Lindl.	GlobalTreeSearchOnline
Acacia saligna	(Labill.) H.L.Wendl.	GlobalTreeSearchOnline
Acacia saxatilis	S.Moore	GlobalTreeSearchOnline
Acacia schinoides	Benth.	GlobalTreeSearchOnline
Acacia scirpifolia	Meisn.	GlobalTreeSearchOnline
Acacia sclerosperma	F.Muell.	GlobalTreeSearchOnline
Acacia scopulorum	Pedley	GlobalTreeSearchOnline
Acacia seclusa	M.W.McDonald	GlobalTreeSearchOnline
Acacia semilunata	Maiden & Blakely	GlobalTreeSearchOnline
Acacia semirigida	Maiden	GlobalTreeSearchOnline
Acacia sericata	A.Cunn. ex Benth.	GlobalTreeSearchOnline
Acacia sericoflora	Pedley	GlobalTreeSearchOnline
Acacia shirleyi	Maiden	GlobalTreeSearchOnline
Acacia sibilans	Maslin	GlobalTreeSearchOnline
Acacia sibina	Maslin	GlobalTreeSearchOnline
Acacia sibirica	S.Moore	GlobalTreeSearchOnline
Acacia signata	F.Muell.	GlobalTreeSearchOnline
Acacia silvestris	Tindale	GlobalTreeSearchOnline
Acacia simplex	(Sparrm.) Pedley	GlobalTreeSearchOnline
Acacia simsii	A.Cunn. ex Benth.	GlobalTreeSearchOnline
Acacia solenota	Pedley	GlobalTreeSearchOnline
Acacia spania	Pedley	GlobalTreeSearchOnline
Acacia sparsiflora	Maiden	GlobalTreeSearchOnline
Acacia speckii	R.S.Cowan & Maslin	GlobalTreeSearchOnline
Acacia spectabilis	A.Cunn. ex Benth.	GlobalTreeSearchOnline
Acacia spectrum	Lewington & Maslin	GlobalTreeSearchOnline
Acacia spirorbis	Labill.	GlobalTreeSearchOnline
Acacia splendens	Maslin & C.P.Elliott	GlobalTreeSearchOnline
Acacia steedmanii	Maiden & Blakely	GlobalTreeSearchOnline
Acacia stenophylla	A.Cunn. ex Benth.	GlobalTreeSearchOnline
Acacia stereophylla	Meisn.	GlobalTreeSearchOnline
Acacia stipuligera	F.Muell.	GlobalTreeSearchOnline
Acacia storyi	Tindale	GlobalTreeSearchOnline
Acacia striatifolia	Pedley	GlobalTreeSearchOnline
Acacia stricta	(Andrews) Willd.	GlobalTreeSearchOnline
Acacia strongylophylla	F.Muell.	GlobalTreeSearchOnline
Acacia subporosa	F.Muell.	GlobalTreeSearchOnline
Acacia subtessarogona	Tindale & Maslin	GlobalTreeSearchOnline
Acacia subtilinervis	F.Muell.	GlobalTreeSearchOnline
Acacia subulata	Bonpl. ex Vent.	GlobalTreeSearchOnline
Acacia symonii	Whibley	GlobalTreeSearchOnline
Acacia synchronicia	Maslin	GlobalTreeSearchOnline
Acacia synoria	Maslin	GlobalTreeSearchOnline
Acacia tenuinervis	Pedley	GlobalTreeSearchOnline
Acacia tenuispica	Maslin	GlobalTreeSearchOnline
Acacia tephrina	Pedley	GlobalTreeSearchOnline
Acacia terminalis	(Salisb.) J.F.Macbr.	GlobalTreeSearchOnline
Acacia tessellata	Tindale & Kodela	GlobalTreeSearchOnline
Acacia tetragonophylla	F.Muell.	GlobalTreeSearchOnline
Acacia thomsonii	Maslin & M.W.McDonald	GlobalTreeSearchOnline
Acacia tingoorensis	Pedley	GlobalTreeSearchOnline
Acacia torulosa	Benth.	GlobalTreeSearchOnline
Acacia trachycarpa	E.Pritz.	GlobalTreeSearchOnline
Acacia trachyphloia	Tindale	GlobalTreeSearchOnline
Acacia trinalis	R.S.Cowan & Maslin	GlobalTreeSearchOnline
Acacia trinervata	Sieber ex DC.	GlobalTreeSearchOnline
Acacia trineura	F.Muell.	GlobalTreeSearchOnline
Acacia triptera	Benth.	GlobalTreeSearchOnline
Acacia triptycha	F.Muell. ex Benth.	GlobalTreeSearchOnline
Acacia tropica	(Maiden & Blakely) Tindale	GlobalTreeSearchOnline
Acacia tumida	F.Muell. ex Benth.	GlobalTreeSearchOnline
Acacia tysonii	Luehm.	GlobalTreeSearchOnline
Acacia uncifera	Benth.	GlobalTreeSearchOnline
Acacia uncifolia	(J.M.Black) O'Leary	GlobalTreeSearchOnline
Acacia undoolyana	G.J.Leach	GlobalTreeSearchOnline
Acacia undulifolia	A.Cunn. ex G.Lodd	GlobalTreeSearchOnline
Acacia verniciflua	A.Cunn.	GlobalTreeSearchOnline
Acacia veronica	Maslin	GlobalTreeSearchOnline
Acacia verricula	R.S.Cowan & Maslin	GlobalTreeSearchOnline
Acacia verticillata	(L' Hér.) Willd.	GlobalTreeSearchOnline
Acacia vestita	Ker Gawl.	GlobalTreeSearchOnline
Acacia victoriae	Benth.	GlobalTreeSearchOnline
Acacia viscidula	Benth.	GlobalTreeSearchOnline
Acacia wanyu	Tindale	GlobalTreeSearchOnline
Acacia wardellii	Tindale	GlobalTreeSearchOnline
Acacia wattsiana	F.Muell. ex Benth.	GlobalTreeSearchOnline
Acacia websteri	Maiden	GlobalTreeSearchOnline
Acacia wetarensis	Pedley	GlobalTreeSearchOnline
Acacia wilcoxii	Maslin	GlobalTreeSearchOnline
Acacia willingii	Lewington & Maslin	GlobalTreeSearchOnline
Acacia xanthina	Benth.	GlobalTreeSearchOnline
Acacia xiphophylla	E.Pritz.	GlobalTreeSearchOnline
Acacia yorkrakinensis	C.A.Gardner	GlobalTreeSearchOnline
Acaciella angustissima	(Mill.) Britton & Rose	GlobalTreeSearchOnline
Acaciella glauca	(L.) L.Rico	GlobalTreeSearchOnline
Acaciella goldmanii	Britton & Rose	GlobalTreeSearchOnline
Acaciella rosei	(Standl.) Britton & Rose	GlobalTreeSearchOnline
Acaciella villosa	(Sw.) Britton & Rose	GlobalTreeSearchOnline
Acalypha acrogyna	Pax	GlobalTreeSearchOnline
Acalypha amplexicaulis	A.C.Sm.	GlobalTreeSearchOnline
Acalypha angatensis	Blanco	GlobalTreeSearchOnline
Acalypha apodanthes	Standl. & L.O.Williams	GlobalTreeSearchOnline
Acalypha balansae	Guillaumin	GlobalTreeSearchOnline
Acalypha benensis	Britton	GlobalTreeSearchOnline
Acalypha boiviniana	Baill.	GlobalTreeSearchOnline
Acalypha cardiophylla	Merr.	GlobalTreeSearchOnline
Acalypha caturus	Blume	GlobalTreeSearchOnline
Acalypha chirindica	S.Moore	GlobalTreeSearchOnline
Acalypha chocoana	Cardiel	GlobalTreeSearchOnline
Acalypha cuneata	Poepp.	GlobalTreeSearchOnline
Acalypha diversifolia	Jacq.	GlobalTreeSearchOnline
Acalypha emirnensis	Baill.	GlobalTreeSearchOnline
Acalypha fasciculata	Müll.Arg.	GlobalTreeSearchOnline
Acalypha floresensis	Sagun & G.A.Levin	GlobalTreeSearchOnline
Acalypha forsteriana	Müll.Arg.	GlobalTreeSearchOnline
Acalypha fragilis	Pax & K.Hoffm.	GlobalTreeSearchOnline
Acalypha fruticosa	Forssk.	GlobalTreeSearchOnline
Acalypha glabrata	Thunb.	GlobalTreeSearchOnline
Acalypha grandibracteata	Merr.	GlobalTreeSearchOnline
Acalypha grandis	Benth.	GlobalTreeSearchOnline
Acalypha grisebachiana	(Kuntze) Pax & K.Hoffm.	GlobalTreeSearchOnline
Acalypha hellwigii	Warb.	GlobalTreeSearchOnline
Acalypha inaequilatera	Cardiel	GlobalTreeSearchOnline
Acalypha juruana	Ule	GlobalTreeSearchOnline
Acalypha lepinei	Müll.Arg.	GlobalTreeSearchOnline
Acalypha longispica	Warb.	GlobalTreeSearchOnline
Acalypha lyonsii	P.I.Forst.	GlobalTreeSearchOnline
Acalypha macrostachya	Jacq.	GlobalTreeSearchOnline
Acalypha muelleriana	Urb.	GlobalTreeSearchOnline
Acalypha multiflora	(Standl.) Radcl.-Sm.	GlobalTreeSearchOnline
Acalypha neptunica	Müll.Arg.	GlobalTreeSearchOnline
Acalypha novoguineensis	Warb.	GlobalTreeSearchOnline
Acalypha ornata	Hochst. ex A.Rich.	GlobalTreeSearchOnline
Acalypha padifolia	Kunth	GlobalTreeSearchOnline
Acalypha pancheriana	Baill.	GlobalTreeSearchOnline
Acalypha peruviana	Müll.Arg.	GlobalTreeSearchOnline
Acalypha platyphylla	Müll.Arg.	GlobalTreeSearchOnline
Acalypha pubiflora	(Klotzsch) Baill.	GlobalTreeSearchOnline
Acalypha pulogensis	Sagun & G.A.Levin	GlobalTreeSearchOnline
Acalypha radula	Baker	GlobalTreeSearchOnline
Acalypha raivavensis	F.Br.	GlobalTreeSearchOnline
Acalypha rapensis	F.Br.	GlobalTreeSearchOnline
Acalypha repanda	Müll.Arg.	GlobalTreeSearchOnline
Acalypha rivularis	Seem.	GlobalTreeSearchOnline
Acalypha schiedeana	Schltdl.	GlobalTreeSearchOnline
Acalypha sonderiana	Müll.Arg.	GlobalTreeSearchOnline
Acalypha stachyura	Pax	GlobalTreeSearchOnline
Acalypha stellata	Cardiel	GlobalTreeSearchOnline
Acalypha stenoloba	Müll.Arg.	GlobalTreeSearchOnline
Acalypha stricta	Poepp.	GlobalTreeSearchOnline
Acalypha subintegra	Airy Shaw	GlobalTreeSearchOnline
Acalypha suirenbiensis	Yamam.	GlobalTreeSearchOnline
Acalypha tenuifolia	Müll.Arg.	GlobalTreeSearchOnline
Acalypha villosa	Jacq.	GlobalTreeSearchOnline
Acalypha wilkesiana	Müll.Arg.	GlobalTreeSearchOnline
Acanthella sprucei	Benth. & Hook.f.	GlobalTreeSearchOnline
Acanthocladus colombianus	Aymard & J.F.B.Pastore	GlobalTreeSearchOnline
Acanthocladus dichromus	(Steud.) J.F.B.Pastore	GlobalTreeSearchOnline
Acanthocladus dukei	(Barringer) J.F.B.Pastore & D.B.O.S.Cardoso	GlobalTreeSearchOnline
Acanthocladus guayaquilensis	B.Eriksen & B.Ståhl	GlobalTreeSearchOnline
Acanthocladus pulcherrimus	(Kuhlm.) J.F.B.Pastore & D.B.O.S.Cardoso	GlobalTreeSearchOnline
Acanthocladus santosii	(Wurdack) J.F.B.Pastore & D.B.O.S.Cardoso	GlobalTreeSearchOnline
Acanthocladus scleroxylon	(Ducke) B.Eriksen & B.Ståhl	GlobalTreeSearchOnline
Acanthophoenix crinita	(Bory) H.Wendl.	GlobalTreeSearchOnline
Acanthophoenix rousselii	N.Ludw.	GlobalTreeSearchOnline
Acanthophoenix rubra	(Bory) H.Wendl.	GlobalTreeSearchOnline
Acanthosyris annonagustata	C.U.Ulloa & M.Jørg.	GlobalTreeSearchOnline
Acanthosyris asipapote	M.Nee	GlobalTreeSearchOnline
Acanthosyris falcata	Griseb.	GlobalTreeSearchOnline
Acanthosyris glabrata	(Stapf) Stauffer ex Govaerts	GlobalTreeSearchOnline
Acanthosyris paulo-alvinii	G.M.Barroso	GlobalTreeSearchOnline
Acanthosyris spinescens	Griseb.	GlobalTreeSearchOnline
Acca lanuginosa	(Ruiz & Pav. ex G.Don) McVaugh	GlobalTreeSearchOnline
Acca macrostema	(Ruiz & Pav. ex G.Don) McVaugh	GlobalTreeSearchOnline
Acca sellowiana	(O.Berg) Burret	GlobalTreeSearchOnline
Acer acuminatum	Wall. ex D.Don	GlobalTreeSearchOnline
Acer acutum	W.P.Fang	GlobalTreeSearchOnline
Acer albopurpurascens	Hayata	GlobalTreeSearchOnline
Acer amamiense	T.Yamaz.	GlobalTreeSearchOnline
Acer amoenum	Carrière	GlobalTreeSearchOnline
Acer amplum	Rehder	GlobalTreeSearchOnline
Acer anhweiense	W.P.Fang & M.Y.Fang	GlobalTreeSearchOnline
Acer argutum	Maxim. ex Miq.	GlobalTreeSearchOnline
Acer barbinerve	Maxim. ex Miq.	GlobalTreeSearchOnline
Acer binzayedii	Vargas-Rodriguez	GlobalTreeSearchOnline
Acer buergerianum	Miq.	GlobalTreeSearchOnline
Acer caesium	Wall. ex Brandis	GlobalTreeSearchOnline
Acer calcaratum	Gagnep.	GlobalTreeSearchOnline
Acer campbellii	Hook.f. & Thomson ex Hiern	GlobalTreeSearchOnline
Acer campestre	L.	GlobalTreeSearchOnline
Acer capillipes	Maxim. ex Miq.	GlobalTreeSearchOnline
Acer cappadocicum	Gled.	GlobalTreeSearchOnline
Acer carpinifolium	Siebold & Zucc.	GlobalTreeSearchOnline
Acer caudatum	Wall.	GlobalTreeSearchOnline
Acer chiangdaoense	Santisuk	GlobalTreeSearchOnline
Acer chienii	Hu & W.C.Cheng	GlobalTreeSearchOnline
Acer chingii	Hu	GlobalTreeSearchOnline
Acer chunii	W.P.Fang	GlobalTreeSearchOnline
Acer circinatum	Pursh	GlobalTreeSearchOnline
Acer cissifolium	(Siebold & Zucc.) K.Koch	GlobalTreeSearchOnline
Acer confertifolium	Merr. & F.P.Metcalf	GlobalTreeSearchOnline
Acer cordatum	Pax	GlobalTreeSearchOnline
Acer coriaceifolium	H.Lév.	GlobalTreeSearchOnline
Acer crassum	Hu & W.C.Cheng	GlobalTreeSearchOnline
Acer crataegifolium	Siebold & Zucc.	GlobalTreeSearchOnline
Acer davidii	Franch.	GlobalTreeSearchOnline
Acer diabolicum	Blume ex K.Koch	GlobalTreeSearchOnline
Acer distylum	Siebold & Zucc.	GlobalTreeSearchOnline
Acer divergens	K.Koch ex Paxton	GlobalTreeSearchOnline
Acer duplicatoserratum	Hayata	GlobalTreeSearchOnline
Acer elegantulum	W.P.Fang & P.L.Chiu	GlobalTreeSearchOnline
Acer erianthum	Schwer.	GlobalTreeSearchOnline
Acer erythranthum	Gagnep.	GlobalTreeSearchOnline
Acer fabri	Hance	GlobalTreeSearchOnline
Acer fenzelianum	Hand.-Mazz.	GlobalTreeSearchOnline
Acer flabellatum	Rehder	GlobalTreeSearchOnline
Acer floridanum	(Chapm.) Pax	GlobalTreeSearchOnline
Acer forrestii	Diels	GlobalTreeSearchOnline
Acer fulvescens	Rehder	GlobalTreeSearchOnline
Acer glabrum	Torr.	GlobalTreeSearchOnline
Acer gracilifolium	W.P.Fang. & C.C.Fu	GlobalTreeSearchOnline
Acer granatense	Boiss.	GlobalTreeSearchOnline
Acer grandidentatum	Nutt.	GlobalTreeSearchOnline
Acer griseum	(Franch.) Pax	GlobalTreeSearchOnline
Acer heldreichii	Orph. ex Boiss.	GlobalTreeSearchOnline
Acer henryi	Pax	GlobalTreeSearchOnline
Acer heptaphlebium	Gagnep.	GlobalTreeSearchOnline
Acer hilaense	Hu & W.C.Cheng	GlobalTreeSearchOnline
Acer hookeri	Miq.	GlobalTreeSearchOnline
Acer hyrcanum	Fisch. & C.A.Mey.	GlobalTreeSearchOnline
Acer insulare	Makino	GlobalTreeSearchOnline
Acer iranicum	Mohtash. & Rastegar	GlobalTreeSearchOnline
Acer japonicum	Thunb.	GlobalTreeSearchOnline
Acer kawakamii	Koidz.	GlobalTreeSearchOnline
Acer komarovii	Pojark.	GlobalTreeSearchOnline
Acer kungshanense	W.P.Fang & C.Y.Chang	GlobalTreeSearchOnline
Acer kuomeii	W.P.Fang & M.Y.Fang	GlobalTreeSearchOnline
Acer kwangnanense	Hu & W.C.Cheng	GlobalTreeSearchOnline
Acer kweilinense	W. P. Fang & M. Y. Fang	GlobalTreeSearchOnline
Acer laevigatum	Wall.	GlobalTreeSearchOnline
Acer laurinum	Hassk.	GlobalTreeSearchOnline
Acer laxiflorum	Pax	GlobalTreeSearchOnline
Acer leipoense	W.P.Fang & Soong	GlobalTreeSearchOnline
Acer leucoderme	Small	GlobalTreeSearchOnline
Acer lobelii	Ten.	GlobalTreeSearchOnline
Acer longipes	Franch. ex Rehder	GlobalTreeSearchOnline
Acer lucidum	F.P.Metcalf	GlobalTreeSearchOnline
Acer lungshengense	W.P.Fang & L.C.Hu	GlobalTreeSearchOnline
Acer macrophyllum	Pursh	GlobalTreeSearchOnline
Acer mandshuricum	Maxim.	GlobalTreeSearchOnline
Acer maximowiczianum	Miq.	GlobalTreeSearchOnline
Acer maximowiczii	Pax	GlobalTreeSearchOnline
Acer mazandaranicum	Amini, H.Zare & Assadi	GlobalTreeSearchOnline
Acer metcalfii	Rehder	GlobalTreeSearchOnline
Acer miaoshanicum	W.P.Fang	GlobalTreeSearchOnline
Acer miaotaiense	P.C.Tsoong	GlobalTreeSearchOnline
Acer micranthum	Siebold & Zucc.	GlobalTreeSearchOnline
Acer miyabei	Maxim.	GlobalTreeSearchOnline
Acer monspessulanum	L.	GlobalTreeSearchOnline
Acer morifolium	Koidz.	GlobalTreeSearchOnline
Acer negundo	L.	GlobalTreeSearchOnline
Acer nigrum	F.Michx.	GlobalTreeSearchOnline
Acer nipponicum	H.Hara	GlobalTreeSearchOnline
Acer oblongum	Wall. ex DC.	GlobalTreeSearchOnline
Acer obtusifolium	Sm.	GlobalTreeSearchOnline
Acer okamotoanum	Nakai	GlobalTreeSearchOnline
Acer oligocarpum	W.P.Fang & L.C.Hu	GlobalTreeSearchOnline
Acer oliverianum	Pax	GlobalTreeSearchOnline
Acer opalus	Mill.	GlobalTreeSearchOnline
Acer osmastonii	Gamble	GlobalTreeSearchOnline
Acer paihengii	W.P.Fang	GlobalTreeSearchOnline
Acer palmatum	Thunb.	GlobalTreeSearchOnline
Acer pauciflorum	W.P.Fang	GlobalTreeSearchOnline
Acer paxii	Franch.	GlobalTreeSearchOnline
Acer pectinatum	Wall. ex G.Nicholson	GlobalTreeSearchOnline
Acer pensylvanicum	L.	GlobalTreeSearchOnline
Acer pentaphyllum	Diels	GlobalTreeSearchOnline
Acer pentapomicum	J.L.Stewart	GlobalTreeSearchOnline
Acer pictum	Thunb.	GlobalTreeSearchOnline
Acer pilosum	Maxim.	GlobalTreeSearchOnline
Acer pinnatinervium	Merr.	GlobalTreeSearchOnline
Acer platanoides	L.	GlobalTreeSearchOnline
Acer poliophyllum	W.P.Fang & Y.T.Wu	GlobalTreeSearchOnline
Acer pseudoplatanus	L.	GlobalTreeSearchOnline
Acer pseudosieboldianum	(Pax) Kom.	GlobalTreeSearchOnline
Acer pseudowilsonii	Y.S.Chen	GlobalTreeSearchOnline
Acer pubinerve	Rehder	GlobalTreeSearchOnline
Acer pubipetiolatum	Hu & W.C.Cheng	GlobalTreeSearchOnline
Acer pycnanthum	K.Koch	GlobalTreeSearchOnline
Acer rubescens	Hayata	GlobalTreeSearchOnline
Acer rubrum	L.	GlobalTreeSearchOnline
Acer rufinerve	Siebold & Zucc.	GlobalTreeSearchOnline
Acer saccharinum	L.	GlobalTreeSearchOnline
Acer saccharum	Marshall	GlobalTreeSearchOnline
Acer sempervirens	L.	GlobalTreeSearchOnline
Acer serrulatum	Hayata	GlobalTreeSearchOnline
Acer shenkanense	W.P.Fang ex C.C.Fu	GlobalTreeSearchOnline
Acer shihweii	F.Chun & W.P.Fang	GlobalTreeSearchOnline
Acer shirasawanum	Koidz.	GlobalTreeSearchOnline
Acer sieboldianum	Miq.	GlobalTreeSearchOnline
Acer sikkimense	Miq.	GlobalTreeSearchOnline
Acer sinense	Pax	GlobalTreeSearchOnline
Acer sino-oblongum	F.P.Metcalf	GlobalTreeSearchOnline
Acer sinopurpurascens	W.C.Cheng	GlobalTreeSearchOnline
Acer skutchii	Rehder	GlobalTreeSearchOnline
Acer sosnowskyi	Doluch.	GlobalTreeSearchOnline
Acer spicatum	Lam.	GlobalTreeSearchOnline
Acer stachyophyllum	Hiern	GlobalTreeSearchOnline
Acer sterculiaceum	Wall.	GlobalTreeSearchOnline
Acer sutchuenense	Franch.	GlobalTreeSearchOnline
Acer sycopseoides	Chun	GlobalTreeSearchOnline
Acer takesimense	Nakai	GlobalTreeSearchOnline
Acer tataricum	L.	GlobalTreeSearchOnline
Acer tegmentosum	Maxim.	GlobalTreeSearchOnline
Acer tenellum	Pax	GlobalTreeSearchOnline
Acer tenuifolium	Koidz.	GlobalTreeSearchOnline
Acer thomsonii	Miq.	GlobalTreeSearchOnline
Acer tibetense	W.P.Fang	GlobalTreeSearchOnline
Acer tonkinense	Lecomte	GlobalTreeSearchOnline
Acer triflorum	Kom.	GlobalTreeSearchOnline
Acer truncatum	Bunge	GlobalTreeSearchOnline
Acer tschonoskii	Maxim.	GlobalTreeSearchOnline
Acer tsinglingense	W.P.Fang & C.C.Hsieh	GlobalTreeSearchOnline
Acer turkestanicum	Pax	GlobalTreeSearchOnline
Acer tutcheri	Duthie	GlobalTreeSearchOnline
Acer ukurunduense	Trautv. & C.A.Mey.	GlobalTreeSearchOnline
Acer undulatum	Pojark.	GlobalTreeSearchOnline
Acer velutinum	Boiss.	GlobalTreeSearchOnline
Acer wangchii	W.P.Fang	GlobalTreeSearchOnline
Acer wardii	W.W.Sm.	GlobalTreeSearchOnline
Acer wilsonii	Rehder	GlobalTreeSearchOnline
Acer yangbiense	Y.S.Chen & Q.E.Yang	GlobalTreeSearchOnline
Acer yinkunii	W.P.Fang	GlobalTreeSearchOnline
Acer yui	W.P.Fang	GlobalTreeSearchOnline
Aceratium archboldianum	A.C.Sm.	GlobalTreeSearchOnline
Aceratium brassii	A.C.Sm.	GlobalTreeSearchOnline
Aceratium concinnum	(S.Moore) C.T.White	GlobalTreeSearchOnline
Aceratium doggrellii	C.T.White	GlobalTreeSearchOnline
Aceratium ferrugineum	C.T.White	GlobalTreeSearchOnline
Aceratium hypoleucum	Kaneh. & Hatus.	GlobalTreeSearchOnline
Aceratium ledermannii	Schltr.	GlobalTreeSearchOnline
Aceratium megalospermum	(F.Muell.) Balgooy	GlobalTreeSearchOnline
Aceratium muellerianum	Schltr.	GlobalTreeSearchOnline
Aceratium oppositifolium	DC.	GlobalTreeSearchOnline
Aceratium pachypetalum	Schltr.	GlobalTreeSearchOnline
Aceratium parvifolium	Schltr.	GlobalTreeSearchOnline
Aceratium pittosporoides	Schltr.	GlobalTreeSearchOnline
Aceratium sericeum	A.C.Sm.	GlobalTreeSearchOnline
Aceratium sericoleopsis	Balgooy	GlobalTreeSearchOnline
Aceratium sinuatum	Coode	GlobalTreeSearchOnline
Aceratium sphaerocarpum	Kaneh. & Hatus.	GlobalTreeSearchOnline
Aceratium tomentosum	Coode	GlobalTreeSearchOnline
Achatocarpus gracilis	H.Walter	GlobalTreeSearchOnline
Achatocarpus hasslerianus	Heimerl	GlobalTreeSearchOnline
Achatocarpus microcarpus	Schinz & Autran	GlobalTreeSearchOnline
Achatocarpus nigricans	Triana	GlobalTreeSearchOnline
Achatocarpus oaxacanus	Standl.	GlobalTreeSearchOnline
Achatocarpus praecox	Griseb.	GlobalTreeSearchOnline
Achatocarpus pubescens	C.H.Wright	GlobalTreeSearchOnline
Achyranthes arborescens	R.Br.	GlobalTreeSearchOnline
Achyranthes mangarevica	Suess.	GlobalTreeSearchOnline
Achyranthes marchionica	F.Br.	GlobalTreeSearchOnline
Acidocroton madrigalensis	A.M.Hanan & V.W.Steinm.	GlobalTreeSearchOnline
Acidocroton verrucosus	Urb.	GlobalTreeSearchOnline
Acioa dolichopoda	(Prance) Sothers & Prance	GlobalTreeSearchOnline
Acioa edulis	Prance	GlobalTreeSearchOnline
Acioa guianensis	Aubl.	GlobalTreeSearchOnline
Acioa longipendula	(Pilg.) Sothers & Prance	GlobalTreeSearchOnline
Acioa schultesii	Maguire	GlobalTreeSearchOnline
Acioa somnolens	Maguire	GlobalTreeSearchOnline
Ackama australiensis	(Schltr.) C.T.White	GlobalTreeSearchOnline
Ackama nubicola	de Lange	GlobalTreeSearchOnline
Ackama paniculosa	F.Muell.) Heslewood	GlobalTreeSearchOnline
Ackama rosifolia	A.Cunn.	GlobalTreeSearchOnline
Acmanthera cowanii	W.R.Anderson	GlobalTreeSearchOnline
Acmanthera duckei	W.R.Anderson	GlobalTreeSearchOnline
Acmanthera fernandesii	W.R.Anderson	GlobalTreeSearchOnline
Acmanthera latifolia	(Juss.) Griseb.	GlobalTreeSearchOnline
Acmanthera longifolia	Nied.	GlobalTreeSearchOnline
Acmanthera minima	W.R.Anderson	GlobalTreeSearchOnline
Acmanthera parviflora	W.R.Anderson	GlobalTreeSearchOnline
Acmopyle pancheri	(Brongn. & Gris) Pilg.	GlobalTreeSearchOnline
Acmopyle sahniana	Buchholz & N.E.Gray	GlobalTreeSearchOnline
Acnistus arborescens	(L.) Schltdl.	GlobalTreeSearchOnline
Acoelorraphe wrightii	(Griseb. & H.Wendl.) H.Wendl. ex Becc.	GlobalTreeSearchOnline
Acokanthera laevigata	Kupicha	GlobalTreeSearchOnline
Acokanthera oblongifolia	(Hochst.) Benth. & Hook.f. ex B.D.Jacks.	GlobalTreeSearchOnline
Acokanthera oppositifolia	(Lam.) Codd	GlobalTreeSearchOnline
Acokanthera rotundata	(Codd) Kupicha	GlobalTreeSearchOnline
Acokanthera schimperi	(A.DC.) Schweinf.	GlobalTreeSearchOnline
Acosmium cardenasii	H.S.Irwin & Arroyo	GlobalTreeSearchOnline
Acosmium diffusissimum	(Mohlenbr.) Yakovlev	GlobalTreeSearchOnline
Acosmium lentiscifolium	Schott	GlobalTreeSearchOnline
Acradenia euodiiformis	(F.Muell.) T.G.Hartley	GlobalTreeSearchOnline
Acranthera athroophlebia	Bremek.	GlobalTreeSearchOnline
Acridocarpus austrocaledonicus	Baill.	GlobalTreeSearchOnline
Acridocarpus excelsus	A.Juss.	GlobalTreeSearchOnline
Acridocarpus humbertii	Arènes	GlobalTreeSearchOnline
Acridocarpus katangensis	De Wild.	GlobalTreeSearchOnline
Acridocarpus macrocalyx	Engl.	GlobalTreeSearchOnline
Acridocarpus natalitius	A.Juss.	GlobalTreeSearchOnline
Acridocarpus perrieri	Ames	GlobalTreeSearchOnline
Acridocarpus plagiopterus	Guill. & Perr.	GlobalTreeSearchOnline
Acridocarpus socotranus	Oliv.	GlobalTreeSearchOnline
Acridocarpus spectabilis	(Nied.) Doorn-Hoekm.	GlobalTreeSearchOnline
Acritopappus buiquensis	Bautista & D.J.N.Hind	GlobalTreeSearchOnline
Acritopappus catolesensis	D.J.N.Hind & Bautista	GlobalTreeSearchOnline
Acritopappus confertus	(Gardner) R.M.King & H.Rob.	GlobalTreeSearchOnline
Acritopappus connatifolius	(Soar.Nunes) R.M.King & H.Rob.	GlobalTreeSearchOnline
Acritopappus harleyi	R.M.King & H.Rob.	GlobalTreeSearchOnline
Acritopappus heterolepis	(Baker) R.M.King & H.Rob.	GlobalTreeSearchOnline
Acritopappus irwinii	R.M.King & H.Rob.	GlobalTreeSearchOnline
Acritopappus pereirae	Bautista, Ortiz & Rodr. Oubiña	GlobalTreeSearchOnline
Acritopappus pintoi	Bautista & D.J.N.Hind	GlobalTreeSearchOnline
Acritopappus prunifolius	R.M.King & H.Rob.	GlobalTreeSearchOnline
Acritopappus subtomentosus	R.M.King & H.Rob.	GlobalTreeSearchOnline
Acritopappus teixeirae	R.M.King & H.Rob.	GlobalTreeSearchOnline
Acrocarpus fraxinifolius	Wight & Arn.	GlobalTreeSearchOnline
Acrocomia aculeata	(Jacq.) Lodd. ex R.Keith	GlobalTreeSearchOnline
Acrocomia crispa	(Kunth) C.F.Baker ex Becc.	GlobalTreeSearchOnline
Acrocomia hassleri	(Barb.Rodr.) W.J.Hahn	GlobalTreeSearchOnline
Acrocomia intumescens	Drude	GlobalTreeSearchOnline
Acrocomia media	O.F.Cook	GlobalTreeSearchOnline
Acrocomia totai	Mart.	GlobalTreeSearchOnline
Acronychia aberrans	T.G.Hartley	GlobalTreeSearchOnline
Acronychia acidula	F.Muell.	GlobalTreeSearchOnline
Acronychia acronychioides	(F.Muell.) T.G.Hartley	GlobalTreeSearchOnline
Acronychia acuminata	T.G.Hartley	GlobalTreeSearchOnline
Acronychia baeuerlenii	T.G.Hartley	GlobalTreeSearchOnline
Acronychia carrii	T.G.Hartley	GlobalTreeSearchOnline
Acronychia cartilaginea	T.G.Hartley	GlobalTreeSearchOnline
Acronychia chooreechillum	(F.M.Bailey) C.T.White	GlobalTreeSearchOnline
Acronychia crassipetala	T.G.Hartley	GlobalTreeSearchOnline
Acronychia cuspidata	Lauterb.	GlobalTreeSearchOnline
Acronychia dimorphocalyx	T.G.Hartley	GlobalTreeSearchOnline
Acronychia emarginata	Lauterb.	GlobalTreeSearchOnline
Acronychia eungellensis	T.G.Hartley & B.Hyland	GlobalTreeSearchOnline
Acronychia foveata	T.G.Hartley	GlobalTreeSearchOnline
Acronychia glauca	T.G.Hartley	GlobalTreeSearchOnline
Acronychia goniocarpa	Merr. & L.M.Perry	GlobalTreeSearchOnline
Acronychia gurakorensis	T.G.Hartley	GlobalTreeSearchOnline
Acronychia imperforata	F.Muell.	GlobalTreeSearchOnline
Acronychia intermedia	T.G.Hartley	GlobalTreeSearchOnline
Acronychia kaindiensis	T.G.Hartley	GlobalTreeSearchOnline
Acronychia laevis	J.R.Forst. & G.Forst.	GlobalTreeSearchOnline
Acronychia ledermannii	Lauterb.	GlobalTreeSearchOnline
Acronychia littoralis	T.G.Hartley & J.Williams	GlobalTreeSearchOnline
Acronychia macrocalyx	T.G.Hartley	GlobalTreeSearchOnline
Acronychia montana	T.G.Hartley	GlobalTreeSearchOnline
Acronychia murina	Ridl.	GlobalTreeSearchOnline
Acronychia normanbiensis	T.G.Hartley	GlobalTreeSearchOnline
Acronychia oblongifolia	(A.Cunn. ex Hook.) Endl. ex Heynh.	GlobalTreeSearchOnline
Acronychia octandra	(F.Muell.) T.G.Hartley	GlobalTreeSearchOnline
Acronychia papuana	Gibbs	GlobalTreeSearchOnline
Acronychia parviflora	C.T.White	GlobalTreeSearchOnline
Acronychia pauciflora	C.T.White	GlobalTreeSearchOnline
Acronychia pedunculata	(L.) Miq.	GlobalTreeSearchOnline
Acronychia pubescens	(F.M.Bailey) C.T.White	GlobalTreeSearchOnline
Acronychia pullei	Lauterb.	GlobalTreeSearchOnline
Acronychia reticulata	Lauterb.	GlobalTreeSearchOnline
Acronychia richards-beehleri	Takeuchi	GlobalTreeSearchOnline
Acronychia rubescens	Lauterb.	GlobalTreeSearchOnline
Acronychia rugosa	T.G.Hartley	GlobalTreeSearchOnline
Acronychia schistacea	T.G.Hartley	GlobalTreeSearchOnline
Acronychia smithii	T.G.Hartley	GlobalTreeSearchOnline
Acronychia suberosa	C.T.White	GlobalTreeSearchOnline
Acronychia trifoliolata	Zoll. & Moritzi	GlobalTreeSearchOnline
Acronychia vestita	F.Muell.	GlobalTreeSearchOnline
Acronychia wabagensis	T.G.Hartley	GlobalTreeSearchOnline
Acronychia wilcoxiana	(F.Muell.) T.G.Hartley	GlobalTreeSearchOnline
Acronychia wisseliana	T.G.Hartley	GlobalTreeSearchOnline
Acropogon aoupiniensis	Morat	GlobalTreeSearchOnline
Acropogon austrocaledonicus	(Hook.) Morat	GlobalTreeSearchOnline
Acropogon bosseri	Morat & Chalopin	GlobalTreeSearchOnline
Acropogon bullatus	(Pancher & Sebert) Morat	GlobalTreeSearchOnline
Acropogon calcicolus	Morat & Chalopin	GlobalTreeSearchOnline
Acropogon chalopiniae	Morat	GlobalTreeSearchOnline
Acropogon domatifer	Morat	GlobalTreeSearchOnline
Acropogon dzumacensis	(Guillaumin) Morat	GlobalTreeSearchOnline
Acropogon fatsioides	Schltr.	GlobalTreeSearchOnline
Acropogon francii	(Guillaumin) Morat	GlobalTreeSearchOnline
Acropogon grandiflorus	Morat & Chalopin	GlobalTreeSearchOnline
Acropogon horarius	Gâteblé & Munzinger	GlobalTreeSearchOnline
Acropogon jaffrei	Morat & Chalopin	GlobalTreeSearchOnline
Acropogon macrocarpus	Morat & Chalopin	GlobalTreeSearchOnline
Acropogon margaretae	Morat & Chalopin	GlobalTreeSearchOnline
Acropogon megaphyllus	(Bureau & Poiss. ex Guillaumin)	GlobalTreeSearchOnline
Acropogon merytifolius	Morat & Chalopin	GlobalTreeSearchOnline
Acropogon mesophilus	Munzinger & Gâteblé	GlobalTreeSearchOnline
Acropogon moratianus	Callm., Munzinger & Lowry	GlobalTreeSearchOnline
Acropogon paagoumenensis	Morat & Chalopin	GlobalTreeSearchOnline
Acropogon pilosus	Morat & Chalopin	GlobalTreeSearchOnline
Acropogon sageniifolius	Schltr.	GlobalTreeSearchOnline
Acropogon schefflerifolius	(Guillaumin) Morat	GlobalTreeSearchOnline
Acropogon schistophilus	Morat & Chalopin	GlobalTreeSearchOnline
Acropogon schumannianus	Schltr.	GlobalTreeSearchOnline
Acropogon tireliae	Morat & Chalopin	GlobalTreeSearchOnline
Acropogon veillonii	Morat	GlobalTreeSearchOnline
Acrosynanthus parvifolius	Britton ex Standl.	GlobalTreeSearchOnline
Actephila championiae	P.I.Forst.	GlobalTreeSearchOnline
Actephila excelsa	(Dalzell) Müll.Arg.	GlobalTreeSearchOnline
Actephila flavescens	P.I.Forst.	GlobalTreeSearchOnline
Actephila lindleyi	(Steud.) Airy Shaw	GlobalTreeSearchOnline
Actephila merrilliana	Chun	GlobalTreeSearchOnline
Actephila ovalis	(Ridl.) Gage	GlobalTreeSearchOnline
Actephila petiolaris	Benth.	GlobalTreeSearchOnline
Actephila plicata	P.I.Forst.	GlobalTreeSearchOnline
Actephila sessilifolia	Benth.	GlobalTreeSearchOnline
Actephila subsessilis	Gagnep.	GlobalTreeSearchOnline
Actephila trichogyna	Airy Shaw	GlobalTreeSearchOnline
Actinocheita filicina	(DC.) F.A.Barkley	GlobalTreeSearchOnline
Actinodaphne albifrons	Kosterm.	GlobalTreeSearchOnline
Actinodaphne amabilis	Kosterm.	GlobalTreeSearchOnline
Actinodaphne ambigua	Hook.f.	GlobalTreeSearchOnline
Actinodaphne andamanica	M.Gangop.	GlobalTreeSearchOnline
Actinodaphne archboldiana	C.K.Allen	GlobalTreeSearchOnline
Actinodaphne areolata	Blume	GlobalTreeSearchOnline
Actinodaphne bicolor	(Merr.) Merr.	GlobalTreeSearchOnline
Actinodaphne borneensis	Meisn.	GlobalTreeSearchOnline
Actinodaphne bourdillonii	Gamble	GlobalTreeSearchOnline
Actinodaphne bourneae	Gamble	GlobalTreeSearchOnline
Actinodaphne brassii	C.K.Allen	GlobalTreeSearchOnline
Actinodaphne caesia	Teschner	GlobalTreeSearchOnline
Actinodaphne campanulata	Hook.f.	GlobalTreeSearchOnline
Actinodaphne celebica	Miq.	GlobalTreeSearchOnline
Actinodaphne cinerea	Elmer	GlobalTreeSearchOnline
Actinodaphne concolor	Nees	GlobalTreeSearchOnline
Actinodaphne corymbosa	Blume	GlobalTreeSearchOnline
Actinodaphne crassa	Hand.-Mazz.	GlobalTreeSearchOnline
Actinodaphne cupularis	(Hemsl.) Gamble	GlobalTreeSearchOnline
Actinodaphne cuspidata	Gamble	GlobalTreeSearchOnline
Actinodaphne diversifolia	Merr.	GlobalTreeSearchOnline
Actinodaphne dolichophylla	(Merr.) Merr.	GlobalTreeSearchOnline
Actinodaphne elegans	Thwaites	GlobalTreeSearchOnline
Actinodaphne ellipticibacca	Kosterm.	GlobalTreeSearchOnline
Actinodaphne engleriana	Teschner	GlobalTreeSearchOnline
Actinodaphne ferruginea	H.Liu	GlobalTreeSearchOnline
Actinodaphne forrestii	(C.K.Allen) Kosterm.	GlobalTreeSearchOnline
Actinodaphne fragilis	Gamble	GlobalTreeSearchOnline
Actinodaphne fuliginosa	Airy Shaw	GlobalTreeSearchOnline
Actinodaphne furfuracea	Blume	GlobalTreeSearchOnline
Actinodaphne glabra	Blume	GlobalTreeSearchOnline
Actinodaphne glauca	Nees	GlobalTreeSearchOnline
Actinodaphne glaucina	C.K.Allen	GlobalTreeSearchOnline
Actinodaphne glomerata	(Blume) Nees	GlobalTreeSearchOnline
Actinodaphne gracilis	Miq.	GlobalTreeSearchOnline
Actinodaphne gullavara	(Buch.-Ham. ex Nees) M.R.Almeida	GlobalTreeSearchOnline
Actinodaphne henryi	Gamble	GlobalTreeSearchOnline
Actinodaphne hirsuta	Blume	GlobalTreeSearchOnline
Actinodaphne hookeri	Meisn.	GlobalTreeSearchOnline
Actinodaphne hypoleucophylla	Hayata	GlobalTreeSearchOnline
Actinodaphne javanica	Miq.	GlobalTreeSearchOnline
Actinodaphne kinabaluensis	Kosterm.	GlobalTreeSearchOnline
Actinodaphne koshepangii	Chun ex Hung T.Chang	GlobalTreeSearchOnline
Actinodaphne kostermansii	S.Julia	GlobalTreeSearchOnline
Actinodaphne kweichowensis	Y.C.Yang & P.H.Huang	GlobalTreeSearchOnline
Actinodaphne lanata	Meisn.	GlobalTreeSearchOnline
Actinodaphne lanceolata	Dalzell & A.Gibson	GlobalTreeSearchOnline
Actinodaphne latifolia	Teschner	GlobalTreeSearchOnline
Actinodaphne lawsonii	Gamble	GlobalTreeSearchOnline
Actinodaphne lecomtei	C.K.Allen	GlobalTreeSearchOnline
Actinodaphne ledermannii	Teschner	GlobalTreeSearchOnline
Actinodaphne leiantha	Hook.f.	GlobalTreeSearchOnline
Actinodaphne leiophylla	(Kurz) Hook.f.	GlobalTreeSearchOnline
Actinodaphne longipes	Kosterm.	GlobalTreeSearchOnline
Actinodaphne macgregorii	(Merr.) Kosterm.	GlobalTreeSearchOnline
Actinodaphne macrophylla	(Blume) Nees	GlobalTreeSearchOnline
Actinodaphne macroptera	Miq.	GlobalTreeSearchOnline
Actinodaphne madraspatana	Bedd. ex Hook.f.	GlobalTreeSearchOnline
Actinodaphne magniflora	C.K.Allen	GlobalTreeSearchOnline
Actinodaphne mansonii	M.Gangop.	GlobalTreeSearchOnline
Actinodaphne menghaiensis	J.Li	GlobalTreeSearchOnline
Actinodaphne microphylla	Elmer	GlobalTreeSearchOnline
Actinodaphne mollis	Blume	GlobalTreeSearchOnline
Actinodaphne molochina	Nees	GlobalTreeSearchOnline
Actinodaphne moluccana	Blume	GlobalTreeSearchOnline
Actinodaphne montana	Gamble	GlobalTreeSearchOnline
Actinodaphne multiflora	Benth.	GlobalTreeSearchOnline
Actinodaphne mushaensis	(Hayata) Hayata	GlobalTreeSearchOnline
Actinodaphne myriantha	Merr.	GlobalTreeSearchOnline
Actinodaphne nicobarica	M.Gangop.	GlobalTreeSearchOnline
Actinodaphne nitida	Teschner	GlobalTreeSearchOnline
Actinodaphne novoguineensis	Teschner	GlobalTreeSearchOnline
Actinodaphne obovata	(Nees) Blume	GlobalTreeSearchOnline
Actinodaphne obscurinervia	Y.C.Yang & P.H.Huang	GlobalTreeSearchOnline
Actinodaphne obtusa	Teschner	GlobalTreeSearchOnline
Actinodaphne omeiensis	(H.Liu) C.K.Allen	GlobalTreeSearchOnline
Actinodaphne paotingensis	Y.C.Yang & P.H.Huang	GlobalTreeSearchOnline
Actinodaphne pauciflora	Blume	GlobalTreeSearchOnline
Actinodaphne pedunculata	Meisn.	GlobalTreeSearchOnline
Actinodaphne percoriacea	S.Julia	GlobalTreeSearchOnline
Actinodaphne perglabra	Kosterm.	GlobalTreeSearchOnline
Actinodaphne perlucida	C.K.Allen	GlobalTreeSearchOnline
Actinodaphne pilosa	(Lour.) Merr.	GlobalTreeSearchOnline
Actinodaphne pisifera	Hook.f.	GlobalTreeSearchOnline
Actinodaphne procera	Nees	GlobalTreeSearchOnline
Actinodaphne pruinosa	Nees	GlobalTreeSearchOnline
Actinodaphne pulchra	Teschner	GlobalTreeSearchOnline
Actinodaphne quercina	Blume	GlobalTreeSearchOnline
Actinodaphne reticulata	Meisn.	GlobalTreeSearchOnline
Actinodaphne robusta	S.Julia	GlobalTreeSearchOnline
Actinodaphne rufescens	Blume	GlobalTreeSearchOnline
Actinodaphne rumphii	Blume	GlobalTreeSearchOnline
Actinodaphne salicina	Meisn.	GlobalTreeSearchOnline
Actinodaphne samarensis	(Merr.) Merr.	GlobalTreeSearchOnline
Actinodaphne scleroptera	Miq.	GlobalTreeSearchOnline
Actinodaphne semengohensis	S.Julia	GlobalTreeSearchOnline
Actinodaphne sesquipedalis	Hook.f. & Thomson ex Meisn.	GlobalTreeSearchOnline
Actinodaphne setchuenensis	(Gamble) C.K.Allen	GlobalTreeSearchOnline
Actinodaphne shendurunii	Robi & Udayan	GlobalTreeSearchOnline
Actinodaphne sikkimensis	Meisn.	GlobalTreeSearchOnline
Actinodaphne soepadmoi	S.Julia	GlobalTreeSearchOnline
Actinodaphne solomonensis	C.K.Allen	GlobalTreeSearchOnline
Actinodaphne spathulifolia	S.Julia	GlobalTreeSearchOnline
Actinodaphne speciosa	Nees	GlobalTreeSearchOnline
Actinodaphne sphaerocarpa	(Blume) Nees	GlobalTreeSearchOnline
Actinodaphne stenophylla	Thwaites	GlobalTreeSearchOnline
Actinodaphne sulcata	S.Julia	GlobalTreeSearchOnline
Actinodaphne tadulingamii	Gamble	GlobalTreeSearchOnline
Actinodaphne tayabensis	(Elmer) Merr.	GlobalTreeSearchOnline
Actinodaphne tomentosa	Teschner	GlobalTreeSearchOnline
Actinodaphne trichocarpa	C.K.Allen	GlobalTreeSearchOnline
Actinodaphne tsaii	Hu	GlobalTreeSearchOnline
Actinodaphne venosa	S.Julia	GlobalTreeSearchOnline
Actinodaphne wightiana	(Kuntze) Noltie	GlobalTreeSearchOnline
Actinokentia divaricata	(Brongn.) Dammer	GlobalTreeSearchOnline
Actinokentia huerlimannii	H.E.Moore	GlobalTreeSearchOnline
Actinorhytis calapparia	(Blume) H.Wendl. & Drude ex Scheff.	GlobalTreeSearchOnline
Actinostemon amazonicus	Pax & K.Hoffm.	GlobalTreeSearchOnline
Actinostemon caribaeus	Griseb.	GlobalTreeSearchOnline
Actinostemon concepcionis	(Chodat & Hassl.) Hochr.	GlobalTreeSearchOnline
Actinostemon concolor	(Spreng.) Müll.Arg.	GlobalTreeSearchOnline
Actinostemon echinatus	Müll.Arg.	GlobalTreeSearchOnline
Actinostemon imbricatus	Müll.Arg.	GlobalTreeSearchOnline
Actinostemon klotzschii	(Didr.) Pax	GlobalTreeSearchOnline
Actinostemon roseliae	L.S.Oliveira, A.L.Melo & M.F.Sales	GlobalTreeSearchOnline
Actinostemon schomburgkii	(Klotzsch) Hochr.	GlobalTreeSearchOnline
Actinostemon verticillatus	(Klotzsch) Baill.	GlobalTreeSearchOnline
Acunaeanthus tinifolius	(Griseb.) Borhidi	GlobalTreeSearchOnline
Adansonia digitata	L.	GlobalTreeSearchOnline
Adansonia grandidieri	Baill.	GlobalTreeSearchOnline
Adansonia gregorii	F.Muell.	GlobalTreeSearchOnline
Adansonia madagascariensis	Baill.	GlobalTreeSearchOnline
Adansonia perrieri	Capuron	GlobalTreeSearchOnline
Adansonia rubrostipa	Jum. & H. Perrier	GlobalTreeSearchOnline
Adansonia suarezensis	H.Perrier	GlobalTreeSearchOnline
Adansonia za	Baill.	GlobalTreeSearchOnline
Adelia barbinervis	Cham. & Schltdl.	GlobalTreeSearchOnline
Adelia membranifolia	(Müll.Arg.) Chodat & Hassl.	GlobalTreeSearchOnline
Adelia oaxacana	(Müll.Arg.) Hemsl.	GlobalTreeSearchOnline
Adelia ricinella	L.	GlobalTreeSearchOnline
Adelia triloba	(Müll.Arg.) Hemsl.	GlobalTreeSearchOnline
Adelobotrys antioquiensis	Wurdack	GlobalTreeSearchOnline
Adelobotrys macranthus	Gleason	GlobalTreeSearchOnline
Adenanthera abrosperma	F.Muell.	GlobalTreeSearchOnline
Adenanthera aglaosperma	Alston	GlobalTreeSearchOnline
Adenanthera borneensis	Brace ex Prain	GlobalTreeSearchOnline
Adenanthera forbesii	Gagnep.	GlobalTreeSearchOnline
Adenanthera intermedia	Merr.	GlobalTreeSearchOnline
Adenanthera kostermansii	I.C.Nielsen	GlobalTreeSearchOnline
Adenanthera malayana	Kosterm.	GlobalTreeSearchOnline
Adenanthera mantaroa	Villiers	GlobalTreeSearchOnline
Adenanthera marina	I.C.Nielsen	GlobalTreeSearchOnline
Adenanthera microsperma	Teijsm. & Binn.	GlobalTreeSearchOnline
Adenanthera novoguineensis	Baker f.	GlobalTreeSearchOnline
Adenanthera pavonina	L.	GlobalTreeSearchOnline
Adenaria floribunda	Kunth	GlobalTreeSearchOnline
Adenia fruticosa	Burtt Davy	GlobalTreeSearchOnline
Adenia karibaensis	W.J.de Wilde	GlobalTreeSearchOnline
Adenia pechuelii	(Engl.) Harms	GlobalTreeSearchOnline
Adenium boehmianum	Schinz	GlobalTreeSearchOnline
Adenium multiflorum	Klotzsch	GlobalTreeSearchOnline
Adenium obesum	(Forssk.) Roem. & Schult.	GlobalTreeSearchOnline
Adenocalymma bracteosum	(DC.) L.G.Lohmann	GlobalTreeSearchOnline
Adenocalymma cladotrichum	(Sandwith) L.G.Lohmann	GlobalTreeSearchOnline
Adenodaphne spathulata	Kosterm.	GlobalTreeSearchOnline
Adenodaphne uniflora	(Guillaumin) Kosterm.	GlobalTreeSearchOnline
Adenolobus garipensis	(E.Mey.) Torre & Hillc.	GlobalTreeSearchOnline
Adenophaedra grandifolia	(Klotzsch) Müll.Arg.	GlobalTreeSearchOnline
Adenophaedra megalophylla	(Müll.Arg.) Müll.Arg.	GlobalTreeSearchOnline
Adenopodia rotundifolia	(Harms) Brenan	GlobalTreeSearchOnline
Adenorandia kalbreyeri	(Hiern) Robbr. & Bridson	GlobalTreeSearchOnline
Adenostoma sparsifolium	Torr.	GlobalTreeSearchOnline
Adesmia viscosa	Gillies ex Hook.	GlobalTreeSearchOnline
Adina cordifolia	(Roxb.) Brandis	GlobalTreeSearchOnline
Adina dissimilis	Craib	GlobalTreeSearchOnline
Adina eurhyncha	(Miq.) Å.Krüger & Löfstrand	GlobalTreeSearchOnline
Adina fagifolia	(Teijsm. & Binn. ex Havil.) Valeton ex Merr.	GlobalTreeSearchOnline
Adina malaccensis	(Ridsdale) Å.Krüger & Löfstrand	GlobalTreeSearchOnline
Adina metcalfii	Merr. ex H.L.Li	GlobalTreeSearchOnline
Adina multifolia	Havil.	GlobalTreeSearchOnline
Adina pilulifera	(Lam.) Franch. ex Drake	GlobalTreeSearchOnline
Adina pubicostata	Merr.	GlobalTreeSearchOnline
Adina trichotoma	(Zoll. & Moritzi) Benth. & Hook.f. ex B.D.Jacks.	GlobalTreeSearchOnline
Adinandra acuminata	Korth.	GlobalTreeSearchOnline
Adinandra acuta	Korth.	GlobalTreeSearchOnline
Adinandra angulata	Ridl.	GlobalTreeSearchOnline
Adinandra anisobasis	Kobuski	GlobalTreeSearchOnline
Adinandra annamensis	Gagnep. ex Kobuski	GlobalTreeSearchOnline
Adinandra apoensis	Elmer	GlobalTreeSearchOnline
Adinandra argentifolia	Sugau	GlobalTreeSearchOnline
Adinandra auriformis	L.K.Ling & S.X.Liang	GlobalTreeSearchOnline
Adinandra bicuspidata	Kobuski	GlobalTreeSearchOnline
Adinandra bockiana	E.Pritz. ex Diels	GlobalTreeSearchOnline
Adinandra borneensis	Kobuski	GlobalTreeSearchOnline
Adinandra brassii	Kobuski	GlobalTreeSearchOnline
Adinandra brefeldii	Koord.	GlobalTreeSearchOnline
Adinandra calciphila	Sugau	GlobalTreeSearchOnline
Adinandra caudata	Gagnep. ex Kobuski	GlobalTreeSearchOnline
Adinandra celebica	Koord.	GlobalTreeSearchOnline
Adinandra clemensiae	Kobuski	GlobalTreeSearchOnline
Adinandra coarctata	Craib	GlobalTreeSearchOnline
Adinandra collina	Kobuski	GlobalTreeSearchOnline
Adinandra colombonensis	Kobuski	GlobalTreeSearchOnline
Adinandra cordifolia	Ridl.	GlobalTreeSearchOnline
Adinandra corneriana	Kobuski	GlobalTreeSearchOnline
Adinandra crassifolia	Sugau	GlobalTreeSearchOnline
Adinandra dasyantha	Korth.	GlobalTreeSearchOnline
Adinandra donnaiensis	Gagnep. ex Kobuski	GlobalTreeSearchOnline
Adinandra dubia	Kobuski	GlobalTreeSearchOnline
Adinandra dumosa	Jack	GlobalTreeSearchOnline
Adinandra elegans	F.C.How & W.C.Ko ex Hung T.Chang	GlobalTreeSearchOnline
Adinandra elliptica	C.B.Rob.	GlobalTreeSearchOnline
Adinandra endertii	Kobuski	GlobalTreeSearchOnline
Adinandra epunctata	Merr. & Chun	GlobalTreeSearchOnline
Adinandra excelsa	Korth.	GlobalTreeSearchOnline
Adinandra eymae	Kobuski	GlobalTreeSearchOnline
Adinandra filipes	Merr. ex Kobuski	GlobalTreeSearchOnline
Adinandra forbesii	Baker f.	GlobalTreeSearchOnline
Adinandra formosana	Hayata	GlobalTreeSearchOnline
Adinandra gallatlyi	R.N.Paul	GlobalTreeSearchOnline
Adinandra glischroloma	Hand.-Mazz.	GlobalTreeSearchOnline
Adinandra grandifolia	Hien & Yakovlev	GlobalTreeSearchOnline
Adinandra grandis	L.K.Ling	GlobalTreeSearchOnline
Adinandra griffithii	Dyer	GlobalTreeSearchOnline
Adinandra hainanensis	Hayata	GlobalTreeSearchOnline
Adinandra hirta	Gagnep.	GlobalTreeSearchOnline
Adinandra howii	Merr. & Chun	GlobalTreeSearchOnline
Adinandra impressa	Kobuski	GlobalTreeSearchOnline
Adinandra inaequalis	Sugau	GlobalTreeSearchOnline
Adinandra integerrima	T.Anderson ex Dyer	GlobalTreeSearchOnline
Adinandra kamalae	M.K.Pathak , Bhaumik & G.Krishna	GlobalTreeSearchOnline
Adinandra kjellbergii	Kobuski	GlobalTreeSearchOnline
Adinandra kostermansii	Sugau	GlobalTreeSearchOnline
Adinandra lancipetala	L.K.Ling	GlobalTreeSearchOnline
Adinandra laotica	Gagnep.	GlobalTreeSearchOnline
Adinandra laronensis	Kobuski	GlobalTreeSearchOnline
Adinandra lasiopetala	(Wright) Choisy	GlobalTreeSearchOnline
Adinandra lasiostyla	Hayata	GlobalTreeSearchOnline
Adinandra latifolia	L.K.Ling	GlobalTreeSearchOnline
Adinandra lenticellata	Sugau	GlobalTreeSearchOnline
Adinandra leytensis	Merr.	GlobalTreeSearchOnline
Adinandra lienii	Hien & Yakovlev	GlobalTreeSearchOnline
Adinandra loerzingiana	Kobuski	GlobalTreeSearchOnline
Adinandra loheri	Merr.	GlobalTreeSearchOnline
Adinandra longipedicellata	Sugau	GlobalTreeSearchOnline
Adinandra luzonica	Merr.	GlobalTreeSearchOnline
Adinandra macgregorii	Merr.	GlobalTreeSearchOnline
Adinandra macquilingensis	Merr.	GlobalTreeSearchOnline
Adinandra maculosa	T.Anderson ex Dyer	GlobalTreeSearchOnline
Adinandra magniflora	Kobuski	GlobalTreeSearchOnline
Adinandra masambensis	Kobuski	GlobalTreeSearchOnline
Adinandra megaphylla	Hu	GlobalTreeSearchOnline
Adinandra mendamitensis	Sugau	GlobalTreeSearchOnline
Adinandra meratusensis	Sugau	GlobalTreeSearchOnline
Adinandra milletii	(Hook. & Arn.) Benth. & Hook.f. ex Hance	GlobalTreeSearchOnline
Adinandra myrioneura	Kobuski	GlobalTreeSearchOnline
Adinandra nigroglandulosa	L.K.Ling	GlobalTreeSearchOnline
Adinandra nigropunctata	Merr.	GlobalTreeSearchOnline
Adinandra nitida	Merr. ex H.L.Li	GlobalTreeSearchOnline
Adinandra nunkokensis	Kobuski	GlobalTreeSearchOnline
Adinandra oblonga	Craib	GlobalTreeSearchOnline
Adinandra pangiensis	Sugau	GlobalTreeSearchOnline
Adinandra parvifolia	Ridl.	GlobalTreeSearchOnline
Adinandra pingbianensis	L.K.Ling	GlobalTreeSearchOnline
Adinandra plagiobasis	Airy Shaw	GlobalTreeSearchOnline
Adinandra polyneura	Kobuski	GlobalTreeSearchOnline
Adinandra quinquepartita	Kobuski	GlobalTreeSearchOnline
Adinandra rantepaoensis	Kobuski	GlobalTreeSearchOnline
Adinandra rubiginosa	Kobuski	GlobalTreeSearchOnline
Adinandra ryukyuensis	Masam.	GlobalTreeSearchOnline
Adinandra sadaui	Sugau	GlobalTreeSearchOnline
Adinandra sarosanthera	Miq.	GlobalTreeSearchOnline
Adinandra steenisii	Kobuski	GlobalTreeSearchOnline
Adinandra subauriculata	Kobuski	GlobalTreeSearchOnline
Adinandra subsessilis	Airy Shaw	GlobalTreeSearchOnline
Adinandra subunguiculata	Kobuski	GlobalTreeSearchOnline
Adinandra tomentosa	Sugau	GlobalTreeSearchOnline
Adinandra verrucosa	Stapf	GlobalTreeSearchOnline
Adinandra villosa	Choisy	GlobalTreeSearchOnline
Adinandra yaeyamensis	Ohwi	GlobalTreeSearchOnline
Adiscanthus fusciflorus	Ducke	GlobalTreeSearchOnline
Adolphoduckea maynensis	(Poepp. & Endl.) Paudyal & Delprete	GlobalTreeSearchOnline
Adonidia dransfieldii	K.M.Wong, Sugau & Y.W.Low	GlobalTreeSearchOnline
Adonidia merrillii	(Becc.) Becc.	GlobalTreeSearchOnline
Aegiceras floridum	Roem. & Schult.	GlobalTreeSearchOnline
Aegiphila alba	Moldenke	GlobalTreeSearchOnline
Aegiphila anomala	Pittier	GlobalTreeSearchOnline
Aegiphila arcta	Moldenke	GlobalTreeSearchOnline
Aegiphila australis	Moldenke	GlobalTreeSearchOnline
Aegiphila bogotensis	(Spreng.) Moldenke	GlobalTreeSearchOnline
Aegiphila boliviana	Moldenke	GlobalTreeSearchOnline
Aegiphila brachiata	Vell.	GlobalTreeSearchOnline
Aegiphila buchtienii	Moldenke	GlobalTreeSearchOnline
Aegiphila cephalophora	Standl.	GlobalTreeSearchOnline
Aegiphila cordata	Poepp.	GlobalTreeSearchOnline
Aegiphila costaricensis	Moldenke	GlobalTreeSearchOnline
Aegiphila cuatrecasasii	Moldenke	GlobalTreeSearchOnline
Aegiphila cuneata	Moldenke	GlobalTreeSearchOnline
Aegiphila deppeana	Steud.	GlobalTreeSearchOnline
Aegiphila duckei	Moldenke	GlobalTreeSearchOnline
Aegiphila elata	Sw.	GlobalTreeSearchOnline
Aegiphila elegans	Moldenke	GlobalTreeSearchOnline
Aegiphila exiguiflora	Moldenke	GlobalTreeSearchOnline
Aegiphila falcata	Donn.Sm.	GlobalTreeSearchOnline
Aegiphila fasciculata	Donn.Sm.	GlobalTreeSearchOnline
Aegiphila ferruginea	Hayek & Spruce	GlobalTreeSearchOnline
Aegiphila filipes	Mart. & Schauer	GlobalTreeSearchOnline
Aegiphila floribunda	Moritz & Moldenke	GlobalTreeSearchOnline
Aegiphila fluminensis	Vell.	GlobalTreeSearchOnline
Aegiphila glabrata	Moldenke	GlobalTreeSearchOnline
Aegiphila glomerata	Benth.	GlobalTreeSearchOnline
Aegiphila grandis	Moldenke	GlobalTreeSearchOnline
Aegiphila hastingsiana	Moldenke	GlobalTreeSearchOnline
Aegiphila hirsutissima	Moldenke	GlobalTreeSearchOnline
Aegiphila hoehnei	Moldenke	GlobalTreeSearchOnline
Aegiphila hystricina	Aymard & Cuello	GlobalTreeSearchOnline
Aegiphila integrifolia	(Jacq.) B.D.Jacks.	GlobalTreeSearchOnline
Aegiphila laeta	Kunth	GlobalTreeSearchOnline
Aegiphila laxiflora	Benth.	GlobalTreeSearchOnline
Aegiphila lehmannii	Moldenke	GlobalTreeSearchOnline
Aegiphila lewisiana	Moldenke	GlobalTreeSearchOnline
Aegiphila lopez-palacii	Moldenke	GlobalTreeSearchOnline
Aegiphila luschnathii	Schauer	GlobalTreeSearchOnline
Aegiphila martinicensis	Jacq.	GlobalTreeSearchOnline
Aegiphila mediterranea	Vell.	GlobalTreeSearchOnline
Aegiphila membranacea	Turcz.	GlobalTreeSearchOnline
Aegiphila moldenkeana	López-Pal.	GlobalTreeSearchOnline
Aegiphila mollis	Kunth	GlobalTreeSearchOnline
Aegiphila monstrosa	Moldenke	GlobalTreeSearchOnline
Aegiphila monticola	Moldenke	GlobalTreeSearchOnline
Aegiphila multiflora	Ruiz & Pav.	GlobalTreeSearchOnline
Aegiphila novogranatensis	Moldenke	GlobalTreeSearchOnline
Aegiphila obducta	Vell.	GlobalTreeSearchOnline
Aegiphila obovata	Andrews	GlobalTreeSearchOnline
Aegiphila odontophylla	Donn.Sm.	GlobalTreeSearchOnline
Aegiphila panamensis	Moldenke	GlobalTreeSearchOnline
Aegiphila pauciflora	Standl.	GlobalTreeSearchOnline
Aegiphila pennellii	Moldenke	GlobalTreeSearchOnline
Aegiphila pernambucensis	Moldenke	GlobalTreeSearchOnline
Aegiphila perplexa	Moldenke	GlobalTreeSearchOnline
Aegiphila peruviana	Turcz.	GlobalTreeSearchOnline
Aegiphila purpurascens	Moldenke	GlobalTreeSearchOnline
Aegiphila rimbachii	Moldenke	GlobalTreeSearchOnline
Aegiphila roraimensis	Moldenke	GlobalTreeSearchOnline
Aegiphila saltensis	Legname	GlobalTreeSearchOnline
Aegiphila schimpffii	Moldenke	GlobalTreeSearchOnline
Aegiphila skutchii	Moldenke	GlobalTreeSearchOnline
Aegiphila smithii	Moldenke	GlobalTreeSearchOnline
Aegiphila spicata	(Rusby) Moldenke	GlobalTreeSearchOnline
Aegiphila steinbachii	Moldenke	GlobalTreeSearchOnline
Aegiphila sufflava	Moldenke	GlobalTreeSearchOnline
Aegiphila sylvatica	Moldenke	GlobalTreeSearchOnline
Aegiphila ternifolia	(Kunth) Moldenke	GlobalTreeSearchOnline
Aegiphila trifida	Sw.	GlobalTreeSearchOnline
Aegiphila triflora	Moldenke	GlobalTreeSearchOnline
Aegiphila truncata	Moldenke	GlobalTreeSearchOnline
Aegiphila ulei	(Hayek) B.Walln.	GlobalTreeSearchOnline
Aegiphila valerioi	Standl.	GlobalTreeSearchOnline
Aegiphila vallensis	Moldenke	GlobalTreeSearchOnline
Aegiphila venezuelensis	Moldenke	GlobalTreeSearchOnline
Aegiphila verticillata	Vell.	GlobalTreeSearchOnline
Aegiphila villosa	(Aubl.) J.F.Gmel.	GlobalTreeSearchOnline
Aegiphila vitelliniflora	Klotzsch	GlobalTreeSearchOnline
Aegiphila wigandioides	Lundell	GlobalTreeSearchOnline
Aegle marmelos	(L.) Corrêa	GlobalTreeSearchOnline
Aeglopsis chevalieri	Swingle	GlobalTreeSearchOnline
Aeglopsis eggelingii	M.Taylor	GlobalTreeSearchOnline
Aeglopsis mangenotii	A.Chev.	GlobalTreeSearchOnline
Aequatorium asterotrichum	B.Nord.	GlobalTreeSearchOnline
Aequatorium cajamarcense	H.Rob. & Cuatrec.	GlobalTreeSearchOnline
Aequatorium carpishense	(Cuatrec.) H.Rob. & Cuatrec.	GlobalTreeSearchOnline
Aequatorium jamesonii	(S.F.Blake) C.Jeffrey	GlobalTreeSearchOnline
Aequatorium lepidotum	B.Nord.	GlobalTreeSearchOnline
Aequatorium limonense	B.Nord.	GlobalTreeSearchOnline
Aequatorium repandiforme	B.Nord.	GlobalTreeSearchOnline
Aequatorium rimachianum	(Cuatrec.) H.Rob. & Cuatrec.	GlobalTreeSearchOnline
Aequatorium stellatopilosum	(Greenm. & Cuatrec.) C.Jeffrey	GlobalTreeSearchOnline
Aequatorium verrucosum	(Wedd.) S.Díaz & Cuatrec.	GlobalTreeSearchOnline
Aeschrion cubensis	(Radlk. & Urb.) Engl.	GlobalTreeSearchOnline
Aeschynomene burttii	Baker f.	GlobalTreeSearchOnline
Aeschynomene ciliata	Vogel	GlobalTreeSearchOnline
Aeschynomene elaphroxylon	(Guill. & Perr.) Taub.	GlobalTreeSearchOnline
Aeschynomene megalophylla	Harms	GlobalTreeSearchOnline
Aeschynomene pararubrofarinacea	J.Léonard	GlobalTreeSearchOnline
Aeschynomene schliebenii	Harms	GlobalTreeSearchOnline
Aesculus assamica	Griff.	GlobalTreeSearchOnline
Aesculus californica	(Spach) Nutt.	GlobalTreeSearchOnline
Aesculus chinensis	Bunge	GlobalTreeSearchOnline
Aesculus flava	Sol.	GlobalTreeSearchOnline
Aesculus glabra	Willd.	GlobalTreeSearchOnline
Aesculus hippocastanum	L.	GlobalTreeSearchOnline
Aesculus indica	(Wall. ex Cambess.) Hook.	GlobalTreeSearchOnline
Aesculus parryi	A.Gray	GlobalTreeSearchOnline
Aesculus parviflora	Walter	GlobalTreeSearchOnline
Aesculus pavia	L.	GlobalTreeSearchOnline
Aesculus sylvatica	W.Bartram	GlobalTreeSearchOnline
Aesculus turbinata	Blume	GlobalTreeSearchOnline
Aesculus wangii	Hu	GlobalTreeSearchOnline
Aetoxylon sympetalum	(Steenis & Domke) Airy Shaw	GlobalTreeSearchOnline
Aextoxicon punctatum	Ruiz & Pav.	GlobalTreeSearchOnline
Afraegle asso	Engl.	GlobalTreeSearchOnline
Afraegle paniculata	(Schumach. & Thonn.) Engl.	GlobalTreeSearchOnline
Afrocanthium burttii	(Bullock) Lantz	GlobalTreeSearchOnline
Afrocanthium gilfillanii	(N.E.Br.) Lantz	GlobalTreeSearchOnline
Afrocanthium keniense	(Bullock) Lantz	GlobalTreeSearchOnline
Afrocanthium kilifiense	(Bridson) Lantz	GlobalTreeSearchOnline
Afrocanthium lactescens	(Hiern) Lantz	GlobalTreeSearchOnline
Afrocanthium mundianum	(Cham. & Schltdl.) Lantz	GlobalTreeSearchOnline
Afrocanthium ngonii	(Bridson) Lantz	GlobalTreeSearchOnline
Afrocanthium parasiebenlistii	(Bridson) Lantz	GlobalTreeSearchOnline
Afrocanthium peteri	(Bridson) Lantz	GlobalTreeSearchOnline
Afrocanthium pseudorandii	(Bridson) Lantz	GlobalTreeSearchOnline
Afrocanthium pseudoverticillatum	(S.Moore) Lantz	GlobalTreeSearchOnline
Afrocanthium racemulosum	(S.Moore) Lantz	GlobalTreeSearchOnline
Afrocanthium rondoense	(Bridson) Lantz	GlobalTreeSearchOnline
Afrocanthium salubenii	(Bridson) Lantz	GlobalTreeSearchOnline
Afrocanthium shabanii	(Bridson) Lantz	GlobalTreeSearchOnline
Afrocanthium siebenlistii	(K.Krause) Lantz	GlobalTreeSearchOnline
Afrocanthium vollesenii	(Bridson) Lantz	GlobalTreeSearchOnline
Afrocarpus dawei	(Stapf) C.N.Page	GlobalTreeSearchOnline
Afrocarpus falcatus	(Thunb.) C.N.Page	GlobalTreeSearchOnline
Afrocarpus gracilior	(Pilg.) C.N.Page	GlobalTreeSearchOnline
Afrocarpus mannii	(Hook.f.) C.N.Page	GlobalTreeSearchOnline
Afrocarpus usambarensis	(Pilg.) C.N.Page	GlobalTreeSearchOnline
Afrolicania elaeosperma	Mildbr.	GlobalTreeSearchOnline
Afrostyrax kamerunensis	G.Perkins & Gilg	GlobalTreeSearchOnline
Afrostyrax lepidophyllus	Mildbr.	GlobalTreeSearchOnline
Afrostyrax macranthus	Mildbr.	GlobalTreeSearchOnline
Afrotrewia kamerunica	Pax & K.Hoffm.	GlobalTreeSearchOnline
Afzelia africana	Sm.	GlobalTreeSearchOnline
Afzelia bella	Harms	GlobalTreeSearchOnline
Afzelia bipindensis	Harms	GlobalTreeSearchOnline
Afzelia cambodensis	Hance	GlobalTreeSearchOnline
Afzelia coriacea	Baker	GlobalTreeSearchOnline
Afzelia javanica	(Miq.) J.Léonard	GlobalTreeSearchOnline
Afzelia martabanica	(Prain) J.Léonard	GlobalTreeSearchOnline
Afzelia pachyloba	Harms	GlobalTreeSearchOnline
Afzelia parviflora	(Vahl) Hepper	GlobalTreeSearchOnline
Afzelia peturei	De Wild.	GlobalTreeSearchOnline
Afzelia quanzensis	Welw.	GlobalTreeSearchOnline
Afzelia rhomboidea	(Blanco) Fern.-Vill.	GlobalTreeSearchOnline
Afzelia xylocarpa	(Kurz) Craib	GlobalTreeSearchOnline
Aganope balansae	(Gagnep.) P.K.Lôc	GlobalTreeSearchOnline
Aganope impressa	(Dunn) Polhill	GlobalTreeSearchOnline
Aganope leucobotrya	(Dunn) Polhill	GlobalTreeSearchOnline
Aganope stuhlmannii	(Taub.) Adema	GlobalTreeSearchOnline
Agapetes pilifera	Hook.f. ex C.B.Clarke	GlobalTreeSearchOnline
Agarista boliviensis	(Sleumer) Judd	GlobalTreeSearchOnline
Agarista bracamorensis	(Kunth) G.Don	GlobalTreeSearchOnline
Agarista duckei	(Huber) Judd	GlobalTreeSearchOnline
Agarista eucalyptoides	(Cham. & Schltdl.) G.Don	GlobalTreeSearchOnline
Agarista glaberrima	(Sleumer) Judd	GlobalTreeSearchOnline
Agarista mexicana	(Hemsl.) Judd	GlobalTreeSearchOnline
Agarista minensis	(Glaz. ex Sleumer) Judd	GlobalTreeSearchOnline
Agarista niederleinii	(Sleumer) Judd	GlobalTreeSearchOnline
Agarista oleifolia	(Cham.) G.Don	GlobalTreeSearchOnline
Agarista pulchra	G.Don	GlobalTreeSearchOnline
Agarista revoluta	(Spreng.) Hook. ex Nied.	GlobalTreeSearchOnline
Agarista salicifolia	(Lam.) G.Don	GlobalTreeSearchOnline
Agarista uleana	(Sleumer) Judd	GlobalTreeSearchOnline
Agastachys odorata	R.Br.	GlobalTreeSearchOnline
Agasthiyamalaia pauciflora	(Bedd.) S.Rajkumar & Janarth.	GlobalTreeSearchOnline
Agathis atropurpurea	Hyland	GlobalTreeSearchOnline
Agathis australis	(D.Don) Lindl.	GlobalTreeSearchOnline
Agathis borneensis	Warb.	GlobalTreeSearchOnline
Agathis dammara	(Lamb.) Rich.	GlobalTreeSearchOnline
Agathis flavescens	Ridl.	GlobalTreeSearchOnline
Agathis kinabaluensis	de Laub.	GlobalTreeSearchOnline
Agathis labillardierei	Warb.	GlobalTreeSearchOnline
Agathis lanceolata	Warb.	GlobalTreeSearchOnline
Agathis lenticula	de Laub.	GlobalTreeSearchOnline
Agathis macrophylla	(Lindl.) Mast.	GlobalTreeSearchOnline
Agathis microstachya	J.F.Bailey & C.T.White	GlobalTreeSearchOnline
Agathis montana	de Laub.	GlobalTreeSearchOnline
Agathis moorei	(Lindl.) Mast.	GlobalTreeSearchOnline
Agathis orbicula	de Laub.	GlobalTreeSearchOnline
Agathis ovata	(C.Moore ex Vieill.) Warb.	GlobalTreeSearchOnline
Agathis robusta	(C.Moore ex F.Muell.) F.M.Bailey	GlobalTreeSearchOnline
Agathis silbae	de Laub.	GlobalTreeSearchOnline
Agelaea borneensis	(Hook.f.) Merr.	GlobalTreeSearchOnline
Agelaea macrophylla	(Zoll.) Leenh.	GlobalTreeSearchOnline
Agelaea trinervis	(Llanos) Merr.	GlobalTreeSearchOnline
Ageratina gloeoclada	(B.L.Rob.) R.M.King & H.Rob.	GlobalTreeSearchOnline
Ageratina havanensis	(Kunth) R.M.King & H.Rob.	GlobalTreeSearchOnline
Ageratina illita	(Urb.) R.M.King & H.Rob.	GlobalTreeSearchOnline
Ageratina macbridei	(B.L.Rob.) R.M.King & H.Rob.	GlobalTreeSearchOnline
Ageratina mairetiana	(DC.) R.M.King & H.Rob.	GlobalTreeSearchOnline
Ageratina paramensis	(Aristeg.) R.M.King & H.Rob.	GlobalTreeSearchOnline
Ageratina popayanensis	(Hieron.) R.M.King & H.Rob.	GlobalTreeSearchOnline
Ageratina urbani	(Ekman ex Urb.) R.M. King & H. Rob.	GlobalTreeSearchOnline
Aglaia agglomerata	Merr. & L.M.Perry	GlobalTreeSearchOnline
Aglaia aherniana	G.Perkins	GlobalTreeSearchOnline
Aglaia amplexicaulis	A.C.Sm.	GlobalTreeSearchOnline
Aglaia angustifolia	(Miq.) Miq.	GlobalTreeSearchOnline
Aglaia apiocarpa	(Thwaites) Hiern	GlobalTreeSearchOnline
Aglaia archboldiana	A.C.Sm.	GlobalTreeSearchOnline
Aglaia argentea	Blume	GlobalTreeSearchOnline
Aglaia australiensis	Pannell	GlobalTreeSearchOnline
Aglaia barbanthera	C.DC.	GlobalTreeSearchOnline
Aglaia basiphylla	A.Gray	GlobalTreeSearchOnline
Aglaia beccarii	C.DC.	GlobalTreeSearchOnline
Aglaia bourdillonii	Gamble	GlobalTreeSearchOnline
Aglaia brassii	Merr. & L.M.Perry	GlobalTreeSearchOnline
Aglaia brownii	Pannell	GlobalTreeSearchOnline
Aglaia bullata	Pannell	GlobalTreeSearchOnline
Aglaia ceramica	(Miq.) Pannell	GlobalTreeSearchOnline
Aglaia chittagonga	Miq.	GlobalTreeSearchOnline
Aglaia conferta	Merr. & L.M.Perry	GlobalTreeSearchOnline
Aglaia cooperae	Pannell	GlobalTreeSearchOnline
Aglaia coriacea	Korth. ex Miq.	GlobalTreeSearchOnline
Aglaia costata	Merr.	GlobalTreeSearchOnline
Aglaia crassinervia	Kurz ex Hiern	GlobalTreeSearchOnline
Aglaia cremea	Merr. & L.M.Perry	GlobalTreeSearchOnline
Aglaia cucullata	(Roxb.) Pellegr.	GlobalTreeSearchOnline
Aglaia cumingiana	Turcz.	GlobalTreeSearchOnline
Aglaia cuspidata	C.DC.	GlobalTreeSearchOnline
Aglaia dasyclada	F.C.How & T.C.Chen	GlobalTreeSearchOnline
Aglaia densisquama	Pannell	GlobalTreeSearchOnline
Aglaia densitricha	Pannell	GlobalTreeSearchOnline
Aglaia edulis	(Roxb.) Wall.	GlobalTreeSearchOnline
Aglaia elaeagnoidea	(A.Juss.) Benth.	GlobalTreeSearchOnline
Aglaia elliptica	(C.DC.) Blume	GlobalTreeSearchOnline
Aglaia erythrosperma	Pannell	GlobalTreeSearchOnline
Aglaia euryanthera	Harms	GlobalTreeSearchOnline
Aglaia evansensis	A.C.Sm.	GlobalTreeSearchOnline
Aglaia eximia	Miq.	GlobalTreeSearchOnline
Aglaia exstipulata	(Griff.) W.Theob.	GlobalTreeSearchOnline
Aglaia flavescens	C.DC.	GlobalTreeSearchOnline
Aglaia flavida	Merr. & L.M.Perry	GlobalTreeSearchOnline
Aglaia forbesii	King	GlobalTreeSearchOnline
Aglaia foveolata	Pannell	GlobalTreeSearchOnline
Aglaia fragilis	A.C.Sm.	GlobalTreeSearchOnline
Aglaia glabrata	Teijsm. & Binn.	GlobalTreeSearchOnline
Aglaia gracilis	A.C.Sm.	GlobalTreeSearchOnline
Aglaia grandis	Korth. ex Miq.	GlobalTreeSearchOnline
Aglaia heterotricha	A.C.Sm.	GlobalTreeSearchOnline
Aglaia hiernii	King	GlobalTreeSearchOnline
Aglaia ijzermannii	Boerl. & Koord.	GlobalTreeSearchOnline
Aglaia integrifolia	Pannell	GlobalTreeSearchOnline
Aglaia korthalsii	Miq.	GlobalTreeSearchOnline
Aglaia lancilimba	Merr.	GlobalTreeSearchOnline
Aglaia lawii	(Wight) C.J.Saldanha	GlobalTreeSearchOnline
Aglaia laxiflora	Miq.	GlobalTreeSearchOnline
Aglaia lepidopetala	Harms	GlobalTreeSearchOnline
Aglaia lepiorrhachis	Harms	GlobalTreeSearchOnline
Aglaia leptantha	Miq.	GlobalTreeSearchOnline
Aglaia leucoclada	C.DC.	GlobalTreeSearchOnline
Aglaia leucophylla	King	GlobalTreeSearchOnline
Aglaia luzoniensis	(Vidal) Merr. & Rolfe	GlobalTreeSearchOnline
Aglaia mackiana	Pannell	GlobalTreeSearchOnline
Aglaia macrocarpa	(Miq.) Pannell	GlobalTreeSearchOnline
Aglaia macrostigma	King	GlobalTreeSearchOnline
Aglaia malabarica	Sasidh.	GlobalTreeSearchOnline
Aglaia malaccensis	(Ridl.) Pannell	GlobalTreeSearchOnline
Aglaia mariannensis	Merr.	GlobalTreeSearchOnline
Aglaia membranifolia	King	GlobalTreeSearchOnline
Aglaia meridionalis	Pannell	GlobalTreeSearchOnline
Aglaia monozyga	Harms	GlobalTreeSearchOnline
Aglaia multinervis	Pannell	GlobalTreeSearchOnline
Aglaia odorata	Lour.	GlobalTreeSearchOnline
Aglaia odoratissima	Blume	GlobalTreeSearchOnline
Aglaia oligophylla	Miq.	GlobalTreeSearchOnline
Aglaia pachyphylla	Miq.	GlobalTreeSearchOnline
Aglaia palembanica	Miq.	GlobalTreeSearchOnline
Aglaia pannelliana	W.N.Takeuchi	GlobalTreeSearchOnline
Aglaia parksii	A.C.Sm.	GlobalTreeSearchOnline
Aglaia parviflora	C.DC.	GlobalTreeSearchOnline
Aglaia penningtoniana	Pannell	GlobalTreeSearchOnline
Aglaia perviridis	Hiern	GlobalTreeSearchOnline
Aglaia pinnata	(L.) Druce	GlobalTreeSearchOnline
Aglaia pleuropteris	Pierre	GlobalTreeSearchOnline
Aglaia polyneura	C.DC.	GlobalTreeSearchOnline
Aglaia puberulanthera	C.DC.	GlobalTreeSearchOnline
Aglaia pyriformis	Merr.	GlobalTreeSearchOnline
Aglaia ramotricha	Pannell	GlobalTreeSearchOnline
Aglaia rimosa	(Blanco) Merr.	GlobalTreeSearchOnline
Aglaia rivularis	Merr.	GlobalTreeSearchOnline
Aglaia rubiginosa	(Hiern) Pannell	GlobalTreeSearchOnline
Aglaia rubrivenia	Merr. & L.M.Perry	GlobalTreeSearchOnline
Aglaia rufibarbis	Ridl.	GlobalTreeSearchOnline
Aglaia rufinervis	(Blume) Bentv.	GlobalTreeSearchOnline
Aglaia rugulosa	Pannell	GlobalTreeSearchOnline
Aglaia saltatorum	A.C.Sm.	GlobalTreeSearchOnline
Aglaia samoensis	A.Gray	GlobalTreeSearchOnline
Aglaia sapindina	(F.Muell.) Harms	GlobalTreeSearchOnline
Aglaia scortechinii	King	GlobalTreeSearchOnline
Aglaia sessilifolia	Pannell	GlobalTreeSearchOnline
Aglaia sexipetala	Griff.	GlobalTreeSearchOnline
Aglaia silvestris	(M.Roem.) Merr.	GlobalTreeSearchOnline
Aglaia simplicifolia	(Bedd.) Harms	GlobalTreeSearchOnline
Aglaia smithii	Koord.	GlobalTreeSearchOnline
Aglaia soepadmoi	Pannell	GlobalTreeSearchOnline
Aglaia speciosa	Blume	GlobalTreeSearchOnline
Aglaia spectabilis	(Miq.) S.S.Jain & S.Bennet	GlobalTreeSearchOnline
Aglaia squamulosa	King	GlobalTreeSearchOnline
Aglaia stellatopilosa	Pannell	GlobalTreeSearchOnline
Aglaia subcuprea	Merr. & L.M.Perry	GlobalTreeSearchOnline
Aglaia subminutiflora	C.DC.	GlobalTreeSearchOnline
Aglaia subsessilis	Pannell	GlobalTreeSearchOnline
Aglaia tenuicaulis	Hiern	GlobalTreeSearchOnline
Aglaia teysmanniana	(Miq.) Miq.	GlobalTreeSearchOnline
Aglaia tomentosa	Teijsm. & Binn.	GlobalTreeSearchOnline
Aglaia unifolia	P.T.Li & X.M.Chen	GlobalTreeSearchOnline
Aglaia variisquama	Pannell	GlobalTreeSearchOnline
Aglaia vitiensis	A.C.Sm.	GlobalTreeSearchOnline
Agonandra brasiliensis	Miers ex Benth.	GlobalTreeSearchOnline
Agonandra excelsa	Griseb.	GlobalTreeSearchOnline
Agonandra fluminensis	Rizzini & Occhioni	GlobalTreeSearchOnline
Agonandra goldbergiana	Hiepko	GlobalTreeSearchOnline
Agonandra macrocarpa	L.O.Williams	GlobalTreeSearchOnline
Agonandra obtusifolia	Standl.	GlobalTreeSearchOnline
Agonandra ovatifolia	Miranda	GlobalTreeSearchOnline
Agonandra peruviana	Hiepko	GlobalTreeSearchOnline
Agonandra racemosa	(DC.) Standl.	GlobalTreeSearchOnline
Agonandra silvatica	Ducke	GlobalTreeSearchOnline
Agonis flexuosa	(Muhl. ex Willd.) Sweet	GlobalTreeSearchOnline
Agouticarpa curviflora	(Dwyer) C.H.Perss.	GlobalTreeSearchOnline
Agouticarpa grandistipula	C.H.Perss.	GlobalTreeSearchOnline
Agouticarpa hirsuta	C.H.Perss.	GlobalTreeSearchOnline
Agouticarpa isernii	(Standl.) C.H.Perss.	GlobalTreeSearchOnline
Agouticarpa velutina	C.H.Perss.	GlobalTreeSearchOnline
Agouticarpa williamsii	(Standl.) C.H.Perss.	GlobalTreeSearchOnline
Agrostistachys borneensis	Becc.	GlobalTreeSearchOnline
Agrostistachys gaudichaudii	Müll.Arg.	GlobalTreeSearchOnline
Agrostistachys hookeri	(Thwaites) Benth. & Hook.f.	GlobalTreeSearchOnline
Agrostistachys indica	Dalzell	GlobalTreeSearchOnline
Aguiaria excelsa	Ducke	GlobalTreeSearchOnline
Aidia abeidii	S.E.Dawson & Gereau	GlobalTreeSearchOnline
Aidia borneensis	Ridsdale	GlobalTreeSearchOnline
Aidia brisipensis	Ridsdale	GlobalTreeSearchOnline
Aidia canthioides	(Champ. ex Benth.) Masam.	GlobalTreeSearchOnline
Aidia chantonea	Tirveng.	GlobalTreeSearchOnline
Aidia cochinchinensis	Lour.	GlobalTreeSearchOnline
Aidia congesta	(Schltr. & K.Krause) Ridsdale	GlobalTreeSearchOnline
Aidia densiflora	(Wall.) Masam.	GlobalTreeSearchOnline
Aidia gardneri	(Thwaites) Tirveng.	GlobalTreeSearchOnline
Aidia genipiflora	(DC.) Dandy	GlobalTreeSearchOnline
Aidia henryi	(E.Pritz.) T.Yamaz.	GlobalTreeSearchOnline
Aidia micrantha	(K.Schum.) Bullock ex F.White	GlobalTreeSearchOnline
Aidia ochroleuca	(K.Schum.) E.M.A.Petit	GlobalTreeSearchOnline
Aidia oxyodonta	(Drake) T.Yamaz.	GlobalTreeSearchOnline
Aidia parvifolia	(King & Gamble) K.M.Wong	GlobalTreeSearchOnline
Aidia pseudospicata	Ridsdale	GlobalTreeSearchOnline
Aidia pycnantha	(Drake) Tirveng.	GlobalTreeSearchOnline
Aidia quintasii	(K.Schum.) G.Taylor	GlobalTreeSearchOnline
Aidia racemosa	(Cav.) Tirveng.	GlobalTreeSearchOnline
Aidia rhacodosepala	(K.Schum.) E.M.A.Petit	GlobalTreeSearchOnline
Aidia rubens	(Hiern) G.Taylor	GlobalTreeSearchOnline
Aidia vieillardii	(Baill.) Ridsdale	GlobalTreeSearchOnline
Aidia vitiensis	(Seem.) Puttock	GlobalTreeSearchOnline
Aidia wattii	G.Taylor	GlobalTreeSearchOnline
Aidia waugia	Ridsdale	GlobalTreeSearchOnline
Aidia yunnanensis	(Hutch.) T.Yamaz.	GlobalTreeSearchOnline
Aidiopsis orophila	(Miq.) Ridsdale	GlobalTreeSearchOnline
Ailanthus altissima	(Mill.) Swingle	GlobalTreeSearchOnline
Ailanthus excelsa	Roxb.	GlobalTreeSearchOnline
Ailanthus fordii	Noot.	GlobalTreeSearchOnline
Ailanthus integrifolia	Lam.	GlobalTreeSearchOnline
Ailanthus triphysa	(Dennst.) Alston	GlobalTreeSearchOnline
Ailanthus vietnamensis	H.V.Sam & Noot.	GlobalTreeSearchOnline
Aiouea acarodomatifera	Kosterm.	GlobalTreeSearchOnline
Aiouea alainii	(C.K.Allen) R.Rohde	GlobalTreeSearchOnline
Aiouea amoena	(Nees & Mart.) R.Rohde	GlobalTreeSearchOnline
Aiouea amplexicaulis	(Schltdl. & Cham.) R.Rohde	GlobalTreeSearchOnline
Aiouea angulata	Kosterm.	GlobalTreeSearchOnline
Aiouea areolata	(Lundell) R.Rohde	GlobalTreeSearchOnline
Aiouea benthamiana	Mez	GlobalTreeSearchOnline
Aiouea bracteata	Kosterm.	GlobalTreeSearchOnline
Aiouea bractefoliacea	(Lorea-Hern.) R.Rohde	GlobalTreeSearchOnline
Aiouea breedlovei	(Lundell) R.Rohde	GlobalTreeSearchOnline
Aiouea brenesii	(Standl.) R.Rohde	GlobalTreeSearchOnline
Aiouea chavarriana	(Hammel) R.Rohde	GlobalTreeSearchOnline
Aiouea chiapensis	(Lundell) R.Rohde	GlobalTreeSearchOnline
Aiouea cinnamomoidea	(Lorea-Hern.) R.Rohde & Lorea-Hern.	GlobalTreeSearchOnline
Aiouea costaricensis	(Mez) Kosterm.	GlobalTreeSearchOnline
Aiouea dubia	(Kunth) Mez	GlobalTreeSearchOnline
Aiouea effusa	(Meisn.) R.Rohde & Rohwer	GlobalTreeSearchOnline
Aiouea elegans	(van der Werff) Rohwer	GlobalTreeSearchOnline
Aiouea erythropus	(Nees & Mart.) R.Rohde	GlobalTreeSearchOnline
Aiouea floccosa	(van der Werff) R.Rohde	GlobalTreeSearchOnline
Aiouea formicaria	(van der Werff & Lorea-Hern.) R.Rohde	GlobalTreeSearchOnline
Aiouea glaziovii	(Mez) R.Rohde	GlobalTreeSearchOnline
Aiouea glossophylla	(Lorea-Hern.) R.Rohde	GlobalTreeSearchOnline
Aiouea grandifolia	van der Werff	GlobalTreeSearchOnline
Aiouea grisebachii	(Lorea-Hern.) Rohwer	GlobalTreeSearchOnline
Aiouea guatemalensis	(Lundell) Renner	GlobalTreeSearchOnline
Aiouea guianensis	Aubl.	GlobalTreeSearchOnline
Aiouea hammeliana	(W.C.Burger) R.Rohde	GlobalTreeSearchOnline
Aiouea hartmanii	(I.M.Johnst.) R.Rohde	GlobalTreeSearchOnline
Aiouea heteranthera	(Ruiz & Pav.) R.Rohde	GlobalTreeSearchOnline
Aiouea impressa	(Meisn.) Kosterm.	GlobalTreeSearchOnline
Aiouea kruseana	(O.Téllez & Villaseñor) R.Rohde	GlobalTreeSearchOnline
Aiouea laevis	(Nees ex Mart.) Kosterm.	GlobalTreeSearchOnline
Aiouea lanigera	(van der Werff) R.Rohde	GlobalTreeSearchOnline
Aiouea lehmannii	(O.C.Schmidt) Renner	GlobalTreeSearchOnline
Aiouea leptophylla	(Lorea-Hern.) R.Rohde	GlobalTreeSearchOnline
Aiouea longipes	(I.M.Johnst.) R.Rohde	GlobalTreeSearchOnline
Aiouea longipetiolata	van der Werff	GlobalTreeSearchOnline
Aiouea macedoana	Vattimo	GlobalTreeSearchOnline
Aiouea maguireana	(C.K.Allen) Renner	GlobalTreeSearchOnline
Aiouea maya	Lorea-Hern.	GlobalTreeSearchOnline
Aiouea montana	(Sw.) R.Rohde	GlobalTreeSearchOnline
Aiouea myristicoides	Mez	GlobalTreeSearchOnline
Aiouea napoensis	(van der Werff) R.Rohde	GlobalTreeSearchOnline
Aiouea neurophylla	(Mez & Pittier) R.Rohde	GlobalTreeSearchOnline
Aiouea obscura	van der Werff	GlobalTreeSearchOnline
Aiouea opaca	van der Werff	GlobalTreeSearchOnline
Aiouea pachypoda	(Nees) R.Rohde	GlobalTreeSearchOnline
Aiouea padiformis	(Standl. & Steyerm.) R.Rohde	GlobalTreeSearchOnline
Aiouea palaciosii	(van der Werff) R.Rohde	GlobalTreeSearchOnline
Aiouea parvissima	(Lundell) Renner	GlobalTreeSearchOnline
Aiouea piauhyensis	(Meisn.) Mez	GlobalTreeSearchOnline
Aiouea pittieri	Rohwer	GlobalTreeSearchOnline
Aiouea salicifolia	(Nees) R.Rohde	GlobalTreeSearchOnline
Aiouea saligna	Meisn.	GlobalTreeSearchOnline
Aiouea sellowiana	(Nees & Mart.) R.Rohde	GlobalTreeSearchOnline
Aiouea stenophylla	(Meisn.) R.Rohde	GlobalTreeSearchOnline
Aiouea subsessilis	(Meisn.) R.Rohde	GlobalTreeSearchOnline
Aiouea tomentella	(Mez) Renner	GlobalTreeSearchOnline
Aiouea tomentosa	(Meisn.) R.Rohde	GlobalTreeSearchOnline
Aiouea tonduzii	(Mez) R.Rohde	GlobalTreeSearchOnline
Aiouea trinervis	Meisn.	GlobalTreeSearchOnline
Aiouea vexatrix	van der Werff	GlobalTreeSearchOnline
Aiouea zapatae	(Lorea-Hern.) R.Rohde	GlobalTreeSearchOnline
Aiphanes acanthophylla	(Mart.) Burret	GlobalTreeSearchOnline
Aiphanes chiribogensis	Borchs. & Balslev	GlobalTreeSearchOnline
Aiphanes deltoidea	Burret	GlobalTreeSearchOnline
Aiphanes duquei	Burret	GlobalTreeSearchOnline
Aiphanes eggersii	Burret	GlobalTreeSearchOnline
Aiphanes erinacea	(H.Karst.) H.Wendl.	GlobalTreeSearchOnline
Aiphanes gelatinosa	H.E.Moore	GlobalTreeSearchOnline
Aiphanes grandis	Borchs. & Balslev	GlobalTreeSearchOnline
Aiphanes hirsuta	Burret	GlobalTreeSearchOnline
Aiphanes horrida	(Jacq.) Burret	GlobalTreeSearchOnline
Aiphanes linearis	Burret	GlobalTreeSearchOnline
Aiphanes macroloba	Burret	GlobalTreeSearchOnline
Aiphanes minima	(Gaertn.) Burret	GlobalTreeSearchOnline
Aiphanes pilaris	R.Bernal	GlobalTreeSearchOnline
Aiphanes tricuspidata	Borchs., M.Ruíz & Bernal	GlobalTreeSearchOnline
Aiphanes ulei	(Dammer) Burret	GlobalTreeSearchOnline
Aiphanes verrucosa	Borchs. & Balslev	GlobalTreeSearchOnline
Airosperma grandifolia	Valeton	GlobalTreeSearchOnline
Airosperma trichotomum	(Gillespie) A.C.Sm.	GlobalTreeSearchOnline
Airosperma vanuense	S.P.Darwin	GlobalTreeSearchOnline
Airyantha schweinfurthii	(Taub.) Brummitt	GlobalTreeSearchOnline
Aistopetalum multiflorum	Schltr.	GlobalTreeSearchOnline
Aistopetalum viticoides	Schltr.	GlobalTreeSearchOnline
Akania bidwillii	(Hend. ex R.Hogg) Mabb.	GlobalTreeSearchOnline
Akrosida floribunda	Fryxell & Clase	GlobalTreeSearchOnline
Akrosida macrophylla	(Ulbr.) Fryxell & Fuertes	GlobalTreeSearchOnline
Alangium alpinum	(C.B.Clarke) W.W.Sm. & Cave	GlobalTreeSearchOnline
Alangium barbatum	(R.Br. ex C.B.Clarke) Baill. ex Kuntze	GlobalTreeSearchOnline
Alangium borneense	Merr.	GlobalTreeSearchOnline
Alangium chinense	(Lour.) Harms	GlobalTreeSearchOnline
Alangium circulare	B.C.Stone & Kochummen	GlobalTreeSearchOnline
Alangium denudatum	(Bloemb.) W.J.de Wilde & Duyfjes	GlobalTreeSearchOnline
Alangium ebenaceum	(C.B.Clarke) Harms	GlobalTreeSearchOnline
Alangium ferrugineum	C.T.White	GlobalTreeSearchOnline
Alangium glabrum	W.J.de Wilde & Duyfjes	GlobalTreeSearchOnline
Alangium gracile	W.J.de Wilde & Duyfjes	GlobalTreeSearchOnline
Alangium grisolleoides	Capuron	GlobalTreeSearchOnline
Alangium guadalcanalense	W.J.de Wilde & Duyfjes	GlobalTreeSearchOnline
Alangium havilandii	Bloemb.	GlobalTreeSearchOnline
Alangium hollrungii	(K.Schum.) Melch. & Mansf.	GlobalTreeSearchOnline
Alangium javanicum	(Blume) Wangerin	GlobalTreeSearchOnline
Alangium kayuniga	K.M.Wong	GlobalTreeSearchOnline
Alangium kurzii	Craib	GlobalTreeSearchOnline
Alangium ledermannii	W.J.de Wilde & Duyfjes	GlobalTreeSearchOnline
Alangium longiflorum	Merr.	GlobalTreeSearchOnline
Alangium maliliense	Bloemb.	GlobalTreeSearchOnline
Alangium meyeri	Merr.	GlobalTreeSearchOnline
Alangium mezianum	Wangerin	GlobalTreeSearchOnline
Alangium minahassicum	(Bloemb.) W.J.de Wilde & Duyfjes	GlobalTreeSearchOnline
Alangium nobile	(C.B.Clarke) Harms	GlobalTreeSearchOnline
Alangium oblongum	Craib	GlobalTreeSearchOnline
Alangium pallens	W.J.de Wilde & Duyfjes	GlobalTreeSearchOnline
Alangium pilosum	Merr.	GlobalTreeSearchOnline
Alangium platanifolium	(Siebold & Zucc.) Harms	GlobalTreeSearchOnline
Alangium plumbeum	W.J.de Wilde & Duyfjes	GlobalTreeSearchOnline
Alangium polyosmoides	(F.Muell.) W.J.de Wilde & Duyfjes	GlobalTreeSearchOnline
Alangium premnifolium	Ohwi	GlobalTreeSearchOnline
Alangium qingchuanense	M.Y.He	GlobalTreeSearchOnline
Alangium ridleyi	King	GlobalTreeSearchOnline
Alangium rotundifolium	(Hassk.) Bloemb.	GlobalTreeSearchOnline
Alangium salviifolium	(L.f.) Wangerin	GlobalTreeSearchOnline
Alangium sempervirens	W.J.de Wilde & Duyfjes	GlobalTreeSearchOnline
Alangium solomonense	(Bloemb.) W.J.de Wilde & Duyfjes	GlobalTreeSearchOnline
Alangium strigosum	W.J.de Wilde & Duyfjes	GlobalTreeSearchOnline
Alangium subcordatum	W.J.de Wilde & Duyfjes	GlobalTreeSearchOnline
Alangium tonkinense	Gagnep.	GlobalTreeSearchOnline
Alangium uniloculare	(Griff.) King	GlobalTreeSearchOnline
Alangium velutinum	W.J.de Wilde & Duyfjes	GlobalTreeSearchOnline
Alangium villosum	(Blume) Wangerin	GlobalTreeSearchOnline
Alangium vitiense	(A.Gray) Baill. ex Harms	GlobalTreeSearchOnline
Alangium yunnanense	C.Y.Wu ex W.P.Fang	GlobalTreeSearchOnline
Alatococcus siqueirae	Acev.-Rodr.	GlobalTreeSearchOnline
Alberta magna	E.Mey.	GlobalTreeSearchOnline
Albizia acle	(Blanco) Merr.	GlobalTreeSearchOnline
Albizia adianthifolia	(Schumach.) W.Wight	GlobalTreeSearchOnline
Albizia adinocephala	(Donn.Sm.) Britton & Rose ex Record	GlobalTreeSearchOnline
Albizia altissima	Hook.f.	GlobalTreeSearchOnline
Albizia amara	(Roxb.) Boivin	GlobalTreeSearchOnline
Albizia androyensis	Capuron	GlobalTreeSearchOnline
Albizia anthelmintica	(A.Rich.) Brongn.	GlobalTreeSearchOnline
Albizia antunesiana	Harms	GlobalTreeSearchOnline
Albizia arenicola	R.Vig.	GlobalTreeSearchOnline
Albizia attopeuensis	(Pierre) I.C.Nielsen	GlobalTreeSearchOnline
Albizia aurisparsa	(Drake) R.Vig. ex Capuron	GlobalTreeSearchOnline
Albizia aylmeri	Hutch. ex Broun & Massey	GlobalTreeSearchOnline
Albizia balabaka	Capuron	GlobalTreeSearchOnline
Albizia barinensis	Cárdenas	GlobalTreeSearchOnline
Albizia bernieri	E.Fourn. ex Villiers	GlobalTreeSearchOnline
Albizia berteroana	(Balb. ex DC.) Fawc. & Rendle	GlobalTreeSearchOnline
Albizia boinensis	R.Vig.	GlobalTreeSearchOnline
Albizia boivinii	E.Fourn.	GlobalTreeSearchOnline
Albizia brevifolia	Schinz	GlobalTreeSearchOnline
Albizia buntingii	Barneby & J.W.Grimes	GlobalTreeSearchOnline
Albizia burkartiana	Barneby & J.W.Grimes	GlobalTreeSearchOnline
Albizia burmanica	I.C.Nielsen	GlobalTreeSearchOnline
Albizia calcarea	Y.H.Huang	GlobalTreeSearchOnline
Albizia canescens	Benth.	GlobalTreeSearchOnline
Albizia carbonaria	Britton	GlobalTreeSearchOnline
Albizia carrii	Kanis	GlobalTreeSearchOnline
Albizia chevalieri	Harms	GlobalTreeSearchOnline
Albizia chinensis	(Osbeck) Merr.	GlobalTreeSearchOnline
Albizia coriaria	Welw. ex Oliv.	GlobalTreeSearchOnline
Albizia coripatensis	(Rusby) Schery	GlobalTreeSearchOnline
Albizia corniculata	(Lour.) Druce	GlobalTreeSearchOnline
Albizia crassiramea	Lace	GlobalTreeSearchOnline
Albizia decandra	(Ducke) Barneby & J.W.Grimes	GlobalTreeSearchOnline
Albizia dinklagei	(Harms) Harms	GlobalTreeSearchOnline
Albizia dolichadena	(Kosterm.) I.C.Nielsen	GlobalTreeSearchOnline
Albizia duclouxii	Gagnep.	GlobalTreeSearchOnline
Albizia edwallii	(Hoehne) Barneby & J.W.Grimes	GlobalTreeSearchOnline
Albizia elegans	Kurz	GlobalTreeSearchOnline
Albizia eriorhachis	Harms	GlobalTreeSearchOnline
Albizia ferruginea	(Guill. & Perr.) Benth.	GlobalTreeSearchOnline
Albizia forbesii	Benth.	GlobalTreeSearchOnline
Albizia garrettii	I.C.Nielsen	GlobalTreeSearchOnline
Albizia glaberrima	(Schumach. & Thonn.) Benth.	GlobalTreeSearchOnline
Albizia glabripetala	(H.S.Irwin) G.J.Lewis & P.E.Owen	GlobalTreeSearchOnline
Albizia grandibracteata	Taub.	GlobalTreeSearchOnline
Albizia greveana	(Baill.) R.Baron	GlobalTreeSearchOnline
Albizia guillainii	Guillaumin	GlobalTreeSearchOnline
Albizia gummifera	(J.F.Gmel.) C.A.Sm.	GlobalTreeSearchOnline
Albizia harveyi	E.Fourn.	GlobalTreeSearchOnline
Albizia inundata	(Mart.) Barneby & J.W.Grimes	GlobalTreeSearchOnline
Albizia isenbergiana	(A.Rich.) E.Fourn.	GlobalTreeSearchOnline
Albizia jaubertiana	E.Fourn.	GlobalTreeSearchOnline
Albizia julibrissin	Durazz.	GlobalTreeSearchOnline
Albizia kalkora	(Roxb.) Prain	GlobalTreeSearchOnline
Albizia kostermansii	I.C.Nielsen	GlobalTreeSearchOnline
Albizia lankaensis	Kosterm.	GlobalTreeSearchOnline
Albizia lathamii	Hole	GlobalTreeSearchOnline
Albizia laurentii	De Wild.	GlobalTreeSearchOnline
Albizia lebbeck	(L.) Benth.	GlobalTreeSearchOnline
Albizia lebbekoides	(DC.) Benth.	GlobalTreeSearchOnline
Albizia leonardii	Britton & Rose ex Barneby & J.W.Grimes	GlobalTreeSearchOnline
Albizia lucidior	(Steud.) I.C.Nielson ex H.Hara	GlobalTreeSearchOnline
Albizia mahalao	Capuron	GlobalTreeSearchOnline
Albizia mainaea	Villiers	GlobalTreeSearchOnline
Albizia malacophylla	(A.Rich.) Walp.	GlobalTreeSearchOnline
Albizia morombensis	Capuron	GlobalTreeSearchOnline
Albizia mossamedensis	Torre	GlobalTreeSearchOnline
Albizia multiflora	(Kunth) Barneby & J.W.Grimes	GlobalTreeSearchOnline
Albizia myriophylla	Benth.	GlobalTreeSearchOnline
Albizia nayaritensis	Britton & Rose	GlobalTreeSearchOnline
Albizia niopoides	(Spruce ex Benth.) Burkart	GlobalTreeSearchOnline
Albizia numidarum	Capuron	GlobalTreeSearchOnline
Albizia obbiadensis	(Chiov.) Brenan	GlobalTreeSearchOnline
Albizia obliquifoliolata	De Wild.	GlobalTreeSearchOnline
Albizia occidentalis	Brandegee	GlobalTreeSearchOnline
Albizia odorata	R.Vig.	GlobalTreeSearchOnline
Albizia odoratissima	(L.f.) Benth.	GlobalTreeSearchOnline
Albizia papuensis	Verdc.	GlobalTreeSearchOnline
Albizia pedicellata	Baker ex Benth.	GlobalTreeSearchOnline
Albizia perrieri	(Drake) R.Vig. ex Capuron	GlobalTreeSearchOnline
Albizia petersiana	(Bolle) Oliv.	GlobalTreeSearchOnline
Albizia philippinensis	I.C.Nielsen	GlobalTreeSearchOnline
Albizia pistaciifolia	(Willd.) Barneby & J.W.Grimes	GlobalTreeSearchOnline
Albizia poilanei	I.C.Nielsen	GlobalTreeSearchOnline
Albizia polycephala	(Benth.) Killip	GlobalTreeSearchOnline
Albizia polyphylla	E.Fourn.	GlobalTreeSearchOnline
Albizia procera	(Roxb.) Benth.	GlobalTreeSearchOnline
Albizia retusa	Benth.	GlobalTreeSearchOnline
Albizia rhombifolia	Benth.	GlobalTreeSearchOnline
Albizia rosulata	(Kosterm.) I.C.Nielsen	GlobalTreeSearchOnline
Albizia sahafariensis	Capuron	GlobalTreeSearchOnline
Albizia saponaria	(Lour.) Blume ex Miq.	GlobalTreeSearchOnline
Albizia schimperiana	Oliv.	GlobalTreeSearchOnline
Albizia sherriffii	Baker f.	GlobalTreeSearchOnline
Albizia sinaloensis	Britton & Rose	GlobalTreeSearchOnline
Albizia splendens	Miq.	GlobalTreeSearchOnline
Albizia subdimidiata	(Splitg.) Barneby & J.W.Grimes	GlobalTreeSearchOnline
Albizia suluensis	Grestner	GlobalTreeSearchOnline
Albizia tanganyicensis	Baker f.	GlobalTreeSearchOnline
Albizia thompsonii	Brandis	GlobalTreeSearchOnline
Albizia tomentella	Miq.	GlobalTreeSearchOnline
Albizia tomentosa	(Micheli) Standl.	GlobalTreeSearchOnline
Albizia tulearensis	R.Vig.	GlobalTreeSearchOnline
Albizia umbrosa	(Wall.) Benth.	GlobalTreeSearchOnline
Albizia vaughanii	Brenan	GlobalTreeSearchOnline
Albizia verrucosa	Capuron	GlobalTreeSearchOnline
Albizia versicolor	Welw. ex Oliv.	GlobalTreeSearchOnline
Albizia vialeana	Pierre	GlobalTreeSearchOnline
Albizia viridis	E.Fourn.	GlobalTreeSearchOnline
Albizia welwitschii	Oliv.	GlobalTreeSearchOnline
Albizia westerhuisii	I.C.Nielsen	GlobalTreeSearchOnline
Albizia xerophytica	J.Linares	GlobalTreeSearchOnline
Albizia zimmermannii	Harms	GlobalTreeSearchOnline
Albizia zygia	(DC.) J.F.Macbr.	GlobalTreeSearchOnline
Alchornea acutifolia	Müll.Arg.	GlobalTreeSearchOnline
Alchornea alnifolia	(Bojer ex Baill.) Pax & K.Hoffm.	GlobalTreeSearchOnline
Alchornea anamariae	Secco	GlobalTreeSearchOnline
Alchornea bogotensis	Pax & K.Hoffm.	GlobalTreeSearchOnline
Alchornea brittonii	Secco	GlobalTreeSearchOnline
Alchornea castaneifolia	(Humb. & Bonpl. ex Willd.) A.Juss.	GlobalTreeSearchOnline
Alchornea chiapasana	Miranda	GlobalTreeSearchOnline
Alchornea coelophylla	Pax & K.Hoffm.	GlobalTreeSearchOnline
Alchornea cordifolia	(Schumach. & Thonn.) Müll.Arg.	GlobalTreeSearchOnline
Alchornea costaricensis	Pax & K.Hoffm.	GlobalTreeSearchOnline
Alchornea discolor	Poepp.	GlobalTreeSearchOnline
Alchornea floribunda	Müll.Arg.	GlobalTreeSearchOnline
Alchornea fluviatilis	Secco	GlobalTreeSearchOnline
Alchornea glandulosa	Poepp.	GlobalTreeSearchOnline
Alchornea grandiflora	Müll.Arg.	GlobalTreeSearchOnline
Alchornea grandis	Benth.	GlobalTreeSearchOnline
Alchornea guatemalensis	Lundell	GlobalTreeSearchOnline
Alchornea hilariana	Baill.	GlobalTreeSearchOnline
Alchornea hirtella	Benth.	GlobalTreeSearchOnline
Alchornea humbertii	Leandri	GlobalTreeSearchOnline
Alchornea ilicifolia	(Js.Sm.) Müll.Arg.	GlobalTreeSearchOnline
Alchornea integrifolia	Pax & K.Hoffm.	GlobalTreeSearchOnline
Alchornea latifolia	Sw.	GlobalTreeSearchOnline
Alchornea laxiflora	(Benth.) Pax & K.Hoffm.	GlobalTreeSearchOnline
Alchornea lojaensis	Secco	GlobalTreeSearchOnline
Alchornea megalophylla	Müll.Arg.	GlobalTreeSearchOnline
Alchornea mollis	(Benth.) Müll.Arg.	GlobalTreeSearchOnline
Alchornea occidentalis	(Müll.Arg.) Pax & K.Hoffm.	GlobalTreeSearchOnline
Alchornea parviflora	(Benth.) Müll.Arg.	GlobalTreeSearchOnline
Alchornea pearcei	Britton	GlobalTreeSearchOnline
Alchornea perrieri	Leandri	GlobalTreeSearchOnline
Alchornea rugosa	(Lour.) Müll.Arg.	GlobalTreeSearchOnline
Alchornea sidifolia	Müll.Arg.	GlobalTreeSearchOnline
Alchornea tachirensis	Secco	GlobalTreeSearchOnline
Alchornea tiliifolia	(Benth.) Müll.Arg.	GlobalTreeSearchOnline
Alchornea triplinervia	(Spreng.) Müll.Arg.	GlobalTreeSearchOnline
Alchornea ulmifolia	(Müll.Arg.) Hurus.	GlobalTreeSearchOnline
Alchornea verticillata	Rentería & P.Franco	GlobalTreeSearchOnline
Alchornea websteri	Secco	GlobalTreeSearchOnline
Alchorneopsis floribunda	(Benth.) Müll.Arg.	GlobalTreeSearchOnline
Alchorneopsis portoricensis	Urb.	GlobalTreeSearchOnline
Aldina amazonica	M.Yu.Gontsch. & Yakovlev	GlobalTreeSearchOnline
Aldina aquae-nigrae	M.Yu.Gontsch. & Yakovlev	GlobalTreeSearchOnline
Aldina aurea	Cowan	GlobalTreeSearchOnline
Aldina barnebyana	M.Yu.Gontsch. & Yakovlev	GlobalTreeSearchOnline
Aldina berryi	Cowan & Steyerm.	GlobalTreeSearchOnline
Aldina diplogyne	Stergios & Aymard	GlobalTreeSearchOnline
Aldina discolor	Spruce ex Benth.	GlobalTreeSearchOnline
Aldina elliptica	Cowan	GlobalTreeSearchOnline
Aldina heterophylla	Benth.	GlobalTreeSearchOnline
Aldina insignis	(Benth.) Endl. ex Walp.	GlobalTreeSearchOnline
Aldina kunhardtiana	Cowan	GlobalTreeSearchOnline
Aldina latifolia	Benth.	GlobalTreeSearchOnline
Aldina macrophylla	Spruce ex Benth.	GlobalTreeSearchOnline
Aldina microphylla	M.Yu.Gontsch. & Yakovlev	GlobalTreeSearchOnline
Aldina occidentalis	Ducke	GlobalTreeSearchOnline
Aldina paulberryi	Aymard	GlobalTreeSearchOnline
Aldina petiolulata	Cowan	GlobalTreeSearchOnline
Aldina polyphylla	Ducke	GlobalTreeSearchOnline
Aldina reticulata	Cowan	GlobalTreeSearchOnline
Aldina rio-negrae	M.Yu.Gontsch. & Yakovlev	GlobalTreeSearchOnline
Aldina speciosa	M.Yu.Gontsch. & Yakovlev	GlobalTreeSearchOnline
Aldina stergiosii	M.Yu.Gontsch. & Yakovlev	GlobalTreeSearchOnline
Alectryon cardiocarpus	Leenh.	GlobalTreeSearchOnline
Alectryon carinatus	Radlk.	GlobalTreeSearchOnline
Alectryon celebicus	Radlk.	GlobalTreeSearchOnline
Alectryon connatus	(F.Muell.) Radlk.	GlobalTreeSearchOnline
Alectryon coriaceus	(Benth.) Radlk.	GlobalTreeSearchOnline
Alectryon diversifolius	(F.Muell.) Reynolds	GlobalTreeSearchOnline
Alectryon excelsus	Gaertn.	GlobalTreeSearchOnline
Alectryon ferrugineus	(Blume) Radlk.	GlobalTreeSearchOnline
Alectryon forsythii	(Maiden & Betche) Domin	GlobalTreeSearchOnline
Alectryon fuscus	Radlk.	GlobalTreeSearchOnline
Alectryon glaber	(Blume) Radlk.	GlobalTreeSearchOnline
Alectryon grandifolius	A.C.Sm.	GlobalTreeSearchOnline
Alectryon kangeanensis	Leenh.	GlobalTreeSearchOnline
Alectryon kimberleyanus	S.T.Reynolds	GlobalTreeSearchOnline
Alectryon macrococcum	Radlk.	GlobalTreeSearchOnline
Alectryon macrophyllus	Kaneh. & Hatus.	GlobalTreeSearchOnline
Alectryon mahoe	H.St.John & Frederick	GlobalTreeSearchOnline
Alectryon myrmecophilus	Leenh.	GlobalTreeSearchOnline
Alectryon oleifolius	(Desf.) Reynolds	GlobalTreeSearchOnline
Alectryon pubescens	Reynolds	GlobalTreeSearchOnline
Alectryon ramiflorus	Reynolds	GlobalTreeSearchOnline
Alectryon repandodentatus	Radlk.	GlobalTreeSearchOnline
Alectryon reticulatus	Radlk.	GlobalTreeSearchOnline
Alectryon samoensis	Christoph.	GlobalTreeSearchOnline
Alectryon semicinereus	(F.Muell.) Radlk.	GlobalTreeSearchOnline
Alectryon serratus	Radlk.	GlobalTreeSearchOnline
Alectryon strigosus	Radlk.	GlobalTreeSearchOnline
Alectryon subcinereus	(F.Muell.) Radlk.	GlobalTreeSearchOnline
Alectryon subdentatus	(F.Muell.) Radlk.	GlobalTreeSearchOnline
Alectryon tomentosus	(F.Muell.) Radlk.	GlobalTreeSearchOnline
Alectryon tropicus	(Reynolds) Reynolds	GlobalTreeSearchOnline
Aleisanthia sylvatica	Ridl.	GlobalTreeSearchOnline
[truncated: 217,414+ more rows]
